# Supplementary material for: Evolutionary insights into provirus-encoded CRISPR-Cas systems in halophilic archaea
Source: Microlife. 2025 Oct 22;6:uqaf033. doi: 10.1093/femsml/uqaf033 (PMC12596717; doi:10.1093/femsml/uqaf033)
Supplement: uqaf033_Supplemental_Files [file uqaf033_supplemental_files.zip]

Archive with 44 entries (36 files):
- supplementary_data_1(trees)/supplementary_data_1/
- supplementary_data_1(trees)/supplementary_data_1/trees msa/
- supplementary_data_1(trees)/supplementary_data_1/trees msa/cas3_protein_msa_aligned_trimmed.fas
- supplementary_data_1(trees)/supplementary_data_1/trees msa/cas5_protein_msa_aligned_trimmed.fas
- supplementary_data_1(trees)/supplementary_data_1/trees msa/cas6_protein_msa_final_aligned_trimmed.fas
- supplementary_data_1(trees)/supplementary_data_1/trees msa/cas7_protein_msa_final_aligned_trim.fas
- supplementary_data_1(trees)/supplementary_data_1/trees msa/cas8_protein_msa_final_aligned_trim.fas
- supplementary_data_1(trees)/supplementary_data_1/trees/
- supplementary_data_1(trees)/supplementary_data_1/trees/cas3_final_tree.pdf
- supplementary_data_1(trees)/supplementary_data_1/trees/cas5_final_tree.pdf
- supplementary_data_1(trees)/supplementary_data_1/trees/cas6_final_tree.pdf
- supplementary_data_1(trees)/supplementary_data_1/trees/cas7_final_tree.pdf
- supplementary_data_1(trees)/supplementary_data_1/trees/cas8_final_tree.pdf
- supplementary_data_2(selecton)/supplementary_data_2/
- supplementary_data_2(selecton)/supplementary_data_2/selecton color tables/
- supplementary_data_2(selecton)/supplementary_data_2/selecton color tables/cas5_plasmid_resutls_selecton_final.png
- supplementary_data_2(selecton)/supplementary_data_2/selecton color tables/cas5_viral_final_selecton.png
- supplementary_data_2(selecton)/supplementary_data_2/selecton color tables/cas6_plasmid_results_selecton_final.png
- supplementary_data_2(selecton)/supplementary_data_2/selecton color tables/cas6_viral_selecton_final.png
- supplementary_data_2(selecton)/supplementary_data_2/selecton color tables/cas7_plasmid_results_selecton_final.png
- supplementary_data_2(selecton)/supplementary_data_2/selecton color tables/cas7_viral_final_selecton.png
- supplementary_data_2(selecton)/supplementary_data_2/selecton color tables/cas8_plasmid_resutls_selecton_final.png
- supplementary_data_2(selecton)/supplementary_data_2/selecton color tables/cas8_viral_selecton_final.png
- supplementary_data_2(selecton)/supplementary_data_2/selecton color tables/plasmid_cas3.png
- supplementary_data_2(selecton)/supplementary_data_2/selecton color tables/viral_cas3.png
- supplementary_data_2(selecton)/supplementary_data_2/selecton raw data/
- supplementary_data_2(selecton)/supplementary_data_2/selecton raw data/cas3_plasmid_selecton_results_final.txt
- supplementary_data_2(selecton)/supplementary_data_2/selecton raw data/cas3_viral_selecton_results_final.txt
- supplementary_data_2(selecton)/supplementary_data_2/selecton raw data/cas5_plasmid_resutls_selecton_final.txt
- supplementary_data_2(selecton)/supplementary_data_2/selecton raw data/cas5_viral_final_selecton_results.txt
- supplementary_data_2(selecton)/supplementary_data_2/selecton raw data/cas6_plasmid_results_selecton_final.txt
- supplementary_data_2(selecton)/supplementary_data_2/selecton raw data/cas6_viral_selecton_results_final.txt
- supplementary_data_2(selecton)/supplementary_data_2/selecton raw data/cas7_plasmid_results_selecton_final.txt
- supplementary_data_2(selecton)/supplementary_data_2/selecton raw data/cas7_viral_final_selecton_results.txt
- supplementary_data_2(selecton)/supplementary_data_2/selecton raw data/cas8_plasmid_results_selecton_final.txt
- supplementary_data_2(selecton)/supplementary_data_2/selecton raw data/cas8_viral_final_selecton_results.txt
- supplementary_data_3(spacers)/supplementary_data_3/
- supplementary_data_3(spacers)/supplementary_data_3/all_spacers.txt
- supplementary_data_3(spacers)/supplementary_data_3/haloferax_lucentense.fasta
- supplementary_data_3(spacers)/supplementary_data_3/targets of spacers_final.xlsx
- supplementary_figure_s1(the 3 strains that close to the viral system)/supplementary_figure_s1/
- supplementary_figure_s1(the 3 strains that close to the viral system)/supplementary_figure_s1/Halegenticoccus tardaugens plot.svg
- supplementary_figure_s1(the 3 strains that close to the viral system)/supplementary_figure_s1/Haloferax prahovense plot.svg
- supplementary_figure_s1(the 3 strains that close to the viral system)/supplementary_figure_s1/halomontanus rarus plot.svg
