# Supplementary material for: Evolutionary insights into provirus-encoded CRISPR-Cas systems in halophilic archaea
Source: Microlife. 2025 Oct 22;6:uqaf033. doi: 10.1093/femsml/uqaf033 (PMC12596717; doi:10.1093/femsml/uqaf033)
Supplement: uqaf033_Supplemental_Files [file uqaf033_supplemental_files.zip › supplementary_data_1(trees)/supplementary_data_1/trees msa/cas3_protein_msa_aligned_trimmed.fas]

>WP_330632835.1 [Actinarchaeum halophilum]
AVFHALDRMGASSEECLIGMLAVFKHHGRLPNAAERLLTIAKSEDGKGSRYSVPQIEDIDASERTVADTLLRKASHETASWESFKTAIDDLFESIIIPEKLDSQLYDRVLHHWSVLTLADKTCAGGIENDALRPSHLELDGLEDHIDELRSDVTEKASLNQLREAVRRLVRDNAEQFVDSSADVATLTLPTGLGKTFTGITAAYTIRDALTRPRVVYALPYTSIIEQTREIFEAILDADPLSLAFTVHHYLSETVSYPKIQLFFDPALLGESWRSGTTLTTFVQLFESLVSPTNAGGMKLPSLTNSIIILDEPQTLPKPWWEAIRRLTTLLVEQYNAHVISMTATQPSLFTESISLLGETCFRAVERVEYSIDASVHSFKTTADELLSVETAAARLYGSATDGTSVLSVCNTVACTQQLTESVQACREIQRIGSAYRAALHECTEDVAAKTLEQGTVFLGTFTSRLRPRDRRAFVAIASVLARAGVPFVFVSTQAVEAGVDISFARVYRDIAPLDSIVQAAGRCNRSFEWSAGKVTVWALGAIEGSSVIPATAVYKP-KSLLTMVASILTNCSDDGTVPEYVLTRTAIPEFYSQLDVGMLANRELVQWIEQCQAGDLQRATLIDDYEQYDVIVAETAVEKALLQTLIDSFVNDAVPSRFDLLKSMADLRVSLPVRDIETISQVTTLNRAGFTADGISVLTCSAAEVYDAAGGFIVTK
>WP_049948026.1 [Candidatus Halobonum tyrrellensis]
LAHYALEARGFGGADPLIGFLSVAKHHGQLPDVAPYVSQAAADSKRLFRSDAYRQAKKINEEVPELAETVLDQATNNSGSWGSFLECVSEKYRTIAEPEKLPPGFYESTLQVWSALVFADKASATQLSTGIYRSTPPKQREIDAYIDKLQTEDPRTEQMNERREKARQEVHARAKEFVDDDRNVATLTLPTGMGKTLTGLDAALTVLEESNVGRLVYALPYTSIIDQVAEQSHELFGTGERGERLTVDHHLADTLVSPPDAVENVAALLGESWRSGMVVTTFVQLFESLAGPTNARSMKLPSLYGSVVVLDEPQALPLEWWPLVDRLVELLTEEYGASVIAMTATQPELLSEPFSLVSDPYYDELDRLDFVLHPSAVAMLPGESAALPYDRAGELVAARADDGDSVLAICNTIDSARELVESLDDRTVSLDVNEVYDELLDDADEQTRAEAVRRGQPLLVHLTTRHRPCDRRHLIDVASDLAESGEAVLFVATQLVEAGVDVSFDEVIRDFAPMDSLVQAAGRCNRSYDRNRGRVTVWQLAPPPNRETTPASAVYGRGESLTKLTGQALATIYDGEPMPEPDVTRSAVKHYFDLLEGRGVGADEYVEFLERAEAEQLGRLSLIDERPAVDVIVTRTAEERETVEQIRQAFREYRWEELDDLVESTADWQVSIPVYPGDDDTMEKLAACEPLPDTDRLVLDGRPGGYFDATDGVVIPD
>WP_049972560.1 [Haladaptatus cibarius]
AAYYVLKETGHSVQTCLAGFVAVAKHHGRLPAVTEYIFDRTKDVESEVLDPIEIQVNDIHKNAPRLAEYVFVEATGKEDSWLKFAKACVNLFEEVANPEFLSDEFYGLVLECWGSLVLADKTSAAGAPETKYEPETPEMESLDSYIEEIEVRGSRTELLNYYRSTAREDILGSVSEFVESDSDIATITLPTGMGKTLSGLSAALAIRDATDGDRVIYALPFTSIIDQVAEEAREVFPTDGVDGLLTVHHHLADTRFAPKNLNDDIAGMLGESWRGGLTVTTFVQLFESLAGPRNTQSMKLSALRGSVVVLDEPQSLPLDWWKLVPRLVEVLTEQYGATVIAMTATQPELFEKEMSLVSDQYFSVAERVRYRLHDSVERFLAGGETPLGYERAACELTDKVRDGTSTLAICNTIDSARCLTETVTDRIETVDIAEEYLNALEADVAQTVLRVWTSNGRPFVHLSTRLRPTDRLALIRIVKMLREKGVQVVAVTTQLVEAGVDLSFEAVYRDLAPVDSIVQAAGRCNRSFEQEYGDVTVWWLAEPDEQESTPAVAVYDKGETLLPVTAAALEEVRDGGQLTETDVSRRTVKSYYERLHDKDVGRAEYAEYVDTADAEALGQLSLIDTNRSIDVIVCLSKDDEDLVDELEKAYNDYDFNRVKELVDETKPLRVSIPIYDDDSNESEQVTNLPPLEENDVRVLRPGTYEYFDATTGFVVLD
>WP_007982332.1 [Haladaptatus paucihalophilus]
AAYFVLRESGYSTQTCLAGFVAVAKHHGRLPQIATFVHNKSNQFGTNRLDSIAEKVDDIDRNAPKLARRVFEEATETDDSWGTFVQSCTGLFQEVANPEFVTPDFYGLVLECWGSLVLADKTSAAGAPEREYEPTAPELETLDTYIGDIESDGSRSERLDYYRSKARTDILESVPEFVESKTNVATITLPTGMGKTLSGLSAALAIRDETDSDRVVYALPFTSIIDQVAEETRNVFGTDGTDGLLAVHHHLAETQFNPKDLNDDVAGMLGESWRSGLTVTTFVQLFESLAGPRNTQSMKLPALRDSVIVLDEPQSLPLDWWKLVPRLVNVLTDQYDATVIAMTATQPKLFENAMSLVSDEYFSVAERVRYRLHDSVEGFLAGDETPLDYEPAARELAVEIQEGTATLAICNTIDSARKLTEEVTERVETTDIAKQYFDVLQEGAARTIAKICGSDKRPFVHLSTRLRPTDRLALVRIIKMLREEGVQVVAVTTQLVEAGVDFSFEAVYRDIAPIDSIVQAAGRCNRSFEQEYGDVTVWWLAEPDEQDCTPAVAVYDKGETLLPVTAAALDEVRNDGQLAEQDVSRQAVESYYERLEDKDVGKAEYVEYVDTADAESLGRLSLIDSTRCIDVIICLTSDDVELVNDLEEAYDDYDYDAVKRLVDETKPLRVSIPIYDEDSEEFRQVTNLPPLEENDVRVLRPDSYEYFDATTGFVVPD
>WP_231189456.1 [Haladaptatus sp. DYF46]
VTLHALKSLDIPQKLRIAAFYAVAKHHLSIENFTEEQEKYTHVIRFQRYDRVRKQLENIDAHTAPHAAKLIETATDGALTWSNIYIERPFYSELLNWKGGPSEDFYALVLELWSLLTCADKMNAAGMGIPTESPASLSPKAIQGKINTFPTPATVQKTLNELRNDARKEAQKRIQEGHQGDDQVFTLTLPTGFGKTFAGLEAALTLAEAK-DGRVIYALPYTSVIDQTDDVIQSVFNIQSGSSFYTKHHHLTDTRTTIDDPSTGDEVLYGETWLASLVLTTFVQLFESIAGPANTQSIKLPAIQDSVIVVDEPQALSMEWWHLITRLTSILVEDYNATVIFMTATQPRIVSSPVPLIALSFLETHPRVDYQLDDSLIEYLEQSATPRSPASATDQIATDVLERETALAICNTVQSAQALGQRLTKQGSTVHLGEHLLQFFSETDMAYLDYLGEVADRMLATLTTRLRPVDRAILIECLRLLLDADHSIVVTSTQLVEAGVDVSFNRLYRDFAPLPSLVQAAGRCNRSYDGDDGTVVLWRLAGEAN-DIPPSQLIYGSDRDLLAPTRYALNAVSSTTSLPEHVMISQAVEEYYTSVKRERSKDRKLAKKVDLAAGEDLRHASLIRDYETIEILIP-SEVEQAYLNRYHELKEQREFEKADAVFSALKQALVTIPVTKRTQP----ILDRLSFEERTFHVLCSADA--YTLIHGIMPTA
>WP_082837770.1 [Haladaptatus sp. R4]
AAFWVICELGGTDRDALAAFAAIAKHHGALPNFASYTFDRVVKNGQNQGRWATEQVEHIEAETAVAADTLLRRATEESITWTDFANAMRSILDDLGSSEKLPSELYDRTLRYWSALTLADKTSAAGLNDDRLAREPLPVRKLDEYVKTLSADDELQRELNVWRERGCKEAGRAVTHLIDGNADVGTLTLPTGLGKTFTGISVAFDVRDEREKPTVVYALPFTSIIEQTRNHFEDIWGADPAGNALTVHHYLSDTINRKDTSRTHPEAMLGESWRAGTILTTFVQLFESLAGPSNSQGMKLPSLKNAVVILDEPQALPKQWWAVVPRLVRLLTDEFDATVIPMTATQPRLFSQTVKLIDDEYYEQARRVRYTIDESVWQFPNPESSLVSHDTAGRRIVETLIPRTSAMAVCNTIASSRALTESIENAFETVHIGSEYESVLCNAEDDAVKSVMKKMPFFLGTFNSRYRPRDRSVLIKVADNLTTAGVPFAFVSTQAIEAGVDISFAHVFRDIAPLDSIVQAAGRCNRSFEWSNGHVTVWFLADPDEPNQAPVSYVYNDVPEHVDIICRILCQTLPETDVDETVLTRNAVPEYFDAVTPDKVGSDVLVEAVEHFEARELASHSLIDEYETVDLLVAVSEADDARIQAIMDAFDVGNEPRAYRLLHNASDIRVSVPAQKADEARFLSRVDLRQRVQEGTSVLAYRLNGSYDDAGGFVADE
>WP_082837692.1 [Haladaptatus sp. R4]
ATWYVLGELNAPDRDRLAATLAVARHHQALPNAAQYTAEPLARAFEEQDGVIQAQMDGLNEMWPTAATELLAQTPLSEPDWNAFRSWVMSVASELRTSASLPQKLYDRTIRYWSAITLADKSHAMDIPENWFDLNTLDREAIENYIADIRNEPTLEARLNDERERARRQTIQGVHEWLVSDSRIATLTLPTGLGKTFTGLSAAFEARDLLTPRPIIYALPYTSIIEQTRALFEDLWGADPKQSALTVHHYLSETIVRHDEDD-ETAELLGEAWRDGTILTTFVQLFESLAGPTNRQGLKLSALKSSIIILDEPQALPKDWWDGIERLLDIMTDEYDAHIIAMTATQPNLVRQTESLLAETYFAEAERVQYTIDPTALSRQVGQETHVGYDTAVDRILKATNGNASTLAICNTISSSRKLTEVLEDRPNVTHLGSKIEAVLEEYNTEIVDQVLTRSEIYLLTLNSRYRPFDRRVLIELADRLSTGEKSFVLVSTQAIEAGVDLSFETVFRDIAPLDSIVQAAGRCNRSYEWNGGRVIVWMLAAPDEETEPPAYYVYEKIPGHLRIISNVLAEIPNHTDAADVALSRDAVASYFRALDEKSLWNGDLREAVDNAKARWLGRQSLIGGIQTLDVLVALTEADRVEIERISDLLVNGDS-VGYDRLQNASGIRVSLPKSIIEDAPRLSRIDNQERDSDGVQVFRYSGGLKYDATGGLKPIT
>WP_259532814.1 [Halalkaliarchaeum sp. AArc-CO]
VTLHALKAQGFSMPAVLGGFYAVLKHHQTLGNLEEDLSKW----QTGPYVHLVQKLQRIDEEAAADATELLETATDGALEWDEIPIDNPEYRQVFRSRDDSDADFYPLVQRIWATLSCADKLDATGVSAGS-AVPRLDPEQI-----SFEGETGIERELNTLRSRAQSDVAERLADLAADDGGIFTLTLPTGFGKTFAGLNAGLRHAHRT-DGRVIYALPYTTILDQVDDEIRAQFDVTPSGDAYTLHHHLAETRTTIDDVSDGTETMYAETWRSGLVLTTFVQLFESLAGGSNTQSLKLPALQDATIIVDEPQALPREWWQLVTKLFDILVEDYDATVILMTATQPRFVDSTAELVPFEFLGENPRVSFHIDESVPLGGSAPAAALTPSAAGRRVVSQTLEGTDTLAIANTVRSATELTAAIRATRSIVDLGEIVERFVTTHSEELAGRLYDQPELITATLTAALRPVDRRLLIELIRQVLQSSGPLVVTSTQLVEAGVDLSFDRVYRDFAPLPALVQAAGRCNRSFEGERGSVVLWRVDSDAT-DRLPSQLVYARRGDRLTPTSVALGRIRDERTIPELTMLTDGVEHYYDRLDHRDHAHDRLVEAYARAQGDTLREASLITD--SEDVLVIRSAAELEFLEEYVTAKADRATQTGRISFTTLQQLFATVPPDRADDSAMLQELGFPSV--DEFAVVDDRKSSWYALASGLR---
>WP_310562343.1 [Halalkaliarchaeum sp. AArc-GB]
VAYYTLDTAGFEDDVPLVGFLAVARHHGQLPDTADYVRKATVERRRLFREDIFEQVANIDTNESTVADTLIDRSTDGEGSWKGFCEWLHERFTPIGEPEQLSEEFYDGVLQIWSALVLADKTSARHLTSEVYGSPTPRRTAIDAKVRSLQRDDDRTRSLNEKRERARQEVRSRAETFAESGDSVATLTLPTGFGKTLTGLDAGLTVLDRKGTGRLVYALPFTSIIDQVAAESESLFDVDCDSGLLTVDHHLSETRVPLPDSRADAESILGESWRSGMVVTTFVQLFESLAGPGNVQSMKLPSLYDSVVVLDEPQALPHRWWALVERLARLLVEEYDVTVIAMTATQPKLFTETAELVPGRYYEGLDRVRFELHPSVEAALDSEPDPIDYDGAGERLAAVANEGASVLSICNTIDSARELTQSVEQHANPLVINDVYDHVLANEGETTVERAVTGDRPLLVHLTTRHRPVDRQHLIDVAIELTERDLPVVFVSTQLVEAGVDVSFDRVFRDFAPLDSIVQAAGRCNRSFNRDTGLVTTWVLEPPEGRERTPSTAVYDHGDSLTKISALSLVEVYDGEPIDEYTVTRTAVESYFAKLDKRGVGDPEYLEYIERADAETLGRLSLIDEQPAVEVIVTRTDAEAEHVEELRDAYREYDWETVEAKTELLKPLQVSVPMYGRDDE--ELFAHCGRVDEDGRLYIDARQADYFDTTEGVVTPD
>WP_336364038.1 [Halalkalicoccus salilacus]
AVAHALKQMGSDERNRLAGFLAVAHHHGALKNTAHYVGTDVIEPEGAPNRWATPQIESIDTECANAADTLLRRASNGIATWESFRESVVSLFCDLEEPAVLPSRLYDRFLRYWGALTIADKTHASTPEMEDLLPKSLSITDLDNHIRDLQSRTTRVARLNERRENARQEATDGVERLLNSDTDVGLLTLPTGLGKTFAGISTAFAVRDRIFEPTVVYALPYTSIIEQTREVFETVWGADPASREFTVHHYLSDTVTEIDTEHAPPPSMLGESWRSGVVLTTFVQLFESLAGPTNAQGLKLPALANSVIVLDEPQTLSKPWWPAIRRLTETLTEEFSATIISMTATQPTLFTESVSLVTDEHFRATERITYAVDDSVWNYP--EAPPLSHDDAAQRIVDSVLSACSAMAICNTILSSRKLTKRVVEKISVTHLGEIYEDVLQTQTDTIADETLRRRPLFVGTFNSRYRPYDRRALIQVADVLATAGVPFVFVSTQAVEAGVDISFARVYRDLASLDSIVQAAGRCNRSFEWRGGEVTLWFLADPDDLADPPATHIYETIGGHLDLVVRTIKTAVETDTVPETTFTRDAIVNYFDEIDRQVTDRKELVTAIEECDGSTLGRASLIDTYETVDVVVAVTEFDRRLIEEMGDAFENGNEPRGFALLNDLVDMRVSIPIRDIEENPMATRVDRKEREPEGVRIFVHRGQGEYAAEGGFIAEV
>WP_286044327.1 [Halalkalicoccus sp. NIPERK01]
VAHYVLSVSGFDGTDPLVGFLAVARHHGRLPDTGSYVQRTSADSHKLFREETFEQIDHIDDTVPELADALIDDATDGDGSWTEFHQRATERHEDIAETERLSDRFYDGVLQAWSALVFADKTSAASLTTGIYEATVPERGAIDKHVRELMTEDADTRQLNADRERARRRVRARAMQFARRDDSIATLTLPTGLGKTLSGLDAALTVLDETGDGRVVYALPFTSIIDQVASVSSDVFPVDAHDDLLAVDHHLEETQIPLPEEKEHLATMLGESWRSGLVVTTFVQLFESLAGPANGQSMKLPSLYGSVIVLDEPQALPLDWWPLVERLAELLAEAYDATIISMTATQPKLFTRPYELIGDPYFEPLDRLTFDLHPSTETALDGDPVPVAYTDAADRIAERLDTGNSTLAICNTIDSARELAAALDDRSGPVNVNEVYHRRLQSHEDETVTAALDADEPLLVHLTTRHRPVDRAHLIEVASTLTERNVPIAFVSTQLVEAGVDVSFDEVFRDFAPLDSLVQAAGRCNRSFDRDRGRVTVWTLASPGGREHTPSSSVYDRGDSLTKLTALALGDVYDGDPIPEPTVTREAVETYFQSLDERGVGSREYVDLVDRADAEQLGALSLIDERPAVEIITARTRTEANAVREIRDAYTT-DWDRFDDLLDRTKPVQVSVPFYGHNEE-SNPLGHCEWLPDAERRWIDGRSGGFFDATKGVVIPD
>WP_138006910.1 [Halalkalirubrum salinum]
AAYYALDAQEFETETCIAGFVAVAKHHGRLPDVARYVHGRAYRRAEQQQTAVGMQIEDIEKNAPEFAAECFDDATHKHGSWNEFRSSFGSLLNEIKSRELLSDSCYGLVLECLGALVLADKTSAASRSAEKFASERPLLQVLDDYIDDLEASGSRTEQLNHYRSRARSAIKENAANFASSGGGVATLTLPTGMGKTLSGLSAAQTIRDEHDRQRIIYALPFTSIIDQVVGEIEDIYETDTLGRLLTAHHHLSETTILDEDKNDDVAGMLAEGWRAGMTVTTFVQLFESLAGPSNRQSMKLPALRKSVVILDEPQSLPLDWWKLVPRLVTMATEQYDATVIAMTATQPQLFNEATELVDDVYFQATERVSYELDTSTERYIDTQEDPKSYADAAAVLLEAIDDGETSLAICNTIDSARTLTDHLTDTQELTRIGEIHAEELEMVDTSLANRIIDSSDRSILHLSTRIRPIDRLTLIQTAKELTKQGHPLIVVSTQLIEAGVDISFDRVYRDLAPIDSIVQAAGRCNRSFERDKGRVTVWWLDVPEEQQKTPAEAVYNRGATLLPVAAETLESIRSEGTLSERAVARTAVRKYYQKLKNKNVGKEEYVEFVDDARGDELADLSLIDQRNAANIFICRTQAERNHIEKVRKAWRNYEFDRVRQLMDELKETQVSIPIYRADSKEAQKLGQLPRVDDTDIRWLNTRQHQYFDECTGFMIPE
>WP_050048132.1 [Halanaeroarchaeum sulfurireducens]
LAYYALKVRGFETETCLAGFVAVAKHHGSLPNIAHYVFDRAHRRNERRQTAIARQIKDLDENNGGVVQEIVQQATDGEGSWSEFEDGFLDLLGDIERVDALSDAYYGLVLQCWSSLVLADKTSAAKGPKGKYAPERPSIDRLDEHISDIESSGSRPERLNYYRSRAGEDVLDSVPQFVEGDNPVATLTLPTGMGKTLTGLSAALEIRDQSDRDRIVYALPFTSVIDQVVDELEDIYQTDTSGRLLTAHHHLAETTIQDVELSDDVASMLAESWRAGLTVTTFVQLFESLAGPANRQSMKLPALRNAVVVLDEPQSLPLDWWKLVPRLVELLTEQYNATVIAMTATQPRLFEDELELVDEMYFDAVSRVSYELDQSTERYITDQSGPKSYEAAGQMLRDVDDTGSSTLAICNTIDSARKLTEQVSG-PRMLDIGELFAAELERQGDRLASRVEAADGRPLIHLSTRLRPVDRLTLIETAKRLTERSVPVLVVSTQLVEAGVDISFDRVYRDLAPIDSIVQAAGRCNRSFERDRGTVTVWWLDAPGDQSKTPAEAVYNRGTTLLPVVAETLERVREEGRLSETDVARRSVRQYFEQLKDKNVGKQEYTDFVDDARGKDLGDLSLIDQRLSAEIVVARTPEERKLLDRIHEAQEHYDYETLNNLVEETKPLRISVPYYQEDSERASAIRDLPVLDDQGVYELDVNQYKKFDPTTGFVATT
>WP_229115113.1 [Halapricum desulfuricans]
ATWFVLNDLDAPPRDRLAATLAVARHHQALPNSAQYTAETLARAFEKPEDAISAQLESIDEHWPEAATELLGLSSDKAPSWEEFYSWASTIAEELRSSAQLPEKLYDRTLHYWSALTLADKSHAMHLKDGEFDFKTLDKETIETYIETIREGDELESSLNNERERARRQAVQGVHKWIEESSNVATLTLPTGLGKTFTGLSAAFEARDILESQTVVYALPYTSIIEQTRAIFEDLWGADPTLSGLTVHHYLSETVVYSEEDGEEAAELLGEAWRDGMILTTFVQLFESLTGPSNRQGLKLSALNSSIVILDEPQALSKDWWDGVERLIETLTDEFSARIIAMTATQPSLVRETTSLLAETYFANAERVRYTIDETALSRRLGEETHIGYESAADKILQNTGPNGSTLAICNTINSSRRLTEVLAARPEITHLGGFIETVLNDNDAKVADRVLDRTDTYLLTLNSRYRPFDREILIAIADQLSTSDHRFVFVSTQAIEAGVDLSFETVFRDLAPLDSIVQAAGRCNRSYEWNGGQVYVWLLADPDEESEPPAYYVYERIRDHLRIISDILADIPNHDDAADVALSRNAVTAYFERLTEKSLWSDFLREAIDNAKARDLSQESLIGGQQTYDVLVAVTDADTEEIEDISKFLASGDP-AGYDRLENASGLRVSLPESVIEESPRLTRIDKKDRNSDGVQVFQFTGGLEYDTGGGLGPAS
>MEF8825133.1 [Halapricum sp.]
AAYYALDARGFDVETCLAGFVAVAKHHGRLPDVADYVHTSAHRRAERRQTAILKQILDIDEHARNRAQTVFEDATADHGEWEAFRSGFRGLLDEVADRDALSESCYGLVLQCWSSLVLADKTSAAGAANRPYTAKPPSLQRLDEHVGEIEADGTRSERLNHYRSRAHKRVLDNTEGFAEAGGGVATLTLPTGMGKTFTGLSAALDLRDRLGGERIVYALPFTSVIDQVVDEIEDVYATDATGRLLTAHHHLAETAIRDETRNDDIAGMLGESWRAGLTVTTFVQLFESLAGPGNRQSMKLPALRDSVVVLDEPQSLPLDWWKLVPRLVTMLTEQYDATVIAMTATQPELFAGATELTDDAYFGAVERVRYELDASTERYVADRSDPKSYDAAADSLCKSIVAGESALAVCNTIDSARELTERVSARIDEVDVAEVYANELADSGAAVANRVAAADGDAILHLTTRLRPADRLTLIETAKELTERGIPLVTVSTQLVEAGVDISFDRVYRDLAPIDSIVQAAGRCNRSFEREQGHVTVWWLDVPGDQSKTAAEAVYNRGAALLPVAAATLDSVRNGGTLSEIEVARTAVEQYYKRLDEKDVGKQTFADYVDEARADELGRLSLIDQRRAADVFVVRTDAERELAEELREAHRTHDFETLDRRLDETKALRISVPYYREDSETADAIRKFDPIGEEGLWLLDTRDRSFFDATTGFVVPD
>WP_020220936.1 [Halarchaeum acidiphilum]
AAYYALDSRGFETETCVAGFVAVGKHHGRLPDVADYVYGRAHRRAERQQLAIGDQLADIDGNARALAADVFEAATDGNGSWAAFFDGFGGLLGDVESRDALSESCYALVLQSWSALVLADKTSAAGAPNDAYAAAEPSLDTLDAYVETLEAEGTRAERLNHHRSRAREDVLANAASFAASGGGVATLTLPTGMGKTLTGLSAALDLRDRLDGERVVYALPFTSVIDQVVDEVETIYDTDAGSRLLTAHHHLAETTLDGTGLDDDVAGMLAEGWRAGLTVTTFVQLFESLAGPRNRQSMKLPALRDAVVVLDEPQSLPIDWWKLAPRLVELLTERYGATVIAMTATQPDLFAGETELVDGSYFEAVERVSYRLDESAARYVNDETDPKPYGAAASELSAAVDGGGSALAICNTIESARELTDRVRDEGGVTDVGAVYADLLDAVSDALADAVVNAGDVALLHLSTRLRPVDRLTFIEAAKALTDRERPLLAVSTQLVEAGVDISFERVYRDLAPMDGIVQAAGRCNRSFERDRGRVTVWWLDAPGEQEKTPGEAVYNRGTSLLPVTAAALRTTRGDGSLTETAVATDAVDEYYRRLEDRDVGSRAYADYVDDARGDALGQLSLIDQRRSVDVLVCRTETERARADAIRDAVATHEFDALRALLTETKPLRVSVPVYRGDEAAADAIGRLTPLADDGLYELDVRDLNYFDETTGFRIPE
>WP_188871636.1 [Halarchaeum rubridurum]
LAHYALEARGFDGADQLVGFLAVARHHGRLPDTADYVHRASVEQQTLYRSDALEQAAHIDETVPELAEELVDRATGGAGDWETFHERLADELSWVAAPEKLPPGFYESVLQVWSALVFADKASATHLSTGIYRSPTPGRLEIDAYIDELQTEDPPTERMNERREDARQEVHARAKEFVDDDRNVATLTLPTGMGKTLTGLDAALTVLEGSNEGRLVYALPYTSIIDQVAEQSRELFGAGERGEQLTVDHHLADTLVSPPDAVENVAALLGESWRSGMVVTTFVQMFESLAGPTNARSMKLPSLYGSVVVLDEPQALPLEWWPLVDRLVKLLTEEYGASVIAMTATQPELLSEPFSLVADPYYDELDRLDFVLHPSATAILPGESAALSYDRAGDLVATRAEDGDSVLAICNTIDSARELAKSVADRATPVDVNEVYDELLDVADERTRTEATRRGQPLLVHLTTRHRPCDRRHLIDVASDLTEAGEPVLFVSTQLVEAGVDVSFDEVIRDFAPMDSLVQAAGRCNRSYDRNRGRVTIWQLAPPPNRETTPASAVYGRGESLTKLTGQALATVYDGGPMPEPDVTRGAVEHYFDLLDGRDVGADEYVEYLERAEAEQLGRLSLIDERPAVDVIVTRTADERETVEEIRRAFSEYRWDDLDDLVESTADWQVSVPVYPGDDDTMEKLAACEPLPDTDRLVLDGRPGGYFDATDGVVIPD
>WP_123077912.1 [Halarchaeum sp. CBA1220]
AAFDVCERAGFDAETCLAGFVAVAKHHGRLPDVADYVTKRTD--GDRRLDALAHQVVDIHEHSQTLARAVYADATGVADDWTAFATAVVELVERIAVRDALSEDCYALVLQCWSALVLADKTSAADAPSDAYAPEHPDFETLDAHVAALEADGTRRERLNHFRSRARRDVLDSVPDVAESGGGVATLTLPTGMGKTLTGLSAAFALRDRLDGERVVYALPFTSVIDQVVADVEGIYDTDAGTRLLTAHHHLTETTLRGDELSDDVAGMLAEAWRAGLTVTTFVQLFESLAGPQNTQSMKLPALHDAVIVLDEPQSLPLDWWKLAPRLVDVLTERYDATVVAMTATQPRLFDDATELVDDSYFAAVDRVDYALDDSAERYLDGDEPPKSHADAAADLLDTVAAGESALAVCNTIGSAAELTACVDARPDVVDVGERYADALADAGTELAETVARTGRPALLHLSTRLRPADRLALVDVAKELTSRDLPFLTVSTQLVEAGVDISFDRVYRDLAPMDSVVQAAGRCNRSFERERGRVTVWWLEHPGDGETTPSHAVYNRGPAVLTETARAIEAARSDGVLDETAVARDAVEAYYERLADRDVGEQTYADYVDDARADELGRLSLIDQRRSVDVLVCRTAADRERAEAIREAERAYEFDALERHLEETRARRVSVPVYRGDDETADAITRLPPLPEDGLYELDVRDFNYFDATTGFTIPE
>WP_129113881.1 [Halegenticoccus tardaugens]
VVNYALSEHDAELDDQLVGALAVLKHHGALPDMQGGAGAFAQQFNAETYDAIEQKLDNIDSNARAVAESLINRATAGQGSWTRCKKHIKANLPKLAHVNDSGGDFYAHLVDTWTTLTLADTTSAAHIALEELSCGTLDSEAVDQYIENFDAADAREADLNEIRDLAREIALGRVESFLEADTQVANLTLPTGFGKTLTSTQVGLTLAGRKRPSRVVYALPFTSIIDQTADELASVF-FDAGALDLAVHHHLADVSPDEEPLAERDRMLIRDSWRQQFTLTTFVQLFESLAGPRKSQGLKLPSLRNAVVILDEPQALPPEWMNLVSRLCRVLTDRYNAHVISMTATQPKLFEDPFALVEMSFIDAHPRVRYTIHPSADS--TTANSPFPPEDAAATLMDGI--ESPTLAICNTVSSSRTLATHASDYVGEETLNEQFAEWVAEQDDGFVASL---DRPLVAHLTTRHRPFDRLALIGVAKRLCKLNAPFLFVSTQLIEAGVDVSFDRLYRDFAPAPSIVQAAGRCNRSFDSERQDVCIWKLASAED-SQPPSEVIYSTFGDPLAATETALEEHREGKHVAETAMISEVVDKYYSAYTTSGTTETSLPVLVDEANCATLSTKHIIDQQSSIDVLVPRTDTEAKKIAQLAVQADVN--KQAVQEARGMQSITVSIPAYRSNQDLNRLRTHLLPVEDIGLYVLPQRST--YDAFLGLRTPD
>WP_005533723.1 [Haloarcula argentinensis]
AAYYALDAQGFETETCLAGFVAVAKHHGQLPDVTQYIYKRAYTSNEQLQAAIAMQLNDIEEHVPELAADIFDDATDSDGSWDGFRHSYKELLGEIASRESLSESCYGLSLEIWGSLVLADKTSAASRSEETYEAKQPSLQVLDEYVAELEASGSRTERLNHYRSRARSAVVENAKQFAEAGGGVATLTLPTGMGKTLSGMSAAQTVRDELGSERVVYALPFTSIIDQVVDEIKDIYGTDTLGRLLTAHHHLSETTIVDEDMNDDVAGMLAESWRAGLTVTTFVQLFESLAGPANKQSIKIPALRDSVVILDEPQSLPLDWWKLVPRLVAILTEQYGATVIAMTATQPQLFNDVTELVDDVYFSATERVKYELDASTERYIETQEVPKSYADAGPELLTTVDSGESTLAVCNTIDSARALFDELIDNDSLLSVGDIYADELSTVKKTLASRIEGRSDRSILHLSTRLRPVDRLKLIETAKRLTDDGHSLITISTQLIEAGVDISFDRVYRDLAPIDSIVQAAGRCNRSFEREQGRVVVWWLDVPDEQQKTPAEAVYNQGATLLPVAAETLDAVREETLLSETSVARTAVTEYYKTLTDKNVGKQEYAGYVDDVRGDKLGELSLIDQRNAVDIIICRTEAERERVEQVREAWSQYEFDRVHRLMDGLKEARVSIPVYYGESDKKEKLSQLNRVSDTDVRWLDVRKHEYFDQNTGFVIPD
>WP_336339446.1 [Haloarcula brevis]
VAYFFLEQNGYERETRLAGMLAVAKHHGDVPDAASYIRKTFDEPGSNQTIQAIEQAKTIEEHAETFARDLFREAV-GEGAWNDFLEKIGYILTDIVKGTRFNESIYTTHLILFGALTFADKTDAAGIGSDDLWGKYPSLDKLETHLNELGGENDIENQLNEVRTEVQDEIPAQTHEFLESNQSVATLTLPTGYGKTFAGLLAGLTLCDDH-DGRLVYALPFTSIIDQTSGTLQEVFETDTSGNLLTVHHHLAETRTDTENEHASHEVLLAESWRTGLTLTTFVQLFESLAGPRNGQSLKLSALQGSTVIIDEPQAIPQHWWPIVRKLINMLTEQFDAQVLLMTATQPSLVEGSFELIPQSAFDPPSRVQYQLHPTALV--TENEDRLSHPDGANLLAETIVSGDTTLAICNTIESTRTLTREFVDSTDPVTVSELYEEQLDEDEGRLVRAVVEEETAAYLHLTTRVRPCDRQFLLAVANDLAGMDILFALISTQLVEAGVDISFDTVYRDFAPLDSIVQAAGRCNRSYERETGVTTVWQLEPPGEGNTPPSTAVYAPETDLLMHTRSVLETVRDETAFADEVLAKDAIERYHDTVERVHSESNDLVTAFEQADGKTLREASLIERRQSVEVYVCRTKEEHDSATAIESLMKERKFDKVDSKRDELASIRVSIPVPRANTDAASGILSLEPLDEDPERILPASNS-IFDPEYGVQPSE
>WP_007188930.1 [Haloarcula californiae]
VTLYCLLNRGTGDHAAEVATLVVAGHHDISPPEPSKLAKNYGRDVQETYKRITEQFEDIGDRVPERADQIIHKATDGEGSWEDFREWHADPIDGPHGDRDTRDGYYSDVVRLWTALKFADQTDASGLKNEDIGGTLLDRSELTRHIEDLDKGENVLAELNDLRNKARQEVTENVETLVKS-NDVGLITLPTGFGKTYAGISAGLRAANIN-DSRLVYALPYTSILDQTASEIQSVFGVSPYSRAFTLHHHLSNTYTGLGDIGRSPGALHAESWLSGVTLTTTVQLFESLAAPTARQATRVPALHEAVVVIDEPQAIPEDWWQIIPELVELLVDSYNATVILMTATQPGLVKNTRELTDTDFLADHPRVRYRLHDTVRTDVGDEYATLDYATAGSRVSGAAEGGRDVLAVCNTRASAEELYRSVTATKVPVELGHLLHDYVEETGVELRRFAIDAVATLYAFLSGDVRPDDRKLIIDTLEPLLDSDWSVILVSTSVVEAGVDVSFDTVFRDYAPIPNIVQSGGRCNRSFDGETGDVVVWRLAEPENGSAIPSLVIHGAQLPLLLATGNVLRRHAARGTIDESTMVSDTVSEFYESLGPLNPGNERLADAISSASMSELEGEHMIDIEDYEDVVACLTDEERDDL--LSSDPEAVSI--------------RGHPGAQVSTD-----------GNSQYLLVDALSG-SYHPVFG-----
>WP_014030715.1 [Haloarcula hispanica]
AAYYALDAQGFESETCLAGFVAVAKHHGRLPDVTQYIHDRAYNSAEQQQAAIAMQLNNIEEHVPELAADLFVAATDNDGSWDGFRQSYKELLDEIANRESLSDSCYGLVLEIWGSLVLADKTSAASRSENTYEAVQPSLQVLDEYVGDLEASGSRTERLNHYRSRARAAVTENAKQFAEDGGGVATLTLPTGMGKTLSGLSAAQTVRDELDGERVVYALPFTSIIDQVVDEVKDIYETDTLGRLLTAHHHLSETKIVDEDKNDDVAGILAESWRAGLTVTTFVQLFESLAGPANKQSMKIPALRDSVVILDEPQSLPLDWWKLVPRLVAILTERYDATVIAMTATQPQLFDEVTELVDDVYFEATERVQYELDESTERYIETQEIPKPYADASAELLTAVDAGASTLAVCNTIDSARALFDELIDIDSLLNVGDIYADELSKVEQTLATRITKRSDQSILHLSTRLRPVDRLKLIETAKELTDNGHGLITVSTQLIEAGVDISFDRVYRDLAPIDSIVQAAGRCNRSFEREQGRVIVWWLDVPDEQQKTPAEAVYNRGATLLPVAAETLDTVREAESLSETTVARTAVTEYYKKLTDKNVGKQEYAEYVDNARGDKLAELSLINQRNAVDIIICRTEAERRQVEQVREAWKRYEFDRVRRLMDGLKEIRVSFPIYHGESDKKEKLGQLNPVSDTDVLCLDVRKHQYFDQNTGFVIPD
>WP_416010358.1 [Haloarcula japonica]
AAYYALDAQGFGPETCLAGFVAVAKHHGQLPDVTQYIYKRAYTSNEQLQAAIAMQLNDIEKHVPGLAADILDDATNSDGSWDGFRHSYKELLDEIASRESLSESCYGLTLEVWGSLVLADKTSAASRSEETYGAKQPSLQVLDDYVAELEASGSRTERLNHYRSRARSAVVENAKQFAEAGGGVATLTLPTGMGKTLSGMSAAQTVRDELGSERVVYALPFTSIIDQVVDEIKDIYGTDTLGRLLTAHHHLSETTIVDEDMNDDVAGMLAESWRAGLTVTTFVQLFESLAGPANKQSMKIPALRDSVVILDEPQSLPLDWWKLVPRLVAILTEQYGATVIAMTATQPQLFNDVTELVDDVYFRATERVQYELDASTERYIETQEVPKSYADAGAELLTTVDSGESTLAVCNTIDSARALFNELIDNDSLLSVGDIYADELSTVKKTLASRIEERSDRSILHLSTRLRPVDRLKLIETAKRLTDDGHSLITISTQLIEAGVDISFDRVYRDLAPIDSIVQAAGRCNRSFEREQGRVVVWWLDVPGEQQKTPAEAVYNQGATLLPVAAETLDAVREETLLSETSVARTAVTEYYRTLADKNVGKQEYTGYVDDVRGDKLGELSLIDQRNAVDIIICRTEAEREQVEQVRGAWSQYEFDRVHRLMDGLKEARVSIPVYYGESDKKEKLSQLNRVSDTDVRWLDVRKHEYFDQNTGFVIPD
>WP_262181543.1 [Haloarcula laminariae]
ATWYVLGELNAPDRDRLAATLAVARHHQALPNAAQYTAETLARAFEEHAEPTQAQLTAIDEVWPEAAEALLAQTPVSDPDWEPFYSWALSIASELRETEALPKRLYDRTLRFWSALTLADKSHAMDIPEGWFDLQTLGRGAIEDYIGELRRENSLEARLNDERERARRQTVRGVHEWLAASSQIATLTLPTGLGKTFTGLSAAFEARDILPTSLIVYALPYTSIIEQTREIFEELWGADPQQSALTVHHYLSETVVHHDEDD-ETAAFLGEAWRDGTILTTFVQLFESLAGPTNRQGVKLPALESSIIILDEPQALPKDWWDGIVRLLDILTDEYDAHVIAMTATQPSLVRQTESLLAATYFEDAERVRYTIDDTALSRAPGEETHVAYDSAADRVLASVDDEGSTLAICNTIGSSRELTNVLNARPDVTHLGEAIQDVLNEHDGALVDEVMQRSETYLLTLTSRCRPFDRQLLIEIADRLSTRDERFVLVSTQAIEAGVDLSFETVFRDIAPLDSIVQAAGRCNRSYEWNGGRVIVWMLADPDEATDPPAYYVYEKVPGHLELISEILASVPDTSDVADATLSRDAVAAYFDALETKSLWSGDLRAAIDDANARWLGSQSLIGGRPTCDVMVAQTAADEGEITAISDCLAGDDP-TGFDKLQNAASLRVSLPKSIVEDTPRLPRLDRRERDADGVQVFEHTGGLKYDVSGGLHLAD
>WP_137685462.1 [Haloarcula mannanilytica]
LAAHVLYSLDVSAAMRTAGFYAVARHHGVLPTVVAAHEEYAGNGVDSQYDAPRAQLQDIKQNAAPAGNALVTAASNGQLEWDGVLVDTPAYQKLLVDPKKLDEQFYETLLRAWSTLVCADKLDAAEIALPE-GAQRPELERLRTTVAGLPAGTPLEQTLNQLRSTAHEESYQQLLTSHREGDRLFQIELPTGFGKTLTGLRAALELAEQR-NSRAIYALPYTSILDQVDDVCQEYLDVDPLSDRYTVHHHLADTRTTATEVNDGSEALYAETWQAGLVLTTFTQLFESVAGPGNTQAMKIPALQDSVIILDEPQGIALEWWSLVGRLAAFLTREYDTTIIMMTATQPQIFESPTSLTTVSFLESNPRVTFNLHDSTAGYLAGDSSTLSYETAAETLSEMTTDGTTTLAIANTIESAATLTDTVFDHETTISLGADLEAFHQSSSEAYLEFVSDGDGTVVVTLTTQLRPRDRKLLLAALRRLLDSEISVMTISTQLIEAGVDVSFDRLYRDFAPVPALVQAAGRCNREFSGSTSPVTVWRLASANDATVPPSELIYGQ-RSLLRPARQALASLQAEAAIPEAELISTGVKAYYGELHQRRTSERRLVEHFNSAAGEPLRNASLIEDYATQDVVLLCSTEDRQRYEEYQNLREAGKFSTAKTVFEELKPLVVTLRVDSDAGQ-------------DQLLMRDAREAVEYDTVSGIGSSR
>WP_049938441.1 [Haloarcula marismortui]
AAYFALDARGFDTETCLAGFVAVAKHHGSLPDITDYIHTRAHRRAERRQNAVAKQIKNIDDNARELVSTVFEAATAGAEEWASFRDGFGELLDDIANRDALSSSCYGLVIQCWGSLVLADKTSAAGARNVAYTEDQPSLDRLNDHIADIEASGSQSERLNHLRSMAREDVLDNAADLAKAGGGVATLTLPTGMGKTLTGLSAALDIRDNLGGKRVIYALPFTSVIDQVVDDVSGIYDTDDHPHLLTAHHHLADASIEDNARSDDVAGMLGESWRAGLTVTTFVQLFESLAGPGNRQSMKLPALRNSVVVLDEPQSLPLDWWKIVPRLVKMLTEQFGATVIAMTATQPKLFPESPELVEEQYFEEVSRVSYHLDASTDRYIEAEGDPKSYQDAATNLSEQLTAGTSALAVCNTIDSARHLTERLVENPDAVDVAEQYDDVLRKKEEDVAKRVQSVGDRAILHLSTRLRPADRLTLVDAAKELTEAGHPVAVVSTQLIEAGVDISFDRVYRDLAPIDSVVQAAGRCNRSFERDRGHVTVWWLAAPPDVEKTPAEAVYNRGTSLLPVAADTLASVRSDGELTERAVARDAVERYYDRLDDKCVGKQAYADYVDNARADKLSDLSLIDQRPSVDVVICRTDADHEIVESVRNAANAYDFDAFSDAIDETKSLRISVPVYPGDDETKEALNSLVPLKNTGVRVLDVRRFNHFDQRTGFIVPD
>AAV44424.1 [Haloarcula marismortui ATCC 43049]
AAYFALDARGFDTETCLAGFVAVAKHHGSLPDITDYIHTRAHRRAERRQNAVAKQIKNIDDNARELVSTVFEAATAGAEEWASFRDGFGELLDDIANRDALSSSCYGLVIQCWGSLVLADKTSAAGARNVAYTEDQPSLDRLNDHIADIEASGSQSERLNHLRSMAREDVLDNAADLAKAGGGVATLTLPTGMGKTLTGLSAALDIRDNLGGKRVIYALPFTSVIDQVVDDVSGIYDTDDHPHLLTAHHHLADASIEDNARSDDVAGMLGESWRAGLTVTTFVQLFESLAGPGNRQSMKLPALRNSVVVLDEPQSLPLDWWKIVPRLVKMLTEQFGATVIAMTATQPKLFPESPELVEEQYFEEVSRVSYHLDASTDRYIEAEGDPKSYQDAATNLSEQLTAGTSALAVCNTIDSARHLTERLVENPDAVDVAEQYDDVLRKKEEDVAKRVQSVGDRAILHLSTRLRPADRLTLVDAAKELTEAGHPVAVVSTQLIEAGVDISFDRVYRDLAPIDSVVQAAGRCNRSFERDRGHVTVWWLAAPPDVEKTPAEAVYNRGTSLLPVAADTLASVRSDGELTERAVARDAVERYYDRLDDKCVGKQAYADYVDNARADKLSDLSLIDQRPSVDVVICRTDADHEIVESVRNAANAYDFDAFSDAIDETKSLRISVPVYPGDDETKEALNSLVPLKNTGVRVLDVRRFNHFDQRTGFIVPD
>WP_220581384.1 [Haloarcula nitratireducens]
AAYYALDAQGFSTETCLAGFVAVAKHHGQLPDIAEYVHDRTTRRAERQQDAIQHQLRDIHEHAPDLAADVFTAATAGEGDWESFASGFLDQLPAISNRDALSADCYTLVLQCWSALVLADKTSAADAPNSPYAAQKPSSERLDEYVRALEADGTSAQQLNHYRSRARNAVVNRAQEMADNGGGVARLTLPTGMGKTLSGLAAAFELRDQLDGERVVYALPFTSVIDQVVDELQDIYETDATGRLLTAHHHLAETIIYDEALSDDVAGMLGESWRAGLTVSTFVQLFESLAGPRNTQSMKLPALRNSVIVLDEPQSLPLDWWKLVPRLVDLLTEQYDATVIAMTATQPKLFPDSLELVDDVYFEAVERVSYQLDSSVERYIEYEADAKSYDDAATDLCDVAADGASVLAVCNTVDSARKLTERVTDTPDLQDVAAVFADELDCNN-NVVERLESSGRPAVLHLSTRLRPTDRLALIEIAKQLTERDHPVVAVSTQLVEAGVDISFDRVYRDLAPIDSIVQAAGRCNRSFERARGRVTVWWLAAPEDQRKTPAEAVYNRGTSLLPVAADTLATIRTEGELTETAVARDAVERYYERLREKDVGQQAYADYVDEARADKLASLSLIDQRRAVDVVVCRSNEDRTLVESVRDTADSYEFGALKEQLDRTKSMRISVPVYREDGETADALAQLPLLPNTGIRVLDVREYSHFDSTTGFVVPE
>WP_310899234.1 [Haloarcula onubensis]
AAYYALDSRGFASETCLAGFVAVAKHHGQIPDVAEYVHSRAHRRTERRQNAIGKQIEDINDRVPELAGWVLDQATDGQGDWLDFGTAFTSLLNKVASRDSLSSSCYEHTLQCWSALVLADKTSAAGAQAAPYAANPPSFETLEKYVDEIEAQGTRAERLDYLRARARRTVLDNVSALATDGDAVGRLTLPTGLGKTLTGLSAALALRDETDAERVVYALPFTSVIDQVVADVETVYDTTAGSRLLTAHHHLTETTFRDVDKSDDIDGMLAESWRAGLTVTTFVQLFESLAGPNNRQSMKLPALYNSIVVLDEPQSLPLEWWKLAPRLVEVLTERYDATVITMTATPPELFDDVTALVDRMYFDAVERVSYELDESAERYVDEAAQPKSYQAAADELCRVFDTDESALAVCNTIDSARELTDRVTTADTAVSVGAVYTEHLEDGGSAVAEAVSDADGNAVLHLSTRLRPADRLRLIATAKELTKRGHPFVTVSTQLVEAGVDISFDSVYRDLAPVDSIVQAAGRCNRSFERDKGRVTVWWLESPEEQTKTPAQAVYNKDVRLLPVAAKTLASVRTDGELSESAVARTAVKEYYDRLSQKDIGKQEYVEYVDDARGDKLSNLSLIDQRQTVDILVCRTPDERALVESIRIANRKYEFDRLDRLLEQSKPLRISVPIYRADSETAEAVGRLNKLEDRNLYALDTRQHSQFDDTTGFVAAS
>WP_121304972.1 [Haloarcula quadrata]
AAYYALDAQGFDTETCLAGFVAVAKHHGRLPDVITYIHDRSYRRAEQQQTAIAKQLTDIENHVPELAAELFDEATGGAGSWESFRTSFTDLLDEIASRDSLSDSCYGLVLECWGSLVLADKTSAASRSEATYEARQPALQVLDEYVEDLEASGTRSERLNYHRSRARSTIVENAATFAENGGGIATLTLPTGMGKTLSGLSAAEMIRDELGGERVIYALPFTSIIDQVLDELEAIYETDSLGRLLTAHHHLSETTILDEDRNDDVAGMLAEAWRAGLTITTFVQLFESLAGPANTQSMKIPALRDSVVILDEPQSLPLDWWKLVPRLIEMLTEQYGVTVIAMTATQPRLFDEATELVDRTYFEATSRVQYELDPSAERYIDAQEGPKSYVEAATKLHDTVGAGESTLAVCNTIDSARALFDQVTDFEPLLSVSEIYADALETVEAELASEITGRGDQSVLHLSTRLRPVDRLKLIETAKELTQHGHGLLTVSTQLVEAGVDISFDRVYRDLAPIDSIVQAAGRCNRSFERDRGHVTVWWLDVPDEQDKTPAEAVYNRGATLLPAAAETLDSVRNESVLSETAVARTAVQRYYETLDEKDVGKATYAEYVDDARGDELAELSLIDQRNAVDIVICRTNTERTRVENIKEAWRNYEFDRVRQLMDELKQTRVSVPIYRADSEKADKLGQLNRIEETDVRWLDVREHQYFDESTGFVIPD
>WP_167467415.1 [Haloarcula quadrata]
AAYFALDARGFDTETCLAGFVAVAKHHGSLPDITDYIHTRAHRRAERRQNAVAKQIKNIDDNARELVSTVFEAATAGAEEWASFRDGFGELLDDIANRDALSSSCYGLVIQCWGSLVLADKTSAAGARNVAYTEDQPSLDRLNDHIADIEASGSQSERLNHLRSMAREDVLDNAADLAKAGGGVATLTLPTGMGKTLTGLSAALDIRDNLGGKRVIYALPFTSVIDQVVDDVSGIYDTDDHPHLLTAHHHLADASIEDNARSDDVAGMLGESWRAGLTVTTFVQLFESLAGPGNRQSMKLPALRDSVVVLDEPQSLPLDWWKIVPRLVKMLTEQFGATVIAMTATQPKLFPESPELVEEQYFEEVSRVSYHLDASTDRYIEAEGDPKSYEDAATNLSEQLIAGTSALAVCNTIDSARHLTERLVENPDAVDVAEQYDDVLRKKEEDVAKRVQSVGDRAILHLSTRLRPADRLTLVDAAKELTEAGHPVAVVSTQLIEAGVDISFDRVYRDLAPIDSVVQAAGRCNRSFERDRGHVTVWWLAAPPDVEKTPAEAVYNRGTSLLPVAADTLASVRSDGELTERAVARDAVERYYDRLDDKCVGKQAYADYVDNAQADKLSDLSLIDQRPSVDVVICRTDADHEIVESVRNAANAYDFDAFSDAIDETKPLRISVPVYPGDDETKEALNSLVPLKNTGVRVLDVRRFNHFDQRTGFIVPD
>WP_220617902.1 [Haloarcula rubra]
LGYYVLDRSGYDGEDCLAAFVAIAKHHGRLPDVKEYVDCVSRFENNERQRVVIEQVRNVDDHHRTFAQSFVADVTEGAGSWDEFGTKITDFFETVHKRAAPSDEFYGLLIQLWSGLILADKTTAAGIEDEDLDASEPNAAVLSEYIDGLGGEDSQADVLDCFRDEARHDVIAGVEEFRDAESSIATLTLPTGMGKTLTGLSAALALRG--ENGRVVYALPFTSVIDQVADELTDVFDTDGCDDLLTIHHHLAETRTELGDENARREEMVAESWRSGLTLTTFVQLFESLVGPGNTQSMKLPALYDSVIVLDEPQALPMKWWKVVRRIAEILTEEYDATVVAMTATQPALFSDAFELVNDRYFNRFERVEYEVHDSALAF-DDTDATMGYENAGRVILNETGETDSVLAICNTIDSAIALTDAVEDREAVVDVGRCLRTELDD--DALVDKVTTTNERALVHLSTRLRPRDRLALVEATKRLTERSIPLVAVSTQLIEAGVDISFDRVYRDVAPIDSVVQAAGRCNRSFERDYGTVTLWWLAPPEGTTKTPSQAVYDSGVSTISLTSKTLDAVGANGTIPESTMTREAVQHYYRLVSDRNPGSPEYVDWVDEANADKLGSLSLIGRRDSVDVIVCRTDADSQMAESMKTAIREFDYEAFETLRDESKDITVSLPIYSQDSREAETVRNLEELGDTGLHVLRRSRSDYFDETKGLAVDN
>WP_220600219.1 [Haloarcula salinisoli]
AAYYALDAQGFETETCLAGFVAVAKHHGRLPDVTQYIYDRAYNSDEQLQAAIAMQLNDIEDNIPELAVDVFDNATDGDGSWDGFRYSYKELLDEIASRESLSDSCYGLTLEIWGSLVFADKTSAASRSEEAYEATQPSLQVLDEYVADLEASGSRTERLNHYRSRARSAVVENAEQFAEGGGGVATLTLPTGMGKTLTGLSAAQTVRDELGGERVVYALPFTSIIDQVVDEVEDIYETDTLGRLLTAHHHLSETKIVDEDKNDDVAGMLAESWRAGLTVTTFVQLFESLAGPANKQSMKIPALRNSVVILDEPQSLPLDWWKIVPRLVAILTEQYGATVIAMTATQPQLFDDVTELVDDIYFEATERVQYELDASTERYIETQETPKSYADAGTELLTAVNSGGSTLAVCNTIDSARALFDELTDNDSLPSVGDIYADELSTVEKTLASRIEERSDRSVLHLSTRLRPVDRLKLIETAKELTDDGHGLITVSTQLIEAGVDISFDRVYRDLAPIDSIVQAAGRCNRSFEREQGHVIVWWLDVPEEQKKTPAEAVYNRGATLLPVAAETLDAVREEESLSEIAVARTAVTEYYKTLTDKNVGKQEYAEYVDDVRGDKLKELSLIDQRNAVDIIICRTKDERDQVEQIREAWTQYEFDRVRQLMDELKETRVSIPIYHGESDKRDKLGQLNPVSDTDVLCLDVRKHEYFDENTGFVIPD
>WP_004966756.1 [Haloarcula sinaiiensis]
ATWYVLEETDAPPRDQLAATLAVARHHQALPNAAQYTGETLARAVEASADVLQAQINRIDETWPEAADDLFRCTGSDGSSWAEFAEWARSATAALQTPSRLPDFLYDRTIHYWAALTLADKSHAMGLSEERFDFDTLDLETLERHINTLRQQSLHEAQLNDERERARRQALRGTHEWLNQQTDIATLTLPTGLGKTFTGLSAAFEARDILNPRPVIYALPYTSIIEQTRALFEELWGADPKKSALTVHHYLSETVVYGDEDAGEAAQFLGETWRDGTILTTFVQLFESLTGPSNRQGLKLPSLDSALIILDEPQALPKDWWDGIERLLQLLTGEYGAKVIAMTATQPSLFRGTSSLLEESYFNEADRVRYTIDESALSHRLEEEEFVEYDSAASRIHETAAQADSVLAICNTIESSRQLTQAVSQHSDAVHLGPVLESILTAPDGEIVSEVLETQGPFVLTLNSRYRPFDRQVIIQLAEQLSTGPVPFILISTQAIEAGVDISFEMVYRDIAPLDSIVQAAGRCNRAYEWNGGQVTIWTLAPTGPDANPPAYWVYERMPDHLRLISDVLNKVPGQRDIADIHLSKHAVDRYFEQLSRRSLDDGSIRDHIDHAEGRWLSQQSLIGGYETADVLVAVSESESQTLDRITQMFTDGNP-RAYDRLDDLSHLRVSLPAKIIDENPKLTRIDGQGRKDDGVNVFRFNGTLTYTEDGGLRATE
>WP_121578496.1 [Haloarcula sp. Atlit-47R]
ATWYVLEEADAPLRDQLAATLAVARHHQALPNAAQYTGETLARAVEASADVLQAQINRIDETWPEAADDLFRCTGSDACSWAEFAEWARSAAAALQTPSQLPDSLYDRTIHYWAALTLADKSHAMGVSEDRFDFDTLDLETLERHINTLRQQSPHEAQLNDERERARRQALRGTHEWLNQQTDIATLTLPTGLGKTFTGLSAAFEARYILNPRPVIYALPYTSIIEQTRALFEELWGADPKKSALTVHHYLSETVVYADEDASETAQFLGETWRDGTVLTTFVQLFESLTGPSNRQGLKLPSLDSALIILDEPQALPKDWWDGIERLLQLLTSEYSAEIIAMTATQPSLFRETSSLLEESYFNEADRVRYTIDESALSHRLEKEEFVEYDTAASRIHETAAQADSVLAICNTIKSSRQLTQAVSQHSDAVHLGPVLENILSAPDGEIVSEVLQTQGPFVLTLNSRYRPFDRQVIIQLAQQLSTGPVPFILVSTQAIEAGVDISFETVYRDIAPLDSIVQAAGRCNRAYEWNGGQVTIWTLAPTGTDANPPAYWVYERMPDHLRLISDVLAKVPGQRDVADIHLSKHAVDRYFEQLSRRSLDDGSIREHIDHAEGRWLSQQSLIGGYETADVLVAISESESQTLDRITQMFTDGNP-RAYDRLEDLSHLRVSLPAKVIDANPKLTRIDGQGRNDDGVNVFRFNGTLTYTEDGGLRAAE
>WP_121513528.1 [Haloarcula sp. Atlit-7R]
AAYYALDAQGFESETCLAGFVAVAKHHGRLPDVTQYIHDRAYNSAEQQQAAIAMQLNNIEEHVPELAADLFVAATDNDGSWDGFRQSYKELLDEIANRESLSDSCYGLVLEIWGSLVLADKTSAASRSENTYEAVQPSLQVLDEYVGDLEASGSRTERLNHYRSRARAAVTENAKQFAEDGGGVATLTLPTGMGKTLSGLSAAQTVRDELDGERVVYALPFTSIIDQVVDEVKDIYETDTLGRLLTAHHHLSETKIVDEDKNDDVAGILAESWRAGLTVTTFVQLFESLAGPANKQSMKIPALRDSVVILDEPQSLPLDWWKLVPRLVAILTERYDATVIAMTATQPQLFDEVTELVDDVYFEATERVQYELDESTERYIETQEIPKPYADASAELLTAVDAGASTLAVCNTIDSARALFDELIDIDSLLNVGDIYADELSKVEQTLATRITKRSDQSILHLSTRLRPVDRLKLIETAKELTDNGHGLITVSTQLIEAGVDISFDRVYRDLAPIDSIVQAAGRCNRSFEREQGRVIVWWLDVPDEQQKTPAEAVYNRGATLLPVAAETLDTVREAESLSETTVARTAVTEYYKKLTDKNVGKQEYAEYVDNARGDKLAELSLINQRNAVDIIICRTEAERRQVEQVREAWKRYEFDRVRRLMDELKEIRVSFPIYHGESDKKEKLGQLNPVSDTDVLCLDVRKHQYFDQNTGFVIPD
>WP_121511323.1 [Haloarcula sp. Atlit-7R]
VAYFFLEQNGYERETRLAGLLAVAKHHGDVPDAAKYIRKTFDEPGSNQTIQAIKQAKTIEAHAETFARDLFREAV-GEGAWDDFLEKIGDILTDAVKPSQFNESIYTTHLILFGALTFADKTDAAGIDSDDLSGEFPSLDKLETHLTELGGENDIETQLNEVRTKIQDEIPEQTQEFLESNQSVTTLTLPTGYGKTFAGLLAGLTLCDDH-DGRLVYALPFTSIIDQTSGTLQEVFETDPSGNLLTVHHHLAETRTDTESEHASHEVLLAESWRTGLTLTTFVQLFESLAGPRNGQSLKLSALQGSTVVIDEPQAIPQHWWPIVGKLIDMLTEQFDAQVLLMTATQPSLVEDSFELISQSVFNPPSRVQYQLHPTALV--TENEDRLSHLDAANLLAETVVSGDTTLAICNTIESTRTLTREFVDSTDPVAVSELYEAQLDEDEGRLVRAVVEEETVAYLHLTTRVRPCDRQFLLAVANDLAGIDIPFALISTQLVEAGVDISFGTVYRDFAPLDSIVQAAGRCNRSYECETGVTTVWKLEPPGEGNTPPSTAVYAPETDLLMHTRSVLETVRKETAFADEVLAKDAIERYHDTVERIHSESNDLVTAFEQADGETLREASLIERRQSVEVYVCRTEEEHDSATAIEALMKERKFDEVDSKRDELASIRVSIPVPRANTDAASGILSLEPLDEDPERILHASNS-IFDSEFGVQPSE
>WP_166976132.1 [Haloarcula sp. JP-L23]
AAFYALDEIGYDRVDALVGLVAVAKHHGDLPDIADYVFENTHPEGRKRIERIRSQIEDIDDNAAALADEILSEATDGAGSWDEFANHVAGFLLNVLQPDALPEDFYDAVLSVWSTLTLADKTSAAALTAGAYDGDRPSLSSLEDKIATLKDSTADERRIHELRGDAHEEVMDAVGEFRDANASVASITLPTGLGKTLTGINAGLELLARDDEGRLIYALPFTSIIDQVATECREVFDTNGHDKILTVDHHLAETVIDRAETVAHIEALLGESWRSGMVVTTFVQLFESLAGPSNGQSTKLSALDGNVVILDEPQALPEAWWPLARRLVTLLEDQYSVRTIVMTATQPKVFETTYELVEDRYYEALDRVVFELDESAASFVNDEPTPLGYETAAATLLSKTDSDESALAICNTIDSARELTDALIAKQEFTSLNDVYDEVLAGCGAAVVAAVRSATDPVLLHLTTRHRPVDRQLLLDVTKELHAVGIPVVAVTTQLVEAGVDISFNRVYRDFAPMSSIVQAAGRCNRSFERDCGKVTVWLLESPGDLQQLPSTAVYGGAESRPKLTAQAIAAHRSDSQFSETSMSWNVVTDYFKRLQDRNPGNREYVEYVTDAKGDELGHLSLIQSGNAVDIVVARTGPEEELLGEIEEAFDGYQFDQLDETLADTRELQVSIPLYDETSEEARRISDLNPVAGATLRQVKARTDDAFSALAGLSVPS
>WP_165896695.1 [Haloarcula sp. JP-Z28]
AAYFALDARGFDTETCLAGFVAVAKHHGSLPDIADYIHTRAHRRTERRQNAVARQIKDIDENARELVSTVFEAATGGEKGWVSFRDGFGELLDDIADRDALSSSCYGLVIQCWGSLVLADKTSAAGARNVAYAEDQPSLSRLDDHIADIETVGSQSEQLNHLRSIAREDVLDNAADLAEAGGGVATLTLPTGMGKTLTGLSAALDIRDNLGGKRVIYALPFTSVIDQVVDDVSGIYDTDDHPHLLTAHHHLADASIEDNARSDDVAGMLGESWRAGLTVTTFVQLFESLAGPGNRQSMKLPALRNSVVVLDEPQSLPLDWWKIVPRLVKMLTEQFGATVIAMTATQPKLFPESPELVEEQYFEEVSRVSYHLDASTDRYIEAEGDPKSYEDAATNLSEQLIAGTSALAVCNTIDSARHLTERLVENPNAVDVAEQYDDVLHKKEEDVAKRVQSVGDRAILHLSTRLRPADRLTLVDAAKELTEAGHPVAVVSTQLIEAGVDISFDRVYRDLAPIDSVVQAAGRCNRSFERDRGHVTVWWLAAPPDVEKTPAEAVYNRGTSLLPVAADTLASVRSDGELTERAVARDAVERYYDRLDDKCVGKQAYADYVDNARADKLSDLSLIDQRPSVDVVICRTDADHEIVESVRNAANAYDFDAFSDAIDETKPLRISVPVYPGDDETKEALNSLVPLKNTGVRVLDVRRFNHFDQRTGFIVPD
>WP_310898121.1 [Haloarcula terrestris]
AAYYALDAQGFESETCLAGFVAVAKHHGRLPDVTQYIYDRAYNSAEQQQAAIAMQLNDIEKHVPELAADLFDDATDSSGSWDGFRQSYKELLDEIANRESLSDSCYGLVLEMWGSLVLADKTSAASRSEDTYEAVQPSLQVLDEYVADLEASGSRTERLNHYRSRARSAVTENAKQLAEDGGGVATLTLPTGMGKTLSGLSAAQTVRDELGSERVVYALPFTSIIDQVVDEVKDIYETDTLGRLLTAHHHLSETKIVVEDKNDDVAGMLAESWRAGITVTTFVQLFESLAGPANKQSMKIPALRDSVVILDEPQSLPLDWWKVVPRLVAILTERYDATVIAMTATQPQLFDEVTELVDDVYFEATERVQYELDESTERYIETQEIPKSYADASAELLTAVDAGASTLAVCNTIDSARALFDELTDIDSLLNVGDIYADELSKVEKTLATRITERSDQSILHLSTRLRPVDRLKLIETAKELTDAGHGLITVSTQLIEAGVDISFDRVYRDLAPIDSIVQAAGRCNRSFEREQGRVIVWWLDVPDEQQKTPAEAVYNRGATLLPVAAETLDTVREAESLSETAVARTAVTEYYKKLTDKNVGKQEYAEYVDDARGDKLAELSLINQRNAVDIIICRTEVERRQVEQVREAWKRYEFDRVRRLMDELKQIRVSFPIYHGESDKKEKLGQLNPVSDTDVLCLDVRKHQYFDQNTGFVIPD
>MFB6073380.1 [Haloarculaceae archaeon]
VALYCLLECEVGDYAAEVATLVVAGHHDTSPPEPSKLAENYGRTVRETYERINEQFDDIGDEVPDRADRVIRAATDGAGSWDDFRKWHDDPIDGAHGKRDAGVGYYGDVVRLWTALKLADQTAASGLEDDDIGGTLPDRKALDQHVDDLDEGEGVLAELNCLRDRARKDATENVEGLVES-DDVGLITLPTGFGKTYAGLSAGLRAANLS-DSRLVYVLPYTSILDQTASEIQSVFGVSPYSKAFTLHHHLSNTYTGLGDIGRSPGALHAESWLSGLTLTTTVQLFESLAAPTARQATRVPSLRESVVVIDEPQAIPEDWWQIVPALVELLVDTYDATVILMTATQPGLVKTTRELTDTDFLAAHPRVTYRLHDTVRTDLGDEYATLDYPTAGGRLSEAAEDGRDALAVCNTRASAEELYRYVTPMKEPVELGQLLHEYVDETGVELRRLALDAADTVYAFLSGDVRPDDRQLLIDALAPLLDGGESVVLVSTSVVEAGVDVSFDTVFRDYAPIPNIVQSGGRCNRSFGGETGDVVVWRLAEPEDGNAIPSLVIHGGALPLLRETGHVLRHHAEDGCIDESTMVSDTVGEFYESLGELDPGDERLADAVSSASMSELEGEHMIEIEDYEDVVACLTEEERADL--LGGDLDAGDV--------------GRHPGAQVNTD-----------GNSRYLLVDARDS-SYHPVFG-----
>WP_059058534.1 [Halobacterium hubeiense]
LAHYALEARGFDGADPLVGFLAVARHHGRLPDTADYVHRASVEQQTLYRSDALEQAAHLNETVPELAEILVDQATNSGGDWETFHERLDEELPWVAAPEKLPSGFYESVLQVWSALVFADKASATYLSTGVYRSPIPERRAIDNYIDELQTADPRTEQMNERREDARQAVHTRAKEFVDDDRNVATLTLPTGMGKTLTGLDAALTVLEESNGGRLVYALPYTSIIDQVAEQSRELFETDDRGERLTVDHHLADTLVSPPGAVENVAALLGESWRSGMVVTTFVQLFESLAGPTNARSMKLPSLYGSVIVLDEPQALPLEWWPLVDRLVELLTEEYGASVIAMTATQPELLSEPFSLVADPYYDELDRLDFVLHPSAIAMLPGESAALPYDRAGELVANRADDRKSVLAICNTIDSARELAESVDDRTAPLDINEVYDELLTAADERTLADAVRRGQPLLVHLTTRHRPCDRRHLIDVASDLAEAGEPVLFVSTQLVEAGVDVSFDEVIRDFAPMDSLVQAAGRCNRSYDRNRGRVTVWQLAPPPNRETTPASAVYGRGESLTKLTGQALATVYDGDPMPEPDVTRNAVEHYFDLLDRRDIGADEYVEYLERAEAEQLGRLSLIDERPAVDVIVTRTADERETVEEIRRAFGEYRWDDLDDLVESTADWQVSVPVYPGDDDTMEKLAACEPLPDTDRLVLDGRPGGYFDATDGVVIPD
>WP_232589790.1 [Halobacterium noricense]
AAYFVLDDAGYDAETCLAGFIAVAKHHGQLPDVLGYVYNRTV--RGERITALKKQAVDINDEATGVAEDVFADAAGDADAWLAFAQTLLDLCNQLSARGGVSDSCYGLVLRCWSALVFADKTSAARAVSGSYAAETPALDTLDDYVDSLD--GTRSQRLDYCRDRARRTVISAARDFAESGGGVATLTLPTGMGKTLTGLSAAFTIRDALDGERVVYALPFTSIIDQVVDELKSIYETDGLGQLLTAHHHLEAAEIYDEPRTGDIASILGEAWRAGLTVTTFVQLFESLAGPQNTQSMKLPALQNSVIVLDEPQSLPLDWWKLAPRLAEVLVDQYDATVIAMTATQPRLFEEVPELVDYDYFDAVERVAYEFDDSAERYIDTQDGPKSYRDAASELRDTP-ESESVLAVTNTIDSARELTDCVSKTGEFVDVGGVYAQLLDRLGDAVAKAVRNEGGRPLLHLSTRLRPVDRLTLVETAKELTGSNCGLVVVSTQLIEAGVDISFNRVYRDFAPLDSIVQAAGRCNRSFERERGRVVVWWLDAPDEEETTPAAAVYNRGTKLLPVTADAIAAVRKRDELDETALAKTAVEEYYERLSERDVGKQEYADYVDDARADELGDLSLIDQRRSVDVLVTRTSGERALSEALGEANQTYDYDALNRLRDAVKPFTVSIPLYRGDEETRDAVGSLTPLPDDGLYQLDTRQHAYFDATTGFVVPE
>WP_232589635.1 [Halobacterium noricense]
VTLYCLQKCDVGAHAAEVATLVVAGHHDTSPPESSKLAENYGRTVRENYERVNDQLEDIGDEVPERADHIIRTATDGTGSWEDFRQWHDDPVGGAHDDGDTEAGYYGDVVRLWTALKFADQTAASGIEDHDLGGTFPEQSDLKRHVDDLEEGDGVLANLNDLRDRARRDATENVEALVES-DDVGLVTLPTGFGKTYTGLSAGLRAADIN-DSRLVYVLPYTSILDQTASEIQSVFGVSPYSRAFTLHHHLSNTYTGLGDIGRSPGALHAESWLSGLTLTTTVQLFESLAAPTARQATRVPSLHESVVVIDEPQAIPEDWWQIVPVLVELLVDTYDATVILMTATQPGLVETTRELTDTDFLADHPRVTYRLHDTVRTDLGDEYATLDYPTAGGRISEAAENGRDVLAVCNTRASAEELYQHVTPMNAPVELGRHLHDDVEETGVALRRLALDAADTVYAFLSGNVRPDDRKLLIDALDPLLDGDESVVLVSTSVVEAGVDVSFDTVFRDYAPIPNIVQSGGRCNRSFGGETGDVVVWRLAEPEDGSAVPSLVIHGGALPLLRETGHVLRRYAADGSIDESTMVSDTVGEFYESLGELDPGNKRLADAVASASMSELEGEHMIDIEGYEDVIACLTDEERGDL--LVDDFGAGDI--------------GTHPGAQVNTD-----------GNSRYLLVDARDA-PYHPVFG-----
>WP_285266237.1 [Halobacterium salinarum]
AAYYILDDAGYEAETCLAGFVAVAKHHGRLPDVLGYVYDRTT--NGERIAALKKQVVDINDEAVGLAEAVFADAAGDADAWLAFARSLLGLVDQLSARETVSDSCYALVLRCWSALVFADKTSAAQAPSGQYAAEIPALDRLDEYIDGLD--GTDSQRLDYCRNRARQSVLTASSEFAQSGSGIATLTLPTGMGKTLTGLSAAFTIRDALDGERVVYALPFTSIIDQVVAELETIYETDGFGRLLTAHHHLETAEIRDQAQMDDTASMLGEAWRAGLTVTTFVQLFESLAGPRNTQSMKLPALQDSVVVLDEPQSLPLDWWKLAPRLARILVDQYDATVIAMTATQPRLFEDIPELVDYDYFDAVERVVYEFDESAERYIESQSEPKSYADAASRLRDTA-GNESILAVANTIDSARKLTETVANGGTFVDIGDVYTGLLEELDATVANAVLDMDGRPLLHLSTRLRPVDRLTLIETARELTDTNCALVVVSTQLIEAGVDISFDRVYRDFAPLDSIVQAAGRCNRSFEREQGRVTVWWLAAPDEEETTPAGAVYNRGANLLPVTADAIEAVRDRDTLDETALAKTAVEEYYERLPERDVGKRAYVDFVDNAHADELGQLSLIDQRRSVDVLVTRTAGERDLAEALLEADRTYDYDELDRLRDAIKPFTVSVPLYYGDDETEDAVGRLTPLSEDGLYWLDVQRHEYFDQTKGFVVPE
>WP_285270465.1 [Halobacterium salinarum]
LAHYALEACGFDGADPLIGFLAVAKHHGQLPDVAPYVSQAAADSKRLFRRDACQQAKKINEEVPALAESVLEQATNNSGSWAAFLEYVSEKYRTIAEPEKLPPGFYESVLQVWSALVFADKASATYLSTGIYRSPTPGRLEIDAYIDELQTEDPRTEQMNERREDARQEVHARAKEFVDDDRNVATLTLPTGMGKTLTGLDAALTVLEGSNEGRLVYALPYTSIIDQVAEQSRELFGTGERGERLTVDHHLADTLVSPPDAVENVAALLGESWRSGMVVTTFVQVFESLAGPTNARSMKLPSLYGSVVVLDEPQALPLEWWPLVDRLVELLTEEYGASVIAMTATQPELLSEPFSLVADPYYDELDRLDFVLHPSAVAMLPGESAALPYDRAGELVANRADDRKSVLAICNTIDSARELAESVDDRTAPLDVNEVYDELLTAADERTLADAVRRGQPLLVHLTTRHRPCDRRHLIDVASDLAEAGEPVLFVSTQLVEAGVDVSFDEVIRDFAPMDSLVQAAGRCNRSYDRNRGRVTVWQLAPPPNRETTPASAVYGRGESLTKLTGQALATVYDGDPMPEPDVTRNAVEHYFDLLDGRDVGADEYVEYLDRAEAEQLGRLSLIDERPAVDVIVTRTADERETVEEIRRAFGEYRWDDLDDLVESTADWQVSVPVYPGDDDTMEKLAACEPLPDTDRLVLDGRPGGYFDATDGVIIPD
>AHG05448.1 [Halobacterium sp. DL1]
LAHYALEARGFDGADQLVGFLAVARHHGRLPDTADYVHRASVEQQTLYRSDALEQAAHIDETVPELAEALVDRATGGAGDWETFHERLADELPWVAAPEKLPPSFYESVLQVWSALVFADKASATYLSTGIYRSPTPGRLEIDAYIDELQTEDPRTEQMNERREDARQEVHARAKEFVDDDRNVATLTLPTGMGKTLTGLDAALTVLEGSNEGRLVYALPYTSIIDQVAEQSRELFGTRERGERLTVDHHLADTLVSPPDAVENVAALLGESWRSGMVVTTFVQVFESLAGPTNARSMKLPSLYGSVVVLDEPQALPLEWWPLVDRLVELLTEEYGASVIAMTATQPELLSEPFSLVADPYYDELDRLDFVLHPSAIAMLPGESAALSYDRAGDLVATRADDGDSVLAICNTIDSARELAESIADRTIPVDVNEVYDELLNDADKRTSADAARRGQPLLVHLTTRHRPCDRRHLIDVASDLAEAGEPVLFVSTQLVEAGVDVSFDEVIRDFAPMDSLVQAAGRCNRSYGRNRGRVTVWQLAPPPNRETTPASAVYGRGESLTKLTGQALATVYDGDPMPEPDVTRNAVEHYFDLLDGRDVGADEYVEYLERAEAEELGRLSLIDERLAVDVIVTRTADERETVEEIRRAFGEYRWDDLDDLVESTADWQVSVPVYPGDDDTMEKLAACEPLPDTDRLVLDGRPGGYFDATDGVVIPD
>WP_205250727.1 [Halobacterium sp. GSL-19]
VTLYCLLECEIGDHAAEVATLVVAGHHDTSPPEPSKLAENYGRTVREKYERVGEQFNDIGDEVPERADRIIRAATGGEGSWEDFLEWHDDPIGGTHADGNAVDGYYGDVVRLWTALKLADQTAASGLEDDDIGGTLPDKEALDQHVDDLDDGEGVLADLNDLRDQARKDATENVEGLVES-DDVGLITLPTGFGKTYAGLSAGLRAADIN-DSRLVYVLPYTSILDQTASEIQAVFGVSPYSKTFTLHHHLSNTYTGLGDIGRSPGALHAESWLSGLTLTTTVQLFESLAAPTARQATRVPSLRESVVVIDEPQAIPEDWWQIVPALVELLVGTYDATVILMTATQPGLVKTTRALTDTDFLADHPRVTYRLHDTVRTDRGDEYATLDYPTAGGRMSEAAGDGRDVLAVCNTRASAEELYQYVTPVNEPVELGRLLHDYVAETGIEFRRLALDAADTVYAFLSGDVRPDDRQLLIDALGPLLDGGESVVLVSTSVVEAGVDVSFDIVFRDYAPIPNIVQSGGRCNRSFGGETGEVVVWRLAEPDDGSAIPSLVIHGGALPLLRETGHVLRRHAEDGTIDESTMVSDIVSEFYESLGELEPGDERLADAVASASMSELEGEHMIDIEDYEDVVACLADEERADL--LGGDLDAGDI--------------GKHPGAQVNTD-----------GNSRYLLVDTRNA-SYHPVFG-----
>WP_073311237.1 [Halobaculum gomorrense]
AVAHTLAQTGAADKDILAGWAAVLRHHGALPDLVEETIRVIRAEREQNNAWVTTQIEAIDEVDRSVFDSFLRDASDGTTGWDAFREAIASVHKALLTEAEIPAQTYDRALRLWSSLTLADKTVASGSVERELTPESLSLSPLESYIDDALSDPDDETSLNALRESARRRVKDAAPELLD--HEVGLLTLPTGLGKTFSGLTGAFTLRDEVTPPLVVYALPYTSIIEQTREVFEEVFDTDPTGRAFTTHHYLTETVTYTDDQDESRAKLLGESWRSGVVLTTFVQLIESLAGPSNAAGLKLPALHDAVIILDEPQALPKPWWDAVRRLSRTLIDEFDARIVSMTATQPTLFTDTMSLLSRRAYDSVSRVQYRVDDSIATLTDSTDNPVSHTEAAGRLIEAALDPASVLSVCSTVASSRTLTDRVTEQVDTTHIGSEYEAALSELDEAVAHATLSRDRLLVGTFNARYRPLDRRALIRIADIISTTGIPFVFVSTQAIEAGVDISFTNVFRDIAPLDSVVQTAGRCNRSFEWDGGTATVWCLDAADGESTLPAEYIYPE-SEHLNQIATLLWDAAMEELIPASTFERDVVPAYFEFVEDRSFLNDDLKLWIDECEADQLGHESLLGEYETVDVLIAATDADTARINQLRELFAEYE-GRGYERLRELSWMRVSVSVRTIEELQMHSRVDGSGRSSSGVDVFGHPVGGSYDAGGGFFVTK
>WP_370901378.1 [Halobaculum sp. MBLA0143]
LAHYALDRRGYSETTCSVGFHAAVAHHRATADIQNETDRYAADRVNNRLDRVGEQVDNVRSRIPAYAERIVRTASGGGGSLADFEEYLDELF----VERRPPDTAYGTLVLLTGALKLADRSIVLEREFRPLERELPSPGVVETAIDELGGG-GQTSELDRIRTSVQRQVRDRAVNQCEDGGFLGTIQLPTGFGKTHAGVWAGLELATAADGRTLAYVLPYTSIVDQTADTIRDVYRRAGRADSLLVDHYLEQTRIDIDAGDVPAEFFLGRSWRANTVLSTFVQLFESLAGPTSNQAPKLPSLQESVVVIDEPQLLDVQWWPVVGRLADVLVDQFDAVVLSMTATQPRIFDEVHRLVELGFLADNPRVEYTVHPSVDGVDPDSGGVLSHSGAAELLVDDTSEGETALAVCNTIDSARCLDTAITDAGSVVSLGVCLHEWVTDNESEFEARVAERDTVLVVHLSAVVRPPDRLRLIRFLRESDVVEECVICTATQVVEAGVDLSFDRVYRDLAPVPSLVQSGGRCNRSLESSPSTVSVWRLEAPPAAERPPSEVIYAIDGDRLVPTVRSVPYDYADRTVEETTMIGPVVEEFYERI--GDPGDRSLVDAVDSAASQTLRSASLIERDDRVEVLFARIPEEIELMNRLRSAVENEAWDTVQRLFGEAQQLQFSVSRRRLDTP-----------SESPVFLVDGTEIAGFDPHLGVDGAD
>WP_370904893.1 [Halobaculum sp. MBLA0147]
VTLYALDALDIDLSWLGAGVVAVGRHHQRLPDAASYLFDTLRSG--LGEDPLKSQIDEIDDAWPAAADTLIAEATKSVGSWKGFQTAFNSLSNLLFSSDSIPSTLYERTLHLWGSLTLADKSHAKPVAPEKHNFDTLETEPLAKHINSLAGSSELEAALNEARRGGLLQVLGGIHEWNNQASQIGEITLPTGLGKTFTGLMAALTLRDQTRQPSVIYCLPYTAIIEQTREHFEAIWGVSPQADAFTADHYLTDTVVQHED-AIAERTFLGESWRSGVVLTTFVQLFESLTGPSNQAGMKLSALDNAVVILDEPQALPKSWWDGVQRLLEILTDEFGARVISMTATQPALLDETVSLLDESYYDEADRVTYEIWPSATCHALGTTEFVGYDTAAAEILEAAGLSGSAMAVCNTIASCRTLTDAIEAAGPVQHIGATYQRLLEEEEDATVDTLLNADTVFTASFSSRFRPVDREVLLGVVDALSTSVVPFVFVSTQAVEAGVDVSFQHVFRDIAPIDSIVQAGGRCNRNFEWRGGTVTVWTLAGIDEPAPCPASFVYERIPGHLRLIADTLVPVSD-GPVSEREMCYETVRAYFDTLSEKSVATTAIREEIDRGDAAALAERSLIGGYETVDMLLPLSADERTAVDGLVAALEDDDTVTAQETVSALSDIRVSLPVETVDAVTTDAQIEIGSEGP-----------VEYDTVDGIVGPD
>WP_313693724.1 [Halorarum halobium]
LASYALTERGFDGAEALVGFLAVARHHGRLPDAADYVHRAAIEQQTLFRADALQQADNIDETVPELAATVVDCATAGGGGWEAFRERLAREFLWLAAPEKLPEGFYEALLNVWSALVFADKASAASLSTGVYQSSPPQRQAIDNHVAEIREGDSRTERMNERREAARQTIHARAEAFAAADRRVATLTLPTGMGKTLSGLDAALTLLSERSEGRLVYALPYTSIIDQVADESRNLFDPGERADRVTVDHHLADTLVSPPDAVENVAALLGESWRSGMVVTTFVQLFESLAGPTNSRSMKLPSLHGSVIVLDEPQALPLEWWPLVDRLVELLTEEYGASVIAMTATQPKLLSEPFSLVPDPYYAELDRLDFELHPSAVAMLPGESVVLPYDRASELLVDRVDDGSSVLTICNTIDSARELTTAVADQASVLNVNEVYADLLADGGERTIAEIDRRGEPLLIHLTTRHRPCDRRHLIDVATDLAAADEPVLFVSTQLVEAGVDVSFDEVVRDFAPMDSLVQAAGRCNRSYDRARGRVTVWQLAPPSDRETTPASAVYGRGESLTKLTGQALETVYDGEPMSEPAVTRDAVERYFELLDARDVGTDEYVDYLERAEAETLGRLSLIDERPAVDLLVARTAGERETIEEIRAAYNEFRWDELDRLVERTAEWQVSIPVYPGDDETLEALAACEPLPDADRLVLDGRPGGYFDATDGAVVPD
>WP_144904258.1 [Halobellus captivus]
AAFWVVQEIGGDDRDALAAFIAISRHHGSLPDVVPHVFTDVYGTKDNVKGWATDQVESIRKPEAQKAEELLVSAGDNTTTWDRFARAVADVYESLVDVESLPSELYDRTLKYWGHLTLADKTSAADIPLSKLKRDSLSLEVLDTYVAGLEGDGELEQTLNKFRDQAREAAENAVERLLDDGADIGRLTLPTGLGKTFTGITTAFTLRDEIEEPTIVYALPFTSIIEQTREIFENIWGADPAGHALTIHHYLSETVTRTDSQRTYADAMLGESWRSGTVLTTFVQLFESLAGPTNSQGLKFPALQDAVIILDEPQALPKRWWAAIPRLVRTLRTEFDATVIVMTATQPSLFESAVELLDDEYYHHARRVRYTIDDSVWALGAPETIPLDHETAGERIVNTVFTATSTLAVCNTIASSRRLTETVEQATAVEHVGKTYREILEEAGDQLASAVLKRPPLLLGTFNSRYRPKDRRVLIRLADVLTDCNVPFVLVSTQAVEAGVDLSFARVYRDLAPLDSIVQAAGRCNRSFEWENGRVTVWLLDDPDDPDRTPTKYVYGTLGSHLTIIAETLRDTLKTDDVDEFTVTRRAVPTYFERIREKALASQELLDHIEWCEAKQLGRKSLIQDYPTVDVLVAVTDREKDLLESIGDAFNVGDTPSAYELLQQASDLRVSIPARDAEGATQATRVDRKEREQEGVQILAYRPEGSYDDGGGFVAND
>WP_188785694.1 [Halobellus salinus]
LGYYVLDRSGYDSEDCLATFVAIAKHHGRLPNVEEYVDSVSRFENNERQRVVIEQVTNIDDHHRPFAQSLVADITDGAGSWEEFVSEIANLFGTVYDRSNPSDAFYQVLLQLWSGLILADKTTAAGVGDRNLTASEPDLRILSEYIDDLGGDDSQTEALNQLRQEARQGVLAGVETFRDSDGSTATLTLPTGMGKTLTGLSAALELRE--DGSRVIYALPFTSVIDQVADELTEVFDSDGRDDLLTIHHHLAETVTELDDEDARLAEMVAESWRSGLTLTTFVQLFESLVGPGNSQSMKLPALYDSVIVLDEPQALPMKWWKLVRRVTTILTEEYDATVVVMTATQPALFDDAFELVDDRYFDCFERVEYDVHDSALAF-DDTDATIGYETAGKTILDETGGTNSGLAICNTIDSAAALTDTIEEQGAVVDVGAHLTAILEPESDVLVNRIESHGERALVHLSTRLRPRDRLALIEATKRLSERSVPMVAVSTQLIEAGVDISFDRVYRDIAPIDSVVQAAGRCNRSFERDRGTVTLWWLAPPDETTKTPSQAVYDSGVSTISLTSKTLDAIGADDTVAERKMTRDAVEHYYGLVSDRNPGDPQFVDWVNEAKAAKLGDLSLIGKRDSVDVIVCRTDAEVTLVDKMEVAMNEFEYERFDDLRNEAKDMTVSVPVYGQDSREAETVRNIEPLGDTDLRVLRHPQTSHFDETKGLAVND
>WP_076738796.1 [Natronobacterium lacisalsi]
ATWYVLGELDAPDRDRLAATLAVARHHQALPNAAQYTAEPLARAFEEQDGVIQAQLDAIDEKWPEAALELLSETQLSDAEWESFYSWAVTVASELRDSGALPRKLYDRTLRYWSAITLADKSHAMDIPEDWFDLDTLDRETIENYIRDIRDDSELEARLNDERERARRQAIRGVHEWVHNDSQIATLTLPTGLGKTFTGLSAAFEARNLLTPRPIIYALPYTSIIEQTRELFEDLWGADPKRSALTVHHYLSETVVHRDEDDDETAELLGEAWRDGTILTTFVQLFESLTGPTNRQGLKLSALNSSLIILDEPQALPKDWWDGVERLLGVLTDEFDARVIAMTATQPSLVRQTESLLTDEYFAEAERVRYTIDPTALSRQIGSETHVGYDTAANRILEATGAGGSTLAVCNTISSSRELTDELQNRPGVAHLGSEIESVLEETGKQVVNEVVGRPTAYLLTLNSRYRPFDRRILIELADRFSTGETPFILVSTQAIEAGVDLSFETVFRDLAPLDSIVQAAGRCNRSYEWNGGRVIVWMLADPDEEKKPPAYYVYERVPDHLRIISRVLSEIPNPDDVADVTLSRDAVTAYFDALDSRSLWSGELRDAIDTAKARWLGRQSLISGAQTLDVLVALTDAERAEIEQMSNLLMNGDP-DGYARLQNASALRVSLPKSIIEESPRLSRIDHQERDSDGVQVFRYSGDLEYGAAGGLEQAT
>WP_188977593.1 [Halocalculus aciditolerans]
AAYAVLDGDEFADETRLAGFVAVAKHHGRLPDVTDYVYKRTT--DADRLDALVHQAKDIYDDAPDVATTVFEDATGSEDEWAAFARSLVNLLEEIALTDALSPSCYGLVLQCWSALVLADKTSAAGADRGEYGAESPDLETLNGHIDGLQAAGTREQRLNYCRARAREAVVENAASFAEDGGGVATLTLPTGMGKTLTGLSAAFTIRDALDGDRVVYALPFTSVIDQVVDDVRDIYDADLAGPLLTAHHHLENAAIEYDGRDGDVAKMLGEAWRAGLTVSTFVQLFESLAGPRNRQSMKLPALQNAVVILDEPQSLPLDWWKLAPRLAELLVDQYDATVIAMTATQPLLFRDVPELVDYDYFDAVERVTYEFDDSAERYIESRAEPNSYADAAAELRAL--SDESALAVTNTIDSARELTDAVTDDGGFVDVADAYADELDAVGGEVAKRVLDDGRRPVLHLSTRLRPVDRLTLVETAKQLTEKDCGLLVVSTQLIEAGVDISFDRVYRDFAPLDSIVQAAGRCNRSFERDRGTVTVWWLDAPNDDQKTPAEAVYNTGTKLLPVTAKAVEQTRSRESFDETAMAKTAVERFYRILDVRDVGTQAYADYVDDADADALGDCSLIDQKPTADVLVTRTPAERRRVEALREANRTFDFDALDRLRAETKPIRLSIPLY--DDETKDAILDLPPVEDEGLYALDTHQYDHFNTSTGFTVPE
>WP_124957115.1 [Halocatena pleomorpha]
AVFHALGRMGASESDCLVGMLAVLKHHGRLPDAAEQLTKIVKAE-RNDDGYVVQQVDDINESARAVADELLREGSNGSASWESFKTAVNDLFATIIAPEQLPPKLYDRVLHHWSVLTLADKTSAAAIKDRDLRPSHLELTDLEEHIHTLREDLTDETALNQLREGVRRLVKDNAEQFVSSSANVATLTLPTGLGKTFTGITAAYTIRNALTRPRVVYALPYTSIIEQTRDIFEDILNADPYGLAFTVHHYLSDTVSYPKIEGFFDPALLGESWRSGTTLTTFVQLFESLTAPTNANGLKLPSLTNSVIILDEPQTLPKPWWEAIRRLTTLLVERYDASIISMTATQPSLFTETMSLLGDTCFEAVERVEYNVDESVHSFEAGGDDLLSIDAAADRLFGAATEGSSVLSVCNTVASTQELTEAVSDRWTVTRIGEAYQEALQVCSDAVAEQTLYESTLYVGTFTSRLRSRDRRAIVTIANVLARAGVPFIFVSTQAVEAGVDISFARVYRDLAPLDSVVQAAGRCNRSFEWSAGQVTVWALAGPEGTSRPPATCVYKP-KKLLSKVAAILGDRCREAVLPESDLTRTAIPAFYDWIECQDLEDRTLVERIESCHAEQLQYASLIDEYAKYDIIVAETAFERALLNTMVDSFASKDKHSRYDLLTAMADLRVSVPVSDIETISQVHRIDRKSFDAEGINVLACTVVSPYDAAGGFIVTD
>WP_247995508.1 [Halocatena salina]
VTVHALYCLAISGNLRTAAFYAVAKHHLTIPNYEDDHLGEVDPNRSQRFDRVRTQLMNIETHTASLATELLTEATDGLLTWSDIPSNCPEYSDLLVSNTSPSDDFYTTVLNLWSLLTCADKLNASGMTAPSGSPVAFDPSAIQEQIDSFPDRSGIQGQLNDLRDQARMTARERLLKQYRAGEDVCTLTLPTGFGKTFTGLEAALTLAEEK-DGRVIYALPYTSVIDQVDNDIQTVFNVQSGSPQYTIHHHLKQLQTRTDAPNTGDEVLYGETWLASLVLTTFVQLFESVAGPANTQSIKLPALQDSIIVLDEPQALSMEWWHLISRLISIVVEQYNATVIFMTATQPRIIDSPSRLIPLSFLEDNPRVDYLLDDSLIEYLTTTAPPRSPASATDRLMEDITERETVLAICNTVRSACGLSERIDARVPTTHLGEHLLAFYEETDAAYLNYLAAATDYLLATLTTRVRPIDRTILIACVRRLLAAEQSLVITSTQLVEAGVDMSVDRLYRDVAPLPSLVQAAGRCNRSYDGADGTVVLWRLGAEDG-DCPPSRAVYGFERDLLGPTRKALRAVCPDASLPEHTMISRAVKCYYDAVAQDRSSERELARYVDRACGEELRQASLIRDYETEEILIPIA-HETEYLENFHVSKNARAFEAADALLSALKQTLVSIPKTTTTQP----ALDELAITEEPLSVLTSVED--YSLVHGVMPPV
>WP_108381066.1 [Halococcoides cellulosivorans]
VTLYCAETYTVERRDAGLAALVVAHHHKRAPPDPTHSKQTYTSNVRNRYEVVNYQLQNIRQHAEAVANEILEEAVAYSTSWDDFLDWVDPVMDTLAASRSRGSQYYDDLVRLWSTLKYADQLAASLGADLTAEASNMATETLEDFIEELPEESGIKGQLNGLRNQARNQAINNAKTLIEMDDSVGLVTLPTGFGKTFTGLAAGLTACELT-DSNLVYVLPYTSILDQTASEIERIFDVDVTDPSFTLHHHLSRTLSDLGEIGRSVGVLHAESWRSKLTLTTTVQLFESLAAPTGRQATKIPALQDAVIVLDEPQAIPERWWKIVTDLIEMLATEYNATVILMTATQPRLIEESTTLVGVDFLKENPRVEYVIDESIGG----DTRPIDYRTAADRLVASAASRGDPLAICNTRASAQELYTQTDDVRSAVAVGEVLNCYIKRRGDELRKLVIDESVPILAYLSGDIRPDDRQLIIDILEPLLASDHSVVLISTSVVEAGVDISFDKVYRDIAPIPNIVQSGGRCNRSFDGSMGRVTVWALEAPDDRDQLPSHVIHGSNLPLLHATEAVLTG----RTIPEGKMVGAIVEKFYRHITQYDPGSDSLADYVHNCHMNDLAEEHMIEIDDYEDIIVCSTAAERRAGAMGESTAIAKEP-----LERSGTHVSARPPAQSTTID-----------GNSEYYLVDARSE-QYDPVFG-----
>WP_049903439.1 [Halococcus agarilyticus]
AAFAVLERGGFDTETCIAGFVAIAKHHGTLPDVLEYVVGRTD--DDEALDVVAHQAKNIHDHAPDVATTIFEEATGDADDWKAFAQAIIDLVERIANVDALSKSCYALVLQCWSALVLADKTSAAGADDDSYAAESPSLGRLDEHVERIEDDGTRAERLDHHRSRARESVLDNTAAFAETGGGVATLTLPTGMGKTLTGLSAAFDLRDRLDGERVVYALPFTSIIDQVVGEVEDIYETDTAGRLLTAHHHLAETIIREEGLDDDIAGMLAESWRAGLTVTTFVQLFESLAGPGNQQSMKLPALRNSVVVLDEPQSLPLDWWKLVPRLVVMLTERYDATVIAMTATQPELFEDPTELVDDSYFEAVERVSYELDASTERYIEDQAGPKTYEDAADALTESLDSGESALAVCNTIDSTRELTERVSG-PTQVDVAEVYAEVLGSVGETVAGRVIEGGDDALLHLSTRLRPADRLTLIETAKKLTQRGYPLVVVSTQLVEAGVDISFDRVYRDLAPIDSIVQAAGRCNRSFERARGRVTVWWLDAPGEQAKTPAEAVYNRGTSLLPVAADTLDSVRDDGALSETAVARDAVSRYYDRLGEKDVGKQSYAEFVDEARADELGKLSLIGQRRTADVLVIRTENERELVDDFAEAAKNHSFDEMDRLRDATKPLRISVPVYREDSDRADSIRKLTPVDREGLWRLDTRDQSFFDVTKGFVDPE
>WP_244704927.1 [Halococcus dombrowskii]
AAYYALDAQGFATETCLAGFVAVAKHHGRLSDIAEYVHTRAHRRAERQQNAVAKQLQDIDEHANDLATELFERATDDHGDWESFYDGFAELLGEIADRDALSRSCYALVIQCWSTLVLADKTSAAGAENSPYAASAPSGDRLDSYIETIEDDGARSEQLNYHRSRARESILGNTAAFADEDGSVATLTLPTGMGKTLSGLSAAFDLRDRLDGERVVYALPFTSIIDQVVSEVEEIYETDTAGRLLTAHHHLAETTIRDRDRNDDVAGMLAESWRAGLTVTTFVQLFESLAGPANRQSMKLPALRNSVVVLDEPQSLPLDWWQLVPRLVAMLTERYDATVIAMTATQPELFEHSTELVDDSYFEAVERVSYELDASTERYIDDQTGPKSYDAAADALVDSLDAGESALAVCNTIDSTRELTERVND-AAQVDVAEVYADELDAVGAAVVDCVVERGDDALLHLSTRLRPADRLTLIEVAKALTERGYPLVTVSTQLVEAGVDISFDRVYRDLAPIDSIVQAAGRCNRSFERSRGRVIVWWLDAPGEQAKTPAEAVYNRGTSLLPVAADTLDSVRGDGTLSETAVARDAVEKYYDRLAEKDVGKQAYAEFVDEARADELGKLSLIDQRRTADVLVSRTDAERELAERLREADRSFDFETMRRLLDESKSFRISVPYYREDSATADAIKDLPKLEDEGLYQLDVRRYSHFDKTIGFVVPE
>WP_256684390.1 [Halococcus qingdaonensis]
ATWFVLDRIGASERDRLAATLAVARHHQALPNAAEYTAETLAEAFD--GDVIRAQLDAIDETWPDGADEFFGMATSTSLSWNGFYEWACNVLDDLYSSAHLPSELYDRTLHYWASLTLADKSHAMIIPDEEFGFETLDKETLEDHIAELRATDERVAALNDERERARRQATRGVHEWLDGASSIATLTLPTGLGKTFTGLSGGFEARDILHPRPLIYALPYTSIIEQMRELFEDLWGADPTRSALTVHHYLSETVVVHGEDGDEQAGLLGEAWRDGTILTTFVQLFESLTGPSNRQGLKLPALDSALVILDEPQAIPKDWWDAIPRLLDTLTSEFDARVISMTATQPSVLRDTVSLLRTDYFDRAERVRYTLDETALAHRLDETTFMGYEDATTRILDRIGDEGSALAVCNTIGSSAQLTETIAETPDCVHLGPVVRDRLEAENKALARSVLASAPLFVLTFNSRYRPFDRRVLIRLVEHLSTAPVRFACVSTQAIEAGVDVSFETVFRDIAPLDSIVQAAGRCNRSYEWNGGRVVVWTLADPEEEETPPAEYVYERIPGHLRLISDVLADVSATQDIADVEISRHAVDAYFEALAEKSVASTEIRDHIDTAKARWLSRRSLIGGYETVDVLVAVTDADIERLDDITEAFTINER-WGYSKLDDASQLRVSLPVRTMDEAPAIPRIDHRERDEDGAQVFRYTGEIEYGESGGLRGTD
>HET7323189.1 [Halococcus sp.]
LTYYALRQRGYGPRTRFSGLVAVAKHHGSLPDYDIFAGDSIAQQNSAYNGAAARQAKHIETNRPEFARAVFDRLDIENGSWTDFCARLTALYRWLRDSTLFDDRTYLDELRLYGALTFADKTHAAGVRGEDLHAEVLTAGQMREYITELGNGDTLETRLNGLRGAIQKYISDPIAGFLDAESAVATLTLPTGYGKTLTGLLAATRIREATDGDRIIYALPFTSVIDQTADVLRRVLGEDPLGRRLTVHHHLSESLTLPNEEDAGEAVMLAESWRAGVTLTTFVQLFESLAGPRNTQSMKLPALYESVVVIDEPQALSLTWWPLVERLIEALVADYDATVVLMTATQPKIIEETFSLLDQEAAALPNRVEYEFHSTAVAT-DSTVEPLDYGDAAETLAAAVTTTDSTLAICNTVDSTGELFDCVTEEERAVDVAARFEAEVLDTDTAFVRSIVFRDTPAVLYLSTRLRPCDRRFLLAVASELTAAEIPLFVVSTQLVEAGVDVSFDHVFRDFAPLDSIVQAAGRCNRSFERDAGRVTVWRLGPPGDSSTVPGEAVYARDLDLLAKTREALACVPTGEMVSE-EVMESAAETYHDVVDAVSAGDNALRRHFDRADGATLRRESLIETRFTFEVYVCRSQTDHDVVEEYRETEKSYAFDEARRLKKKLADIRVSVPAYHPTSDTSRKLLDLGTLVDATERVLRSGQESFFDVRKGVEVPE
>HET7323182.1 [Halococcus sp.]
AVAHALGQLGVNERDQLAGFLAVIHHHGQLHNTAPYVAEDTLEPDPNERQWVQQQVAEIRDTSPAAADELLRTATDGAATWATFEEAFASVFDALESSAALPDGLYDRFLRYWGALIIADKTHASAPTMTELFPESLELAALENRIKELQEKNEHTSALNERREDAREEVEQGVNRLCYADADVGLLTLPTGLGKTFTGISAAFTLRDRICAPTVVYALPFTSIIEQTREHFERIWGANPASREFTVHHYLSDTVTAIDTADVPPPSMLGESWRSGVVLTTFVQLFESLAGPRNVQGLKLPALTDSIVILDEPQALPKPWWPAIRRLTRTLTEEFGATVVSMTATQPTLFTNTVPLLTDEYFEATERVTYAVDDSVWDYP--DASPLTHEAAASRIVNDVLASHSAMAVCNTILSSRRLTEQVENTTNTVHIGEIYETMLEELTATVAAETLREGTLFVGTFNSRYRPYDRRALIQVAEVLATANVPFVFVSTQAVEAGVDISFARVYRDLAPLDSVVQAAGRCNRSFEWRGGEVTLWFLADPDDPKDPPATHVYETVGGHLALVADTVQTAVEADEVSETTFTRDAIQRYFNDIDRQVTDRKGLVTAIEECDGKTLGRASLIDTYQTVDIIVAVTDLDRALINKIGDAFQVGNKPRGFELLNDLVDLRVSVPVREVEENPSAIRVDRTKRNEEGVDVFVHVGQGEYANKGGFVAKD
>WP_120068636.1 [Halococcus sp. IIIV-5B]
AAFAVLERGGFEAETCIAGFVAVAKHHGQLPHMLKYVAGRTE--DDKSLDLVAHQAKNIHDEAQAVARTVFEKATGDGDNWTAFAQSLVDLVERIANVDALSESCYSLVLQCWSSLVLADKTSAAGADKGPYAAESPSTDRLNEYIADIEDGGTRAEQLNYHRSRARTSVLNNTEVFANEDSNVATLTLPTGMGKTLTGLSAAFDLRDRLGGERVVYALPFTSIIDQVVDEIETIYDTNTAGRLLTAHHHLAETVIQEKDLDDNVGAMLAEAWRSGLTVTTFVQFFESLAGPRNTQSMKLPALRDSVVVLDEPQSLPLDWWKLVPRLVEILTEQYDVTVIAMTATQPELFDGAYELVDSSYF-GVERVQYELDTSAERYIDDQTDPKSYDGAADALRDSLESNESALAVCNTIDSARELTERVTE-FTGVDIGDIYADELAAVGGVLVGRVVERGNDALLHLSTRLRPADRLTLIETAKRLTQRGYPLVTVSTQLIEAGVDISFDRVYRDLAPMDSIVQSAGRCNRSFESDRGRVTVWWLDSPGNQVKTPAEAVYNRGVSLLPVAASTLDAVRADGSLSETDVARTAVERYYERLEEKDVGKQTYANYVDNARADELGRLSLIDQRHAADVLVCRTDVERKLAEQVREANHTYEFEELRRLLNKTKPLRVSVPYYREDSQTADAIGDLPVIEENGLYELDARQYSHFDGTTGFVVPE
>APE95702.1 [Halodesulfurarchaeum formicicum]
ATWYVLGKLGAPDRDRLAGTLAVARHHQALPNAAQYTAETLAEAFERQDGVINVQLSRIDETWPRAAAKLFEQTPLSDPDWDSFYLWASSVSSELRDSNALPRKVYDRTLRFWSAITLADKSHAMDIPPEWFDLETLDRDAIENYIANIQKRNELEAHLNTERERARRQTIRGVHEWATNSSRIATLTLPTGLGKTFTGLSAAFELRDILSPRPIVYALPYTSIIEQTRAIFEDLWGANPQKSALTVHHYLSETVVHHDEDD-GTAEFLGEAWRDGTILTTFVQLFESLAGPTNRQGLKLSSLRSSIVILDEPQALPKDWWDGIERLLDVLTGEFSAHIIAMTATQPSLVRDTTSLLGETYFNQAERVRYSIDETALSRQLGEESHVGYDTAADRILDATGADGSTLAICNTIRSSRTLTEVLADRPGVVHLGNTIDAVFQEENETVVERVLSRTQTHLLTLNSRYRPIDREVLIAIANRLSTSDTPFVLISTQAIEAGVDLSFETVFRDLAPLDCIVQAAGRCNRSYEWNGGRVIVWLLADPDEESKPPAYYVYEKIPDHLRIISDVLSDVPDHHDAADVALSKHAVTDYFDRLTEKSLWSTALRTEIDEAKARDLSEESLIGGVQTFDVLVAVTDADVAEIEAISDLLAKDDP-NGYDRLTYASGLRVSLPKSAIEESPRLTRLDRRERGSDGVQVFQFLGRLEYDAGGGLAPTA
>WP_122105191.1 [Halorubrum glutamatedens]
AAYYALDTQGFETETCLAGFVAVAKHHGRLPDVTQYIHNRAYNSAEQQQAAIAMQLNDIEEHVPELATDIFNGATDSHGSWDDFRYSYKELLDEIASRDSLSDSCYGLVLECWGSLVLADKTSAASRSKDAYKAERPSMRVLDEYVDDLESSGSRTERLNHYRSRARSAVIANAEEFAEGGGGVATLTLPTGMGKTLSGLSAAQTIRDKLGGERIVYALPFTSIIDQVVNEVEEIYETDTLGRLLTAHHHLSETKIVDEDRNDDVAGMLAESWRAGLTVTTFVQLFESLAGPANKQSMKISALRDSVVILDEPQSLPLDWWKLIPRLVTILTEQYNATVIAMTATQPQLFDNVSELVDDVYFEATERVQYELDVSAERYLETQSEPKAYPDAGAELLSAVDAGASTLAVCNTIDSARTLFDELTGPRSLLSVGDVYANELEAADEALATRIKNQSDVSILHLSTRLRPLDRLKLIETAKELTDDEHGLITVSTQLIEAGVDISFDRVYRDLAPIDSIVQAAGRCNRSFEREQGRVIIWWLDVPDEQKKTPAEAVYNRGATLLPVAAETLDSIREATPLSETAVARTAVTEYYRRLADKNVGKQEYVEYVDDLRGDKLRELSLIDQRNAVDIIICRTEAERRQVEQVRDAWKHYEFDRVRRLMDELKELRVSMPIYRGESDKKEKIGQLNPVEDTDVLCLDTREHQYFDQNTGFVIPD
>WP_238987699.1 [Halorubrum glutamatedens]
VASIALMERGLSLEATAAGFYAVTKHHSVLDNFYDEVGQFHIQTVDGEYEVANRQLESIDETASEAADVVLQEATDGAYSWDDLVGDGIDARRVIK-DEIDDEEWYGCALRTWSTLVAADKMDASGLGAIDGSLSRLEVGKLTERVRTLSTTASLEQRLGAIRTAANARVTEALRAGHDRGERAFELTLPTGFGKTYTGLRAALNLAEER-DSRVVYALPYTSIIDQVDEQVRDVFGLSPQNPAYTKHHHLADTRSSLSTPSSGKETLHAESWRSQLVLTTFTQLFESVAGPQNVQSTKLPALQDAVILVDEPQAISMEWWGLIGRLVDHLTREYDATVVLMTATQPRLLGTPEPLTDVELIADSPRVDFNLHESLTGHFDGGRPPLPLVEAADELAGATTGGTNTLAVVNTVDSAAEISASLLG-ERTVPLAGELLAYWRENEVCYLERLAERPEKVVTTLTTRIRPRDRAALIAAMNAVLDPTVPTITVSTQLIEAGVDLSFDRLYRDYAPLPAIVQAAGRCNRRFGGDPAPATVWRLDGPEEANYVPSRLIYGD-RSLLRPTRAALGELRESDVIPESMMIGRGVERYYDVLDQRRTEDRDLVAAFNEARGETLREASLVSEYPTRDYLVLVDAEETTTHERYLRHRNQGEWRQARASFQTLKRTLVSIPVSDPPPD-------------DTPEALEISTAERYDLETGVIDAG
>WP_423751726.1 [Salinirarus marinus]
AAYYALDERGFGAETCLAGFVAVAKHHGRLPDVADYVHTSAYRRAERRQAAVATQIHDIDEHAPNLATDVLDDATAGSGGWASFRDGFGDLLGDVADRDALSASCYGLVLQSWSTLVLADKTSAAGTDDAPYAAQPPSSSRLDEHVAELEAAGSRAERLDHLRSCARRSALDGTESFAETGGGVATLTLPTGMGKTLTGLSAAFDLRDRFGGERVVYALPFTSIIDQVVDEVADVYDTDATGRLLTAHHHLAETVVRDETRYDDVAGMLAESWRAGLTVTTFVQLFESLAGPANRQSMKLPALQNSVVVLDEPQSLPLDWWKLVPRLVSMLTEQYDATVIAMTATQPKLFEDATELVDDRYFEAVERVTYELDESTTRYIDEQAGAKSYDDAADALCGSLADGESALAICNTIDSARKLTEYVDERADPVDVAERYAAELDAAGAAVANRVEARGEPALLHLSTRLRPADRLTLVEAAKALTESGHPLVVVSTQLVEAGVDISFDRVYRDLAPIDSVVQAAGRCNRSFEREIGRVTVWWLDAPDGQRKTPAAAVYNRGTSLLPVAAATLDSVRADGTLSETAVARTAVERYYERLADKDVGTRAYAEYVDDARADALGELSLIDQRRAADVFVSRTDAERDIAERIRETTAAADFATLRSLLDETKPLRVSVPYDRPDSETADAITDLPTLEDEGVYHLDVRRYSYFDESTGFVVPE
>WP_008572450.1 [Haloferax sp. ATCC BAA-646]
AAYYALSAQNFDSETCLAGFVAVAKHHGRLPDVAAYVFSRANRRAEMQQVAIAKQLKDIDEHVPELAREVFQSATVGEGSWSSFRSSFRELLTEVRNRETLSERCYGLVLECWGSLVLADKTSAAAAASGSYDAEKPTFERLDEYIESIERTGNRGERLNFLRGKARASVLSNVESFADADGGVGTVTLPTGMGKTLTGLTAALSVRDRLGQKRVIYALPFTSIIDQVVAEVEKIYQVDTTGRLLTAHHHLSEATIVDESANDDIAGMLAESWRAGMTVTTFVQLFESLAGPANRQSMKLPALRNSVVVLDEPQSLPLDWWKLVPRLVRMLTEQYGATVIAMTATQPQLFDDATELVSETYFEATERVRYELDDSATRYIDSREEPKSYAEAASEIVDGSAETESVLAICNTIDSAQALTTHVTEASDAMSVGSVYADVLESTDATVAERVADAGGRPVLHLSTRLRPVDRLRLIETAKLLTERGCSLVVVSTQLVEAGVDISFDRVCRDLAPIDNIVQAAGRCNRSFERDRGRVVIWWLEAPDEQTKTPSEAVYNRGTALLPVATETLDDIGGGGTIPEAEVSKTAVEEYYRRLDEKNVGKDAYVEYVNHARADDLAELSLIEKRRSVEVVVCRTATERKRVEAARAAWRDYEFERVRQLIDSLKEATVSIPIYRSDSEEAQALSGLARIEDTETRWIDTRDSSYFDSTTGLVA-E
>WP_089781127.1 [Haloferax massiliensis]
AAYYALSAQNFEPETCLAGFVAVAKHHGRLPDVAAYVFSRANRRAELQQAAIAKQIQDIDEQAPELAREVFQNATDGKGSWSAFRGSFAELLTEVRNRETLSERCYGLVLECWGSLVLADKTSAAAAASGAYDAEKPTFERLDEYIGSIERTGSRSERLNFLRAKARASVLSNVESFADADGGVATITLPTGMGKTLTGLSAALSVRDRLGGKRVVYALPFTSIIDQVVAEVEEIYQVDTTGRLLTAHHHLSEATIVDERANDDVAGMLAESWRAGMTVTTFVQLLESLAGPANRQSMKLPALRDSVVVLDEPQSLPLDWWKLVPRLVRMLTEQYGATVIAMTATQPQLFDDATELVSETYFEATERVQYVLDDSATRYIESREEPKSYPEAASAIVDGTAADGSVLAVCNTIDSAQALTTHVTDASDAISVGSVYADVLESADETVAERVADAEGRPVLHLSTRLRPVDRLRLIETAKLLTERGRSLVVVSTQLVEAGVDISFDRVYRDLAPIDSIVQAAGRCNRSFERDRGHVVVWWLEAPDEQAKTPSEAVYNRGTALLPVATETLDDIGGAGTIPEATVSKTAVEEYYRRLDEKNVGKDAYVEYVNDARADELAELSLIEQRRSVEVVVCRTTEERKRVEAVRAAWQNYEFETVRRLVDSLKEASVSVPIYRSDSREAQALSGLARLEDTETRWVDARDASYFDSTTGLVT-E
>WP_151162697.1 [Haloferax litoreum]
AAYYVLDARGYTTETCLAGFVAVAKHHGRIPDVAEYVYNRSFRRREQVQDAVYQQIVDIDGRHRDIATQILQDASGGGADWESFRASFWKLLDEVSTRDALSDSCYELVLQCWSALVLADKTDAARAPDGSYAPKIPSLAKLDSYVDDLD--GTRAQQLDYHRARARESVLSGVEAFAESGGGVATLTLPTGMGKTLSGLSAAFALRDRLKGKRVVYALPFTSIIDQVVGELTDIY--DDPGRLLTVHHHLSETTFDPD-LNDDVAGMLGESWRAGLTVTTFVQLFESLAGPANSQSMKLPALHDAVIVLDEPQSLPLDWWKLVPRLIRILTERYDASVIAMTATQPRLFEDVVELVQNTYFAACERVEYRLHGSVRRYLDDREGPVAYQDAAAAIRAVARDDESALAVCNTIESARRLTKEVTDGQHFVDVAEEYANLLRDSPTVLAKRCRG-DGPALIHLSTRLRPVDRLTLIETAKKLTMSGVPVVAVSTQLIEAGVDISFDHVFRDLAPVDSIVQAAGRCNRSFERNHGVVTVWWLDAPSDQKKTPAEAIYNRGTSLLPVTAKVLHSIDDGGVLPEHAVARDAVEDYYHRLKNRNVGSQEFVEYVDDARGDELGKLSLIDSRRAADVVICRTDIDRNLVERLREAREAREYTEVRNLLDATKPIRISVPFSNGD-ETAETIKHLPPIRENGLYQLDIGQHGYFNQTTGFVVPE
>WP_390242199.1 [Haloferax chudinovii]
VAYYALDAQNFDPETCLAGFVAVAKHHGRLPDVAAYVFSRANRRAEMQQVAIAKQIKDIDEHVPELAREVFQKATDGEGSWSSFRSSFTELLAEVRNRETLSERCYGLVLECWGSLVLADKTSAAAAVDAGYAAEKPPFERLDEYIESIERTGNRSERLNFLRAKARASVLSNVESFADADGGVATVTLPTGMGKTLTGLSAALSVRDRLGGKHVVYALPFTSIIDQVVAEVEEIYQVDTTGRLLTAHHHLSEATIVDEDANDDVAGMLAESWRAGMTVTTFVQLFESLAGPANKQSMKLPALRNSVVVLDEPQSLPLDWWKLVPRLVRMLTEQYGATVIAMTATQPQLFDDATELVSETYFEATERVQYELDGSATRYIESREEPRSYAEAANAIVDGTAKAESVLAICNTIDSAQALTTNVTDVSDAVSVGAIYTDVLETAPETVADRVVDAGGRPVLHLSTRLRPVDRLRLIETAKLLTERGRSLVVVSTQLVEAGVDISFDRVYRDLAPIDSVVQAAGRCNRSFERDRGRVVVWWLEAPDEQAKTPSEAVYNRGTALLPVATETLDDIGGTGTIPEATVSKTAVEEYYRRLDEKNVGKDAYVEYVNDARADELAELSLIEQRRSVEVVVCRTAEERKRVEAVRAAWQDYEYETVRRLVDGLKETTVSIPIYRSDSKEAKALSDLPRIEDTETRWIDTRDASYFDSTTGLAA-E
>WP_004971287.1 [Haloferax denitrificans]
AAYYALSAQNFDPETCLAGFVAVAKHHGRLPDVAAYVFSRANRRAEMQQVAIAKQLKDIDEHAPELAREVFQSATDGEGSWSSFRGSFRELLTEVKTRETLSERCYGLVLECWGSLVLADKTSAAAAASGSYDAEKPTFERLEEYIESIERTGNRSERLNFHRAKARASVLSNVESFADADGGVATVTLPTGMGKTLTGLSAALSVRDQLGGGRVVYALPFTSIIDQVVAEVEEIYQVDTTGRLLTAHHHLSEATIVDESANDDVAGMLAESWRAGMTVTTFVQLFESLAGPANRQSMKLPALRDSIIVLDEPQSLPLDWWKLVPRLVRMLTEQYNATVIAMTATQPQLFDDATELVSETYFEATERVQYELDDSTTRYIDSREEPKSYAEAASAIVDETTETESVLAICNTIDSAQALTTHVTETSDAISVGSVYADVLENADATVAKRVADAGGRPVLHLSTRLRPVDRLRLIETAKLLTERGCSLVVVSTQLVEAGVDISFDRVYRDLAPIDSIVQAAGRCNRSFERDRGHVVVWWLEAPDEQTKTPSEAVYNRGTALLPVATETLDDIGGTGTIPEATVSKTAVEEYYRRLDEKNIGKDAYVEYVNEARADELGELSLIEQRRSVEVVVCRTTEERERVEAVRAAWQDYEFETVRRLMDSLKEASVSVPIYRGDSKEAKALSGLTRIEDTETRWIDTRDASYFDSTTGLAA-E
>WP_424009432.1 [Haloferax denitrificans]
ATWFVLGQRDAPAQDKLAATLAVARHHQALPDAARYTAESLADAFEASNSVLTAQLEAISERWPQKATELLQLSGETDSTWNEFRTWVQSVVGELHTSDKLPRKLYDRTLHYWAAVTLADKSHAMAVPESHFDVETLDRETLEEYIRCLRAEDELERALNDERERARRQVIDGVHEWLGGAPPIATLTLPTGLGKTFTGLSAAFEAREMLPTRPIVYALPYTSIIEQTRSIFEELWGADPTKSALTVHHYLSETVVYRNEDQEEHASFLGEAWRDGTILTTFVQLFESLAGPSNRQGLKLSALDDGLVILDEPQALPKEWWDGITRLIELLTTEYQTRVIAMTATQPTLLRETTSLLDETYFENAERVRYRIDESALSFQLSDERYLSHETAAARVVAATAEGGSTLAICNTIDSSATLTQELCGHDGVTHLGEAIDSVLGANDSAIVDAVLRRTDIVVATLNSRYRPFDRRLLIEIADTLSGSEIPFVLISTQAIEAGVDLSFERVFRDIAPLDSIVQAGGRCNRSYEWNGGQVVVWTLADPDEEKSPPAHWVYERIQTHLQLISSILAQFDD-EEVPDVEISHHAVNEYFEALREKSLSSTKIRTLIDDAKAGKLARESLIGGYQTVDVLVATTQAERKRLNELTELFTSDDPSTGYKKLEQMAGIRVSLPLNSIEQLPDVSRVDGKERNEDGVQVFRYTGALEYDQTGGLRGKE
>WP_008324575.1 [Haloferax elongans]
AAYYVLRETGHSTATCLAGFIAVAKHHGRLPNAITYLFSRVSSPDPEPRRRIKHQVVDIHQHAPTLATAVFETATGDDSVWKSFAMACANLFDEIADPDFLTHEFYGLMLECWGALVLADKTSAAGAPRKRYSAAPPSTETLTQYIDDLSG-GTRTERLNHFRSRARRDVLNSIPDFVSGDSRVATITLPTGMGKTLTGLNAAFKIRDRTDGARIVYALPFTSIIDQVGAEVQTIFETDGTDGMLALHHHLSETRFENT-LNDDIAGLLGEGWRAGLTITTFVQLFESLAGPRNTQSMKIPALRNSVVVLDEPQSLPLDWWKLVPRLVEVLTDQYGATVISMTATQPELFPNAEPLVSEQYFSVAERVQYRLHDSIDRFLQGEDQPLGYDAAATEIVEVAAAGESLLAICNTIDSARALTAAVTERLAAVSLAEQYFEVLHGGATQTVERVRQSTKRAFVHLSTRLRPTDRLALIQTVKRLRDAGVQVIAVTTQLVEAGVDVSFENVYRDLAPVDSIVQAAGRCNRSFEQERGNVTIWWLAQPAEQTHTPAVAVYDNGPSLTPVTAAALNSVRGDTKLDGKAVARTAVNEYYRRLHDKNVGKEQYRKYVESADAESLGRLSLITQTNTVDVLIAVTQSDQDLVSALEEAYDNYDFETVKRLLNATKPLRVSVPIYRDDSPEAKTVTNLRPLKERSLRVLSAESHRYFDHTTGFVVPD
>WP_081605181.1 [Haloferax gibbonsii]
ACFHALRAEGFSLRECAMGWLVISRHHSPLIDTGETFQRTLFAS-NAPRETYVQQAEDILTR-RTQVQTLYDDLG-IELDIESFCTWIKSYIKDVASVSEQPLDSSFQVVELFSQLVAADKLNAAGYDLPS--RKHVPADAVESYIQDRFGS-PSAETIDQLRADARESARDQLRDFDSL-PGILTLTLPTGSGKTLTALDLALQIRQRKNRPRIVYALPFTSIIDQNFEVFSEVLGVESIPEVLLKHHYRSRDDYVTGSGEFWRDLMLTNRWESEVTTTTFVQLLESLVVPSNSQSIKLPNLRDAVIILDEVQAIPTKYWDVVRACCEQLAADWGCTFIAMTATQPGIFA--PSLVPDDYFEQLDRVRFEIDDSVFD------QPLSIETLSERVVSEVRSPSDVLVVCNTIGSARQVFDSIRSQ----------------------------KELRLEYLSSAVRPRDRRDRITALRS--TDREQRVVVSTQVIEAGVDLDFDIVIRDFAPLDSLVQAAGRCNRHAIGSGGRVDFVCL--VDDDGTEPATAIYDS--PRLDATRRAFTNVLSGTSLSESVVTTEVVSSYFSELNIKNTDGS--IPELQRWQFDS-ARIRLIPDSFSVDVFVVGSDSDHELYDDYAQAVRYNKRARARELKPDFYDCVVSVNLYSPRSERSEKIKRLPLPDELGVYLLPAHKEAWYSEKTGLRLPE
>WP_074794013.1 [Haloferax larsenii]
AAYYVLQETGHATATCLAGFIAVAKHHGRLPNAITYLFSRVSSPDPEPRRRIKHQVVDIHQHAPTLASAIFETATSDDSAWKAFAMACANLFDEIADPEFLTDEFYGLMLECWGILVLADKTSAAGAPHEQYSAVSPSTETLTQYIDTLSG-GTRTERLNHFRSRARRDVLDSVTDLVDDDSNVATITLPTGMGKTLTGLNAAFEIRDQTDGARIVYALPFTSIIDQVGAEVQTIFETDGTDGVLALHHHLSETRFENTELNDDVAGMLGESWRAGLTITTFVQLFESLAGPQNTQSMKIPALRNSVVVLDEPQSLPLDWWKLVPRMVEVLTEQYGATVISMTATQPELFPDAKPLVSEQYFSVAERVQYRLHGSIDRFLQGDDQPLGYDAAATELVEVATAGESLLAICNTIDSARALTAAVRERLAAVNLAEQYFEVLHTGATRTVERVRQSTKCVFVHLSTRLRPTDRLALIQTVKRLRDAGIPVIAVTTQLVEAGVDVSFENVYRDLAPVDSIVQAAGRCNRSFEQDRGDVTIWWLAQPAEQTHTPAVAVYDNGPSLTPVTAAALDSVRGDTKLDGKAVARTAVNEYYRRLHEKNVGKEQYCKHVEAADAESLGRLSLIAQTNTVDVLIAVTESDRDLVSALEKAYDNYEFETVKRLLNATKPLRVSVPIYRDGSPEAKTVTNLRPLEERSLRVLSAETHRYFDHTTGFVVPD
>WP_258303689.1 [Haloferax larsenii]
VTLQALEKRGFSAETVAAGFFAVAKHHSVLGNLQSSLHEYTQNSAQQTFDLAGEQLSNIDDNAARAANTVLNRATAGALSWDDVWVDNPQYAKALSVGGVDGEEFYGCVLKAWSTLVAADKSDASNLTSPDTAPKRPSVTDLTKEVRTKSDTATTAQRLAALRTAANARATATITSSEHADTQVFEVTLPTGFGKTYTGLRAALSRANER-DSRVIYALPYTSIIDQVDTKINDVFGLESGALEYIKHHHLTDTRTSPSTYSTGQDTVHAEAWRSGLVLTTFTQLFESVAGPKNVQSMKLPALQDSVIVIDEPQAISLEWWALVGRLIRYLTTKYNATVILMTATQPRILDTPTSLCNTDLLAATPRITFNLHQSLREFLHGSAPPLSLEAAATELAESATKHQNTLAIVNTVESAVELTDHLQS-AETVALGEHLTSFQQSTSVAYLEALAEQVSRLTAVLTTRLRPLDRRALLEALEALLDPDTPIVTISTQLIEAGVDLSFDRLYRDLAPLPAIVQAAGRCNRSFGETTSTVTMWRLDSPAGRDYIPSELIYGE-RSLLRPTRAVLQSLWKDPQLPEAAVVSDGVEQYYALLDQLRTGETRLVNAFNTALGKVLREATFINEYPTQDFLVLVTDDEHQTYRQYCEERENENWTAAKQLFQQLKPTLVSVPVREADES-------------PELTVVDRELICEYEITTGVTLDP
>WP_049964095.1 [Haloferax mediterranei]
AAYYVLRETGHSTATCLAGFVAVAKHHGRLPNVVEYVFKRMESPDPEKWMADKKQVENIHKNAPRLATAIFEEATGDDDAWLDFAQSCVNLFTEIAEPTFLTDEFYGLMLECWGTLVLADKTSAAGAPQASYDATNPRTADLTQYIDNLGD-GSRTEQLNYYRSRARQDVLDSVTEFVESESDVATITLPTGMGKTLTGLNAALEIRDQTGGDRIVYALPFTSIIDQVGAEVQDIFDTDGSDGIVALHHHLSDTRFGYSDLNDDIAGMLGESWRAGLTVTTFVQLFESLAGPRNTQSMKIPALRGNVIVLDEPQSLPLDWWKLVPRLVDVLTEQYGATVISMTATQPELFPAPMSLVSERYFTVAERVQYHLHDSVERFLRGEEQPLEYNDAANELVEVAQSGDSLLAICNTIDSARVLANAVTERIQAVNLAEQYFESLRNGSAETVQLVRQSSKQAFVHLSTRLRPTDRLALIRIIKQLRASGSPVIAVTTQLVEAGVDISFENVYRDLAPVDSIVQAAGRCNRSFERELGAVTVWWLTQPAEQRHTPAVAVYDTGPSLTPVTASALDSVRDGTKLAGQSVARAAVQEYYGTLKEKNVGREEYHEYVDDADAESLGRLSLITQTKTVDVLICVTEADQTLVESLEGAYENYDFQEVKRLLNATKPLRVSIPIYRDDSPEANVVTELRPLDESSIRVLDAGTRKYFDHTTGFVVAD
>WP_049915773.1 [Haloferax mucosum]
AAYYVLDETGHSTATCLAGFVAVAKHHGRLPNVVEYLFNRTARPDPEKWDPVKAQISDIHEHAPKLVTAIFQEATGDADAWQNFAKACVNLFTEIADPSFLTDEFYGLLLECWGTLVLADKTSAAGAPQSSYDGTTPKTTTLAEYIDEIED-GSQTERLNYFRSRARKDVLDSVSVFIESESNVATITLPTGMGKTLTGLNAALEIRDRTDRDRIVYALPFTSIIDQVGAEVQDIFDTDGTDGLLALHHHLSDTRFGYRDLNDDIAGMLGESWRAGIMVTTFVQLFESLAGPRNTQSMKIPALRESVVVLDEPQSLPLDWWKLVPRLVAVLTEQYDATVISMTATQPELFSDSVSLVSEQYFSAAERVRYHLHDSVERFLQGDEQALEYDVAAAEIADVAASGESLLAICNTIDSARKLAEAVTDRIQSVSVAEQYFASLKSGSEDTVRQIIQSPKQAFVHLSTRLRPTDRLALIRIIKKLRSAGYAVTAVTTQLVEAGVDISFENVYRDLAPVDSIVQAAGRCNRSFEHERGDVTVWWLAQPAAQTHTPAVAVYDLGPSLTPVTAKALDSVRQGTTLPGKSVARTAVQNYYDRLTEKNVGKEAYSAYVDTADAESLGRLSLITQTKTVDVLICVTEADHELVSSLETAYEKYEFEEVKRLLTATKPLRVSIPIYRDDSPEADAVTSLRPLEESQIRVLSAETRNYFDRSTGFVVTD
>ELZ93661.1 [Haloferax mucosum ATCC BAA-1512]
AAYYVLDETGHSTATCLAGFVAVAKHHGRLPNVVEYLFNRTARPDPEKWDPVKAQISDIHEHAPKLVTAIFQEATGDADAWQNFAKACVNLFTEIADPSFLTDEFYGLLLECWGTLVLADKTSAAGAPQSSYDGTTPKTTTLAEYIDEIED-GSQTERLNYFRSRARKDVLDSVSVFIESESNVATITLPTGMGKTLTGLNAALEIRDRTDRDRIVYALPFTSIIDQVGAEVQDIFDTDGTDGLLALHHHLSDTRFGYRDLNDDIAGMLGESWRAGIMVTTFVQLFESLAGPRNTQSMKIPALRESVVVLDEPQSLPLDWWKLVPRLVAVLTEQYDATVISMTATQPELFSDSVSLVSEQYFSAAERVRYHLHDSVERFLQGDEQALEYDVAAAEIADVAASGESLLAICNTIDSARKLAEAVTDRIQSVSVAEQYFASLKSGSEDTVRQIIQSPKQAFVHLSTRLRPTDRLALIRIIKKLRSAGYAVTAVTTQLVEAGVDISFENVYRDLAPVDSIVQAAGRCNRSFEHERGDVTVWWLAQPAAQTHTPAVAVYDLGPSLTPVTAKALDSVRQGTTLPGKSVARTAVQNYYDRLTEKNVGKEAYSAYVDTADAESLGRLSLITQTKTVDVLICVTEADHELVSSLETAYEKYEFEEVKRLLTATKPLRVSIPIYRDDSPEADAVTSLRPLEESQIRVLSAETRNYFDRSTGFVVTD
>WP_390225688.1 [Haloferax namakaokahaiae]
AAFHVLNECGYDDRDCLAGLLSILRHHGRLPDAAEQLVKTTKAEAEEGSAYLAGQLSDIEDGETAVAHELLQNASGGTVSWTSFRDAMREIYDRVLSPDSLPDALYDRTVRLWSVLTFADKTCSAGLEDDRLRPEALELDDLEDAIEAKRRGASDEATLNQLREGIRRHVKENARAFADRDDHVATLTLPTGLGKTFTGITAAYTIRDETHAPRVVYALPYTSIIEQTRDVFENALNADPFGRAFTVHHYLSDTVTYPSISVYFDASRFAESWRSGTVLTTFVQLFESLTGPTNARGLKLPALHDAVIILDEPQTLPKRWWPAIRYLVDLLITEYNAHVVSMTATQPSLFDDVSSLLSRAAFDAVSRTTYEIDESIPVDEHTDVDYCSHTTAGTRLVESITTNTSALAVCNTIESASTLTTATTTATRTKHIGAVYRSTLDELSPDLAVAVLEKDRLLIGEFSSRYRPRDRRVLVTVATVIARSTQPFAFVSTQAVEAGVDISFSAVFRDLAPLDSLVQAAGRCNRSFEWTSGDVTIWSLGPTEDGAEPPANYIYPQ--AELTKVRRILDGLCEMRVVPDTAVETDAIPAYFDWVNEAEVEDRELTHALETCQGEVLARRSLIDGYETRDVIVAHTPVERRATKRLTELLSENSHAEGFELLNHLSGLRVSVPLKSLEGVTTITRVDGRPLDPKGVNVLTTTQTQFYDADGGLRITD
>WP_083864279.1 [Haloferax prahovense]
VVNYALSALDADLDDQLAGTVAVLKHHGALPDMQGGAGGFAQQFNAETYDAIDRKLDNIDSNARAVAESLINRATAGEGSWAECKEQINAELPKLAYVNDNEGDFYAHLVDTWTTLTLADTTSAAHIDLEDLSCGTLNPDAVQRHIRGFDAADAREAELNEIRDTAREIALRRVGSFLDAKTQVANITLPTGFGKTLTSTQVGLTLADRKQPSRVVYALPFTSIIDQTADELASVF-PDAGALDLAVHHYLADVSPDEESLAERDRMLIRDSWRQQFTLTTFVQLFESLAGPRKSQGLKLPSLRNAVVILDEPQALPPEWMNLVSRLCRVLTDRYNVHVISMTATQPKLFEDPFTLVEMSFIDSHPRVRYTIHPSADS--TTTDSPLSPENAAATVMEGI--ESPTLAICNTVSSSRALATHASEYVSAETLNEHFAEWVVEHDDGFVASL---DRPLVAHLTTRHRPFDRLQLISVAKRLCKMNAPLLFVSTQLIEAGVDVSFDRLYRDFAPVPSIVQAAGRCNRSFGAERRDVCIWKLESAKD-GQPPSEVIYSTFGDPLAGTETALDEYREGIHVAETAMISDVVDRYYSAYTSSGTTTTSLPSLVDEAKCSTLGAKHIINQQSSIDVLVPRSGTEVEKITQLATQSDVN--KQAVYEARGMQSITVSIPAYPSNQDLNRLRTRLLPVEDIGLYVIPELST--YDAFLGLRAPD
>WP_244877477.1 [Haloferax prahovense]
ACFHALRAEGFSLRECAMGWLVISRHHSPLIDTGETFQRTLFAS-NAPRETYVQQAEDILTR-RTQVQTLYDDLG-IELDIESFCTWIKSYIKDVASVSEQPLDSSFQVVELFSQLVAADKLNAAGYDLPS--RKHVPADAVESYIQDRFGS-PSAETIDQLRADARESARDQLRDFDSL-PGILTLTLPTGGGKTLTALDLALQIRQRKNRPRIVYALPFTSIIDQNFEVFSEVLGVESIPEVLLKHHYRSRDDYVTGSGEFWRDLMLTNRWESEVTTTTFVQLLESLVVPSNSQSIKLPNLRDAVIILDEVQAIPTKYWDVVRACCEQLAADWGCTFIAMTATQPGIFA--PSLVPDDYFEQLDRVRFEIDDSVFD------QPLSIETLSERVVSEVRSPSDVLVVCNTIGSARQVFDSIRSQ----------------------------KELRLEYLSSAVRPRDRRDRITALRS--TDREQRVVVSTQVIEAGVDLDFDIVIRDFAPLDSLVQAAGRCNRHAIGSGGRVDFVCL--VDDDGTEPATAIYDS--PRLDATRRAFTNVLSGTSLSESVVTTEVVSSYFSELNIKNTGGS--IPELQRWQFDS-ARIRLIPDSFSVDVFVVGSDSDHELYDDYAQAVRYNKRARARELKPDFYDCVVSVNLYSPRSERSEKIKRLPLPDELGVYLLPAHKEAWYSEKTGLRLPE
>ELZ68875.1 [Haloferax prahovense DSM 18310]
VVNYALSALDADLDDQLAGTVAVLKHHGALPDMQGGAGGFAQQFNAETYDAIDRKLDNIDSNARAVAESLINRATAGEGSWAECKEQINAELPKLAYVNDNEGDFYAHLVDTWTTLTLADTTSAAHIDLEDLSCGTLNPDAVQRHIRGFDAADAREAELNEIRDTAREIALRRVGSFLDAKTQVANITLPTGFGKTLTSTQVGLTLADRKQPSRVVYALPFTSIIDQTADELASVF-PDAGALDLAVHHYLADVSPDEESLAERDRMLIRDSWRQQFTLTTFVQLFESLAGPRKSQGLKLPSLRNAVVILDEPQALPPEWMNLVSRLCRVLTDRYNVHVISMTATQPKLFEDPFTLVEMSFIDSHPRVRYTIHPSADS--TTTDSPLSPENAAATVMEGI--ESPTLAICNTVSSSRALATHASEYVSAETLNEHFAEWVVEHDDGFVASL---DRPLVAHLTTRHRPFDRLQLISVAKRLCKMNAPLLFVSTQLIEAGVDVSFDRLYRDFAPVPSIVQAAGRCNRSFGAERRDVCIWKLESAKD-GQPPSEVIYSTFGDPLAGTETALDEYREGIHVAETAMISDVVDRYYSAYTSSGTTTTSLPSLVDEAKCSTLGAKHIINQQSSIDVLVPRSGTEVEKITQLATQSDVN--KQAVYEARGMQSITVSIPAYPSNQDLNRLRTRLLPVEDIGLYVIPELST--YDAFLGLRAPD
>WP_188148642.1 [Haloferax sp. AS1]
AAYYALSTQNFDSETCLAGFVAVAKHHGRLPDVAAYVFSRSNRRAELQQAAIAKQLKDIDEHAPELAREVFQSATDGEGSWSSFRGSFRELLTEVKNRETLSERCYGLVLECWGSLVLADKTSAAAAASGSYDAEKPTFERLDEYIESIERTGNRSERLNFLRAKARTSVLSNVESFADTDGGVATITLPTGMGKTLTGLSAALSVRDRVGGRRVVYALPFTSIIDQVVAEVEGIYQVDTTGRLLTAHHHLSEATIVDESANDDVAGMLAESWRAGMTVTTFVQLLESLAGPANRQSMKLPALRDSVVVLDEPQSLPLDWWKLVPRLVRMLTEQYNATVIAMTATQPQLFDDATELVSETYFEATERVQYELDDSTTRYIESREEPKSYTEAASAIVDETAETESVLAICNTIDSAQALTAHVTESSDAISVGSVYADVLESTDTTVAERVADAGGQPVLHLSTRLRPVDRLRLIETAKLLTERSCSLVVVSTQLVEAGVDISFDRVYRDLAPIDSIVQAAGRCNRSFERDRGRVVVWWLEAPDEQTKTPSEAVYNRGTALLPVATETLDDIGGGGTIPEAAVSKTAVEEYYRRLDEKNVGKDAYVECVNEARADELGELSLIEQRRSVEVVVCRTATERKRVEAARVAWRDYEFERGRQLMDSLKEATVSIPIYRSDSEEAQALSGLARIEDTETRWIDTRDVSYFDSTTGLVA-E
>WP_082256349.1 [Haloferax sp. ATB1]
VTLLALAAQGMSKETAAAGFFAVTKHHSVLPNMRSTINEYGTNRITDRYDNAQRQLENVDSTASEAADVVLKRATGGTFGWFDFTTQGLEVRAALTRQSGFTESFYGCTLRAWATLVAADKSDASRLADASSEIRRPDSRALDGMVRGLSKTTSLEQRLAALRTASNERAKLALQNHHAAGDRVFEITLPTGFGKTYSGLRAALSLADKL-DSRVVYSLPYTSIIDQVDKEIQDVFGLSPLDPEYTIHHHLADTRTIL--PSSGRETLHAESWRSGLILTTFTQLFESVAGPQNVQSMKLPALQDSVILIDEPQALSLDWWALLGRLTEYLSDEYNATIVFMTATQPRILEDPKPLVNAALLTDAPRVTFQLHESLQQHLDTKTEPLSLADAADELDDAVGESTNLLSIVNTVGCAAELSEHLT--EDRLALGEKLLTYLQSTNESYLAYLAEHTSSLVVSLTTRLRPIDRQALLQCLSRILDTETPTITVSTQLIEAGVDISFDRLYRDYGPIPAIVQAAGRCNRRFGGPAASVTIWRLDSPNGADYIPSQLIYGQ-RSLLRPTRTALAELRGHTTLSESQMLTLGVETYYENLNQRRTAERGLATAFDQAEGEKLRNASVVSDFATQDVFVLVTDDDVTTHESYEQNRASQNWVRAKDDFQQLKSTLVSVPVKEESQG-------------DQPLVVKVGDYEDYDIKSGVILDG
>WP_333782714.1 [Haloferax sp. ATCC BAA-644]
VTAWALAVRGMSRQTTAAGFYAVAKHHSVLPNMRSDFADFCLDRVDQQYELAQTQLDSIDDTAAEAADVVIRQATNGAFGWDDYTAKGLEVRTTLNRKSGLDAEFYGCALRAWSTLVAADKADASGLGDSPRTTPRPDSRALDAVVSSLSDTWHYSDRLAALRTAANGRATSTLLERHAAGDRVFELTLPTGFGKTFSGLRAGLKLADKL-DSRVIYALPYTSIIDQVDEEVQKVFGVSPLNPEYTVHHHLADTRTSLSGPSSGRDTLHAESWRSGLVLTTFTQLFESLAGPGNVQSMKLPALQDSVIIVDEPQAISLDWWGLVGRVTQHLSEEYNATTVLMTATQPRLLTTPTPLVDTGLLRDAPRVQFDLHDSLTEYLDGDATPLSLVDAAEAIDTNLGSSTNELAIVNTVSCATALSESLL--DGRLALGSELLEYLRSTDAAYLQHLATRAEGVVASLTTRLRPVDRRALLQCLDLILDDETPTVTVSTQLIEAGVDLSFDRLYRDYGPLPSMVQAAGRCNRRFGGPTASVTVWRLDSPADDNYVPSQLIYGD-RSLLRPSKVALGELRYGSVISEQDMLTTGVETYYEALTQRDTADRDLVTAFDRAQGKKLRNESVVSDYPTQDVFVLVSGNDMEAHDAYARHRKDEKWSSARSAFHSLKPTLVSVPVDEESDE-------------KTPLVIRVDEDQDYDLETGVDLSG
>ELZ57867.1 [Haloferax sp. ATCC BAA-646]
VTAWALAVRGMSRQTTAAGFYAVAKHHSVLPNMRSDFADFCLDRVDQQYELAQTQLDSIDDTAAEAADVVIRQATNGAFGWDDYTAKGLEVRTTLNRKSGLDAEFYGCALRAWSTLVAADKADASGLGDSPRTTPRPDSRALDAVVSSLSDTWHYSDRLAALRTAANGRATSTLLERHAAGDRVFELTLPTGFGKTFSGLRAGLKLADKL-DSRVIYALPYTSIIDQVDEEVQKVFGVSPLNPEYTVHHHLADTRTSLSGPSSGRDTLHAESWRSGLVLTTFTQLFESLAGPGNVQSMKLPALQDSVIIVDEPQAISLDWWGLVGRVTQHLSEEYNATTVLMTATQPRLLTTPTPLVDTGLLRDAPRVQFDLHDSLTEYLDGDATPLSLVDAAEAIDTNLGSSTNELAIVNTVSCATALSESLL--DGRLALGSELLEYLRSTDAAYLQHLATRAEGVVASLTTRLRPVDRRALLQCLDLILDDETPTVTVSTQLIEAGVDLSFDRLYRDYGPLPSMVQAAGRCNRRFGGPTASVTVWRLDSPADDNYVPSQLIYGD-RSLLRPSKVALGELRYGSVISEQDMLTTGVETYYEALTQRDTADRDLVTAFDRAQGKKLRNESVVSDYPTQDVFVLVSGNDMEAHDAYARHRKDEKWSSARSAFHSLKPTLVSVPVDEESDE-------------KTPLVIRVDEDQDYDLETGVDLSG
>WP_115828048.1 [Haloferax sp. Atlit-19N]
ATWFVLGQLDAPTQDQLAATLAVARHHQALPNAAQYTCESLADAFKKSNSVLTAQAEAISEQWPHEATELLQLSGETDSTWDEFTEWVHSVVGELHNSDKLPRKLYDRTLHYWAAITLADKSHAMAVPESHFDLETLDRETLEEYIADLRAEDELERALNDERERARRQAISGVHEWLGGTPPIATLTLPTGLGKTFTGLSAAFEAREMLPTRPIVYALPYTSIIEQTRSIFEELWGADPTKSALTVHHYLSETVVYHNEDQEEHASFLGEAWRDGTVLTTFVQLFESLAGPANRQGLKLSALDDGLVILDEPQALPKEWWDGITRLIELLTTEYQARVIAMTATQPTLLRETTSILEKTYFENAERVRYLIDESALSFQLSDKQYLSHETAAARVVEATAEGGSTLAICNTISSSATLTQELCDYDGVTHLGEAIDSVLETDNSAIVDAILRKTDIVVATLNSRYRPFDRQLLIEIADTLSGSEIPFALVSTQAIEAGVDLSFKRVFRDIAPLDSIVQAAGRCNRSYEWNGGQVVVWTLADPDEEKSPPAHWVYERIQTHLRLISSILAQFDD-EEVPDVEISHHAVNEYFEALREKSLSSTKIRTLIDDAKAGELARESLIGGYQTVDVLVATTQTEIEQLNELTELFTSPDPSTGYKKLEQAAGIRVSLPLNSIEQLPDVSRIDGKERNEDGIQVFRYTGALEYNQSGGLRGKE
>WP_115862014.1 [Haloferax sp. Atlit-47N]
AAYYALSAQNFDSETCLAGFVAVAKHHGRLPDVAAYVFSRANRRAELQQAAIAKQLKDIDEHAPELAREVFQSATDGEGSWSSFRGSFRELLTEVKNRETLSERCYGLVLECWGSLVLADKTSAAAAASGSYDAEKPTFERLDEYIESIERTGNRSERLNFLRAKARTSVLSNVESFADTDGGVATITLPTGMGKTLTGLSAALSVRDRVGGRRVVYALPFTSIIDQVVAEVEGIYQVDTTGRLLTAHHHLSEATIVDESANDDVAGMLAESWRAGMTVTTFVQLLESLAGPANRQSMKLPALRDSVVVLDEPQSLPLDWWKLVPRLVRMLTEQYNATVIAMTATQPQLFDDATELVSETYFEATERVQYELDDSTTRYIESREEPKSYTEAASAIVDETAETESVLAICNTIDSAQALTAHVTESSDAISVGSVYADVLESTDTTVAERVADAGGQPVLHLSTRLRPVDRLRLIETAKLLTERSCSLVVVSTQLVEAGVDISFDRVYRDLAPIDSIVQAAGRCNRSFERDRGRVVVWWLEAPDEQTKTPSEAVYNRGTALLPVATETLDDIGGGGTIPEAAVSKTAVEEYYRRLDEKNVGKDAYVEYVNEARADELGELSLIEQRRSVEVVVCRTATERKRVEAARVAWRDYEFERGRQLMDSLKEATVSIPIYRSDSEEAQALSGLARIEDTETRWIDTRDVSYFDSTTGLVA-E
>WP_115891616.1 [Haloferax sp. Atlit-48N]
AAYYALSTQNFDSETCLAGFVAVAKHHGRLPDVAAYVFSRSNRRAELQQAAIAKQLKDIDEHAPELAREVFQSATDGEGSWSSFRGSFRELLTEVKNRETLSERCYGLVLECWGSLVLADKTSAAAAASGSYDAEKPTFERLDEYIESIERTGNRSERLNFLRAKARTSVLSNVESFADTDGGVATVTLPTGMGKTLTGLSAALSVRDRVGGRRVVYALPFTSIIDQVVAEVEGIYQVDTTGRLLTAHHHLSEATIVDESANDDVAGMLAESWRAGMTVTTFVQLLESLAGPANRQSMKLPALRDSVVVLDEPQSLPLDWWKLVPRLVRMLTEQYNATVIAMTATQPQLFDDATELVSETYFEATERVQYELDDSTTRYIESREEPKSYTEAASAIVDETAETESVLAICNTIDSAQALTAHVTESSDAISVGSVYADVLESTDTTVAERVADAGGQPVLHLSTRLRPVDRLRLIETAKLLTERSCSLVVVSTQLVEAGVDISFDRVYRDLAPIDSIVQAAGRCNRSFERDRGRVVVWWLEAPDEQTKTPSEAVYNRGTALLPVATETLDDIGGGGTIPEAAVSKTAVEEYYRRLDEKNVGKDAYVEYVNEARADELGELSLIEQRRSVEVVVCRTATERKRVEAARVAWRDYEFERGRQLMDSLKEATVSIPIYRSDSEEAQALSGLARIEDTETRWIDTRDVSYFDSTTGLVA-E
>WP_396613670.1 [Haloferax sp. S1W]
AAYYVLRETGHSTATCLTGFVAVAKHHGKLPNVVDYMFKRMASPDPEKWRAEKHQVRDIHANAPKLAAALFEEATGDENAWTDFAKSCVNLFTEIAEPTFLTDEFYGFMLECWGTLVLADKTSAAGAPRTSYDATSPETADLTQYIDNLED-ESRTERLNKFRSAARQDVLSSVSEFVESESSVATITLPTGMGKTLTGLNAALKIRDQTGGDRVVYALPFTSIIDQVGAEVQDIFDTDGTDGVLALHHHLSETRFDYRNLNDDIAGMLGESWRAGLTITTFVQLFESLAGPRNTQSMKVPALRGSVVVLDEPQSLPLNWWKLVPRLVGILTEQYDATVISMTATQPELFQDSMSLVSERYFSVAERVQYHLHESVDRFLRGEDQPFEYDEAAAELATVAGSDESILAICNTIDSARTLTEEVSDRIQAVNLTEKYFAALTSGAEKAIQLVRQSGTRAIVHLSTRLRPADRLALIRCIKQLRTRGVPVVAVTTQLVEAGVDISFENVYRDLAPVDSIVQAAGRCNRSFEREHGDVTVWWLAQPAEQKHTPAVAVYDIGPALTPVTASVLDSVRDNTQLAGRSVARTAVKQYYDKLREKNVGKDEYQEYVDVADADELGRLSLITQTKSVDVLICVTEADRALVESLQTAYGNYEFEEVKRLLAETKPLRVSIPIYRDGSPEAEAVTNLRPLEQRSIRVLEAGSARYFDQTTGFVVTD
>WP_411967358.1 [Haloferax sp. YSSS75]
ATWFILGRLDAPEKDRLAATLAVARHHQALPNTAQYTAETLAEAFDDSERILTAQVAAIDEYWPQAATELLHCTDVQDVAWEEFVAWVESVVDELHDSSKLPEKIYDRTLHYWSAITLADKSHAMGIPESQFDIATLDRATIEAYIQDIRSTSDLQVSLNDERERARRQAMRGVHEWLNGESFIATLTLPTGLGKTFTGLSAAFEARDMLQPNPIVYALPYTSIIEQTREIFEDLWGADPKKSALTVHHYLSETVVYHDEDSEEVASLLGESWRDGTVLTTFVQLFESLTGPSNRQGLKLPALDSSLVILDEPQALPKDWWDAIRRLLDLLIDEYQTRIIAMTATQPSLLRDTAPLLEEAYFEEAERVRYTIDETALSHQISENKYVDYENAAERVVEETRQGGSTLAICNTVKSTSALTRSVCSQKRVAHLGPAIQSVLNSENREVASKALAEVDELVLTLSSRYRPFDRQIIIELADMLSTSELPFILVSTQAIEAGVDISFRTVYRDIAPLDSIVQAAGRCNRSYEWNGGNVIIWTLADPNEENTPPAYWVYESIPGHLKLISEVLAELEQTEDIPDGEVSQHAVDAYFNALQEKSLSSTEIRKHIDDAKARWLSQQSMIGGYETADVLVATTDAEVARLNRLTEMFESGNP-AAYDELDAAAGIRVSLPVTTIDDIPEVVRVDGKERSADGVQVFRYTGHLQYEESGGLKGRD
>WP_188424438.1 [Haloferax sulfurifontis]
AAYYALSVQNFEPETCLAGFVAVAKHHGRLPDVAAYVFSRANRRAELQQAAIAKQIQDIDEQAPELAREVFQNATDGKGSWSAFRGSFAELLTEVRNRETLSERCYGLVLECWGSLVLADKTSAAAAASGAYDAEKPTFERLDEYIGSIERTGSRSERLNFLRAEARASVLSNVESFADTDGGVATITLPTGMGKTLTGLSAALSVRDRLGGKRVVYALPFTSIIDQVVAEVEEIYQVDTTGRLLTAHHHLSEATIVDERANDDVAGMLAESWRAGMTVTTFVQLLESLAGPANRQSMKLPALRDSVVVLDEPQSLPLDWWKLVPRLVRMLTEQYGATVIAMTATQPQLFDDATELVSETYFEATERVQYVLDDSATRYIESREEPKSYPEAASAIVDGTAADGSVLAVCNTIDSAQALTTHVTDASDAISVGSVYADVLESADEVVADRVADAEGRPVLHLSTRLRPVDRLRLIETAKLLTERGRSLVVVSTQLVEAGVDISFDRVYRDLAPIDSIVQAAGRCNRSFERDRGHVVVWWLEAPDEQAKTPSEAVYNRGLALLPVATETLDDIGGAGTIPEATVSKTAVEEYYRRLDEKNVGKDAYVEYVNDARADELAELSLIEQRRSVEVVVCRTTEERKRVEAVRAAWQNYEFETVRRLVDSLKEASVSVPIYRSDSQEAQALSGLARLEDTETRWVDTRDASYFDSTTGLVT-E
>WP_004064675.1 [Haloferax lucentense plasmid cas3]
AAYYALSAQNFDSETCLAGFVAVAKHHGRLPDVAAYVFSRANRRAEMQQVAMAKQLKDIDEHVPELAREVFQSATVGEGSWSSFRSSFKELLTEVRNRETLSERCYGLVLECWGSLVLADKTSAAAAASGSYDAEKPTFERLDEYIESIERTGNRGERLNFLRGKARASVLSNVESFADADGGVGTVTLPTGMGKTLTGLSAALSVRDRLGQKRVIYALPFTSIIDQVVAEVEGIYQVDTTGRLLTAHHHLSEATIVDESANDDIAGMLAESWRAGMTVTTFVQLLESLAGPANRQSMKLPALRDSVVVLDEPQSLPLDWWKLVPRLVRMLTEQYNATVIAMTATQPQLFDDATELVSETYFEATERVQYELDDSTTRYIESREEPKSYTEAASAIVDETAETESVLAICNTIDSAQALTAHVTESSDAISVGSVYADVLESTDTTVAERVADAGGQPVLHLSTRLRPVDRLRLIETAKLLTERSCSLVVVSTQLVEAGVDISFDRVYRDLAPIDSIVQAAGRCNRSFERDRGRVVVWWLEAPDEQTKTPSEAVYNRGTALLPVATETLDDIGGGGTIPEAAVSKTAVEEYYRRLDEKNVGKDAYVEYVNEARADELGELSLIEQRRSVEIVVCRTATERKRVEAARVAWRDYEFERVRQLMDSLKEATVSIPIYRSDSEEAQALSGLARIEDTETRWIDTRDVSYFDSTTGLVA-E
>WP_367996304.1 [Haloferax volcanii BBK2]
AAYYALSAQNFDSETCLAGFVAVAKHHGRLPDVAAYVFSRANRRAEMQQVAMAKQLKDIDEHVPELAREVFQSATVGEGSWSSFRSSFKELLTEVRNRETLSERCYGLVLECWGSLVLADKTSAAAAASGSYDAEKPTFERLDEYIESIERTGNRGERLNFLRGKARASVLSNVESFADADGGVGTVTLPTGMGKTLTGLSAALSVRDRLGQKRVIYALPFTSIIDQVVAEVEQIYQVDTTGRLLTAHHHLSEATIVDESANDDIAGMLAESWRAGMTVTTFVQLFESLAGPANRQSMKLPALRNSVVVLDEPQSLPLDWWKLVPRLVRMLTEQYGATVIAMTATQPQLFDDATELVSETYFEATERVRYELDDSATRYIDSREEPKSYAEAASEIVDESAETESVLAICNTIDSAQALTAHVTESSDAISVGSVYADVLESTDATVAERVADAGGQPVLHLSTRLRPVDRLRLIETAKLLTERGCSLVVVSTQLVEAGVNISFDRVYRDLAPIDSIVQAAGRCNRSFERDRGRVVVWWLEAPDEQTKTPSEAVYNRGTALLPVATETLDDIGGGGTIPEAAVSKTAVEEYYRRLDEKNVGKDAYVEYVNHARADELAELSLIEKRRSVEIVVCRTATERKRVEAARVAWRDYEFERVRQLMDSLKEATVSIPIYRSDSEEAQALSGLARIEDTETRWIDTRDVSYFDSTTGLVA-E
>WP_282351900.1 [Haloferax volcanii BNX82]
AAYYALSAQNFDSETCLAGFVAVAKHHGRLPDVAAYVFSRANRRAELQQAAIAKQLKDIDEHAPELAREVFQSATDGEGSWSSFRGSFRELLTEVKNRETLSERCYGLVLECWGSLVLADKTSAAAAASGSYDAEKPTFERLDEYIESIERTGNRSERLNFLRAKARTSVLSNVESFADTDGGVATITLPTGMGKTLTGLSAALSVRDRVGGRRVVYALPFTSIIDQVVAEVEGIYQVDTTGRLLTAHHHLSEATIVDESANDDVAGMLAESWRAGMTVTTFVQLLESLAGPANRQSMKLPALRDSVVVLDEPQSLPLDWWKLVPRLVRMLTEQYNATVIAMTATQPQLFDDATELVSETYFEATERVQYELDDSTTRYIESREEPKSYTEAASAIVDETAETESVLAICNTIDSAQALTAHVTESSDAISVGSVYADVLESTDTTVAERVADAGGQPVLHLSTRLRPVDRLRLIETAKLLTERSCSLVVVSTQLVEAGVDISFDRVYRDLAPIDSIVQAAGRCNRSFERDRGRVVVWWLEAPDEQTKTPSEAVYNRGTALLPVATETLDDIGGGGTIPEAAVSKTAVEEYYRRLDEKNVGKDAYVEYVNEARADELGELSLIEQRRSVEVVVCRTATERKRVEAARVAWRDYEFERGRQLMDSLKEATVSIPIYRSDSEEAQALSGLARIEDTETRWIDTRDVSYFDSTTGLVA-E
>WP_275879990.1 [Haloferax volcanii SVX82]
VTAWALAVRGMSRQTTAAGFYAVAKHHSVLPNVRSDFADFCLDRVDQQYELAQTQLDSIDDTAAEAADVVIRQATNGAFGWDDYTAKGLEVRTTLNRKSGLDAEFYGCALRAWSTLVAADKADASGLGDSPRTTRRPDSRALDAVVSSLSDTWHYSDRLAALRTAANGRATSTLLERHAAGDRVFELTLPTGFGKTFSGLRAGLKLADKL-DSRVIYALPYTSIIDQVDEEVQKVFGVSPLNPEYTVHHHLADTRTSLSGPSSGRDTLHAESWRSGLVLTTFTQLFESLAGPGNIQSMKLPALQDSVIIVDEPQAISLDWWGLVGRVTQHLSEEYNATTVLMTATQPRLLTTPTPLVDTGLLRDAPRVQFDLHDSLTEYLDGDAAPLSLVDAAEAIDTNLGSSTNELAIVNTVSCATALSESLL--DGRLALGSELLEYLRSTDAAYLQHLATRAEGVVASLTTRLRPVDRRALLQCLDLILDDETPTVTVSTQLIEAGVDLSFDRLYRDYGPLPSMVQAAGRCNRRFGGPTASVTVWRLDSPADDDYVPSQLIYGD-RSLLRPSKVALGELRYGSVISEQDMLTTGVETYYEALTQRDTADRDLVTAFDRAQGKKLRNESVVSDYPTQDVFVLVSGNDVEAHDAYARHRKDEKWSSARSAFHSLKPTLVSVPVDEESDE-------------KTPLVIRVDEDQNYDLETGVDLSG
>WP_004043129.1 [Haloferax volcanii DS2]
ATWFVLDQRDAPARDKLAATLAVARHHQALPDAAQYTAESLADAFETSNSVLTAQLEAISERWPQKATELLQRSGETDSTWDEFRTWVQSVVGELHTSDKLPRKLYDRTLHYWAAITLADKSHAMAVPESHFDVETLDRETLEEYISGLRAEDELERALNDERERARRQAIDGVHEWLGGAPPIATLTLPTGLGKTFTGLSAAFEARGILPTRPIVYALPYTSIIEQTRSIFEELWGADPTKSALTVHHYLSETVVYRNEDQEEHASFLGEAWRDGTVLTTFVQLFESLVGPSNRQGLKLSALDDGLVILDEPQALPKEWWDGITRLIELLTTEYQTRVIAMTATQPTLLRETTSLLDETYFENAERVRYRIDESALSFHLSDERYLSHETAAARVVAATAEGGSTLAICNTINSSATLTQELCGHDGVTHLGEAIDSVLGANDSAIVDAILRRTDIVVATLNSRYRPFDRRLLIEIADTLSGSEIPFVLISTQAIEAGVDLSFKRVFRDIAPLDSIVQAGGRCNRSYEWNGGQVVVWTLADPDEEKSPPAHWVYERIQTHLQLISSILAQFED-EEVPDAEISHHAVNEYFDALREKSLSSTKIRTLIDDAKAGKLARESLIGGYQTVDVLVATTQAERKRLNELTELFTSDDPSTGYKKLEQAAGIRVSLPLNSIEQLPDVSRVDGKERNEDGVQVFRYTGTLEYDQTGGLRGKE
>WP_405312286.1 [Haloferax volcanii VS-21]
AAFHVLNECGYDDRDCLAGLLSILRHHGRLPDAAEQLVKTTKAEAGEDSAYLASQLSDIEDGETAVANELLQSASGGTVSWDSFRDAMREIYDRVLSPDSLPDALYDRTVRLWSVLTFADKTCSAGLGDDRLRPEALELDDLEDAIEAKRRGASDEATLNQLREGIRRHVKENARAFADRDDHVATLTLPTGLGKTFTGITAAYTIRDETHAPRVIYALPYTSIIEQTREVFENALNADPFGRAFTVHHYLSDTVTYPSISAYFNASRFAESWRSGTVLTTFVQLFESLTGPTNARGLKLPALHDAVIILDEPQTLPKEWWPAIRYLIDLLITEYNAHIVSMTATQPSLFDDVSSLLSRAAFDAVSRTTYEVDESIPVDERTNVDYCSHTTAGTRLVEAITTNTSALAVCNTIESASTLTTATTAAARTKHIGAVYRSTLDELSSDLAVAVLEKDRLLVGEFSSRYRPRDRRVLVTVATVIARSTQPFAFVSTQAVEAGVDISFSAVFRDLAPLDSLVQAAGRCNRSFEWTGGDVTIWSLGPTEDSAEPPANYIYPQ--AELTKVRRILDELCEMRTVPDTAVETDAIPAYFDWVNEADVEDRELTHALETCQGEVLARRSLIDGYETRDVIVAHTPVERRAIERLTELLSENSHAAGFELLNHLSGLRVSVPLKSLEGVTTITRIDGRPLDPEGVNVLTTTRTQFYDADGGLRITD
>WP_144858716.1 [Haloferax volcanii wsp1]
VTLYCLLEYEVGDYAAEVATLVVAGHHDTSPPEPTKMAENYGRTVQETYERVDEQFEDIGNEVPERADRIIRAATDGAGSWEDFREWHDDPINGAHGKRDADASYYGDVVRLWTALKLADQTAASGLEDGDIGGTLPDRDALDEHVDDLDEGEGVLADLNRLRDRARKDATENVKALVES-DDVGLITLPTGFAKTYAGLSAGLRAADIN-DSRLVYVLPYTSILDQTASDIQSVFGVSPYSKAFTLHHHLSNTYTGLGDIGRSPGALHAESWLSGLTLTTTVQLFESLAAPTARQATRVPSLRESVVVIDEPQAIPEDWWQIVPALVELLVDTYDATVILMTATQPGLVKTTRELTDTDFLADHPRVTYRLHDTVRLDRGDEYATLDYPTAGGRISEAAGDGRDVLAVCNTRASAEELYQHVTPMNESVELGHLLHDYVNETGVELRRLALDATNTVYAFLSGDVRPDDRKLLIDTLGPLLDTDESVVLVSTSVVEAGVDVSFDTVFRDYAPIPNIVQSGGRCNRSFGGETGDVVVWRLAEPEDGNAIPSLVIHGGALPLLRETGQVLRRHAEDGTIDESTMVSDTVGEFYESLGDLEPGNERLADAVASASMSELEGEHMIEIENYEDVVACLTDRERADL--LGGDMDAGDI--------------RRYPGAQVNTD-----------GNSRYLLVDAQSR-SYHPVFG-----
>ELZ76068.1 [Haloferax lucentense viral cas3]
VTLYCLLEYEVGDYAAEVATLVVAGHHDTSPPEPTKMAENYGRTVQETYERVDEQFEDIGNEVPERADRIIRAATDGAGSWEDFREWHDDPINGAHGKRDADASYYGDVVRLWTALKLADQTAASGLEDGDIGGTLPDRDALDEHVDDLDEGEGVLADLNRLRDRARKDATENVKALVES-DDVGLITLPTGFAKTYAGLSAGLRAADIN-DSRLVYVLPYTSILDQTASDIQSVFGVSPYSKAFTLHHHLSNTYTGLGDIGRSPGALHAESWLSGLTLTTTVQLFESLAAPTARQATRVPSLRESVVVIDEPQAIPEDWWQIVPALVELLVDTYDATVILMTATQPGLVKTTRELTDTDFLADHPRVTYRLHDTVRLDRGDEYATLDYPTAGGRISEAAGDGRDVLAVCNTRASAEELYQHVTPMNESVELGHLLHDYVNETGVELRRLALDATNTVYAFLSGDVRPDDRKLLIDTLGPLLDTDESVVLVSTSVVEAGVDVSFDTVFRDYAPIPNIVQSGGRCNRSFGGETGDVVVWRLAEPEDGNAIPSLVIHGGALPLLRETGQVLWRHAEDGTIDESTMVSDTVGEFYESLGDLEPGNERLADAVASASMSELEGEHMIEIENYEDVVACLTDRERADL--LGGDMDAGDI--------------RRYPGAQVNTD-----------GNSRYLLVDAQSR-SYHPVFG-----
>WP_239524443.1 [Halogeometricum borinquense]
ATWFVLGRLGAPDQDRLAATLAVARHHQALPDAARYTAEPLASALDESSAVLTAQIDAIDRQWPDAATELLQLSGDTDVTWDEFSNWAKSVVDELHNSAKLPEKLYDRTLHYWAAITLADKSHAMAIPESQFDFATLDRETIESYIADLRDDNALEAALNDERERARRQTIKGVHEWLNEESSIATLTLPTGLGKTFTGLSAAFEARDIIQKRPIIYALPYTSIIEQTRSIFEELWGADPLQSALTVHHYLSETVVYHDDDTDERASLLGEAWRDGTILTTFVQLFESLTGPSNRQGLKHPALDSGLVILDEPQALPKDWWDGITRLLELLTEEYQTRLIAMTATQPTLLRNTTSLLAETYFEEAERVQYTIDDTALSHQLSETQYISHDKAATRVLEETLAGGSTLAICNTIESSSVLTEAITDVNGVHHLGVDIQSVLDTHNSEIVHEVLANLSAVALTLNSRYRPFDRRIIIELADLLSGSDVPFVLLSTQAIEAGVDLSFKTVFRDIAPLDSIVQAAGRCNRSYEWNGGRVVVWTLADPAEEKSPPAHWVYERIPGHLQLIATVLGNLNSFEEVADVEVSHHAVDEYFETLRQKSITTETIRKQIDEAKAGQLAQQSLIGGYETADVLVATTETEVDKMNRLTELFNDGNP-EAYTKLDTASSIRVSLPMSTLEELPGVARIDGKERTADGVQVFRYTGQLQYEDSGGLRGKA
>WP_310930579.1 [Halogeometricum luteum]
LAHYALEARGFDGADQLVGFLAVARHHGRLPDTADYVHRASVEQQTFYRSDALEQAAHIDETVPELAEALVDRATGGAGDWETFHERLADELPWVAAPEKLPPGFYESVLQVWSALVFADKASATHLSTGIYRSPTPGRLEIDAYIDELQTEDPRTEQMNERREDARQEVHARAKEFVDDDRNVATLTLPTGMGKTLTGLDAALTVLEGSNEGRLVYALPYTSIIDQVAEQSRELFGAGERGERLTVDHHLADTLVSPPDAVENVAALLGESWRSGMVVTTFVQMFESLAGPTNARSMKLPSLYGCVVVLDEPQALPLEWWPLVDRLVELLTEEYGASVIAMTATQPELLSEPFSLVANPYYDELDRLDFVLHPSATAMLPGESAALSYDRAGDLVATRAGDGDSVLAICNTIDSARELTESVADRTTPVDVNEVYDELLDDTDKRTRADAIRRGQPLLVHLTTRHRPCDRRHLIDVASDLAEAGEPVLFVSTQLVEAGVDVSFDEVIRDFAPMDSLVQAAGRCNRSYDRNRGRVTVWQLAPPPNRETTPASAVYGRGESLTKLTGQALATVYDGDPMPEPDVTRNAVEHYFDLLDGRDVGADEYVEYLERAEVEQLGRLSLIDERPAVDVIVTRTADERETVEEIRRAFGEYRWDDLDDLVESTADWQVSVPVYPG-DDTMEKLAACEPLPDTDRLVLDGRPGGYFDATDGIVIPD
>WP_185977300.1 [Haloglomus irregulare]
VTFYALRQQGVESLDQLAGALAVARHHGTIPDAAPYVGTRLAEA--YEHDALHKQVERVAAENAALADELIGRATDEQGSWGEFVTQFEDLIDGLEDSEALPVRLYDRVLRYWGTLTLADKSHASGLTTDALSYESLTRSPLDNYIETLQGTSELEATLNTLREDARQQVVEGVRRWIEDASPVATLRLPTGLGKTFTGISGALTAKAALPGRSIIYALPFTSIIEQTRAQFEAIWGADPTGTAFTVHHHLSETVTYGDREKRDEIEFLGESWRSGVVLTTFVQLFESLVGPTSNQGTKLPALEGSVIILDEPQALPKDWWASMPRILNILTEEYDASVVSMTATQPPLFRETADLLEQSYFESAERVTYCCDESAYAHDPDPRQFVSHADAAGRILERARETTSVLSVCNTIESSRVLTEELKQRSSTTHLGQTLADVLEERAEAIARSVRAHDETFLLTFNSRFRPFDRRVLIHLADHLSTAGLPFVFVATQAVEAGVDLSFNIVYRDIAPLDSIVQAAGRCNRSFEWRGGEVIIWTLAGTSEEDPPPAEYVYDQVPGHLRLISATLSELDSSSGIPDSKVSDHAVRRYFARLEENQIGDRGITEEIEACEGEQLLGRSLIGDYETVDAVVGVSPGDETALSETAAKFQPVPTGAAYEAVKGLSSLRVSVPKTVMESAGKIPRLDRRSRDTEGVQLFEYTNQLAYNSGAGLVEDE
>WP_254832771.1 [Haloglomus salinum]
VTFYALQQQGLEPLDQLAGALAVAKHHGTIPDAAPYVGTRLTEA--YQHEALHNQVERIDAEAADLADEIIRLATDGAGSWADFRTRFEDVVDGLEDSEALPGRLYDRTLRYWGALTLADKSHASGLTTAAYDYGSLARGPLDDYIETLQGTSDLEATLNTLREDARQQVVAGVQDWIEDAPSVATLRLPTGLGKTFTGISGALTAKAALPQRTLVYALPFTSIIEQTRAQFESIWGADPTGTAFTVHHHLSETVTYGDREERDDIEFLGESWRSGVVLTTFVQLFESLVGPTTSRGTKLPALEGSVVILDEPQALPKDWWAAMPRILEILTEEYGARVISMTATEPPLFRETADLLERSYFRSAERVTYRCDESAYAHSPDPTQYVAHAEAADRIHERAREGTSVLSVCNTIESSRILTEELKQQPSTTHLGHALADVLEERAEAVARSVRARDETFLLTFNSRFRPFDRRVLIHLADHLSTANRPFVFVATQAVEAGVDLSFNTVYRDIAPLDSIVQAAGRCNRSFEWRGGEVIIWTLAGPSEEDPPPAEHVYEQIPSHLRLVSATLSELDGDSEIPDSEVSDVAVRRYFDRLEDKQVGDQGITEEIEACEGDRLLGRSLIGDYQTVDTVVGVSSGDETVISDAAAEFQPVPTRAAYEAAEGLSSLRVSVPETVMESATKVPRLDRNSRDTEGIQLFEYTNQLAYNAGAGLVEDQ
>WP_089827366.1 [Halogranum amylolyticum]
ATWFVLGELDASPQDKLAATLAVARHHQALPNAAPYTAHTLAEAFD--AEAIHAQCDQISSRWPDEATELLQLSG-VNVTWESFKAWVDSVVDELHNGETLPERLYDRTLHYWAALTLADKSHAMDIQEDHFNLDTLDQATIEEYIATLRDDNDLEAQLNDERERARRQAVRGVHEWIEN-PAISTLTLPTGLGKTFTGLSAAFEARDLLPSQPIVYALPYTSIIEQTRAIFEDLWGVDPTTSALTVHHYLSETVVYHDEDVEETAQLLGESWRDGTVLTTFVQLFESLTGPSNRQGLKLSALDGGLVILDEPQALPKDWWDAIKRLLDLLTTEYGTKVIAMTATQPTLFRETESLLSAAYFEQAERVRYTIEETALCHQLDDETYLSHEAAAERILNTTSDDGSTLAICNTIDSSSELTESICSNSETVHLGATIQNLLHEQNLAIAHDVLAEVGPLVLTLNSRYRPFDRQVIIELADLLSTSSIPFVLISTQAIEAGVDLSFKTVFRDIAPLDSIVQAAGRCNRSYEWNGGRVVVWTLADPDEESSPPAHYVYERIPAHLQLIATVLADVEDPTDVSDVELSKHAVDAYFDALEQKSLSSTEIREHIDTSDAGWLAQQSLIGGYQTVDVLVALTDAEQRWINQLTDRFINGDP-SAYDDLANAANIRVSLPVDTVEDVPAISRVDGKERSADGVQVYRYTGDLRYASEGGLQGSD
>WP_089673859.1 [Halohasta litchfieldiae]
AAYYALDAQGFETETCLAGFVAVAKHHGQLTDVVKYIHDRSYRRAERQQTAIAEQLADIETHVPELATKLFDKATNKAGSWESFRTSFTDLLDEIASRDSLSDSCYGLVLECWGSLVLADKTSAASRSEATYEAEQPALQVLDEYVDDLESSGSRTEQLNYYRSRARSTIVENAAAFAESGGGVATLTLPTGMGKTLSGLSAAQTIRDELGGQRVIYALPFTSIIDQVVDELEEIYETDTLGRLLTAHHHLSETTIVDETRNDDVAGMLAEGWRAGLTVTTFVQLFESLAGPANTQSMKLPALRDSVVILDEPQSLPLDWWKLVPRLIEMLTEQYDATVIAMTATQPQLFDEATELVDDVYFETTARVQYELDRSTERYIDAQEGPKSYADAATELHNAVESGESTLAVCNTIDSARTLFDHATDLASLLSVGEVYANALETVETELAAEIVDSGDQSVLHLSTRLRPVDRLMLIETAKELTKRGHGLLAVSTQLVEAGVDISFDRVYRDLAPIDSIVQAAGRCNRSFERDRGHVTVWWLDVPDEQQKTPAEAVYNRGATLLPVAAETLDSVRGESVLSERAVARTAVKQYYKTLEQKDVGKAAYAEYVDDARGDKLAELSLIDQRNAVDIVICRTNAERTRVENVREAWRNYDFDQVRRLMDELKETRVSIPVYRGESDKTEKLGQLNPISDSDVLCLDIREHQYFNESTGFVIPD
>WP_209490906.1 [Halolamina salifodinae]
LAHYALEARGFDGADPLVGFLAVARHHGRLPDSADYVQRAAIEQRTLYRTEALEQATHVDETVPELARVLVERATDSAGDWETFHERLSRELPWVAAPEKLPEGFYESVLQVWSALVFADKASAASLTTRMYRSTPPRRQAIDERVTTLQAEDPRTEQMNERREDARREVGARAAEFVDDERRVATLTLPTGMGKTLTGLDAALTVLENRDEGRLVYALPYTSIIDQVAAESRELFETGERNERVTVDHHLADTLVSPPDAVENVASLLGESWRSGLVVTTFVQLFESLAGPTNSRSMKLPALYGSVVVLDEPQALPLEWWPLVDRLVDLLTEEYGASVIAMTATQPKLLTEPFSLVADPYYAELDRLDFVLHPSATAMLPAESPGLSYDRASELVADRVDDGNSVLTICNTIDSARELATAVTDRTAPLNVNEAYADLLDSADERTYRDVVRRDEPLLIHLTTRHRPCDRRHLIRVATDLAEAGEPVLFLSTQLVEAGVDVSFDEVIRDFAPMDSLVQAAGRCNRSYDRSRGRVTVWRLEPPAGRETPPSSAVYGRGESLTKLTAQALATVYDGEPMPEPAVTRDAVETYFELLDRRDVGADEYVDYLEHAQAEQLGRLSLIDERPAADVVVTRTAEERETIEALREAHREHRWEDLDDLVESTADWQVSVPVYPGDDDTLEKLQACERLPDADRLVLDGRPGGYFDATDGVVIPD
>MFB6125681.1 [Halolamina sp.]
LAHYVLSESGFDGRDPLLGFLAVAKHHGRLPDAADYVADATAAMRGYFRADVHDQAEDIGGQVPDLAAALVERATDGSGSWDDFRATLAEEYRQIAAPGRLPDGFYAAALQVWSALVFADKTSAATLHHDVYGATIPDRSAIDDRVAELRRESDETDRLNERRESARESIRTRAKSFAASDRDVATLTLPTGMGKTLSGLDAALTTLTADPDGRVVYALPFTSIIDQVAAESRRVFDTSP-SDLLTVDHHLAETEVSPPGARQDIAALLGEGWRSGLVVTTFVGLFESLVGPRNSRGMKLPALYDSVVVLDEPQALPLRWWPLVDRTTELLVDQYDASVIAMTATQPKLLSDPFALVKDPYFEALDRLAFDLHPSVEAELDGEREPLAHDRAAELLGTRLADDSSVLAICNTIDSARELAEEVSTRLSPTDVNQVYDDRLSEADETTVTKSLRGDEPLLVHLTTRHRPCDRRHLIDAATTLADAGEPVVFVSTQLVEAGVDVSFDEVARDFAPMDSLVQAAGRCNRSFDRDRGRVTVWHLEPPDEQTTTPAVAVYGSEESLTSLTALSLAEVYEGEPMAEPTVTREAVERYFERLDDRGVGTDEYVNYVDDAMAKSLGEESLIRERPAVDVVVARTVAEWNQLRAVRQAYDGANWDELDERVDSLQEMQVSVPLDATD--SLETLQACEPLPDATRLALDARAGGYFDATDGVVVPE
>WP_276305439.1 [Halomarina halobia]
VAHRVLVEKGFEGTDPLLGFLAVARHHGRLPDATSYVYRACVDSPRLYREDPPDQIDDIDGSVPNLAVELLDRTGASDTMWETVRSEIPDEYRSVAAPGKLPEGFYAALVQVWSALVLADKTSTKHLVSGVYSVTQPRRVAVDAYVRNLQAETEETVAMNERREEARQSIRRRAEAFEASDRDVATLTLPTGMGKTLSGLDAALTVLDGESNGRLIYALPYTSIVDQLAEVSRTVFDAAEGDDLLTVDHHLAETLVKLATAVEDLATLLGESWRSGMVVTTFVQLFESLAGPTNARAMKLPALYDSVVVLDEPQALPLKWWPLVNRLMEVLTQQYGASVIAMTATQPRLLSEPFELVEGRYFDALDRLEFDLHPTVESYLGGEPETLGYAEAADTLAGRLKEGTSVLSICNTIDSARELAEAVETAVDPVVVNEVYQSRLGELSRETVEEVLSANGAALLHLTTRHRPCDRAHLIEVATELLDRDVPLAFVSTQLVEAGVDVSFEEVFRDYAPMDSIVQAAGRCNRSFDRDRGRVTVWFLDPPENRTVPPASSIYGLGESLTKVTARALSSVYDGTPIPERTVTTDAVERYFEELDARGVGSEGLAEHVDVAEAEKLGRLSLIEERSAVDVVVARTDGEERLFEEIRKARTEHRWDDVDDLVDATRELQVSVPVYRDDRDANEKIRGLHPLPGGERRWLDGRPGGYFDAMEGFVVPD
>WP_015763783.1 [Halomicrobium mukohataei DSM 12286]
LGYYVLDRLGYDSEDCLAALVALAKHHGQLPDVEEYVDGVSRFESNERQRILIEQVGNVDDHRRQFAQSFVADATDGNGSWEEFAQSIEDLFDTVHDRSAPSEEFYGLLLQLWSGLVFADKTVAAGIENGDLDGSEPDARLLSEYIADLGGDDGQAAALDTLRGEARDDVLGGVERFRDSEVSIATLTLPTGMGKTLTGLSAALALRD--EGERVVYALPFTSVIDQVADELADVFDTDARDDLLTIHHHLAETVTKLGDEYARLAEMVAESWRSGMTLTTFVQLFESLVGPSNTQSMKLPALYDSVIVLDEPQALPMQWWKLVRRIATILTEEYDATIVAMTATQPALFDDAFELVDDRYFGHFERVEYDVHDSVLAF-DDTDAIVDYETAGRTILDETGRSESTLAICNTIDSATALTDAIEEREAVVDVGRCLELELD---DALVERVESTNERALVHLSTRLRPRDRLALVEATKRLTERDVPVLAVSTQLIEAGVDISFDRVYRDIAPIDSVVQAAGRCNRSFESDLGTVTVWWLAPPAGTTTTPAQAVYDSGVSTISLTARTLDAIGADGTVAEQTMTRDAVEHYYGLVADRNPGDPEYVKWVDEANADALGGLSLIGQRESVDVVVCRTDGDRELADAMVAALDEFDYDAFGDYREAAKDITVSLPIYSRDSTEAETVRNLEPLGDADLRVLRRARGSYFDETKGLAVDE
>WP_018258158.1 [Halomicrobium katesii]
LGYYVLDRLGYDSEDCLAALVALAKHHGRLPDVEEYVDGVSRFESNERQRILIEQVGNVDDHRRQFAQSFVADATDGNGSWGEFAQSIEDLFDTVHDRSAPSEEFYGLLLQLWSGLVFADKTVAAGIENDDLDGSEPDARLLSEYIADLGSDDGQAAALDTLRGEARDDVLGGVERFRDSEASIATLTLPTGMGKTLTGLSAALALRD--EGERVVYALPFTSVIDQVADELADVFDTDARDDLLTIHHHLAETVTKLGDEYARLAEMVAESWRSGMTLTTFVQLFESLVGPSNSQSMKLPALYDSVIVLDEPQALPMQWWKLVRRIATILTEEYDATVVAMTATQPALFDDAFELVDDRYFGHFERVEYDVHDSLLAF-DDTDATVDYEAAGRTILDETGRSESTLAICNTIDSATALTDAIEDREAVVDVGRCLELELE---DALVERVESANERALVHLSTRLRPRDRLALIEATKRLTERDVPLVAVSTQLIEAGVDISFDRVYRDIAPIDSVVQAAGRCNRSFESDLGTVTVWWLAPPAGTTTTPAQAVYDSGVSTISLTARTLDAIGADGTVAEQTMTRDAVEHYYGLVADRNPGDPEYVEWVDEANADALGDLSLIGQRESVDVVVCRTDGDRELADAMVAALDEFDYDAFGDYREAAKDITVSLPIYSQDSTEAETVRNLEPLGDADLRVLRRARGSYFDATKGLAVDE
>WP_170094866.1 [Halomicrobium mukohataei]
LGYYVLDQLDYDSEDCLVGFVAIAKHHGRLADTGDYIKGVSWFENNKQQHDVIEQVQNVDDHWRTFAREFVADLTDGAGSWDEFTAEMDDLFETVEDRRRPSTAFYQQFLQLWSGLVLADKTSAAGIEDRHLDAGELEMEVLSEHIDDLGGDGTQADSLDDLREEARREVLDRVEQFVDTEGAVATLTLPTGMGKTMTGLEAAFELRERLGGERIVYALPFTSVIDQVADDLMDVFASDGSDDRLTIHHHLAETLTVLDEEDARLAEMVAESWRSNVTLTTFVQLFESLVGPVNSQSMKLPALYDAVIVLDEPQALPMKWWKLVRRLASILDKEYNATVVAMTATQPALFDDAFELVAERYFEEFDRVEYAVHDSVLSF-DNTDATLDYEGAAATILDETGTTESTLAICNTIDSAGALTDAIEEQTTVVDVGACLTAALDDDSDALVERVTTQDERVLVHLSTRLRPRDRFALIEATQQLIDRDMSLVVVSTQLIEAGVDISFDRVYRDIAPIDSVVQAAGRCNRSFERDRGTVTLWWLGAPEGTTKTPAQAVYNSGVSTISITSQTLDAIGAIGAVPEQTMTREAIMHYYDVVADRDPGDPEYVDWVDEAEGTKLGRLSLIDKRESVDVIVCRTDDDRELVDAMVAALDEFDYDTFGDHRDEAKDITVSLPIYSQDSTEAETVTDLKEFDDTGLCFLRHPQSTYFDAAKGLAVEG
>WP_226021922.1 [Halomicrobium salinisoli]
ATWYVLGELGAPDRDRLACTLAIARHHQALPNAAQYTAEPLARAFEREDGAIRAQLDAIDDRWPSAAEALLEQADCPNPDWDQFYSWATSIATELRESRFLPEKLYDRTLRYWSAITLADKSHAMDIPEAWFDLDTLDRETIEQYIADLRDSSEHEARLNDERERARRQAVRGIHEWLTTNSRIATLTLPTGLGKTFTGLSAAFEARDILATRPIIYALPYTSIIEQTRAIFEDLWGADPKQSALTVHHYLSQTVVQHDQDDEATAELLGEAWRDGTILTTFVQLFESLTGPTNRQGLKLSALRESVIILDEPQALPKDWWNGIERLLELVTEEYGARILAMTATQPSLVRETESLLETTYFEAAERVRYTIDQTALSKQLGDESHIGYGTATNRILDVTDEDGSTLAICNTIRSSRELTETLSERPDVIHLGSYIEDVLESRNATIAKAVLDRTPTALLTLNSRYRPFDREMLIELADRLSTSAIPFVLVSTQAIEAGVDLSFRTVFRDIAPLDSIVQAAGRCNRSYEWNGGRVVVWMLAAPDEEERPPAYYVYEKIPGHLELISTVLADIPSNEDVPDVAVADDAVTAYFKALDQKSLWAGDLRDAIDNAKGRWLGRQSLIGGQQTLDVLVALTDADYGEIEALSTQIQNGIP-QGYERLENAAGIRVSMPKSIIEDTPQLNRVDKQERNSDGVQVFEFTGGLEYDTKGGLASTE
>WP_153553878.1 [Halomicrobium sp. LC1Hm]
LGYYVLDRLGYDSEDCLAALVALAKHHGRLPDVEEYVDGVSRFESNERQRILIEQVGNVDDHRRQFAQSFVADVTDGNGSWEEFAQGIEDLFDTVHDRSAPSEAFYELLLQLWSGLVFADKTVAAGIEDDDLDGSEPDASILSEYIADLGGDGSQADALDTLRGEARDDVLDGVDRFRDSESSIATLTLPTGMGKTLTGLSAALALRD--EGERVVYALPFTSVIDQVADELADVFDTDARDDLLTIHHHLAETVTKLGDEHARLAEMVAESWRSGMTLTTFVQLFESLVGPSNTQSMKLPALYDSVIVLDEPQALPMQWWKLVRRIVTILTEEYDATIVAMTATQPALFDDAFELVDDRYFGHFERVEYDVHGSALAF-DDTDATVDYETAGRTILDETGRSESTLAVCNTIDSATALTDVIEEREAVVDVGRCLERELD---DALVERVESANERALVHLSTRLRPRDRLTLVEATKRLTERDVPLVAVSTQLIEAGVDISFDRVYRDIAPIDSVVQAAGRCNRSFESDLGTVTVWWLAPPAGTTTTPAQAVYDSGVSTISLTARTLGAIGADGTVAEQTMTRDAVSHYYGLVADRNPGSPQYVEWVDEANGAELGSLSLIGQRESVDVVVCRTDDDRELADAMVAALDEFDYDAFDDYREEAKDITVSLPIYSQDSTEAETVRNLEPLGDTDLCVLRRAQGSYFDAAKGLAVDE
>WP_153552954.1 [Halomicrobium sp. LC1Hm]
LTAHTLHRLDVSAETQLAGFYAVAKHHGVIPDITEEHRKYTENGVTDQYEIVNAQLESIDTHASDAADELLRTASDGALTWDDIYVENAGYQDLLKKPDQFGDHLYETVLRAWSTLVCADKLDAAGITVEN-TPTRPELEAFRRKIEGLPDGSNPLRELNTLRGDAHSEAHERLCDAHAMGERFFRLTLPTGFGKTLTGLRAGLDLAEQR-DSRLIYALPYTSILDQVDEVCQRFFEVSPTDPSYTVHHHLADTRTDLRTVSDGSESIYAETWQSGLVLTTFTQLFESLAGPGNTQSMKLPALQDSVIVLDEPQGISIEWWELVSRLAAFVTREYDATVILMTATQPKLFKDPKPLTTEEFIQRNPRVQFDIHDSLRAHFGQSSDTIELEDAAAELRATTPAGSNTLAIVNTIESAGTLAEAIEATRDVCMLGADLCTFLRRHSAAYLDYLSDRQTLLLTTLTTRLRPRDRAILIAALRRILDQTVPTITVSTQLIEAGVDVSFDRLYRDFGPLPALVQAAGRCNREYEGKVSSVTVWRLAPPNSDGQIPSELIYGR-KSLLRPTRKALTALQDDKTIGEATMISRGVDLYYEELEQRKTGQRSLAARFDAGAGEQLREASLIDDYETQDVVVLLTEEDQQQYDQYLNYKNDNRWQRAREKFTELQPMVVSLPVATDSVDDNTPVL----------DVANLRDDELYQISTGLRISD
>WP_317176197.1 [Halomontanus rarus]
AAFYALEAKGYDAETCLAGFVAVAKHHGRLPNVANYVFDRAHRRAERQQAAIVMQLNDIEEHVPRLAADVFQRATDGSGSWEEFRTEFAGLLTSIEDRESLSNSCYALVLECWGSLVLADKTSAAEAATDSFEADQPTIKRLDEYIRALEQEGTRAEQLNHYRSRARRSILENAEAFADEGGGVATLTLPTGMGKTLSGLSAALAIRDRCGGERIVYALPFTSIIDQVVDEVEEIYETDTAGRLLTAHHHLSETTIQDGGRNDDIAGMLAESWRAGLTVTTFVQLFESLAGPTNKQSMKLPALQDSVVVLDEPQSLPLDWWKLVPRLVSMLTDRYDATVIAMTATQPRLFDDATELVDDTYFEGTERVTYELDPSTERYIDDQTGPKSYEDAASVLLEAIESNDSALAVCNTIDSAKTLTEHVAESPKFVHVGEVYANELNRIATTIADRVVDRGDQSILHLSTRLRPVDRLRLIETAKALTKRGHALVTISTQLVEAGVDISFDQVYRDLAPVDSIVQAAGRCNRSFESDRGSVTVWWLDAPDDQQKTPAEAVYNQGTSLLPVAAETLESVREDTVLSETAVARTAVERYYRRLEEKNVGKQEYTTYVDEARGHDLARLSLIDQRRAIDVVICRTDEESKMVESTRTAMNRYDFDTVNTLMDELRTRQISIPIYRSDSKEARELADLPYVSETEIRCIDPSKPDFFDPVTGFVVPD
>WP_425607435.1 [Halomontanus rarus]
IADYVLRVHDIGAADRLAGTLAILKHHSALPDMAGSGTAFAQQFNEQTYKRIDEKLDDIQADARAIIEELINGMTNGAGSWNECREAIKNGLPTLARESKKNKDFYAYLVDAWTTLALADTTSAAHISLDDLDCGSLDSEAISHHIEGFDPASELEQDLNVIRDAARTTALGRVEAFLESESNAATITLPTGFGKTLTSGQVGLTLAERKRPSRVVYALPFTSIIDQTANELNDVF-PDSGPLDLAVHHHLADVSPDEVALADRDRTLIRDAWRQQFTLTTFVQLFESLAGPQKSQGLKLPALHNAVVILDEPQALPPGWMNLINRLCRVLTDRYDTHVISLTATQPKLFEDPFELVGMDFIETHPRVRYILHPSVDS--TDDTEALTHGNAADILVENL--DAPTLAICNTVASSHTLAERAQERVGGTTLNDRFEEWVTDRDDVFADSL---DEPLVAHLTSRHRPFDRLSLIGVAKRLCERDASLLFVSTQLVEAGVDISFDNLYRDFAPIPSLVQAAGRCNRSFETERRTVCIWKLASDD--GRSPSDIIYSAFGDPLVATAQALDDHRSGMCIDEVTMIGDAVDMYFDAYDESGTAETSLPSLVDSASCDTLGECHLIDQTESLDIIVPRTPAEAKTVLRLTKEGGADAL----ITAQEMRQSTVSIPAYDSNASITRFKAQLLSIDETNLYALPDAST--YDAFHGLSNSD
>WP_120086077.1 [Halonotius pteroides]
ITLPILNALGCSDATAAAGFIAVAKHHSVLPNIQPALTEYTRSDIQQRLDRCDDQLQAIDDQAADAADEIITTTTEGALSWDDIRGLSADYQRAISIGTVGNDDFYAYSLNLWSTLVAADKSDASRLTTADTTTVRPDPSLLTQRVDRLSSTATIRQRVAAIQTAANGRATSTIEANPQ--TNVFEITLPTGFGKTYTGLRAALTRAANR-DSRVIYSLPYTSIIDQVDSEIQSIFGLKPHSKPYTKHHHLADTRTADSDYSTGRETLHAEAWRSGLVLTTFTQLFETLAGPGNVQSIKLPALHDSVIIIDEPQAAPHEWWGLIGHLISTCVELYDATVILMTATQPRFVDTPTPLVGRSVLADNPRVTFDLHESMQAYFEREGGPLPLATAAEELVGETTGSSNTLSIVNTVDCAVTMSAAASS-ADSVALGDQLLSYHRNRDDDYLQYLADRAELLTATLTTRLRPVDRQLLIDAIGLITDPDTPTVTISTQLIEAGVDISFDRLYRDFAPLPAIVQAAGRCNRSFGGPTRPVTIWRLDSPPQQEYIPSSLIYGD-ASLLRPTQIVLNELVTNTTLPESAVISDGIERYYDQLGQLQTGDRELVTAYNNGEGNKLRTASLIDEYTTIDVLVLITDSERELYKNYQQAKDENHWQEASSMFQQLQSCLVSVPVSDTELS-------------ADLRIADIDEDDKYAINTGIALDD
>WP_142442481.1 [Halonotius roseus]
AAYYALDAQGFETETCLAGFVAVAKHHGRLPDVTQYIYDRAYTSDEQLQAAIAMQLNDIEDNVPELADDVFDDATDGDGSWDGFRYSYKELLDEIASRESLSESCYGLTLEIWGSLVLADKTSAASRSEGAYEATQPSLQVLDEYVADLEASGSRTERLNHYRSRAHSAVVENAEQFAEAGGGVATLTLPTGMGKTLSGLSAAQTVRDELGGERVVYALPFTSIIDQVVDEVEDIYETDTLGRLLTAHHHLSETKIVDEDKNDDVAGMLAESWRAGITVTTFVQLFESLAGPANKQSMKIPALRDSVVILDEPQSLPLDWWKLVPRLVAILTEQYGATVIAMTATQPQLFDEVTELVDDVYFEATERVQYELDASTERYIETQEAPKSYADAGAELLSAVDSGVSTLAVCNTIDSARALLDELTDNSSIPSVGDIYANELSTVEKTLASRIEERNDRSVLHLSTRLRPVDRLKLIEAAKELTDDGHGLITVSTQLIEAGVDISFDRVYRDLAPIDSIVQAAGRCNRSFEREQGRVIVWWLDVPDEQQKTPAEAVYNRGTTLLPVAAETLDAVREGEPLSETAVARTAVTEYYKRLTDKNVGKQEYAEYVDDVRGDKLKDLSLIDQRNAVDIIICRTKDERDLVEQVRDAWTQYDFDRVRQLMDEIKEARVSIPIYHGESNKKDKLGQLNPVSDTDVLCLDVRKHEYFDENTGFVIPD
>WP_245625946.1 [Haloparvum sedimenti]
VAYYALDVAGFGDDDPLVGFLAVAKHHGRLPDTAGYVRRAAADFRRLFRVEAFEQIGNIDENQQEVADALIHRATGGAGSWVEFCEWAERQILDIAAPDLLEAGFYDGCLQVWSSLVLADKTSARHLTQTVYEGTTPRRTAIDAKIRSLHRDDDRTRTLNEKRERARRAARSRARTFAESDRAVATLTLPTGLGKTLTGLDAGLTVLDHKGNGRLVYGLPFTSIIDQVADVSEEVFDSDRESDVLTVDHHLSETSVPLPDSLADAESVLGESWRSGMVVTTFVQLFESLAGPANVESMKLPSLYDSVIVLDEPQALPHRWWELVSRLIQLLIEEYDATVIAMTATQPKLLDEPVELVPESYYEGLDRVRFDLHRSVEAALDGDPEPVGYDDAATRIADAATEGSSVLSICNTIDSARELAESVVEYADPIVVNEEYDQLLSGADAETIARALDGDRPLFVHLTTRHRPVDRQHLIDVAVRLTERDLPVIFVSTQLVEAGVDISFDRVFRDFAPLDGLVQAAGRCNRSFDRDTGLVTVWALEPPADRERTPSAAVYDYGNSLTKLTARALADVYEGRPMAEYAVTRTAVESYFEKLDERGVGNPEYVEYVEKANAETLGRLSLIDQRPAAEVVVTRTPAETAHVEELKRAYREYDWETVERKQRLLKPQQVSVPMYDNEAE--ETFAHCDPIERDGRLHVETHTGEYFDAVEGVVTPD
>WP_092817880.1 [Halopenitus malekzadehii]
AAYYVLDAQGFETETSLAGFVAVAKHHGRLPDVTQYIYDRAYNSAEQQQAAIAMQLNDIDEHVSGLAADILNDATDSHGSWDGFRHSYKGLLDEITSRDSLSDSCYGLVLECWGSLVLADKTSAASRSEDTYKAERPSMQVLDEYVDDIESSGSRTERLNHYRSRARSAVIGNAEEFAEEGGGVATLTLPTGMGKTLSGLSAAQTIRDERGGERIVYALPFTSIIDQVVDEVEEIYETDTPGRLLTAHHHLSETKIVDEDRNDDVAGMLAESWRAGLTVTTFVQLFESLAGPANKQSMKISALRDSVVILDEPQSLPLDWWKLVPRLVTILTEQYNATVIAMTATQPQLFDNVSELVDDVYFEATERVQYELDASAERYIETQSEPKAYPDAGAELLSAVDAGASTLAVCNTIDSARALFDELTGSRSLLSVGNVYADELDAADEALAIRIKNQSDASILHLSTRLRPLDRLKLIETAKELTDDEHGLITVSTQLIEAGVDISFDRVYRDLAPIDSIVQAAGRCNRSFEREQGRVVIWWLDVPEEQKKTPAEAVYNRGATLLPVAAETLDSVREATPLSETAVARTAVTEYYRRLTDKNVGKQEYVEYVDDLRGDKLRDLSLIDQRNAVDIIICRTTAEREQVEQVRDAWKQYEFNRVRRLMDELKELRVSIPIYHEESDKKEKIGQLNRIEDTDVLCLDVREHQYFDQNTGFVIPD
>WP_039400889.1 [Halopenitus persicus]
VAYDALDARGFETESCLAGFVAVAKHHGSLPDVAEYVYKRSHRRKERRQKLIAKQAVDIRENAPEIAETVFDWATNGKRSVHEFIDEYPSLLNNIESYETLSDTCYSLVLESWGSLVLADKTSAAGVSEDTYAAKQPNFERLDEHVHRLEREGTRRERLNHHRSRARNTVLRNAEEFGENEGNVATLTLPTGMGKTLSGLSAAFTIRDQLDGDRVIYALPFTSIIDQVVDEVEDIYDTDSTGRVLTAHHHLSETTIEDDDLNDDVSGMLAESWRAGLTVSTYVQLFESLAGPSNGQSMKLPALRDSVVILDEPQSLPLDWWKLVPRLVSMLTDRYDATVIAMTATQPRLFENAIELVDTSYFETAERVEYEIDPSVERYIEDQTGAKSYADAAEQVIDHGETTSSTLAICNTIDSAKRLTERLDERDGAISIGSAYKDALFEAGSSLAEDINRKSDQGVLHLSTRLRPVDRLTLIEIAKHLTERGYPLITVSTQLVEAGVDISFDRVFRDLAPIDSIVQAAGRCNRSFERERGHVTVWWLDVPDEQTKTPAEAVYNRGVALLPVAANTIEDVRAGTTIPEVDLARDGIEEYYRRLNQKNVGKQEYVEYVDQALAGQLADLSLIDQRRTVDIVVCRTKADRNTVREIEDATARYDFATVETRLKELRTKQISVPIYQDDSKEAREIADFPTIAETDIRWIDPTTTDFFDADMGFLVPD
>WP_096389954.1 [Halopenitus persicus]
ATWFVLGELDAPPCDRLAGTLAIARHHQALPKTASYTAETLASAFESGSEVLSAQLKAIDSTWPVAVTELFEQAG-AGCAWSEFYEWARSAADELRESEKLPARLYDRLLHYWAATTLADKSHAIPLDETAFDLDTLKKGVIEEYIADLRSENDLTARLNDDRERARRQSVRGTHEWLNSESAIATLSLPTGLGKTFTGLSAAFEARDILEPRPIVYALPYTSIIEQTRAIFEDLWGADPAKSALTVHHYLSETVVHHGSDANEHAAHLGEAWRDGTILTTFVQLFESLAGPTNRQGLKLSALDGGVVILDEPQALPKGWWDGVQRLLTLLTDEYNARIIAMTATQPTLLRETVSLLDEQYFEEAERVRYTIDTTARSLDPSEKQYLSHTAAADRILESTGQRGSCLAICNTIQSSRALTEAIQDQAKTVHLGGSIRTVLEGQDRSVAAAVLEDCQDYLLTLNSRYRPFDRRVLIQLATWLSTSEVPLILVSTQAIEAGVDLSFENVFRDVAPPDSIVQAAGRCNRSYEWNGGRVTVWTLARTDEDSPPLAHYVYERLPAHLELIGNVLNNVPDPSDARDVDVSKAAVDEYFDRLSEKQLSSGRIREYIETADAPSLAKRSLIDGQQTFDVLVGMTASERRRLNEIRDLFSERPH-QAYEMLEHCSDIRISVPATVIEDAAGITRIDGKEESADGVQVFWYTGSLSYDADGGLRESE
>WP_280535782.1 [Halopenitus sp. POP-27]
ATWYVLGELDAPPRDRLAGTLAIARHHQALPKAASYTAETLAGAFESGSNVLSSQLEAIDSAWPAAVTGLFEEAG-SECSWGEFYEWARSAADELRESKKLPAKLYDRLLHYWAATTLADKSHAIPIDGSAFDLDTLKKDVIEEYIADLRDENELTARLNDDRERARRQSIRGVHHWLNGDSAVATLSLPTGLGKTFTGLSAAFEARDILEPRPIVYALPYTSIIEQTRAIFEDLWGADPTKSALTVHHYLSETVVHYGSDANEHAALLGEAWRDGTVLTTFVQLFESLAGPTNRQGLKLSALDGGIVILDEPQALPKGWWDGVQRLLDLLTDEYNARVIAMTATQPTLLRETVSLLSEQYFEEAERVRYTIDTTARSLDPSEKHYVSHKTAADRIYNSLGQQGSCLAICNTIQSSRTLTEAIQDREKVVHLGDSIRTVLERRDRSVAAAVLEDKQIYLLTLNSRYRPFDRQVLIQLVTWLATSEVPVILVSTQAIEAGVDLSFENVFRDVAPPDSIVQAAGRCNRSYEWNGGRVTVWTLARTDEDSPPLAHYVYERLPAHLELIGDVLNNVPNPSDARDVDVSKEAVDEYFNRLSEEQLSSGRIREYIETADAPNLAKRSLIDGRETFDVLVGLTASERRRLNEIRDLFSERPR-RAYELLENCSDIRISVPATVIDDAAGITRIDGKEESADGVQVFWYTGSLSYDADGGLRESE
>WP_049934651.1 [Haloplanus natans]
LAHYALEARGFDGADPLIGFLAVAKHHGQLPDVAPYVSQAAADSKRLFRRDACQQAKKINEEVPALAESVLEQATNNSGSWAAFLEYVSEKYRTIAEPEKLPPGFYESVLQVWSALVFADKASATYLSTGIYRSPTPRRLEIDAYIDELQTEDPRTEQMNERREDARQEVHARAKEFVDDDRNVATLTLPTGMGKTLTGLDAAITVLKGSNEGRLVYALPYTSIIDQVAEQSRELFGTGERGERLTVDHHLADTLVSPPDAVENVAALLGESWRSGMVVTTFVQLFESLAGPTNARSMKLPSLYGSVVVLDEPQALPLEWWPLVDRLVELLTEEYRASVIAMTATQPELLSEPFSLVSDPYYAELDRLDFVLHPSAVAMLPGESAALSYDRAGDLVATRADDRKSVLAICNTIDSARELAESVDDRTAPLDVNEVYDELLTAADERTLADAVRRGQPLLVHLTTRHRPCDRRHLIDVASDLAEAGEPVLFVSTQLVEAGVDVSFDEVIRDFAPMDSLVQAAGRCNRSYDRNRGRVTVWQLAPPPNRETTPASAVYGRGESLTKLTGQALATVYDGEPMPEPDVTRNAVEHYFDLLDGRDVGADEYVEYLERAEAEQLGRLSLIDERPAVDVIVTRTADERETVKEIRRAFDEYRWDDLDDLVESTGDWQVSVPVYPGDDDTMEKLAACEPLPDTDRLVLDGRPGGYFDATDGVVIPD
>WP_114449378.1 [Haloplanus salinus]
ATEYALMKNGIEAGWRVPAFVAVAKHHQPLPDTRAEIRRTTNLNNQNRFQLVQKQLKNIHEAAPDVADELLANATNGDGSLVDFIEYLSSPHETL-SAFGVSDGTYDDVIHLFGILVSADKLASAGLD---IEAPGHSPSIINEHIQQLPTASRIQKRLNQFRETARLSVLDNLSAFEASDSSLATITLPTGFGKTLTGLHAALQLSEE--SGRVVYALPYTSILDQVDEIVRELLDATPNSPEYTLHHHLSETRTLPPEVDTDAAELLAQTWRAPLVLTTFVQLFESLAGPTNKQSIKIPALENTTILLDEPQALPKPWWRFIAWTVDMLVREFDATVILMTATQPRLLNEPYELVEFEFLGDHPRIQYQLDPSVIDYLDQSAAPKPIKDAISQLVDA--DATSVLTVGNTVASVDEQGQQLVAQDDAVSLNGLLAELYEDI-EQLSAELFSRDGPLVGLLTSRLRPIDRTILLKTIRDLLDSDEQLYVASTQLIEAGVDVSFERAYRDLAPLPSLIQTAGRCNREFGGETAEVVIWRLASPEH-EIATGDIVYRDGYDLLDPTRQALDDIHADGQITEQTMAQDGGERYFKLLSETKPGDRELVADAEAAKFASLREESLIPEREQVDIVVGMTENERNLFDAHERLVAEGRYRRLRGLQNALQQRQVSVPCDEATIE----ATGAVPLGRSHLYYVDARGDSIYQRRGG-----
>WP_092636134.1 [Haloplanus vescus]
AAYYALDAQGFETETCLAGFVAVAKHHSRLPDVTQYIYDRAYNSAEQQQAAIAMQLNDIEEHVPELASDIFDDATDSDGSWDQFRQAYKELLNEISSRDSLSDSCYGLILECWGSLVLADKTSAASRSGDAYEAELPSMQVLDEYVDDLESSGSRTERLNHYRSRARSAVIANAEGFAEEGGGVATLTLPTGMGKTLSGLSAAQTIRDELGGERIVYALPFTSIIDQVVDEVEEIYETDTLSRLLTAHHHLSETKIIDEDRNDDVAGMLAESWRAGLTVTTFVQLFESLAGPANKQSMKISALRDSVVILDEPQSLPLDWWKLVPRLVTMLTEQYNATVIAMTATQPQLFDNVSELVDDVYFEATERVQYELDVSAERYIETQSEPKAYPDAGAELLSAVDAGASTLAVCNTIDSARALFDELTGSGSLLSVGNIYADELDTADEALADRVKDQSDASILHLSTRLRPLDRLKLIETAKELTDDEHGLITVSTQLMEAGVDISFDRVYRDLAPIDSIVQAAGRCNRSFEREQGRVVIWWLDVPDEQKKTPAEAVYNRGATLLPVAAETLDSVREATPLSETAVARTAVTEYYRRLADKNVGKQEYVEYIDDLRGDKLRELSLIDQRNAVDIIICRTEAERRQVEQVRDAWKHYEFDRVRRLMDELKELRVSMPIYRGESDKEEKIGQLNQVEDTDVLCLDVREHQYFDQNTGFVIPD
>WP_014555906.1 [Haloquadratum walsbyi]
VAYFFLEQNGYEPEPRLAGLLAVAKHHGDVPDAAKYIRKTFDDPGSNQTIQAIEQAKIIDKYAETFARDLFRKAV-GEGAWDDFLEKVGDILTGIVENSQFNESIYTTHLLLFGALTFADKTDAAGIGSDDLSGEYPSLDKLETHLTELGGENDIEMQLNEVRTKVQDKIPAQTQEFLESNQSVATLTLPTGYGKTFAGLLAGLTLCDDH-DGRLVYALPFTSIIDQTSGTLQEVFETAPSGNLLTVHHHLAETRTDIENEHASHEVLLAESWRTGLTLTTFVQLFESLAGPRNGQSLKLSALQGSTVVIDEPQAIPQHWWPIVRKLIDMLTEQFDSQVLLMTATQPSLVEDSFDLIPQSAFEPPSRVQYQLHPTALV--TENEDRLSHPDAANLLAETVGSENTTLAICNTIESTRTLTKEFVDGPDPVAVSKLYESQLDEDEGRLVRAVVEEETVAYLHLTARVRPCDRQFLLAVANDLAGIDIRFALISTQLVEAGVDISFDTVYRDFAPLDSIVQAAGRCNRSYERETGVTTIWQLEPPSECNTPPSTAVYAPETDLLMHTRSVLETTREEAAFADEVLAKDAIERYHDTVERVHSESNDLVTAFEQADGKTLREASLIERRQSVEVYVCRTTEEHDSAMAIESLMRERKFDEVDSKRDELASIRVSIPVPKANTDAASGILSLEPLNEDPERILHASNS-IFDPEFGVQPSE
>WP_135664021.1 [Halorhabdus rudnickae]
VTLYCLLECEVGDYAAEVATLVVTGHHNTSPPEPSMLAENYGRDVQGTYERVNEQFGDIGNKVPERADRIIHAATDGDGSWEDFMEWHKTPVDDAHGAGDAGVGYYGDVVGLWAGLKFADQTAASGLEDADIGGTLPNREALNQHVDDLDEGEGILADLNDLRDQARQTSTENVEALLAS-DDVGLITLPTGFGKTYAGLSAGLRAANIN-DSRLVYVLPYTSILDQTASEIQSVFGVSPYSKAFTLHHHLSNTYTGLGDIGRSPGALHAESWLSGVTLTTTVQLFESLTAPTARQATRVPSLRGSVVVIDEPQAIPEDWWQIVPVLVELLVDTYDATVILMTATQPGLVKTTRELTDTDFLAEHPRVTYRLHDTVRTDQGDEFATLDYPTAGNRISEAAGDGQDVLAICNTRASAEELYQSVTPMSEPVELGRLIHDHIDETGIAHRRLALDAAETVYAFLSGDIRPDDRKLLIDTLAPLLDGDVSVVLISTSVVEAGVDVSFDTVFRDYAPIPNIVQSGGRCNRSFGGETGDVVVWRLARPEDGSAIPSLVIHGGALPLLHETGHVLRRHVEDGCIGESTMVSATVSEFYESLGELDPGDERLADAISSASMSELEGEHMIEIEDYEDIVACLTDEERTEL--LDGDLDAGDI--------------GRHPGAQVSTD-----------GNSRYLLVDARGE-SYHPVFG-----
>WP_181685225.1 [Halorhabdus salina]
AAFYALDAQGFETETCLAGFVAVAKHHGRLPNVAEYVFDRSHRQADGPHAVLAKQIKDIDGEESGLSHKVFDEATNGDGSWDGFRDGFIDLLDKIEREDAVSDICYGLVLQCWGSLVLADKTSAAGAPNDEFAAETPSTDRLDEYVERLEADGSRPERLNYYRSRARESVLEAVSEFETGRSDVATLTLPTGMGKTLAGLSAAQKLRDEDEKSRIIYALPFTSIIDQVVDELETIYRTDGTGRLLTAHHHLAESTIQDSTLSDDVAGMLAESWRAGLTVTTFVQLFESLAGPKNRQSMKLPALRDAVVVLDEPQSLPLDWWKLVPRLIDILTEQYDATVIAMTATQPRLFDDETELVDDQYFESIRRVSYELDDSTERYIESQSEPKSYAAATTELAEAVESGQTTLAVCNTIDSARELTEQVDC-DGFIDVGRLYDDELQQKGKAIAERVAATDDDALVHLSTRLRPADRLTLIEIAKELTDADHPTLTISTQLVEAGVDISFDRVFRDLAPIDSIVQAAGRCNRSFEREQGVVTVWWLDALDDQSKTPAEAVYNRDTTLLPTVADTLRQVRDEGSLTETDVARTAVERYFERLEDKDVGKQVYADWVDDAKAEELGNISLIKEQLSAEIVVTRTPAERERTEAIRNAERNFEFEVLGQLLEETKSLRLSVPYYSEDSDIADAITNLPPLEDEGIYELDVQQNSHFDRTTGFVVPE
>WP_275882791.1 [Halorhabdus sp. BNX81]
ASYYALDAKGYERETCLAGFVAVAKHHGRLPNVAEYVFDRAHGQ-DEYHAILAKQINDIDSDASEVAQEVFETATNGAGSWDEFRDGFIDLLDAIEREDAVSDACYGLVLQCWGSLVLADKTSAAGAPNDEFIAETPSTDRLDEYVEGLEADGTRTERLNHYRSHARDSVLNAIPEFLAAGSDVATLTLPTGMGKTLTGLSAAQKLRDEGQQSRIVYALPFTSIIDQVVEELETIYRTDGTGRLLTAHHHLAETTIRDTALSDDVAGMLAESWRAGVTVTTFVQLFESLAGPKNRQSMKLPALRDAVVVLDEPQSLPLDWWKLVPRLVDVLTEQYNATVVAMTATQPRLFEDEFELVDDRYFEVVRRVSYELDDSTERYIQSQSEPKSYAAAATELREAVSSGQTTLAVCNTIDSARELTERVGD-DVFVDVGRLYDDELQEAGVELAKRVVATDDNALLHLSTRLRPADRLTLIETAKALTERGHPTLAISTQLVEAGVDISFDRVFRDLAPIDSIVQAAGRCNRSFEREQGVVTVWWLDVPDEQSKTPAEAVYNRGTTLLPTVADTLRQIRDEGSLSETDVARRGVERYFERLEDKDVGKQTYADWVDDAKANELGTISLIDEQLSAEIIVTRTPAERERAEAIRNAQRNFEFEALGQLLDETKPLRISVPYYSEDSQTADAITDLPPLEDEGIYELDVQQNSHFDRMTGFVVPE
>WP_154552737.1 [Halorhabdus sp. CBA1104]
AAYHALDTQGFDTETCLAGFVAVAKHHGNLPNVAEYVVDRTHRRVEKRQTVVLKQIKDIYDNVPDLAKKVFESATGSAEGWESFVRKYQSLLSEIEDPDTLSSSCYGLVLQCWSALVLADKTSAAGAANESYAPRQPGFETLSEYIEDLEAGGTKTERLNFHRSEARKDVLDNVASFAESGGGIGTLTLPTGMGKTLTGLSAAFALRDALDGDRVVYALPFTSIIDQVVDEIEEIYETDTAGRLFTAHHHLAETTIRDIDRNDDIAGMLGESWRAGLTVTTFVQLFESLAGPQNRQSMKLPALRDAVVVLDEPQSLPLDWWKLVPRLVDVLTEQYDATVIAMTATQPRLFEDEFELVDDRYFEVVRRVSYALDESTERYIESQSEPKPYAAAANELREVVESGQTTLAVCNTIDSARELTEQVGD-DGFVDVGRLYDDELQNQGVEIAKNVAATDDNALLHLSTRLRPADRLTLIETAKALTERGHPTLTISTQLVEAGVDISFDRVFRDLAPIDSIVQAAGRCNRSFEREQGVVTVWWLDVPDEQSKTPAEAVYNRGTTLLPTVADTLRQIRDEGSLSETDVARRGVERYFERLEDKDVGKQTYADWVDDAKAKELGTVSLIDEQLSAEIVVSRTPAERERAEAIRNAQHNFEFEELRQLLDETKPLRISVPYHSEDSETADAITDLPPLEDEGIYELDVQQNSHFDRTTGFVVPE
>WP_158855440.1 [Halorhabdus sp. CUG00001]
AAYQALDTQGFDTETCLAGFVAVAKHHGNLPNVAEYVVDRTHRRVEKRQTVVLKQIKDIYDNVPDLAKKVFENATGSAEGWESFVRKYQSLLSEIEDPDTLSSSCYGLVLQCWSALVLADKTSAAGATNESYTPRQPGLETLSEYIEDLEAGGTKTERLNFHRSEARKDVLDNVASFAESGGGIGTLTLPTGMGKTLTGLSAAFALRDALDGDRVVYALPFTSIIDQVVDEIEAIYETDTAGRLFTAHHHLAETTIRDIDRNDDIAGMLGESWRAGLTVTTFVQLFESLAGPQNRQSMKLPALRDAVVILDEPQSLPLDWWKLVPRLVDVLTEQYDATVIAMTATQPRLFEDEFELVDDRYFEVVRRVSYALDESTERYIESQSEPKPYAAAANELREVVESGQTTLAVCNTIDSARELTEQVGD-DGFVDVGRLYDDELQNQGVEIAKNVAATDDNALLHLSTRLRPADRLTLIETAKELTERDHPTLTISTQLVEAGVDISFDRVFRDLAPIDSIVQAAGRCNRSFEREQGVVTVWWLDVPDDQSKTPAEAVYNRGTTLLPTVADTLRQIRDEGSLSEIDVARRGVERYFERLEDKDVGKQTYADWVDDAKAKELGTISLIDEQLSAEIIVSRTPAERERAEAIRNAQHNFEFEELRQLLDETKPLRISVPYYSEDSETADAITDLPPLEDEGIYELDVQQNSHFDRTTGFVVPE
>WP_275738640.1 [Halorhabdus sp. SVX81]
AAYHALDTQGYDTETCLAGFVAVAKHHGKLPNVAEYVVDRTHRRVEKRQTVVLKQIKDIHDTVPDLAEKVFESATAGSGGWESFVRRYQSLLSDIEDPDALSTSCYGLVLQCWSALVLADKTSAAGAANESYAPRQSGFETLTEYIEDLEAGGTKTERLNFYRSEARKDILDNVASFAESGGGIGTLTLPTGMGKTLAGLSAAFALRDALDGDHVVYALPFTSIIDQVVDEIEEIYETDTAGRLLTAHHHLNDTIIRDTDRNDDVAGMLGESWRAGLTVTTFVQLFESLAGPQNRQSMKLPALRNAVVVLDEPQSLPLDWWKLVPRLVDVLTEQYNATVIAMTATQPRLFEDEFELVDDRYFEVVRRVSYELDDSTERYIQSQSEPKSYAAAANELRAAVESELTTLAVCNTIDSARELTERVDD-DGFVDVGRLYDEELQKQGVELAKRVAATDDNALLHLSTRLRPADRLTLIETAKALTERGHPTLAISTQLVEAGVDISFDRVFRDLAPIDSIVQAAGRCNRSFEREQGVVTVWWLDVPDEQSKTPAEAVYNRGTTLLPTVADTLRQIRDEGSLSETDVARRGVERYFERLEDKDVGKQTYADWVDDAKANELGTISLIDEQLSAEIVVTRTPAERERAEAIRNAQRNYEFEELRQLLDETKPLRISVPYYSEDSETADAITDLPPLEDEGIYELDVQQNSHFDRTTGFVVPE
>WP_020936219.1 [Halorhabdus tiamatea]
AAYYSLKAQGFDAETCLAGFVAVAKHHGQLPNVAQYVFDKAHGTRDEEHAILAKQIKDIDAEAAGLARDTFEEATNGMGSWGAFRDEFVDLLEDIEREDALSGDFYGFVLQCWGSLVLADKTSAAGAPNDDFAATEPSTSHLDEYVQQLEADGTRDERLNHYRSRARRAVLDSISEFEDRDSDVATLTLPTGMGKTLTGLSAALRLRDDAGKERVVYALPFTSIIDQVVEELETIYDTDGTGRLLTAHHHLAETTVRDAVLSDDVAGMLAESWLAGLTVTTFVQLFESLAGPRNRQSMKLPALRNAVVLLDEPQSLPLDWWKLVPRLVEVLTEQYDATVIAMTATQPRLFDDEFELVDDAYFDDVRRVSYELDDSTERYIESQSEPKSYAEAASQLREAVESGETTLAVCNTIDSARTLTEQVDK-QGFVDVGGLFEEELQRQGVVLAERVESRDRVALLHLSTRLRPADRLRLIETVKELTARDQPTVAVSTQLVEAGVDISFDRVYRDLAPIDSIVQAAGRCNRSFERDRGIVTVWWLDAPAEQSKTPAEAVYNRSTTLLPTVADTLQQVRDEGSLTEKDVARTAVERYFERLEDKDVGKQEWANWVDDSMGKELGDISLIDQRRSAEVVVARTDEERKVFEQIHEAQERYDYAALDDLVEETKPLRISVPYYREDSDRAEAIRDLTVLEDQGVYQLDASREAKFDATTGFVAEA
>WP_015789201.1 [Halorhabdus utahensis]
AAYHALDTQGFDTETCLAGFVAVAKHHGRLPNVAEYVVDRTHRRVEKRQTVVLKQIGDIHDTVPDLAETVFENATGGSGGWESFVRSYQSLLSEIEDPDALSSSCYGLVLQCWSALVLADKTSAAGAANESYAPSQPGFETISDYIEDLEAGGTKTERLNYHRSDARKNVLDNVASFAESGGGVATLTLPTGMGKTLTGLSAAFALRDALGGNRVVYGLPFTSIIDQVVDEIQEIYETDTAGRLLTAHHHLSETTIRDTDRNDDVAGMLGESWRAGVTVTTFVQLFESLAGPQNRQSMKLPALRDAVVVLDEPQSLPLDWWKLVPRLVDVLTEQYNATVIAMTATQPRLFEDEFELVDDRYFEVVRRVSYELDDSTERYIESQSEPKSYAAAANELRAAVESGQTTLAVCNTIDSARELTEQVGD-GSFVDVGRLYDDELQEAGVELAKRVAATDDNALLHLSTRLRPADRLTLIETAKALTERGHPTLAISTQLVEAGVDISFDRVFRDLAPIDSIVQAAGRCNRSFEREQGVVTVWWLDVPDEQSKTPAEAVYNRGTTLLPTVADTLRQIRDEGSLSETDVARRGVEWYFERLEDKDVGKQTYADWVDDAKAKELGTISLIDEQLSAEIVVTRTPAERERAEAIRNAQRNFEFETLGQLVDETKPLRISVPYYSEDSETADAITDLPPLEDEGIYELDVQQNSHFDRTTGFVVPE
>WP_323677367.1 [Halorubellus sp. PRR65]
ATFEALRRMGCSKRTQLAGCLAVFKHHGRVPNAREYLVETVADTEADGYGYVPEQVADIDSHPTAVADDLLTTATDGALSWSEFAATINDLFDTLRSTASLPDGLYETTLTYWSQLTLADKTSAADTLTDTLEPAHLELDALETYLQTLQDALAETTDLNSLREAVRRHVKHTVTEVVTDNTPVTTLTLPTGLGKTFTGLSAAYTLRDTRTRPRVIYALPYTSIIEQTRGHFEDIFDANPLGQAFTVHHYLSNTRTYPDIIEDHDAALLAESWRAGTILTTFVQLYDSLVGPTNAQGLKLSALQDSIIILDEPQTLPKPWWPAIRRLTTYLTETYNARIISMTATQPSLFTNTASLLPQWTYDALERVTYTIDDSVSTIHAD-DGGLPYDTAATTVTEKLTSARSILCICNTIDSTHELATTITQTADVTNLGALYTSVLTQCSTQLATEMLRRPDGIVGMFSSRLRPTDRTTLIAAANVLAQSSIPFVFVSTQAIEAGVDISFQHLYRDIAPIDSIVQAAGRCNRSLEWQGGTVTVWTLAPTPDTDQPPATYVYRP-PKQLKKAATLLTTHANAGELSEATIAADIVPAFFDWVENYDFEDQALTSALDDCDGNTLAPKHLIESTQSTDVLVAITPFERALLDTLWNGY-----VVDYDRLAALSDLRISIPESSIQAVSQLTRIDHRPTATDGTPVLQCTAGDLYDADGGFRVTN
>WP_128905474.1 [Halorubrum amylolyticum]
LAYHALESRGFKTESCLAGFVAVAKHHGNIPDVASYVFDRSHRRAERRQHAIAEQADDIRENAPAIADEVFQLATNDTSSIDEFLGGFGDLLNEIESRDSLSDACYSLVLESWGSLVLADKTSAAGEADDLYEARQPRFERLDEHVQAIERDGNRQERLNYHRSRARDSVLENAESFAKNGGGVATITLPTGMGKTLTGLSAALRVRDELGGERIVYALPFTSIIDQVVDEVESIYDTDSTDRLLTAHHHLSETTIEGVGLNDDVSGMLAESWRAGLTVSTYVQLFESLAGPSNGQSMKLPALRESVVVLDEPQSLPLDWWKLVPRLVELLVDRYDATVIAMTATQPRLFENEVELVDESYFETTERVEYEIDPSIERYIADQTGPKSHTDAAQKLINGGTDSESTLAICNTIDSAKVLTERLTERDDATSIGAVYEDALERSGGALASRIDDRQGRGLLHLSTRLRPVDRLTLIEVAKDLTRRGHPLIAVSTQLVEAGVDISFDRAFRDLAPIDSIVQAAGRCNRSFERDRGHVTIWWLDVPKKQDKTPAEAVYNRGTALLPVAAETIESIRDGTTVPETALARTGVVTYYERLSDKNVGRDEYVSYVDRAQGDELGALSLIDERRAVEVIVCRTSEDQRLVESARIALENHDFSELEASMRKLRTRTVSIPVYGRGSREERELRDLEPVRDTEIRKIDARKSGFFDADTGFVVPD
>WP_128906409.1 [Halorubrum amylolyticum]
LAHYALEARGFDGADQLVGFLAVARHHGRLPDTADYVHRASVEQQTLYRSDALEQAAHIDETAPELAEALVDRATGGAGDWETFHERLADELPWVAAPEKLPPGFYESVLQVWSALVFADKASATYLSTGIYRSPTPGRLEIDAYIDELQTEDPRTEQMNERREDARQEVHARAKEFVHDDRNVATLTLPTGMGKTLTGLDAALTVLEGSNEGRLVYALPYTSIIDQVAEQSRELFGTGERGERLTVDHHLADTLVSPPDAVENVAALLGESWRSGMVVTTFVQVFESLAGPTNARSMKLPSLYGSVVILDEPQALPLEWWPLVDRLVELLTEEYGASVIAMTATQPELLSEPFSLVADPYYDELDRLDFVLHPSAIAMLPGESAALSYDRAGDLVATRADDGDSVLAICNTIDSARELAESVADRTIPVDVNEVYDELLNDADKRTSADAVRRGQPLLVHLTTRHRPCDRRHLIDVASDLAEAGEPVLFVSTQLVEAGVDVSFDEVIRDFAPMDSLVQAAGRCNRSYGRNRGRVTVWQLAPPPNRETTPASAVYGRGESLTKLTGQALATVYDGDPMPEPDVTRNAVEHYFDLLDGRDVGADEYVEYLERAEAEQLGRLSLIDERPAVDVIVTRTADERETVEEIRRAFGEYRWDDLDDLVESTADWQVSVPVYPGDDDTMEKLAACEPLPDTDRLVLDGRPGGYFDATDGVVIPD
>WP_008444866.1 [Halorubrum californiense]
LAHYALEARGFDGADQLVGFLAVARHHGRLPDTADYVHRASVEQQTLYRSDALEQAAHIDETVPELAEALVDRATGGAGDWETFHERLADELPWVAAPEKLPPSFYESVLQVWSALVFADKASAAYLSTGIYRSPTPGRLEIDAYIDELQTEDPRTEQMNERREDARQEVHARAKEFVDDDRNVATLTLPTGMGKTLTGLDAALTVLEGSNEGRLVYALPYTSIIDQVAEQSRELFGTGERGERLTVDHHLADTLVSPPDAVENVGALLGESWRSGMVVTTFVQVFESLAGPTNARSMKLPSLYGSVVVLDEPQALPLEWWPLVDRLVELLTDEYGASVIAMTATQPELLSEPFSLVSDPYYAELDRLDFVLHPSAVAMLPGESAALPYDRAGELVANRADNGDSVLAICNTIDSARELAESVDDRTEPLDVNEVYDELLTDADERTLADAVRRGQPLLVHLTTRHRPCDRRHLIDVASDLAEAGEPVLFVSTQLVEAGVDVSFDEVIRDFAPMDSLVQAAGRCNRSYGRNRGRVTVWQLAPPPNRETTPASAVYGRGESLTKLTGQALATVYDGDPMPEPDVTRNAVEHYFDLLDGRDVGADEYVEYLERAEAEQLGRLSLIDERPAVDVIVTRTADERETVEEIRRAFDEYRWDDLDDLVESTGDWQVSVPVYPGDDDTIEKLAACEPLPDTDRLVLDGRPGGYFDATDGVVIPD
>WP_006114887.1 [Halorubrum coriense]
VTLYCLLECDVGDHAAEVATLVVAGHHDTSPPGPSKLAENYGRTVRETYERVDDQFGEIDDEVPDRADRIIRAATDGAGSWDDFRQWHDNPIDGAHGKSDARVGYYGDVVRLWTALKLADQTAASGLEDDDIGGTLPDREALDQHVDGLDEGEGILADLNSLRDRARKDATENVEALVES-DDVGLITLPTGFGKTYAGLSAGLRAADLS-DSRLVYVLPYTSILDQTASEIKSVFGVSPYSKSFTLHHHLSNTYTGLGDIGRSPGALHAESWLSGLTLTTTVQLFESLAAPTARQATRVPSLRESVVVIDEPQAIPENWWQIVPALIEFLANTYDATVILMTATQPGLVETTRELTDTDFLADHPRVTYRLHDTIRTDRGDEYATLDYPTAGGRISDAAGDERHVLAVCNTRSSAEELYRYVTPMNEPVELGRLLHDYVDESGVELRKLALGTADTVYAFLSGDVRPDDRQLLIDALIPLLDGDNSVVLVSTSVVEAGVDVSFDTVFRDYAPIPNIVQSGGRCNRSFGGETGDVVVWRLAEPEDGNAVPSLVIHGGALPLLRETGRVLRRHAEDGCIDESTMVSDTVAEFYGSLGVLEPGDERLADAVSSASMSDLEGEHMIEIEDYDDVVACFTDEERADL--LGGDLEAGGI--------------VRHPGAQVNTD-----------GNSRYLLVDALDT-SYHPVFG-----
>WP_271946574.1 [Halorubrum ezzemoulense]
AAYYALDAQGFETEACLAGFVSVAKHHGRLPDVTQYIYDRAYTSDEQLQAAIAMQLNDIEDHVPDLAADVFDAATDGDGSWDGFRYSYKELLDEIASRESLSESCYGLTLEIWGSLVLADKTSAASRSEEVYEATKPSLQVLDDYVANLEASGSRTERLNHYRSRARSAVVENAKQFAEGGGGVATLTLPTGMGKTLSGLSAAQTVRDELGGERVVYTLPFTSIIDQVVDEIENIYETDTLGRLLTAHHHLSETQIVDEDRNDDVAGMLAESWRAGLTVTTFVQLFESLAGPANKQSMKIPALRDSVVILDEPQSLPLDWWKLVPRLVGILTEQYGATVIAMTATQPQLFDDATELVDDVYFEATERVQYELDASTERYIETQEAPKSYTEAGTELLTVVDSGASTLAVCNTIDSARALFDELTDNDSLPRVGDIYADKLSTVEKTLASRIEERSDRSVLHLSTRLRPVDRLKLIETAKELTDGGHGLITVSTQLIEAGVDISFDRVYRDLAPIDSIVQAAGRCNRSFEREQGRVIVWWLDVPDEQQKTPAEAVYNRGATLLPVAAETLDAVREGESLSETTVARTAVTEYYRTLSDKNVGKQEYAEYVDDVRGDKLKDLSLIDQRNAVDIIICRTKDERNQVEQVREAWSQYEFDRVRRLMDELKQARVSIPVYRGESDKKDKLGQLNPVSDTDVLCLDVRKHEYFDENTGFVIPD
>WP_271904170.1 [Halorubrum ezzemoulense]
LAHYALEARGFNGADPLIGFLAVARHHGRLPDTADYVHRASVEQQTLYRSDAIEQAKHIDETVPELAEALVNRATDGAGDWEAFHERLAVELPWVAAPEKLPAGFYESVLQVWSALVFADKASATYLSTGIYRSTTPERLEIDKYVDELHTEDERTEQMNERREGARQEVHARAKEFVDDDRNVATLTLPTGMGKTLTGLDAALTVLEGSNEGRLVYTLPYTSIIDQVAEQSRELFGTGARDERLTVDHHLADTLVSPPDAVENVAALLGESWRSGMVVTTFVQLFESLAGPTNARSMKLPSLYGSVVVLDEPQALPLEWWPLVDRLVELLTEEYGASVIAMTATQPELLSEPFSLVADPYYDELDRLDFVLHPSAVGMLPGESAALPYDRAGELVATRADDGGSVLAICNTIDSARELAESVTERTTPVDVNEVYDELLDDADERTLADAVRRGQPLLVHLTTRHRPCDRRHLIDVASDLAEAGEPVLFVSTQLVEAGVDVSFDEVIRDFAPMDSLVQAAGRCNRSYDRNRGRVTVWQLAPPPNRETTPASAVYGRGESLTKLTGQALATVYDGEPMPEPDVTRSAVEHYFDLLDGRDVGADEYVEYLERAEAEQLGRLSLIDERPAVDVIVTRTADERNTVEKIRRAFGEYRWDDLDDLVESTADWQVSVPVYPGDDDTMEKLAACEPLPDTDRLVLDGRPGGYFDATDGVVIPD
>WP_271962534.1 [Halorubrum ezzemoulense]
AVAHALERMGADERTQLAGFLAVSHHHGNLKNTAHYVETDVIEPETAPKRWAIPQVETIDTECPDAADVILQKASDGTATWDTFCESINSLLSGIEDSAALPNQLYDQFLRYWGALTISDKTHASTPELEDLLPHALSITDLENHISNLQSESSRVAQLNDRRENARQESNSGVDRLLNTDADIGLLTLPTGLGKTFAGISTAFAVRDRITKPTVIYALPYTSIIEQTREIFEKVWGADPSSREFTVHHYLSDTVTEIDTEKVPPPSMLGESWRSGVVLTTFVQLFESLAGPTNTQGLKLPALTNSVIVLDEPQTLSKPWWPAIRRLTETLTEEFDATIVSMTATQPTLFTESVPLVTDEHFRATERVTYAVDDSVWNYP--ETPPIEHADAAQQIVDDVLSACSAMAICNTILSSRELTEYVVAKISVTHLGEIYEDVLQTQTSTIADETLRRRPLFVGTFNSRYRPYDRRALIQVADVLATAGVPFVFVSTQAVEAGVDISFARVYRDLASLDSIVQAAGRCNRSFEWRGGEVTLWFLADPDDPSDPPATYIYETIGGHLDLVVQKIKTAVETEKVPETTFTRDAIVSYFEDIDEQISDRKELVTAIEECDGSTLGRSSLIDTYRTVDILVAVTELDRMLIEKIGDNFDVGNKPRGFELLNDLVDMRVSIPVRDIEENPMANRVDRKERDSEGVNVFVHTGGGEYASEGGFIAEE
>WP_193310544.1 [Halorubrum halophilum]
LAHYALEARGFDGADQLVGFLAVARHHGRLPDTADYVHRASVEQQALYRSDALEQAAHIDETVPELAEALVDRATGGAGDWETFHERLADELSWVAAPEKLPPGFYESVLQVWSALVFADKASATYLSTGIYRSSTPRRLEIDAYIDELQTEDPRTEQMNERREDARQEVHARAKEFVDDDRNVATLTLPTGMGKTLTGLDAALTVLEGSNEGRLVYALPYTSIIDQVAEQSRELFGTGERGERLTVDHHLADTLVSPPDAVENVAALLGESWRSGMVVTTFVQLFESLAGPTNARSMKLPSLYGSVVVLDEPQALPLEWWPLVYRLVELLTDEYGASVIAMTATQPELLSEPFSLVADPYYDELDRLDFVLHSSAVAMLPGESAALPYDRAGELVANRADDGKSVLAICNTIDSARELAESVDDSTAPLNVNEVYDELLDDADRRTRADVVRRGQPLLVHLTTRHRPCDRRHLIDVASDLAEAGEPVLFVSTQLVEAGVDVSFDEVIRDFAPMDSLVQAAGRCNRSYDRNRGRVTVWQLAPPPNRETTPASAVYGRGESLTKLTGQALATVYDGGPMPEPDVTRNAVKHYFDLLDGRDVGADEYVEYLERAEAEQLGRLSLIDERPAVDVIVTRTADERETVEEIRRAFGEYRWDDLDDLVESTGDWQVSVPVYPGDDDTMEKLAVCEPLPDTDRLVLDGRPGGYFDATDGVVIPD
>WP_008847070.1 [Halorubrum kocurii]
LAHYALEARGFDGADQLVGFLAVARHHGRLPDTADYVHRASVEQQTLYRSDALEQAAHIDETVPELAEALVDRATGGAGDWGTFHERLADELPWVAAPEKLPPSFYESVLQVWSALVFADKASATYLSTGIYRSPTPGRLEIDAYIDELQTEDPRTEQMNERREDARQEVHARAKEFVDDDRNVATLTLPTGMGKTLTGLDAALTVLEGSNEGRLVYALPYTSIIDQVAEQSRELFGTGERGERLTVDHHLADTLVSPPDAVENVAALLGESWRSGMVVTTFVQLFESLAGPTNARSMKLPSLYGSVVVLDEPQALPLEWWPLVDRLVELLTDEYGASVIAMTATQPELLSEPFSLVADPYYDELDRLDFVLHSSAVAMLPGESAALPYDRAGELVANRADDGKSVLAICNTIDSARELAESVDDSTAPLNVNEVYDELLDDADKRTRADVVRRGQPLLVHLTTRHRPCDRRHLIDVASDLAQAGEPVLFVSTQLVEAGVDVSFDEVIRDFAPMDSLVQAAGRCNRSYDRNRGRVTVWQLAPPPNRETTPASAVYGRGESLTKLTGQALATVYDGEPMPEPDVTRSAVEHYFDLLEGRGVGTDEYVEFLERAEAEQLGRLSLIDERPAVDVVVTRTADERETVEEIRRAFGEYRWDDLDDLVESTGDWQVSVPVYPGDDDTMEKLAVCEPLPDTDRLVLDGRPGGYFDATDGVVIPD
>WP_088901823.1 [Halorubrum lacusprofundi]
LAHYALEARGFDGADQLVGFLAVARHHGRLPDTADYVHRASVEQQTLYRSDALEQAAHIDETVPELAEALVDRATGGAGDWETFHERLADELPWVAAPEKLPPSFYESVLQVWSALVFADKASATYLSTGIYRSPTPGRLEIDAYIDELQTEDPRTEQMNERREDARQEVHARAKEFVDDDRNVATLTLPTGMGKTLTGLDAALTVLEGSNEGRLVYALPYTSIIDQVAEQSRELFGTGERGERLTVDHHLADTLVSPPDAVENVAALLGESWRSGMVVTTFVQVFESLAGPTNARSMKLPSLYGSVVVLDEPQALPLEWWPLVDRLVELLTEEYGASVIAMTATQPELLSEPFSLVADPYYDELDRLDFVLHPSAIAMLPGESAALSYDRAGDLVATRADDGDSVLAICNTIDSARELAESIADRTIPVDVNEVYDELLNDADKRTSADAARRGQPLLVHLTTRHRPCDRRHLIDVASDLAEAGEPVLFVSTQLVEAGVDVSFDEVIRDFAPMDSLVQAAGRCNRSYGRNRGRVTVWQLAPPPNRETTPASAVYGRGESLTKLTGQALATVYDGDPMPEPDVTRNAVEHYFDLLDGRDVGADEYVEYLERAEAEELGRLSLIDERLAVDVIVTRTADERETVEEIRRAFGEYRWDDLDDLVESTADWQVSVPVYPGDDDTMEKLAACEPLPDTDRLVLDGRPGGYFDATDGVVIPD
>WP_012660064.1 [Halorubrum lacusprofundi]
ATWFVLNRASASDRDCLAATLAVARHHQALPNAAEYTANTLIEAFD--EAVIQAQLDRIDDTWPEAADEFFAMAGQDTVSWEAFYKWASNIIPGLQSNKNLPEALYDRTIHYWASLTLADKSHAMTISDNEFGFDTLDLSTLEQYIAGLRATDEHEAALNDERERARRQAVCGVHEWLDNESAIATLTLPTGLGKTFTGLSAGFETRDILHPRPLVYALPYTSIIEQTRELFEELWGVDPTRSALTVHHYLSETVVIHGDDA-DQAGLLGESWRDGTILTTFVQLFESLTGPSNRQGLKLPALDSGIVILDEPQALPKDWWDAIPRLLSTLTDEFDTHIISMTATQPSVLRNTVSLLEERYFDQAERVQYTLDKTALTHQINDNGFIGYEEAATRIIDRTETGESTLTVCNTIASSAELTDIICENETVAHLGVAVREYLTSNNKEIAYEVLASSSLFVLTFNSRYRPFDRRILIHLLTMLSTAPVRFVCVSTQAIEAGVDVSFKTVFRDIAPIDSIVQAAGRCNRSYEWNGGRVIVWTIADPDEEEKPPAGYVYERVRGHLRLISDVLADIGETEQIPDVSISLHAVEAYFEQITTKSVANTDIRDHIENAEARWLARQSLIGGYETVDVLVAVTEADKKTLEKITEAFCANDS-FGFKKLDEASQLRVSLPVRTMEDAPKIQRIDHRDRGDEGAQVFEYRGGLEYGDSGGLQGVE
>WP_256417734.1 [Halorubrum laminariae]
VGFYVLKSRGYKSIDALTGFVAIAKHHGTLPDVADYVFNHVHPDGSRRIPMVRAQVRDIDSNVSTLADQILTEATGGAGSWNEFAEKMVNWLLTILQEDTLPVDFYESILPVWSTLTLADKTSAAALTSGAYDGTQPSLSRLIRKIESLQSETADEEHIHNLRGDAHEEVMESIEDFATANTSVASLTLPTGLGKTLTGLNAGLSLLSRRTTGRLIYALPFTSIIDQVEEKCRDMFKTNGHDEVLTVDHHLAETIIDIADTVAHIEALLGDSWRSGMVITTFVQLFESLAGPSNSQSMKLPSLDESVVIIDEPQAIPEAWWPLVQRLMTMITEQYDAQIIVMTATQPKVFETTYSLIQEQYYSELDRVEFEIKESANTFINRNPDPLDYTTAAEKLLSDSTQEDSSLAICNTIDSARELTDALTSSHEFTSLNQVYDDYLNDSKEDIVAAVADAKKPVLLHLTTRHRPVDRRILITVTKQLQENRIPVYAVTTQLVEAGVDISFDRVFRDFAPMSSIVQAAGRCNRSFEHDRGTVIVWLLGQPTDSQQLPATAVYGGEESRPKLTAQAINSHRDNCLFSETTMTWDVVNEYFDRLQDRNPGRQEYVDYLLNSQISQLGRQSLITNGESVDVVVARTKTETELLDNIDEAFDDYDYDSLEKLVDQTRELQVSIPIYDESSEEAQQIAELNPVAGSMRRQVKAKTDDAYSPLTGLSVPS
>WP_239638601.1 [Halorubrum saccharovorum]
VAYYVLDAAGFESDDPLVGFLTVARHHGQLPDTADYVRKATAERHRLFREDTFEQVANIDANESTVADALIDRSTGGEGSWEGFCEWLHERFTQIGESEQLSEEFYDGVLQTWSALVLADKTSARHLTSEVYGSPTPRRTAIDAKVRTLQWDDDRTRSLNEKREQARREVRSRAEDFAESSDSVATLTLPTGLGKTLTGLDAGLTVLDRKGDGRLVYALPFTSIIDQVATESESVFDVDRDSDVLTVDHHLSETRVPLPGTRADAEAILGESWRSGMVVTTFVQLFESLAGPGNVQSMKLPSLYDSVVVLDEPQALPHRWWALVERLARLLVEEYDATVIAMTATQPKLFTETAELVPERYYEGLDRVRFELGPSVEAALDGEPAPLDYDRAGQRLAEVASEGASVLSICNTIDSARELTQSVEQHANPLVVNDVYDRVLASEGELTVERALDGDRPLLVHLTTRHRPVDRKHLIDVAIELTEHELPVVFVSTQLIEAGVDVSFDRVFRDFAPLDSIVQAAGRCNRSFDRETGLVTTWVLEPPEGRERTPSAAVYDYGDSLTKIAALALAEVYDGDPMDEYTVTRSAVESYFGKLNERGVGNPEYLKHIKKADAETLGRLSLIDEPPSVEVIVTRTREEKIHIDELRDAYREYDWETVEAKTELLKPLQVSVPMYGSDDE--ELFAHCSPIERDDRLHIDARQADYFDATEGVVTPD
>ELZ42761.1 [Halorubrum saccharovorum DSM 1137]
MAYYVLDAAGFESDDPLVGFLTVARHHGQLPDTADYVRKATAERHRLFREDTFEQVANIDANESTVADALIDRSTGGEGSWEGFCEWLHERFTQIGESEQLSEEFYDGVLQTWSALVLADKTSARHLTSEVYGSPTPRRTAIDAKVRTLQWDDDRTRSLNEKREQARREVRSRAEDFAESSDSVATLTLPTGLGKTLTGLDAGLTVLDRKGDGRLVYALPFTSIIDQVATESESVFDVDRDSDVLTVDHHLSETRVPLPGTRADAEAILGESWRSGMVVTTFVQLFESLAGPGNVQSMKLPSLYDSVVVLDEPQALPHRWWALVERLARLLVEEYDATVIAMTATQPKLFTETAELVPERYYEGLDRVRFELGPSVEAALDGEPAPLDYDRAGQRLAEVASEGASVLSICNTIDSARELTQSVEQHANPLVVNDVYDRVLASEGELTVERALDGDRPLLVHLTTRHRPVDRKHLIDVAIELTEHELPVVFVSTQLIEAGVDVSFDRVFRDFAPLDSIVQAAGRCNRSFDRETGLVTTWVLEPPEGRERTPSAAVYDYGDSLTKIAALALAEVYDGDPMDEYTVTRSAVESYFGKLNERGVGNPEYLKHIKKADAETLGRLSLIDEPPSVEVIVTRTREEKIHIDELRDAYREYDWETVEAKTELLKPLQVSVPMYGSDDE--ELFAHCSPIERDDRLHIDARQADYFDATEGVVTPD
>WP_137707674.1 [Halorubrum sp. ASP121]
VTAAALARQGFDKKATAAGFYAVLKHHSVIENIPSDLRSYYQSKVDARYELVERQVQNIDQNAAQAADEVLTTATGGQYGWEGFQSDGVGVRQLIREPAASDSDFYEIVLRAWSTLVAADKFDASGSDAAGSATQRPPVDQLSNHLRGLSDTATIEQRLAAVRTKANEQVVRNLQAGHEAGDRVFELTLPTGFGKTYTGLRSALALADTQ-DSRVIYALPYTSIIDQVDSEIQRIFDLSPRDPEYTVHHHLADTVTESPAIGSGADTLHAEAWRSGLVLTTFTQLFESLAGPENTQSIKLPALQDSIIILDEPQALSLEWWQLVGRLTEFLTDEYNATVVFMTATQPRMLDDPTPLTDNALLRDSPRVRFQIHDSLQAHFAGRADPLPLSEAATEIEDSTAETDNTLAIVNTVGSAVTLTEHLLG-PDTVPLAADLLEVHDS-DDAYLSRFAERAEQIVMTLTTRLRPVDRSRLIDVLNHILDPETPLIAVSTQLIEAGVDVSFNQLYRDYAPIPSIVQAAGRCNREFSGESASVTIWRLDSPAESNYIPSEFIYGG-RSLLRPTKQALAGITTDRSVPEFEMLTTGVEMYTEELEQRQTDDRRLVSAFNGAKGEQLRNASLVREYPTQETIVLTSEADREQARRYQRHKDAKDWSAAQAAFQDLKRLLVSLSAEEPVDE---------------PVIIDATDTDSYHPSTG-----
>WP_121597959.1 [Halorubrum sp. Atlit-26R]
LAHYALEARGFDGADQLVGFLAVARHHGRLPDTADYVHRASVEQQTLYRSDALEQAAHIDETVPELAEALVDRATGGAGDWETFHERLADELPWVAAPEKLPPSFYESVLQVWSALVFADKASATYLSTGIYRSPTPGRLEIDAYIDKLQTEDPRTEQMNERREDARQEVHARAKEFVHDDRNVATLTLPTGMGKTLTGLDAALTVLEGSNEGRLVYALPYTSIIDQVAEQSRELFGTGERGERLTVDHHLADTLVSPPDAVENVAALLGESWRSGMVVTTFVQVFESLAGPTNARSMKLPSLYGSVVVLDEPQALPLEWWPLVDRLVELLTEEYGASVIAMTATQPELLSEPFSLVADPYYDELDRLDFVLHPSAIAMLPGQSAALSYDRAGDLVATRADDGDSVLAICNTIDSARELAESVADRTIPVDVNEVYDELLNDADKRTSADAVRRGQPLLVHLTTRHRPCDRRHLIDVASDLAEAGEPVLFVSTQLVEAGVDVSFDEVIRDFAPMDSLVQAAGRCNRSYGHDRGRVTVWQLAPPPNRETTPASAVYGRGESLTKLTGQALATVYDGDPMPEPDVTRNAVEHYFDLLDGRDVGADEYVEYLERAEAEQLGRLSLIDERPAVDVIVTRTADERETVEEIRRAFGEYRWDDLDGLVESTADWQVSVPVYPGDDDTMEKLAACEPLPDTDRLVLDGRPGGYFDATDGVVIPD
>WP_121596931.1 [Halorubrum sp. Atlit-26R]
VTAAALARQGFNKKATAAGFYAVLRHHSVIENVPSDLPSYYESRVDARYELVERQVRNIDQSAAQAADEVLTRATDGQYGWEGFQSDGVEVRRLVRDPATSESDFYEIVLRAWSTLVAADKFDASGSATGASATPRPPVDQLSNHLRALSDTATIEQRLAAVRTKANEQVVRNLQAGHEAGDRVFELTLPTGFGKTYTGLRSALSLGETR-DSRVIYALPYTSIIDQVDSEIQRIFDVSPRDPEYTVHHHLADTLTVAAAIGSGADTLHAEAWRSGLVLTTFTQLFESVAGPQNTQSMKLPALQDSIIILDEPQALSLEWWQLVGRLTEFLTDEYDATVVFMTATQPRILDNPTQLTDNALLRDSPRVRFRIHDSLQAHLSGDADPLPLPEAATEIEGSTTEADNTLAIVNTVESAVTLTEHLSG-PDTAPLAADLLDTHDT-DDAYLERFAERAEQIVATLTTRLRPVDRSRLIDVLNHILDPETPLITVSTQLIEAGVDVSFDRLYRDYAPVPSIVQAAGRCNREFGGDAASVTIWRLDSPAESYYVPSELIYGD-RSLLHPTQQALARVTARHSVPEVEMITTGVETYYEALGKRKTGDRRLVSAFDGSKGEQLRNASLVGEYPTQETIVLTSEEDREQARRYQRHKDAEEWSAAQAAFQDLKRLLVTLPVEEPVDE---------------PVIIDVTDTDSYHPETGPTISE
>WP_137692288.1 [Halorubrum sp. CGM5_25_10-8B]
AAYYALDAQGFETEACLAGFVSVAKHHGRLPDVTQYIYDRAYTSDEQLQAAIAMQLNDIEDHVPDLAADVFDAATDGDGSWDGFRYSYKELLDEIASRESLSESCYGLTLEIWGSLVLADKTSAASRSEEVYEATKPSLQVLDDYVANLEASGSRTERLNHYRSRARSAVVENAKQFAEGGGGVATLTLPTGMGKTLSGLSAAQTVRDELGGERVVYTLPFTSIIDQVVDEIENIYETDTLGRLLTAHHHLSETQIVDEDRNDDVAGMLAESWRAGLTVTTFVQLFESLAGPANKQSMKIPALRDSVVILDEPQSLPLDWWKLVPRLVGILTEQYGATVIAMTATQPQLFDDATELVDDVYFEATERVQYELDASTERYIETQEAPKSYTEAGTELLTVVDSGASTLAVCNTIDSARALFDELTDNDSLPRVGDIYADKLSTVEKTLASRIEERSDRSVLHLSTRLRPVDRLKLIETAKELTDDGHGLITVSTQLIEAGVDISFDRVYRDLAPIDSIVQAAGRCNRSFEREQGRVIVWWLDVPDEQQKTPAEAVYNRGATLLPVAAETLDAVREGESLSETTVARTAVTEYYRTLSDKNVGKQEYAEYVDDVRGDKLKDLSLIDQRNAVDIIICRTKDERNQVEQVREAWSQYEFDRVRRLMDELKQARVSIPVYRGESDKKDKLGQLNPVSDTDVLCLDVRKHEYFDENTGFVIPD
>WP_164471114.1 [Halorubrum sp. CSM-61]
VAYYVLDAAGFEDDDPLVGFLAVARHHGQLPNTANYVGKAAAERRRLFRQETFEQVANIDANEPAVANALIDRATGGEGSWKEFRDWMRCRFTDIGAQWKLNEEFYDGVLQTWSALVLADKTSARHLTNVVYGASPPRRAAIDAKVRALQREDDRTRSLNEKREQARGEVRSRAEDFAEAGDSVATLTLPTGLGKTLTGLDAGLTVLDRKGDGRLVYALPFTSIIDQVAAESESVFDVDRDSDVLTVDHHLSETRVPLPRARADAEAILGESWRSGMVVTTFVQLFESLAGPGNVQSMKLPSLYDSVVVLDEPQALPHRWWALVERLARLLVEEYNVTVIAMTATQPKLFTETPDLVPERYYEGLDRVHFELHPSVEAALDGDPVPLDYDRAGQQLAEVAVEGVSVLSICNTIDSARELTQSVEQYADPLVVNEVYDCVLANVTETTVKRTLNENRPLLVHLTTRHRPVDRQHLIDVVIELTERNLPIVFVSTQLVEAGVDVSFDRVFRDFAPLDSIVQAAGRCNRSFDRETGLVTTWVLEPPEGRERTPSTAVYDRGDSLTKLSALALDEVYEGEPMDEHTVTRTAVKSYFAKIDERGVGDPEYLNYIQRADAKMLGRLSLIDERPAVEVIVTRTCEERAHIDELRDAYREYDWETVEEKTELLKPLQVSVPMYGRDEE--ELFAHCEPVDEDGRLHIDTRQADYFDATEGVVTPD
>OYR84185.1 [Halorubrum sp. E3]
LAHYALEARGFDGADPLVGFLAVARHHGRLPDTADYVHRASVEQQALYRSDALEQAAHIDETVPELAEVLVDRATGGAGDWETFHERLADELPWLAAPEKLPPSFYESVLQVWSALVFADKASATYLSTGIYRSPTPRRLEIDAYIDEIQTEDPRTEQMNERREDARQEVHARAKEFVDDDRNVATLTLPTGMGKTLTGLDAALTVLEGSNEGRLIYALPYTSIIDQVAEQSRELFGTGARDERLTVDHHLADTLVSPPEAVENVAALLGESWRSGMVVTTFVQLFESLAGPTNARSMKLPSLYGSVVVLDEPQALPLEWWPLVDRLVELLTEEYGASVIAMTATQPELLSEPFSLVADPYYDELDRLDFVLHPSAVGMLPGESAALPYDRAGELVATRADDGGSVLAICNTIDSARELAESVTERTTPVDVNEVYDELLDDADERTLADAVRRGQPLLVHLTTRHRPCDRRHLIDVASDLAEAGEPVLFVSTQLVEAGVDVSFDEVIRDFAPMDSLVQAAGRCNRSYDRNRGRVTVWQLAPPPNRETTPASAVYGRGESLTKLTGQALATVYDGEPMPEPDVTRSAVEHYFDLLDGRDVGADEYVEYLERAEAEQLGRLSLIDERPAVDVIVTRTADERNTVEKIRRAFGEYRWDDLDDLVESTADWQVSVPVYPGDDDTMEKLAACEPLPDTDRLVLDGRPGGYFDATDGVVIPD
>WP_137695256.1 [Halorubrum sp. GN11GM_10-3_MGM]
LAHYALEARGFDGADQLVGFLAVARHHGRLPDTADYVHRASVEQQTLYRSDALEQAAHIDETVPELAEALVDRATGGAGDWETFHERLADELPWVAAPEKLPPSFYESVLQVWSALVFADKASAAYLSTGIYRSPTPGRLEIDAYIDELQTEDPRTEQMNERREDARQEVHARAKEFVDDDRNVATLTLPTGMGKTLTGLDAALTVLEGSNEGRLVYALPYTSIIDQVAEQSRELFGTGERGERLTVDHHLADTLVSPPDAVENVGALLGESWRSGMVVTTFVQVFESLAGPTNARSMKLPSLYGSVVVLDEPQALPLEWWPLVDRLVELLTDEYGASVIAMTATQPELLSEPFSLVSDPYYAELDRLDFVLHPSAVAMLPGESAALPYDRAGELVANRADNGDSVLAICNTIDSARELAESVDDRTEPLDVNEVYDELLTDADERTLADAVRRGQPLLVHLTTRHRPCDRRHLIDVASDLAEAGEPVLFVSTQLVEAGVDVSFDEVIRDFAPMDSLVQAAGRCNRSYGRNRGRVTVWQLAPPPNRETTPASAVYGRGESLTKLTGQALATVYDGDPMPEPDVTRNAVEHYFDLLDGRDVGADEYVEYLERAEAEQLGRLSLIDERPAVDVIVTRTADERETVEEIRRAFDEYRWDDLDDLVESTGDWQVSVPVYPGDDDTIEKLAACEPLPDTDRLVLDGRPGGYFDATDGVVIPD
>WP_137708171.1 [Halorubrum sp. GN12_10-3_MGM]
AVAHALERMGADERTQLAGFLAVSHHHGNLKNTAHYVETDVIEPETAPKRWAIPQVETIDTECPDAADVILQKASDGTATWDTFCESINSLLSGIEDSAALPNQLYDQFLRYWGALTISDKTHASTPELEDLLPHALSITDLENHISNLQSESSRVAQLNDRRENARQESNSGVDRLLNTDADIGLLTLPTGLGKTFAGISTAFAVRDRITKPTVIYALPYTSIIEQTREIFEKVWGADPSSREFTVHHYLSDTVTEIDTEKVPPPSMLGESWRSGVVLTTFVQLFESLAGPTNTQGLKLPALTNSVIVLDEPQTLSKPWWPAIRRLTETLTEEFDATIVSMTATQPTLFTESVPLVTDEHFRATERVTYAVGDSVWNYP--ETPPIEHADAAQQIVDDVLSACSAMAICNTILSSRELTEYVVAKISVTHLGEIYEDVLQTQTSTIADETLRRRPLFVGTFNSRYRPYDRRALIQVADVLATAGVPFVFVSTQAVEAGVDISFARVYRDLASLDSIVQAAGRCNRSFEWRGGEVTLWFLADPDDPSDPPATYIYETIGGHLDLVVQKIKTAVETEKVPETTFTRDAIVSYFEDIDEQISDRKELVTAIEECDGSTLGRSSLIDTYRTVDILVAVTELDRMLIEKIGDNFDVGNKPRGFELLNDLVDMRVSIPVRDIEENPMANRVDRKERDSEGVNVFVHTGGGEYASEGGFIAEE
>WP_137694490.1 [Halorubrum sp. SP9]
AAYYALDAQGFETEACLAGFVAVAKHHGRLPDVTQYIYDRAYTSDEQLQAAIAMQLNDIEDHVPDLAADVFDAATNGDGSWDGFRYSYKELLDEIASRESLSESCYGLTLEIWGSLVLADKTSAASRSEEVYEATKPSLQVLDDYVANLEASGSRTERLNHYRSRARSAVVENAKQFAEGGGGVVTLTLPTGMGKTLSGLSAAQTVRDELGGERVVYTLPFTSIIDQVVDEIEDIYETDTLGRLLTAHHHLSETQIVDEDRNDDVAGMLAESWRAGLTVTTFVQLFESLAGPANKQSMKIPALRDSVVILDEPQSLPLDWWKLVPRLVGILTEQYSATVIAMTATQPQLFDDATELVDDVYFEATERVQYELDASTERYIETQEDPKSYTQAGTELLTVVDSGASTLAVCNTIDSARALFDELTDNDSLPRVGDIYADELSTVEKTLASRIEERSDRSVLHLSTRLRPVDRLKLIETAKELTDDGHGLITVSTQLIEAGVDISFDRVYRDLAPIDSIVQAAGRCNRSFEREQGRVIVWWLDVPDEQQKTPAEAVYNRGATLLPVAAETLDAVREGEPLSETTVARTAVTEYYKTLTDKNVGKQEYAEYVDDVRGDKLKDLSLIDQRNAVDIIICRTKDERNQVEQVREAWSQYEFDRVRRLLDELKQARVSIPVYRGESDKKDKLGQLNPVSDTDVLCLDVRKHEYFDENTGFVIPD
>WP_053772989.1 [Halorubrum tropicale]
LAHYALEARGFDGTDQLVGFLAVARHHGRLPDTADYVHRASVEQQTLYRSDALEQAAHIDETVPELAEALVDQATGGAGDWETFHERLADELPWVAAPEKLPPGFYESVLQVWSALVFADKASATHLSTGIYRSPTPRRLEIDAYIDELQTGDPRTEQMNERREDARQEVHACAEEFVDDTRNVATLTLPTGMGKTLTGLDAALTVLGRSNEGRLVYALPYTSIIDQVAEQSRELFGTGERGEQLTVDHHLADTLVSPPDAVENVAALLGESWRSGMVVTTFVQLFESLAGPTNARSMKLPSLYGSVVVLDEPQALPLEWWPLVDRLVEMLTEEYGASVIAMTATQPELLSEPFSLIADPYYDELDRLDFVLHPSAIAMLPGESAALSYDRAGDLVATRADDRKSVLAICNTIDSARELAESVDDRTAPLDVNEVYDELLTAADERTLADAVRRGQPLLVHLTTRHRPCDRRHLIDVASDLAEAGESVLFVSTQLVEAGVDVSFDEVIRDFAPMDSLVQAAGRCNRSYDRNRGRVTVWQLAPPPNRETTPASAVYGRGESLTKLTGQALATVYDGDPMSEPDVTRNAVEHYFDLLDGRDVGTDEYVEYLERAEAEQLGRLSLIDERPAVDVIVTRTADERETVEEIRRAFGEYRWDDLDDLVESTGDWQVSVPVYPGDDDTMEKLATCEPLPDTDRLVLDGRPGGYFDATDGVVIPD
>WP_262488618.1 [Halorubrum xinjiangense]
ATWFVLGKLDAPPRDRLAGTLAIARHHQALPKAVTYTAETLAGALESGSEVLQAQLDAIDSSWPTAITELFAQAG-SECSWAEFYEWARAAADELRESEKLPSELYDRLLHYWAATTLADKSHAIPLDEEAFDLDTLDKNAIEEYIVDIRGSNELTAELNDDRERARRQSMRGVHEWLDSDSAVATLSLPTGLGKTFTGLSAAFEARDLLDPRPIVYALPYTSIIEQTRSLFEELWGADPTKSALTVHHYLSETVVYRDSDAKEEAALLGEAWRDGTILTTFVQLFESLAGPTNRQGLKLSTLDGGLIILDEPQALPKGWWDGVQRLLSLLTDEYNARVIAMTATQPTLLRNTMSLLGDRYFEEAERVRYTIDTTTRSLDPSEKRYLSHEAAAERVLEAVGQRGSCLAICNTIQSSRTLTDAIQDRSKAVHLGESIRTVLKRQDTSIAAAILEKADPYLLTLNSRYRPFDRRILIQLATWLSTSDVPFILVSTQAIEAGVDLSFEKVFRDVAPPDSIVQAAGRCNRSYEWNGGQVTVWTLARIDEDGPPLAHYVYERLPAHLELIGEILNDVPNPSDARDVDVSKEAVDDYFDRLSGKQLSSGQLREHIDKADAPSLARRSLIEGQETFDVLVGVTAPEHQRLNEIRDMFSHRPR-RAYEMLDACSDIRVSVPGSVIEDAAGITRIDGKEASEDGAQVFWYTGSLSYDAGGGLQETG
>WP_379793681.1 [Halorussus aquaticus]
AAYYALGKMGASERDRLAAWGAILRHHGRLPDFAEATFQAVNGEQNQEGHWAGPQIEQVQAYGRDVAATLLEKASGGIVSWDGFVDAFESLLEELRGSEQLPTDLYDRITRLWSSLTFADKTAAGEVERAKLEPRTLELDRLESHIESLQDGPTDEASLNVLREAARQRVRANAPELAD--SEVGTLTLPTGLGKTFTGITGAFELRDTLTKPTVVYALPYTSIIEQTRDIFEDIFDADPRSNAFTVHHYLVETVTYTDAVNWSKAELLGESWRSGVVLTTFVQLFESLAGPTNGQGLKLPALRDAVIVLDEPQALPKRWWDAIRRLTRLLIDEYDARVISMTATQPTLFTDTRSLLARQASEAVARVRYDIHESVETATSNGGTPLSHEAAASEIVDATRNGRSVLAVCNTIGSSRELTDCIENEHPATHVGETYENVLREVDEALAARTLREGRRYVATFNSRYRPLDRRVLIAVADVLSTANVPFAFVSTQAIEAGVDISFARAYRDIAPLDSVVQTAGRCNRSFEWENGKVTVWMLDPVEDDRKPPSEYVYDG--NLLQDAAEILFDCRESVTLSSVTLEHEAIPRYFEAIESHSLSTEKLVECIDASNAEELGRRSLIDSYETVDLLVAVTETDEQRLDDLGDAFQQHA-SEGFSQLADLADLRVSIPVRDLEESPTHVTADRSARDSDGIDVFVHYGTGAYKDGGGFVADD
>WP_276282755.1 [Halorussus caseinilyticus]
ATYYALGQLGAPERDRLAAWGAVLRHHGRLPDFAERTFETVQNEAEKRGQWAGPQINHVQSCARAVASRLLAEATDGAASWDGFVEAFESLFDDLLTTDKLPADLYGRTTRLWSSLTLADKTAAADREMADLRPQALDLDRLESHIDRLQHEPTDEASLNRLRETARQRVKANAPRLAD--AEVGTLTLPTGLGKTFAGITGAFELRDVLTKPTVVYALPYTSIIEQTRETFEDVFDADPRSREFTVHHYLAETVTYLDATTRSDAELLGESWRSGVVLTTFVQLFESLAGPTNGQGLKLPALRDAVVVLDEPQALPKRWWDAIRRLGRIVVGEYDARILSMTATQPTLFTETLSLLARRASEAVARVGYEVHESVRAATEDGGTPISHADAAAEIAAATQGGRSVLAVCNTIGSSRALTARLETARRPTHVGETYQSVLSEVDEQLARRTLREGRGYLGTFNSRYRPLDRRVLIHVADELSTAGVPFAFVSTQAIEAGVDISFARAYRDIAPLDSVVQTAGRCNRSFEWENGRVTVWTLAAVEDDRKPPSNYVYDG--GLLRAAADILLGLGTDGTVSSVTLEREAVPRYFETIETQPWASEELAAFVDDSRAEALGHRSLIDDYQTVDLLVAATETDCERLDNLNDAFGQHA-SEGFELLSELADLRVSIPVQDLEEQPTHVRADHSARDSDGLDVFVHRGTGAYKDDGGFVSDD
>WP_135827776.1 [Halorussus halobius]
AAYYALGAMSATERDRLAAWGAILRHHGRLPNFAEKTVRSVKEEDDGPRNWATVQLGYVRSHDREVAQDLLATATDGAASWEGFVEAFENLFDDLLSNENLPADLYDRSMRLWSCLTFADKTAAGGVEDEYLEPESLNLDELDDYVETLQEDPSDEASLNVLREAARQRVRANAPKLAD--GEVGTLTLPTGLGKTFTGITGAFELRDAIGKPTVVYALPYTSIIEQTRDIFEDIFDADPEKNEFTVHHYLAETVTYTDDTRRSKAELLGESWRSGVVLTTFVQLFESLAGPTNAQGLKLSALRDAVVILDEPQALPIRWWGAIRRLTRLLHDEYDSHIISMTATQPTLFTDTQSLLTRRASEAVARVRYTVHESVRATTPKGGAPISHAAAAAEIVDATRDGRSVLAVCNTVGSSRELTERVEKERQPTHVGDVYADVLEELDEELAHRTLREGRRYVATFNSQYRPLDRRVLIHVADVLSTADVPFVLVSTQAIEAGVDVSFARAYRDVAPLDSVVQTAGRCNRSFEWENGEVTVWTLAPVEDDRNPPSEYVYDG--SLLSDAAEILIDLCDCGELSSVTLEHEAVSRYFDAVEDQSKANEALVEMIEESRAEELGRQSLIDSYETVDLIVAVTDADRERIDQLGEAFERHA-SQGFGRLSELADLRVSIPVRDLEESPTHVRVDRSPRDGDGVDVFVHRGNGAYEDGGGFVADE
>WP_128478290.1 [Halorussus pelagicus]
VAYYALDECGYSQQTRIAGTVAVWKHHGALPDVETGLKDELSDDETGPYGEVCKQAGNIQRHRPDLADRLLADAIGDAPSWSEFLRSVPD--KAIRPSDVITEDTYTDTVQLSSALVLADKSCAGKITDERLKPETAELNDLKSHLDDLGGDNDEEETLNRLRDAAQDEVAENVQRFLDGEESVATVTLPTGYGKTLVGLRAALEMQAERTDGRVVYALPFTSIIDQTAETLWEVFDADPTGRGLTIHHHLAETVTVGDEEYARDEYLVGESWRSGTTLTTFVQLFESLAGPGNAQSMKLPALYGSVVVVDEPQALPLRWWPLVERLVEVLTEVYDARVVLMTATQPEIVDERFDLIRDRYFPGPDRVRYEFDSTATA--DDEAAVLGYDEAASRLVAAASDADSALAVCNTIDSAQDLSKAVAERESLTDVNDCYANALGDS-GELVARIDRESDLALLHLSTRLRPCDRRALLQIAEELTALDVPLVVVSTQLIEAGVDISFDRVYRDFAPLDSIVQAAGRCNRSFERGLGNVSVWQLDAPDDCEMLPSKAVYAREKNLLAPTRDALDETVEDVTASEATVADEAVETYHCLVHDVTPDGIDMVDDFENAQAKSLRQKSLIDQHLAFEVYVCRTETESERVEELRDAREERAFERVKRLRKDLAELRVSVPVYRPDSEAARKLKNAEPLDYDTERVLDPERDQYFDVREGVHLPE
>WP_253480952.1 [Halorussus salilacus]
VTYHALSQWGVSKSTRLAGTVAVWRHHGDLPNVAVGIAETLASE--NLCDAVSEQVGDICDHRSDLAGRILADVLDDGGSWDAFVERGVEVRATIEDDEDITAETYADMLQLSSALVLADKTRAGGLDDDRLEPEPLDLDDLTDHLETLGGDNDHERALNGLRAEAQSEVVENVPQFLDADESVATVTLPTGYGKTLVGLRAALEIQRRRTDGRIVYALPFTSIIDQTAETLREVFDADPLGRTLTVHHHLSETATLPERQHAREDVLVGESWRSGATLTTFVQLFESLAGPENAQSMKLPALYGSVVIVDEPQALPLYWWPLVERLVGLLTEVYDAQVVLMTATQPELVDEPFALIRERYFELPDRVEYEFDASATA--RDDETVVGHEEAAVRLVDEAAGTDSTLAVCNTIDSARELSEALEDHDDLLDVSDLYRRALRGS-ARFVRRVADAADLALVHLTTRIRPCDRRALLDIASDLTGEDVPLVVVSTQLIEAGVDISFDRVYRDLAPLDSIVQAAGRCNRSYERDRGTVTVWRLGPPGDREKPPSAAVYAREQNLINATREALESAVEPATVPESVLTTHAVEAYHRLVEGVEPDGNDPVNYYESAEAASLRKESLIDQVLSFEVYVCRTDAEHRLVSDLREARRERRFDEIDRLRSDLTELRVSVPVYRRDSEAARVLANIDPLSLETERVLDRSASKYFHPRDGVHLPE
>WP_240334888.1 [Halorussus sp. MSC15.2]
AAYYALGKMGASERDRLAAWGAILRHHGRLPDFAEATFQAVNSEQNQEGHWAGPQIEQVQAYGRDVAATLLEKASGGTVSWDGFVDAFESLLEELRDSGQLPTDLYDRITRLWSSLTFADKTAAGEVERAKLEPRTLELDRLESHIESLQDDPTDEASLNVLREAARQRVRANAPKLAD--SEVGTLTLPTGLGKTFTGITGAFELRDTLTKPTVVYALPYTSIIEQTRDIFEDIFDADPRSNAFTVHHYLAETVTYTDAVNWSKAELLGESWRSGVVLTTFVQLFESLAGPTNGQGLKLPALHDAVIVLDEPQALSKHWWDAIRRLTRLLIDEYDARVISMTATQPTLFTDTRSLLARQASEAVARVRYDIHESVETATSNGGTPLSHEAAASEIVDATGDGRSVLAVCNTIGSSRELTDCIENEHPATHVGETYKSVLRELDEALTARTLREGKRYVATFNSRYRPLDRRVLIAVADILSTANVPFAFVSTQAIEAGVDISFARAYRDIAPLDSVVQTAGRCNRSFEWENGKVIVWMLAPVEDDRKPPSKYVYDG--NLLQDAAEILFDCRESATLSSVTLEHEAIPRYFKAIESHSLSTEKLVKCIDASNAEELGRRSLIEGYETVDLLVAVTETDEQRLDDLGDAFQQHA-SEGFSQLADLAELRVSIPVRDLEESPTHVPADRSARDSDGIDVFVHYGKGAYKDGGGFVADD
>WP_153952334.1 [Halosegnis longus]
AAYYALDARGFDTETCLAGFVAVAKHHGELPNVATYVHDRTNTNVTESQRAVAKQLADIREHAPDLAADVFERASDGEGSWSEFTGEFVSLLDDIDGRDALSVDCYGTVLRCWSALTLADKTSAAGAKRDAYEPKRPRRDVFEAYVADIEKEGTREQRLDYHRSRARAEVLETTESFAEDGGGVATLTLPTGLGKTLTGLSAAFDLRERLGGERIVYALPFTSIIDQVVDELADIYETDGTGRLLTAHHHLAETVIRDDDKHDDIAGMLAESWLAGLTVTTFVQLFESLAGPANRQSLKLPALQDAVIVLDEPQSLPLDWWKLAPRLVELLIDRYDATVIAMTATQPRLFEDATELVASSYFEAVERVEYVLDESTERYVEREATPKSYESAGGTLERTLDSGQSSLAICNTIDSARELTDQLS--GNYVNVGKRYGELLDVE-EKIVKKVRRDGRPATLHLSTRLRPRDRLALIQAAKQLTDEGYPLTVVSTQLIEAGVDISFDTVYRDLAPIDSIVQAAGRCNRSFERERGEVTVWWLDAPGDQQKTPAAAIYNRGVSLLPVTAETLAAVRDDGTLPERAVADEAVSRYYRRLEEKNVGKAEYADHVDSARAAALGELSLIDARRTAEILVCRTDDDRRLAEKVRQAEQAREWTEFRRLLDESKDRRISVPLGW-DDDRAEAIQQLPVLEDEGLYCLDTDRYAHFDTTQGFVVPG
>WP_276236222.1 [Halosegnis marinus]
ATAAALQALGVEEDTQLAGWAAVLRHHGQLPNLAGRTVDTLTAESDGSHAWARRQATMIDQTTRSEANELLERATNGRVSWGAFFEQLESLPDRLGAPKRIPDGTYDKMVRYWSALTLADKSAAGQIGMEALEPEPLSIDSIDRYLEDQQEQPTDEASLNALREAGRQRVRANAAAVAD--HDVGLLTLPTGLGKTFSGLTGAFELADRLSPPPIIYALPYTSIIEQTREIFEEIFNADPLGPTFTVHHYLSETMTYLDTVDYRRAELLAESWRSGAVLTTFVQLFESLAGPTNSEGLKLPALHDAVIILDEPQTLPLRWWPTIRRLSRLLIDTFDARIISMTATQPTLFTDTYSLLSEYAYDAAARVTYDVHSSVDQWLPGDAQPIGYSEAASDIVESALAGQSVVSVCNTIASGQTLATAVEAAASVTHLGAVCKSALQSLDEAVATRALQQPDAVVGTFSSRFRPLDRRVLIQMADRLTTADHPFVFVSTQAIEAGVDISFAHAYRDIAPMDSIVQTAGRCNRSFEWEAGEVTIWTLAPVSEADELPSKYIYEP--RVLSYVAELLVSHRDAGSITATTFEREAVPDYFDFVAEGEYFDAELCQLVDDAEAETLGFESLIDSYETVDVLVAVTDADRRRLEALMDALATGDRGAGFDRLKEFNDLRVSVPVSSFDDARAHPRVDGRPPDPEGVRVLAHFGSARYQEDGGFIGTE
>WP_179911485.1 [Halosimplex rubrum]
IAYYALSRMGYGPKTCFAGLVAVAKHHGTLPNAESFVSTGLEQDRAGYNGHARQQAANIEEHHPEFARAVVDRLVGEEGCWSEFLGLLGALRDCLRDSKLFDDETYLDALRLYGTLTFADKTHAAGVTDDDIHADQLDPSQVWNHIETLGVDDALEARLNEVRSTVQDHIGDPVAEFLGSDRDVATLTLPTGYGKTLTGLLAAARIRAATGGDRIVYALPFTSVIDQTAAVFDGLLESDPTGRRLTKHHHLSEALTLPNDEEMARATMLAESWRAGVTLTTFVQLFESLAGPSNTQSMKLPALYDSVVIVDEPQALPLPWWPLVARLVEALADEYGATVVLMTATQPRIVDRTVPLLDETDSDLPDRVEYEFHPTALETGDDDADVVDYETAATSLVERVTTTESVLAICNTIDSTGDLFDAVTGEDGFVDVATRFEAEIVRDDAAFVRGIAETERPAVLFLSTRLRPCDRRFLLTVAEELTAESIPTLLVSTQLVEAGVDVSFDRVYRDFAPLDSIVQAAGRCNRSFEREAGEVSVWRLAVPEGSETLPSEAVYARDMDLLERTRTALADVPVGEAVPESGVAEDAVETYHDLVETVEADDNDLLTQFRRAEGDELRTASLIDSPFSFEVYVCRNEAEYDRVEEYRVAERNYEFDEMERLKSQLGEIRVSVPAYRRDSDTARKLTNLKPLHDATERVLRPDDDSFFDAQTGVDVPE
>WP_247005158.1 [Halosolutus gelatinilyticus]
ATYWVINELGGEQRDALAAFATVSRHHGVLPDLATHVIKDIYYNGEPPKAWAVSQVETIDDATAQAANEFLTEAGSDRTTWNRFRDEMRDLLESVADPNRFPDTTYDRAIRYFGALTLADKTSAGDVPKSNLRREPLSLKPLDNYVERLEADSKLEQELNERREAAREEATNTVDRLLRTDADVGRLTLPTGLGKTFSGITTAFTLRDEIEKPTVIYALPFTSIIEQTRELFEELWNADPHGHAFTVHHYLSETVTQVDTQGTRNDALLGESWRSGTVLTTFVQLFESLAGPTNSASLKLSALQDAVIILDEPQALPKRWWAAVPRLARTLSDEFDATLIAMTATQPALFEETVELLEKAYYEAAKRVRYTVDDSVWALGDPETTPVDHETAGNRIVTAVTPPRSALAVCNTIASSRRLTETVTEARNAVHVGKVYEEVLERTSDTLAHRTLERPSLAVATFNSRYRPRDRRVLIRLADVLTATKTPFVLVSTQAVEAGVDLSFGQVFRDIAPLDSIVQAAGRCNRSFEWEGGTVTIWLLADPDAPDRTPAACVYQNVGEHLSIVAETLREELPSSDIDELHLTRNAVPAYFDALQEQSVASQQLRTYIDDFEAMALGRTSLIQDYPTVDVLVAVTATERRLLEDIGDAFAAGNTPRAYELLQSAADLRLSVPARDADEATSVPRADRKDRNPEGVHVLAFDVAGSYDDGGGFVADD
>WP_092907933.1 [Halostagnicola kamekurae]
VAYFFLQQNGYDRETRLAGVLAVAKHHGDVPDAAGYIRRTFDEPGSNQTIQAIEQAKTIDDHAETFARDLFREAV-FEGAWDNFLEKIGDILTDIIKNTRFDESIYTRYLVLFGSLTFADKTDAARIDTDDLWGEYPSLDKLETHLNELGGENDIETQLNEVRAEVQNEIPRQTRGFLESNQSVATLTLPTGYGKTFAGLLAGLTLCDER-DGRLVYALPFTSIIDQTSGTLQEVFETDPSDNLLTVHHHLAETRTDTESEHASHEVLLAESWRTGLTLTTFVQLFESLAGPRNGQSLKLSALQGSTVIIDEPQAIPQHWWPIIRKLIDMLTERFDAQVLLMTATQPSLVEDSFELISQSAFDPPSRVQYQLHPTALV--TENEDQLSHLDAARLLAETVVSGDTTLAICNTIESTRILTREFIDSTDPISVSEVYAEQLDEDEGRLVRAVVEEDTATYLHLTTRVRPCDRQFLLAVANDLAGMDIPFALISTQLVEAGVDISFDTVFRDFAPLDSIVQAAGRCNRSYERETGVTTVWQLEPPGEGNTSPSTAVYAPETDLLMHTRSVLETVQSETAFADEVLAKDAIERYHDTVERVHSESNDLVTAFEQADGKTLCEASLIERRQSVEVYVCRTREEHDSATTIEPLMKERKFDEVDSKRDELASIRVSIPVPRANTDAASGILSLEPLDEDPERILHASNS-IFDPEFGVQPSE
>WP_050050671.1 [Halostagnicola sp. A56]
LGYYVLDRSGYDSEDCLAAFVAIAKHHGRLPNVKKYVDGVARFENNERQRVVIEQVRNIDEHYRPFVQSFVSDVTNGTGSWNEFTSKITDLFRTVYDRSNPSEAFYQILLQLWSGLILADKTTAAGIDSENLTASKPDSRVLSGYIDDLGEDGSQTEALDRFRDEARQGVLAGVKAFRNSERSIATLTLPTGMGKTLTGLSAALELRE--DGNRIVYALPFTSVIDQVADELTEVFNSDGKDDLLTIHHHLAETVTELDDKDARLAEMVAESWRSGLTLTTFVQLFESLVGPGNTQSMKLPALYDSVIVLDEPQALPMKWWKLVQRIVTILTEEYDATVVAMTATQPALFDDAFELVDDRYFNRFERVEYDVHDSALAF-DNTDATLDYETAGKTILNETSGTGSALAICNTIDSAAALTDTIEEQGAVIDVGHHLTEILEAKSDVLVDRVEKADERALVHLSTRLRPRDRLVLIEATKRLTEQSVPVVAVSTQLIEAGVDISFDRVYRDIAPIDSVVQAAGRCNRSFESDRGTVTLWWLSPPEETTKTPSQAVYDSGVSTISLTSKTLDAIGAASTVAERTMTRDAVQHYYGLVADRNPGDSQFVDWVEEAKAADLGALSLIGKRDSVDVIVCRTDGEKIFVDKMEAAINEFDYETFDELRDETKGMTVSVPVYSQDSREAETVRNLEPLGETDLRVLRHPRSSYFDETKGLAVDD
>WP_138782692.1 [Haloterrigena sp. H1]
LGYYVLDRLGYDSEDCLAAFVALAKHHGRLPDTEEYVEKVSRFDSNERQRILVEQVANVDDHRREFARSFVSDATDGNGSWDEFAEEVDDLFETVYDRSAPSDEFYELLLQLWSGLILADKTVAAGIEDGNLDASEPDARTLSEYIADLGGDDSQEDALDTLRDEARDDVLNGVEQFRDSDTSIATLTLPTGMGKTLTGLNAALALRS--ENKRVVYALPFTSVIDQVADELTDVFDTDARDDLLTIHHHLAETVTKLGDEHARLAEMVAESWRSGMTLTTFVQLFESLVGPSNTQSMKLPALYDSVIVLDEPQALPMEWWKLVRRITTILTEEYDATIIAMTATQPALFDDAFELVNDRYFDHFERVEYDIHDSVLAF-DDTDATVDYETAGRTILNETGETESVLAICNTIDSATELTDAIEEREAVVDVGRCLELELDD--DALVKRVEATNERALVHLSTRLRPHDRLVLIEATKRLTERDVPLVAVSTQLIEAGVDISFDRVYRDIAPIDSVVQAAGRCNRSFERDRGIVTLWWLAPPAGTTKTPAQAVYDSGVSTISLTSRTLDAIGANGTVAERTMTREAVQHYYGLVAGRNPGSPQYVEWVDEAKADELGTLSLIGQRESVDVIVCRTDADRELVDAMESAVREFDYDAFGNRRDEAKDITVSLPIYSQDSSEAETARHLEPLGDTDLRVLRRPQGSYFDTTKGLAVDE
>WP_092699121.1 [Halovenus aranensis]
ATWYALGELDAPDRDRLAGTLAVARHHQALPNAAQYTAETLARAFEEGAGVIQAQLNGIAEMWPEAATSLLKQTPLSNPSWDDFYTWALSVSSELRTQNSLPDRLYDRTLRYWSALTLADKSHAMDIPDDWFDLDTLDRETIEDYIAELRDGNSLEARLNDERERARRQAVRGVHEWLADTSRIATLTLPTGLGKTFTGLSAAFETRDILATRPIVYALPYTSIIEQTREIFESLWGADPQLSALTVHHYLSETVVHHDEDD-ETAEFLGEAWRDGTVLTTFVQLFESLTGPTNRQGVKLPSLESSIIILDEPQALSKDWWNGIVRLLDIITSEYNARIIAMTATQPGLVRQTDSLLQETYFEDAERVRYTIDPTALSRTHGDETHVGYNSAADRILDATDDDGSTLAICNTIGSSRELTDVLRMRPMVTHIGEVIEDVLEEHNADIVDEVLARAKTHLLTLNSRYRPFDREILIKLSDHLSTSDDRFILVSTQAIEAGVDLSFETVFRDIAPLDSIVQAAGRCNRSYEWNGGRVIVWMLADPSAEVEPPAYHVYEKIPGHIELIADVLDQVPDHTDVADATLSKVAVSSYFEALDEKSLWNGDLRDAIDNANASWLGRQSLIGGIPTFDVLVGQTDADETAIKRISEPLSCGNP-AGFDRLQDASGLRVSLPKPVIEDAPRVPRIDRQERNTEGVQLFQFCGGLEYDVSGGLQLTD
>WP_267161931.1 [Halovenus salina]
ATFYALGELGIDNPDRIAATLAVARHHGSIPDVISYLKEDVLEY-ETSNEHVVQQIQSIDETWPTAADELLSTVTDGVISWAGFRDTVLDLTRQLESTAAIPEETYDRFYRFWSALTFADKTHAAGITRYQPQPFEKPLHQLTTKIKSLQAAESLTAELTEARERARQQAHQMLATIDSVSGEQLTLTLPTGLGKTFTGLSVALDIQDRLGTSPVIYALPFTSIIEQTRSQLETLWGADPTGRKFTVHHYLSETRTDVDTRNYHPAQLLGEAWQSGVVLTTFVQLFESITRPSSKTAMKGAAFENAIIILDEPQALPPRWWPAVRRCCKLLREEFGATIISMTATQPALFDDSIELTPAELYDRFERVTYDIDQSVWNYRNNTTAPVSYSSAASDVVASLASNPSTLAVCNTVRSAHQLYDAVTTAESPVKLGEYIEAALSELGEELAATVRDREKPIVSCLTGEHRPYDRQVLIELMHELTTDSQPFVLVSTQAIEAGVDVSFQTVFRDLAPIPSIVQAAGRCNRSFEWAGGDVSVWRLAPPENSHQDPATSVYERLPDHLTTVVEVLREVTDSTAIPERVIANDAVEKYYDRLHEESPGEKRLATYINECRGAALSNERLIQETNTRDVICPVTTAEQSVLDRVQEAFATGDEATGYRLLSTLENCRVSIRPRTESFQNAMEPLDEPPSNEGTATVYRLDDSKWYSPEIG-----
>WP_256532684.1 [Halovivax cerinus]
AAFWVVQEIGGDDRDALAAFIAISRHHGSLPDAVPHVFTDIYRTKNNVKGWATDQVESIGQPEARKADELLVRAGNDTTTWNRFARAIADVYESLADVDSLPSELYDRTLRYWGHLTLADKTSAAGISRSKLEREPLALEALDTYVEGLEANDELEQTLNRFREQARNVAENAVDRLLDDEADVGRLTLPTGLGKTFTGITTALTLRDEIEEPTVVYALPFTSIIEQTREIFEDIWDADPAGHALTVHHYLSETVTRVDSQRTRADAMLGESWRSGTVLTTFVQLFESLAGPRNSQGLKFPALQDAVIILDEPQALPKRWWAAIPRLVRTLRTEFDATVIAMTATQPALFESAVELLDDEYYHHARRVRYTIDDSVWTFGASETIPLDHETAGERIVDAVSTERSALTVCNTIASSRRLTESVAQAMTVEHIGKTYREVLERAEDQLASAVLDRPPFFLATFNSRYRPKDRRVLIRLADVLTDCDVPFVLVSTQAVEAGVDLSFARVYRDLAPLDSIVQAAGRCNRSFEWEKGRVTVWLLDDPDDPDRTPAKYVYGTLGSHLTIITETLRDTLETSDVDEFTVTRRAVPTYFERIREKALASQELLDHIERCEAKQLGRKSLIQDYPTVDIIVAVTDREKTLLEAIGDAFNDGNTPRAYELLQQASDLRVSIPARDAEGTTQATRVDRKRREQEGVQILAYRPEGSYDDSGGFVAND
>WP_282102532.1 [Halovivax limisalsi]
AAFWVLQEIGGDDRDALAAFIAISRHHGSLPDAIPHVFTDIYGTKDNVKGWATDQVESIDKSEARKADEILVRAGNNTTTWNRFARAITDVYESLANVDSLPPELYDRTLRYWGHLTLADKTSAADISLSKLERDPLTLEALDTYVADLEGNDELERTLNKFREQARDAAENAVERLLDDGADIGRLTLPTGLGKTFTGITTAFTLRDEIEEPTVVYALPFTSIIEQTREIFEDIWGADPAGHALTIHHYLSETVTRVDSQRTHADAMLGESWRAGTVLTTFVQLFESLAGPKNSQGLKFPALQDAVIILDEPQALPKRWWAAIPRLVRTLRTEFDATVIAMTATQPALFESAVELLDDEYYHHARRVRYTIDDSVWTLGDSETVPLDHETAGERIVDAASTENSALAVCNTIASSRRLTECVEQAVTVEHIGKIYREVVERAEDQLASAVLDRPPFFLATFNSRYRPKDRRVLIRLADVLTDCEVPFVLVSTQAVEAGVDLSFARVFRDLAPLDSIVQAAGRCNRSFEWENGRVTVWLLDDPDDPDRTPTKYVYGTLGSHLTIIAETLRDTLETTDVDEFTVTRCAVPTYFERIREKALASQELLDHIERCEAKQLGRTSLIQDYPTVDVLVAVTDQEKALLEAIGDAFNEGNTPRAYEFLQQASDLRVSIPARDAESATQATRVDRKKREREGVQILAYRPEGSYDDSGGFVAND
>ELZ04990.1 [Natrialba chahannaoensis JCM 10990]
AAFYALEAKGYDAETCLAGFVAVAKHHGSVPDVASYVFDRSHRRTEQSQTAIRLQIKDILDHAPDLASEVFEAATDGHGSWSEFCERYAGLLEDIEDYESLSESCYALVLECWGSLVLADKTSAAQAGSSDYAADSPSLSQLDEHVAEIEAGGTRSEQLNHYRSRARRRVLENAASFADNGGGVATLTLPTGMGKTLSGLSAAMEIRDRTGGDRIVYALPFTSIIDQVVDEIEEIYDADTAGRLLTAHHHLSETTIRDEEQNDDVSGMLAESWRAGLTVTTFVQLFESLAGPANTQSMKLPALRDSVVILDEPQSLPLNWWKLVPRLVALLTERYDATVIAMTATQPQLFDDATELVDDVYFETTERVTYELDSSTERYIDKQTGPKSYEDAAAELLEAITDGESALAICNTIDSAQTLTERVTGGSELADVGEAYAAELERCGEVLANRIMDSGENSILHLSTRLRPIDRLTLIETAKILTEHGHPLVTISTQLVEAGVDISFDRVYRDLAPIDSIVQAAGRCNRSFERDRGIVTVWWLDVPEEQQKTPAEAVYNRGPSLLPVAAETLAEVRADSPLPETAVARTAVKRYYNRLQEKNVGKDAYPTYVDDARGDELEALSLIEQRHAIDVVISRTDEDRELIEEVEAAIDRYDFETVNSLMDELRTRQISVPIYQSGSEEERKLANLPTVRETDIRLLDTSNSNFFDPVTGFVVPD
>WP_049912525.1 [Natrialba hulunbeirensis]
AAFYALEAKGYDAETCLAGFVAVAKHHGSVPDVASYAFDRSHRRTERSQTAIRMQIRDILDHAPDLASEVFEAATDGHGSWSEFCERYAGLLEDIEDYESLSESCYALVLECWGSLVLADKTSAAQAETGDYAADSPTLSKLDEHVAAIEAGGTRSEQLNHYRSRARQRVLENAASFADNGGGVATLTLPTGMGKTLSGLSAAMEIRDRTGGDRIVYALPFTSIIDQVVDEIEEIYDADTAGRLLTAHHHLSETTIQDEEQNDDVAGMLAESWRAGLTVTTFVQLFESLAGPANTQSMKLPALRDSVVILDEPQSLPLNWWKLVPRLVALLTERYDATVIAMTATQPQLFDDATELVDDVYFETTERVTYELDSSTERYIDKQTGPKSYEDAAAELLGAVDNNESALAICNTIDSAQTLTDHVSGGSELADVGEAYAAELERCGEVLANRIMDSGENSILHLSTRLRPIDRLTLIETAKILTGDGHPLVTISTQLVEAGVDISFDRVYRDLAPIDSIVQAAGRCNRSFERESGIVTVWWLDVPEEQQKTPAEAVYNRGPSLLPVAAETLAEVRVDSTLSETAVARTAVKQYYNRLQEKNVGKDAYPTYVDDARGDELEALSLIEQRHAIDVVISRTDEDRELIEAVEAAIDRYDFETVNSLMDELRTRQISVPIYQSGSEEERKLANLPTVCETDIRLLDTSNSNFFDPVTGFVVPD
>ELY91751.1 [Natrialba hulunbeirensis JCM 10989]
AAFYALEAKGYDAETCLAGFVAVAKHHGSVPDVASYAFDRSHRRTERSQTAIRMQIRDILDHAPDLASEVFEAATDGHGSWSEFCERYAGLLEDIEDYESLSESCYALVLECWGSLVLADKTSAAQAETGDYAADSPTLSKLDEHVAAIEAGGTRSEQLNHYRSRARQRVLENAASFADNGGGVATLTLPTGMGKTLSGLSAAMEIRDRTGGDRIVYALPFTSIIDQVVDEIEEIYDADTAGRLLTAHHHLSETTIQDEEQNDDVAGMLAESWRAGLTVTTFVQLFESLAGPANTQSMKLPALRDSVVILDEPQSLPLNWWKLVPRLVALLTERYDATVIAMTATQPQLFDDATELVDDVYFETTERVTYELDSSTERYIDKQTGPKSYEDAAAELLGAVDNNESALAICNTIDSAQTLTDHVSGGSELADVGEAYAAELERCGEVLANRIMDSGENSILHLSTRLRPIDRLTLIETAKILTGDGHPLVTISTQLVEAGVDISFDRVYRDLAPIDSIVQAAGRCNRSFERESGIVTVWWLDVPEEQQKTPAEAVYNRGPSLLPVAAETLAEVRVDSTLSETAVARTAVKQYYNRLQEKNVGKDAYPTYVDDARGDELEALSLIEQRHAIDVVISRTDEDRELIEAVEAAIDRYDFETVNSLMDELRTRQISVPIYQSGSEEERKLANLPTVCETDIRLLDTSNSNFFDPVTGFVVPD
>MDZ7730689.1 [Natrialbaceae archaeon]
ATFWVVQEIGGDDRDALAAFIAISRHHGSLPDAVPHVFTDIYGTKDDVKGWATDQVKSIQEPEARKAEELLVSAGDDTTTWDRFARAIADVYESLVDADSLPPDLYDRTLKYWGHLTLADKTSAADIPLSKLERESLSLEALDTYVAGLEGDNALEQTLNRFREQARKAAENAVERLLDDKADIGRLTLPTGLGKTFSRITTAFTLRDEIEKPTVVYALPFTSIIEQTREVFEDIWGADPAGHALTIHHYLSETVTRIDSQQPRADAMLGESWRSGTVLTTFVQLFESLAGPSNSQGLKFPALQDAVIILDEPQALPKRWWAAIPRLVRTLRTEFDATVIVMTATQPALFESAIELLDGEYYHHARRVRYTIDDSVWALGVAETVPLDHETAGERIIAAVSEATSALAVCNTIASSRRLTETVEQAKAVEHVGSVYREVLEGAGDPLASAVLERPPLLLATFNSRYRPKDRRVLIRLADVLTDCDVPFVLVSTQAVEAGVDLSFARVYRDLAPLDSIVQAAGRCNRSFEWENGRVTVWLLDDPDNPSRTPTKYVYGTLGSHLTIIAETLRDTLETDDVDEFTVTRRAVPTYFERIREKALASQELLNHIECCEAKQLGQKSLIQNYPTVDVLVAVTDRETDLLESIGDAFDVGNTPDAYELLQQASDLRVSIPARNAEDATQATRVDRKKREQEGVQILAYEPEGSYDMNGGLIERE
>MFP8954197.1 [Natrialbaceae archaeon A-arb3/5]
AAYYALEAKGYDTETCLAGFVAVAKHHGRVPDVAAYVYDRSHRRAEKQQTAVRLQIKDILDHAPKLAENVFDAATDGEGSWSEFCKRYSELLTDIEDRASLSESCYALVLECWGSLVLADKTSAAQAGSGAYAAVHPSLSQLDSHIDSIEAEGTRAEQLNHYRSRARRHVVENATSFAEDGGGVATLTLPTGMGKTFSGLSAALEIRDRSDADRVVYALPFTSIIDQVVDDVQEIYDVDTGGRLLTAHHHLSETTIQDERGDDDIAGMLAESWRAGLTVTTFVQLFESLAGPRNTQSMKLPALRNSVVVLDEPQSLPLDWWKLVPRLVALLTERYDATVIAMTATQPQLFDEATELVDDVYFDATERVVYELDPSVERYIDDQTEPKSYANAAATLLETVDLNESALAICNTIDSARTLTEHVTDTSALVNVGEAYADELSRVDATLAERLIDIGDQSLLHLSTRLRPIDRLQLIETAKVLTEKGHPLLTISTQLVEAGVDISFDRVYRDLAPIDSIVQAAGRCNRSFERERGTVTTWWLDVPDEQQKTPAEAVYNRGISLLPVAAETLATVRGDSTIPETAVARTAVERYYARLNEKNVGTETYATYVDEARGDELERLSLIDQRRAIDVVVCRTDDERAQVERVRTAMERYDFETVNSLMGELRAKQISVPIYRTDSKEARELSDLPPLPETEVRRLDPSKTEFFDASTGFVVPD
>MFP8954906.1 [Natrialbaceae archaeon A-arb3/5]
ACQHVLRQYGLSDHWQAVGFFAVAKHHATSLTDFRKVREYMGEVGPFTSVLPTKQLETIIANERNAAGEMLATARPPSAAFKAFASDFQQTVTALARPTRSGSEEYVHLLRVWSTLTCADKLSSAGLPNRS--PEPLDPEHIPNHIEGFPEQDGIRKTLNSHRETARKTCVQRVDDFLESEKKLARITLPTGFGKTLTGTQTALELAQIK-GGRVIYALPYTSIIDQTDDLFQDVFDLSPLEERYTIHHYLAETRTQPGAPSYRDQQLLAETWQSDLILTTFVQLFESLTSPTNKQSLKLPALQNSVILIDEPQALSHSWWRLISHLCRLLCDHYNIHVIFMTATQPGLFQTPFEFLPYNLIENTPRVNFYLHESVQEYLENSAAGYSIPAAAADITAE--TTGSTLAICNTIQSTIELSSQTASHDAVVNLNAVLKQIAQTRLGAIVDELVDRGEVALSTLTTRLRPIDRKLLLSAIERLTDCEQSLYVISTQLIEAGVDVSFDRLYRDIAPVPSIVQAAGRCNREFGSETSTVTVWRLASSAATGYLPSQQIYTGTYNLLYPTREALKSQESSGVISEATMIDEIVDRYYERLSLASPGDHDLVRAVENAQFGSLSNESLISDYPTIDVVVCVDAIDLKLVRMYKQTLREGYHDWSTALQRHLSSRTISLPLRDTDVS----VQIFNPITDDEYYYVDATEISRYTTASGLCV--
>WP_285928877.1 [Natrialbaceae archaeon AArc-T1-2]
AAYYALDARGYDTETCLAGFVAVGKHHGTLPDVAEYVFERSHRRNEQQQGAIAMQLQDIDDNTPKLGETVFEKATDGNGSWEEFHDGFLELLGGIEDRESLSESCYALVLECWGSLVLADKTSAASASKESYGPEKPTLERLDEYIDDLEADGTRSERLNHYRSRAQSTVLENAELFADDGGGVATITLPTGMGKTLAGLSAALTTRDRIGGERIVYALPFTSIIDQVVDEAQDIYETNTAGRLLTAHHHLAETTIRDVDLNDDVAGMLAESWRAGLTVTTFVQLFESLAGPANKQSMKIPALRNSVVVLDEPQSLPLDWWKLVPRLVTMLTERYDATVIAMTATQPQLFDGAVELVDTAYFEATERVRYRLDPSTERYIDEQDGAKSYDDAATELLETLEGGDATLTVCNTIDSARKLTELVAERPRLVDIGEIYAAELEAVGAAVAKRAETAGDRSLLHLSTRLRPIDRLTLIEAAKELTGRGHPLLTVSTQLVEAGVDISFDRVYRDLAPIDSIVQAAGRCNRSFERDRGEVTVWWLDAPEEQEKTPAEAVYNRGVSLLPVAARTLESVRGDRFLEETTVAKDAVEKYYEALQQKNVGKETYASYVDEARGDELEGLSLIDQRNAIDVVVCRTDEERAAVEAIQDAVDRYEFDEVNRQMDDLRTRQVSVPFYSADSKEARELGDLPPVPKADVRYVDPSRPDFFDPTTGFVVPD
>WP_130169938.1 [Natrinema altunense]
AAYWVIDELGGEEREALAAFATISRHHGVLPDLATHVIEDIYYNGESAKAWAVTQVETIDEKPAQAANEFLIEAGSERTTWDRFRTAIRDLLESIADPDLFPDTTYDRAIRYFGALTLADKTSAGEIPESNLRREPLPLETLDSYVEDLTADDELEQALNERREAAREDATNGVRRLLASDADVGRLTLPTGLGKTFTGLTTAFTLRDEHEKPTVVYALPFTSIIEQTRELFEDLWNADPQSHKFTVHHHLSDTVTQVDTRRSRHDALLGESWRSGTVLTTFVQLFESLAGPTNSASLKLSALQDAVIVLDEPQALPKRWWAAIPRLVRTLSDEFDATIIAMTATQPALFEETVELLEEEYYREAKRVQYTVDDSVWALGNSETVPVSHKVAGGRIVDAVTPAPSALAVCNTIASSRRLTDTVLEASDVIHVGEVYEQVLEDAGDTLARRTLERPSLIVATFNSRYRPRDRRVLVRLADVLTTIETPFVLVSTQAVEAGVDLSFGQVFRDVAPLDSIVQAAGRCNRSFQWEGGAVTIWLLADPDAPDQTPAAHVYEGVGEHLSLIAETLREELPSTEIDELHMTRQAVPAYFDAIQKQSIASQQLRSYVDDFEATMLGATSLIQDYPTVDVLVAVTDTERELLEKLGDAFANGDTPTAYDLLQSAADLRLSVPARDAAEATGVPRADRKDREPEGVHVLAFDADGSYDDSGGFIADD
>WP_008452275.1 [Natrinema gari]
LGYYVLDRLGYDSEDCLAALVALAKHHGRLPDVEEYVEDISRFESNERQRVVIEQVGNVDDHRRTFARSFVADATDGNGSWDEFVERIEELFDTVFDRSAPSDEFYELLLQLWSGLILADKTVAAGIEDDHLAASDPDARTLSEYIADLGGDDSKADALDTLRDEARKDVLDGVDQFRDSDASIATLTLPTGMGKTLTGLNAALALRN--EGERVVYALPFTSVIDQVADELTDVFDTDARDDLLTIHHHLAETVTKLGDGHARLAEMVAESWRSGMTLTTFVQLFESLVGPSNTQSMKLPALYDSVIVLDEPQALPMEWWKLVRRITTILTEEYDATIIAMTATQPALFDDAFELVNNRYFDHFERVEYEVHDSVLAF-DDTDATVDYETAGRTILNETGETESVLAICNTIDSATELTDAIEEREAVVDVGRCLEEELGG--EALVERVKAADERALVHLSTRLRPRDRLALIEATKRLTERDVPVVAVSTQLIEAGVDISFDRVYRDIAPIDSVVQAAGRCNRSFESDLGTVTLWWLAPPAGTTKTPAQAVYDSGVSTISLTARTLDAIDASGTVAERTMTREAVQHYYGLIADRNPGSPQYVEWVDEANGAELGDLSLIGKRESVDVVVCRTDVDRDLVDAMEIALDEFDYGTFGDRRDEAKDITVSLPIYSQDSTEAETVKDLKKLDDTDLRVLRRPESTYFDETNGLAVEG
>WP_179261411.1 [Natrinema halophilum]
AAYYALKARGFDTETCLAGFVAVAKHHGTLPDIPKYVFERSHRRAEKQQAMIAMQLDDINDHVPELAQEVFETATAGAGSWNSFRTEFGDLLGEIENREAVSESCYALVLECWGSLVLADKTSAASAANSVYEAKKPTLEQLNGYVDDLEREGTHSERLNYHRSRARAAVLENAGKFANEGGGVATLTLPTGMGKTLSGLSAGLKVRDRLDGQRIIYALPFTSIIDQVINEAEDVFKTDTTGRLLTAHHHLSETTIND--ENDDVAGILAESWRAGLTVTTFVQLFESLAGPSNSQSMKLPALRNSVVILDEPQSLPLEWWKLVPRLVSILTDRYDATVIAMTATQPRLFDDATELVDDRHFEAAERVHYHLDPSTERYIADQANPKPYAEAISEVNDAFEADDSSLVVCNTIDSARKFTEHVTTAPELVNVGQVYAEQLKATDTAIAGQVTTIGDRSLLHLSTRLRPIDRLHLIETAKTLTECDHTLATVSTQLVEAGVDISFDRVYRDLAPIDSIVQAAGRCNRSFEQDRGDVTVWWLDAPDDQKKTPAEAVYNRGTSLLPVAAETLESVRSDNSLGEMVVSRTAVDQYHKKLHEKNVGKEEFVTYVDEARGDKLASLSLIDQRHVVDVVVCRTTNEREIVDSIQDAFDQYEFSKINPLLDELRSRQVSIPVYQPDSKEARELMDLPPVHETNLRYVDPSRPNFFDPTTGFVVPD
>WP_149782532.1 [Natrinema hispanicum]
LGYYVLDRLGYDSEDCLAAFVALAKHHGRLPDTEEYVEKVSRFDSNERQRILVEQVANVDDHRREFARSFVSDATDGNGSWDEFAEEVDDLFETVYDRSAPSDKFYELLLQLWSGLILADKTVAAGIEDGNLDASEPDARTLSEYIADLGGDDSQEDALDTLRDEARDDVLNGVEQFRDSDTSIATLTLPTGMGKTLTGLNAALALRS--ENKRVVYALPFTSVIDQVADELTDVFDTDARDDLLTIHHHLAETVTKLGDEHARLAEMVAESWRSGMTLTTFVQLFESLVGPSNTQSMKLPALYDSVIVLDEPQALPMEWWKLVRRITTILTEEYDATIIAMTATQPALFDDAFELVNDRYFDHFERVEYDIHDSVLAF-DDTDATVDYETAGRTILNETGETESVLAICNTIDSATKLTDAIEEREAVVDVGRCLELELDD--DALVKRVEATNERALVHLSTRLRPHDRLVLIEATKRLTERDVPLVAVSTQLIEAGVDISFDRVYRDIAPIDSVVQAAGRCNRSFERDRGIVTLWWLAPPAGTTKTPAQAVYDSGVSTISLTSRTLDAIGANGTVAERTMTREAVQHYYGLVAGRNPGSPQYVEWVDEAKADELGTLSLIGQRESVDVIVCRTDADRELVDAMESAVREFDYDAFGNRRDEAKDITVSLPIYSQDSSEAETARHLEPLGDTDLRVLRRPQGSYFDTTKGLAVDE
>WP_092935990.1 [Natrinema hispanicum]
VTLYCLLECEVGGYAAEVATLVVAGHHDTSPPESSKLAENYGRTVRETYERVDDQFEDISDEVPERADRIIRAATDGAGSWDDFREWHDDPIGGAHGKRDAEVGYYGDVVRLWTALKLADQTAASGIEESDLDGRLPDRDALDQHVDDLDEGEGVLADLNSLRDQARKDATENAEGLVES-DDVGLITLPTGFGKTYAGLSAGLRAADLS-DSRLVYALPYTSILDQTASEIQSVFGVSPYSKAFTLHHHLSNTYTGLGDIGRSPGALHAESWLSGLTLTTTVQLFESLAAPTARQATRVPSLRESVVVIDEPQAIPEDWWRIVPALVELLVDAYDATVILMTATQPGLVKTTRELTDTDFLAAHPRVTYRLHDTVRTDLGDEYPTLDYPTAGGRMSEAAGDGRDVLAVCNTRASAEELYRYVTPMDEPVELGRPLHDYVDETGVDLRRLALNAADTVYAFLSGDVRPDDRQLLIDTLDPLLERDESVVLVSTSVVEAGVDVSFDTVFRDYAPIPNIVQSGGRCNRSFGGETGDVVVWRLAEPEDGNAIPSLVIHGGRLPLLRETGRVLRRHAEDGCIDESTMVSDTVGEFYESLGELDPGDERLSDAVASASMGELEGEHMIEIESYEDVVACLTDRERADL--LGGDLDAGDI--------------GKHPGAQVNTD-----------GNSRYLLVDARDA-SYHPVFG-----
>OAQ51091.1 [Natrinema mahii]
ATWYVLGELDAPDCNRLAATLAVARHHQALPNAAQYTAEPLARAFEEQDGAIEAQLNAIDEEWPEAAVELLSETPLSNVEWEPFYSWAVSIASELRDSGILPRNLYERTLRYWSAITLADKSHAMDIPEDRFDLDTLDRETIERYIRNLREENDLEARLNDERERARRQTIRGVHKWINNDSQIATLTLPTGLGKTFTGLSAAFEARDLLTARPIIYALPYTSIIEQTRELFEDLWGADPKQSALTVHHYLSETVVHHNEDDNETAELLGEAWRDGTILTTFVQLFESLTGPTNRQGLKLSALKSSLIILDEPQALPKDWWGGVERLLGVLTDEFDARIIAMTATQPSLVRQTESLLADRYFAEAERVRYSIDSTALSRQLGAETHIGYDTAADRILEATDTSGSTLAVCNTINSSRELTDTLRNRPGVIHLGGEIESILEERNTQIADEVVGRSQTYLLTLNSRYRPFDRRILIELADRFSTSETPFVLVSTQAIEAGVDLSFETVFRDIAPLDSIVQAAGRCNRSYEWNGGRVIVWMLASPDEEKKPPAYYVYERIPDHLRIISKVLNEIPNPDDATDVTLSRDAVTSYFDALDSKSLWSGDLRDAIDQAKARWLGCQSLISGAQTLDILVALTAAERDEIQQISDLLMNEDP-AGYARLQGASALRVSLPKSIIEDSPRLSRIDNQERDSDGVQVFRYAGDLEYAATGGLKPAT
>WP_076145391.1 [Natrinema saccharevitans]
LGYYVLDRLGYDSEDCLAAFVALAKHHGRLPDTEEYVEGVSRFDSNERQRVVIEQVENVNDRRRTFARSFVSDATDGNGSWEEFAEKINDLFDTVYDRSAPSDEFYELLLQLWSGLILADKTVAAGVEDGDLDASEPDTRTLSEYIADLGGDDSQEDALDTLRDEARDDVLDGVEQFRDSDTSIATLTLPTGMGKTLTGLNAALALRN--ESERVVYALPFTSVIDQVADELTDVFDTDARDDLLTIHHHLAETVTKLGDEHARLAEMVAESWRSGMTLTTFVQLFESLVGPSNTQSMKLPALYDSVIVLDEPQALPMEWWKLVRRITTILTEEYNATIIAMTATQPALFDDAFELVNDRYFDHFERVEYDIHDSVLAF-DDTDATVDYETAGRTILNETGETESVLAICNTIDSATELTDSIEEREAVVDVGRCLELELDD--DALVKRVEATNERALVHLSTRLRPRDRLALIEATKQLTEYDVPIVAVSTQLIEAGVDISFDRVYRDIAPIDSAVQAAGRCNRSFESDLGAVTLWWLAPPAGTTKTPAQAVYDSGVSTISLTSKTLDAIGANGTVAERTMTREAVQHYYGLVAGRNPGSPQYVEWVDEAKGAKLGTLSLIGQRESVDVVVCRTDADRDLVDAMELAVREFDYDAFDDRRDEAKEITVSLPIYSQDSTEAETARHLEPLGDTDLCVLRRPQGSYFDTTKGLAVDE
>WP_049992245.1 [Natrinema salifodinae]
VTLYCLLESEISDHAAEVATLVVAGHHDTSPPEPSTMAENYGRTIQEKYERVREQFDNIGDEVPERADRIIRAATDGEGSWDDFREWSDCPIDGAHGNGSPRDDYYVDVIILWTALKFADQTAASGLKDGDLGGSLPDRSKLIDHVNDLDDEEGILADLNELRDQAREEATTNVEDLVDS-DDVGLITLPTGFGKTYAGISAGLRAADIS-ESQLVYVLPYTSILDQVAREIQSVFGVSPYSSSFTLHHHLTDTYTGISDIGRSPGALHAESWLSGLTLTTTVQLFESLTAPTARQATRVPSLDKAVVVIDEPQAIPENWWQIVPKLVELLVDTYEATVILMTATQPGLVKETRELTDTDFLAENPRVTYRIDDSVQAEWGDDAATIEYSTAGNRIAAAATDSKDVLAVCNTRESAKNLYRHVVPTGSPVELGQIIHEYVTQSGTELRQFALDSSDTVYAYLSGDIRPDDRSLIIDALDPLLSCDISVILVSTSIVEAGVDVSFDTVFRDYAPIPNIVQSGGRCNRSFGTTTGDVIVWRLSNPENGAGIPSLVIHGGVLPLLRQTGRILRQHADDGTIDESTMVSETISDFYISLGPLEPGDEQLAVAIDKASMSALENEHMINIEGYEDVVACLTDREQDNL--LTDDVDVNEI--------------FSHPGAQVNTD-----------GASTYLILDAREQ-PYHPVFG-----
>WP_273737841.1 [Natrinema soli]
LGYYVLDRLSYDSEDCLAAFVALAKHHGRLPDVENYVENVAHFDSNERQQVVIEQVGNVDDHRRTFARLFVADVTGGNGSWDEFAEEIDDLFDTVHDRSAPSDEFYELLLQLWSGLILADKTVAAGIEDDDLDASEPDARTLSEYIADLGGDDSQADALDTLRDEARDDVLDGVEQFRDSDTSVATLTLPTGMGKTLTGLSAALALRN--EGERVVYALPFTSVIDQVADELTDVFDTDARDDLLTIHHHLAETVTKLGDKHARLAEMVAESWRSGMTLTTFVQLFESLVGPSNTQSMKLPALYDSVIVLDEPQALPMKWWKLVRRITTILTEEYDATIVAMTATQPALFDEAFELVDDRYFDHFERVEYDIHGSVLAF-DDTDASVDYETAGRTILDETIGTESALAICNTIDSATELTDVIGEREAVVDVGRCLELELDE--DALVERVETTNERALVHLSTRLRPRDRLVLIEATKRLTERDVPLVAVSTQLIEAGVDISFDRVYRDIAPIDSVVQAAGRCNRSFERDCGTVTLWWLTPPAGTTKTPAQAVYDSGVSTISLTSRTLDAIGANGTVAERTMTREAVQHYYGLVAGRNPGSPQYVEWVDEANGAELGALSLIGQRESVDVVVCRTDADRDLIDAMEIALDEFDYDAFGDRRDEAKEITVSLPIYSQDSTEAETVKDLKEFGDTGLRVLRRSRNNYFDETKGLAVEG
>WP_310904706.1 [Natrinema sp. 1APR25-10V2]
AVYYALTEMGIDETDALAACLAVAKHHGTLPDTANYLFNVAETETGDSGSYLDTQVQNISEYTSAAADTLLDAATDGTVSWSDLEHAITTVYENIRDPTGLSDDFFGRALSFWGTLTFADKTDAAGLIDENLRREHLPLETLDEHIDELQDADPLQVSLNKQRSDARQESMARVEAFLSSSTQLATLSLPTGLGKTYTVLSTAYKLRNTRDNPSVIYCLPFTSIIEQTREEFEDVWGADPSGNAFTVHHHLADTITFPDPSDSSLATLLGESWQSGTVLTTFVQLFESLTRASNTQSTKIPALTDSIIILDEPQAIPLDWWPAIQKLITVLIDEFNATVISTTATQPSLITESFSLIEETYFTNLNRVSYRLDPSVIWLGADSDGPKSHESAARYIISDITEQQSAMAVCNTIASCRKLLTNVHKVHTTTNIGEALQSYLVHNDADVAYGVLTQDTVFLGAFNARYRPFDRRVLMKILDNISTTDVPIVLIATQAIEAGVDLSFSRVYRDIAPLDSIVQAAGRCNRSFEWDGGRVLVWALYDEDRSYSLPSQSVYRSLGGHLHLVASILCSHLDWTSWTSDETMNDVVREYYDALIDEPFGDEELVQYIENCNWDALAERSLINPYETVDVVLPISDTDHSLVDSVRAAFEAEDTGQAYNLLRECMEMSVTVSTSGDTESTQLPRIDGEPVGAPGVPIRLAAHGGQYDDSGGFTASG
>WP_014863259.1 [Natrinema sp. J7-2]
LGYYVLDRLGYDSEDCLAALVALAKHHGRLPDVEEYVEDISRFESNERQRVVIEQVGNVDDHRRTFARSFVADATDGNGSWDEFVERIEELFDTVFDRSAPSDEFYELLLQLWSGLILADKTVAAGIEDDHLAASDPDARTLSEYIADLGGDDSKADALDTLRDEARKDVLDGVDQFRDSDASIATLTLPTGMGKTLTGLNAALALRN--EGERVVYALPFTSVIDQVADELTDVFDTDARDDLLTIHHHLAETVTKLGDGHARLAEMVAESWRSGMTLTTFVQLFESLVGPSNTQSMKLPALYDSVIVLDEPQALPMEWWKLVRRITTILTEEYDATIIAMTATQPALFDDAFELVSNRYFDHFERVEYEVHDSVLAF-DDTDATVDYETAGRTILNETGETESVLAICNTIDSATELTDAIEEREAVVDVGRCLEEELGG--EALVERVKAADERALVHLSTRLRPHDRLALIEATKRLTERDVPVVAVSTQLIEAGVDISFDRVYRDIAPIDSVVQAAGRCNRSFESDLGTVTLWWLAPPAGTTKTPAQAVYDSGVSTISLTARTLDAIDASGTVAERTMTREAVQHYYGLIADRNPGSPQYVEWVDEANGAELGDLSLIGKRESVDVVVCRTDVDRDLVDAMEIALDEFDYETFGDRRDEAKDITVSLPIYSQDSTEAETVKDLKKLDDTDLRVLRRPESTYFDETNGLAVEG
>ELZ16930.1 [Natrinema thermotolerans DSM 11552]
LGYYVLDRLGYDSEDCLAAFVALAKHHGRLPDTEEYVEGVSRFDSNERQRVVIEQVENVNDHRRTFARSFVSDATDGNGSWEEFAEKINDLFDTVYDRSAPSDEFYELLLQLWSGLILADKTVAAGVEDGDIDASEPDTRTLSEYIADLGGDDSQEDALDTLRDEARDDVLDGVEQFRDSDTSIATLTLPTGMGKTLTGLNAALALRN--ESERVVYALPFTSVIDQVADELTDVFDTDARDDLLTIHHHLAETVTKLGDEHARLAEMVAESWRSGMTLTTFVQLFESLVGPSNTQSMKLPALYDSVIVLDEPQALPMEWWKLVRRITTILTEEYNATIIAMTATQPALFDDAFELVNDRYFDHFERVEYDIHDSVLAF-DDTDATVDYETAGRTILNETGETESVLAICNTIDSATELTDSIEEREAVVDVGRCLELELDD--DALVKRVEATNERALVHLSTRLRPRDRLALIEATKQLTEYDVPIVAVSTQLIEAGVDISFDRVYRDIAPIDSAVQAAGRCNRSFESDLGAVTLWWLAPPAGTTKTPAQAVYDSGVSTISLTSKTLDAIGANGTVAERTMTREAVQHYYGLVAGRNPGSPQYVEWVDEAKGAKLGTLSLIGQRESVDVVVCRTDADRDLVDAMELAVREFDYDAFDDRRDEAKEITVSLPIYSQDSTEAETARHLEPLGDTDLCVLRRPQGSYFDTTKGLAVDE
>WP_015233838.1 [Natronobacterium gregoryi]
AAYYALEAKGYDDETCLAGFVAVAKHHGRLPDIAEYVYERTHRRAEKQQTAVAKQISDINDHVLEFAGNVFDAATDGDGSWEEFCHRFAGLLEDIKDRESLSNSCYALVLECWGSLVFADKTSAAAAATDTYEAVRPTADSLDDHVRSLEEQGTRAERLNHYRSEARTDVLESAASFADDGGGVATLTLPTGMGKTLSGLSAAMEIRDRRDGDRVVYALPFTSIIDQVVDELEDIYEVDTTGRLLTAHHHLSETTIRDEDRNDDVAGMLGESWRAGLTVTTFVQLFESLAGPSNKQSMKLPALRNSVVVLDEPQSLPLDWWKLVPRLVELLTEQYDATVIAMTATQPQLFEDATELVDETYFDATERVTYELDPSAERYLDDQTEPKGYDDAAATLLESTADDESALAVCNTIDSARTLTERVTDRPESTDVAEVYAEKLEHAGKCVAERVADAGGRSVLHLSTRLRPCDRLRLIETAKALTQRDQQLLTISTQLVEAGVDISFDRVYRDLAPIDSIVQAAGRCNRSFERDRGRVVVWWLETPAEQEKTPAEAVYNRGTKLLPTTAKTLDAVRSGATISETTVARNAVTRYYDRLDEKDVGADAYPTYVDEANGRKLAELSLIDKRLAIDVIVCRTAADRRKVNEIRDALNRYDFDAVDSLMRELRPKQISVPVYRSDSKEAQKLAELDTVGESDIRWVDTTKPGFFDEMTGFVVPD
>WP_255192060.1 [Natronobeatus ordinarius]
AAYYALDAQGYHTETCLAGFVAVGKHHGTLPDVAEYVFERSHRRAERQQAAIGHQLQDVDKNAPELAREIFEKATDGNGSWDEFHDGFGGLLGEIEDRESLPESCYALVLECWGSLVLADKTSAASASKGSYGAEPPSLERLDEYIGDLEADGTRSERLNHYRSRAQSIVLENAESFADDGGGVATITLPTGMGKTLAGLSAALTIRDRIGGERIVYALPFTSIIDQVVDEAQDIYETNTAGRLLTAHHHLAETTIQDVDLNDDVAGMLAESWRAGMTVTTFVQLFESLAGPANKQSMKVPALRNSVVVLDEPQSLPLDWWKLVPRLVTMLTERYGATVIAMTATQPHLFEDAVELVDTAYFEATERVRYRLDPSTERYIDEQDGPKSYDDAATELLKGLDSGDATLAVCNTIDSARKLTELVAQRPGLVDIGEVYADELEAVGTAVAKRAEAAGDRSLLHLSTRLRPVDRLTLIETAKELTGRGHPLLTISTQLVEAGVDISFDRVYRDLAPIDSIVQAAGRCNRSFERDRGEVTVWWLDTPEAQDKTPAEAVYNRGVSLLPVAARTLESVRGDKFLEETAVAKDAVEKYYEALREKNVGKETYASYVDEARGDELKNLSLIDQRNAIDVVVCRTDEERAAVDAIEEAMDRYEFDEVNRRMDDLRTRQVSVPFYSADSKEARELGDLPPVPEADVRFVDPSRPDFFDPTTGFVVPD
>WP_263020513.1 [Natronobiforma cellulositropha]
VAYYALEARGFEPETCLAGFVAVAKHHGRLPDVSTYVFKRTDFTEEKQLLAIAQQIADIDESVPQLADDILREASAGNSSWREFVEGFGALRETIQTRETLSDAFYSLVLECWGALVFADKTSAAQARDDVYAAIPPSLERLNEYVDDLERKGTRAQRLNYYRAQARKSVLENAETFADT-GGVATLTLPTGMGKTLSGLSAANTVRIQRDGERIIYALPFTSIIDQVVDDIETIYEADTAGRLLSAHHHLSETAIRDESRNDDVAGMLGTGWRAGITVTTFVQLFESLAGSSNAQSMKIPALRNSVVVLDEPQSLPLEWWKLVPRLTKLLTERYGATVIAMTATQPRLFDDAVELVEHTYFEATERIEYELDESVIGYITDRDGAKSHDDAARTLFETVDSDESALAICNTIDSAKTLTKLVSESPGLVSVGEVYGEVLETAGTTVADRVVENGDCALLHLSTRLRPADRLRLIETAKELTKGGHTLVAISTQLVEAGVDISFDTVYRDLAPIDSIVQAAGRCNRSFERERGRVTVWWLDVPEEQQKTPAEAVYNRGVRLLPATVRALEEVRGGRTLSETAVSQTAVERYYSQLEEKNVGRDEYATYVDESRGDKLAALSLINQRNTFEVAILRTETEKELPREIETAVDQYEFKRTNALLRELRATQVSVPIYRTDSREARKLASLNPIGESEIRWIDPSSPKFFDATTGFVVPD
>WP_250585915.1 [Natronocalculus amylovorans]
ATFYTLGEMGASDELKLAGFLAVLKHHGRLPDAAEKALKDTLTERKSREGYIRAQIENIESTERTVADQLLQTASNGEATWSSFYAAVSDLFDQITNTEKLSHNLYDVTIQLWSALTFADKTSAGGVNASNLLPSHLGLYRLESHIARLQIGVSDTDALNQTRESIRRVVRSNAKRFAEGSQSVATLTLPTGLGKTFAGLTAAYTIRDSYTKPRVIYALPYTSIIEQTRDIFERILDADPRGQSFTVHHYLSETVTYPEASEFSDATLLGESWRSGTVLTTFVQLFESLAAPSNSQGLKLSAITDSVIILDEPQTLPKPWWNAIRRLTKLLIEQYNVQIISMTATQPSLFTETISLLSTACFEAVTRVKYNIDESAQAFGPN-APLVSAEDAGNRLFETAINGTSVLSVCNTIRSTTATADAVSKAITVTRIGSEYRSALTHCTETVAAATLEQSEIFLGTFTSRIRPRDRRSLVIIANILARAKVPFVFVSTQAIEAGVDISFAKVYRDIAPLDSIVQAAGRCNRSFEWGNGDVTIWALAPTKDTSDPPSTYVYQP-RSQLTEVAQILSECCTSSVVPESMLTREAVPSYFDWVDSADLSNPKILDHINACRADQLNRYHLIDEYEKFDVVVAETALEKELVSQMTEAFGIGNKPLGFSLLSALSDLRVSVPVKDIEEVNRVYRVDHRELDTNGVQVLVCVDAKLYDGSGGFILDE
>WP_306756009.1 [Natronolimnohabitans sp. A-GB9]
TAYYALDARGYDAETCLAGFVAVGKHHGALPDIAKYVFDRSHRRDEKRQVIVAKQLENIDDHVPDLASEIIQKATAGNGSWEAFCEGFLELLGEIEDRGSLSASCYALVLECWGSLVLADKTSAASASRASYAAEQPSLERLDEYIGDLEADGTRSERLNHYRSRAQSTVLENAESFADDGGGVATITLPTGMGKTLAGLSAALSIRNRTGGERIVYALPFTSIIDQVVDEAQDIYETDTAGRLLTAHHHLAETTIRDVNLHDDVAGMLAESWRAGLTVTTFVQLFESLAGPANKQSMKVPALRNSVIVLDEPQSLPLDWWKLVPRLVTMLTERYDATVIAMTATQPQLFDSAVELVDTAYFEATERVRYRLDQSTERYIDEQDGAKSYDDAVTELLETLEGGDATLAVCNTIDSARKLTELVAQRPGLVDIGEIYADELEAVGAAVAKRAEAAGDLSILHLSTRLRPVDRLTLIETAKELTGRGHPFLTISTQLVEAGVDISFDRVYRDLAPIDSIVQAAGRCNRSFERDRGEVTVWWLEAPEEQERTPAEAVYNRGVSLLPVAARTLESVRGDEFLEETAVAKDAVEKYYEALREKNVGKETYASYVDEARADELENLSLIDQRNAIDVVVCRTDEERAAVDAIENAVDRYEFDEVNRRMDDLRTRQVSVPFYSADSKEARELGDLPPIPEADVRYVDPSRPDFFDPTTGFVVPD
>WP_306760228.1 [Natronolimnohabitans sp. A-GB9]
ACQHVLRQCGLSKHWQAVGFLAVAKHHATHLNDFRTISEYMGSAGPFTSATPTTQVESILENEQDAAGEILSAARPPSQALKEFVADFKRTVTVLKRPTDSGSREYIHLLRVWSTLTCADKLSSAGLPNRS--PNPIDPGQIPDYIETLPEEHGIQKTLNNRREQARKTCVDQVDEFLEADVNIGRITLPTGFGKTLTGTQTALELAQRK-EGRVIYALPYTSIIDQTDDIFQSVFGLSPLEERYTVHHHLAETRTRPTDAPFRDQHLLAESWQADLVLTTFVQLFESVVSPTNTQSIKLPALQDSVILIDEPQALSHSWWRLITYLCTRLADHYNIHIIFMTATQPGLFQTPFEFLPYDLIETHPRVEFRLHESVSEYVSNSASPLPISDAATEITAG--PTESTLVICNTIRSTTELSSAVVSRQSTTNLNAHLKELLQTQREEIVTELVERGETVVSTLTTRLRPIDRKLLIAAIRQLTNCEESLYVISTQLVEAGVDISFNRLYRDIAPIPSIVQAAGRCNREFSDEASTVTVWRLSNPRSNSKPPSYYIYTNSYDLLYPTREALAPYHSETTIEESVMIGDIVDRYYERLSAASPGDHSLVTAVQKGKFGTLANESLISEYPTADVVVCVDSIDLKLVRMYQEALEEGYHDWTRAIQRYLSSRTVSIPVRDTDLS----EPVFTPITEKGYYFVDASSDSVYSTAAGLVS--
>WP_178918100.1 [Natronomonas gomsonensis]
VTSLAMVRTGYAPETAAAGFYAVAKHHSVIQNIPTDIRRYHLDKVDARFELAEQQLSNIDATGSPAADEALRQATNGAYSWDELLTDGLSARATIKGERIPDETFYGCVLRMWSTLVTADKFDASGITTRDTEISRPAPNRLTSEVRKIAETASIKQRLDGLRTAANARTTENVLNEFSAGNRVFELTLPTGFGKTYTGLRAGLSLADHR-NSRLIYALPYTSIIDQVGSNIEDVFDISETDPAFTKHHHLADTRTVQHEASSGRETLHAEAWRSGLILTTFTQLLESVAGPGNVQSMKLPALQDSVIILDEPQAIPLQWWELVGRLTRYLVSEYDATVLFMTATQPRILNSPTPVGGIDLIDDYPRVSFRLHESLQRHIESGGRPYSLASAADELLEATTSPMNTAAIVNTVDSATTLATQLDTREDVVFLGSELLSYHQASECTYLEYLAETDALLVATLTTRLRPVDRVCLIESLRAILDGKIRTITVTTQLLEAGVDISFDRLYRDLAPLPAIVQAAGRCNRSFSADPSEVVIWRLDSQPSETFVPSQLIYGD-HSLLRPTLTALEALRTKEELPEGAVISTGISEYYDALDQRQTGQRRLTAAFDTAKGKLLREASLIETQSSKEVLVLVTEEDTTHYDEYVAAKAADEWETARQKFNQLKECLVTVSDESQSDE-------------DKLDAVRPDEIEKYDIETGVQL--
>WP_411715416.1 [Natronomonas sp.]
AAYYALKVQGFDTETRLAGFVAVAKHHGRLPDVIQYIHNCAYNAPERRQAAIAMQINDIEEHVSDFATELFVAATGGDGSWDGFRQSFKQLLDEIANRESLSESCYGLVLECWGSLVLADKTSAASRGDDAYEAAQPSREVLDEYIRELEASGSRTERLNHYRSRARSAIVENAASFANQGGGTATITLPTGMGKTLSGLSAAQTIRDELGSERIIYALPFTSIIDQVVDEIEEIYETDRFGRLLTAHHHLSETTIVD--KNDDVAGMLAESWRAGLTVTTFVQLFESLAGPANKQSMKIPALRDSVILLDEPQSLPLDWWKLVPRLVTMLTEQFGATVIAMTATQPQLFDDITELVDDIYFDATDRVRYEIDTSTDRYIDARERPKPYAEAGDELLDAADTGVSTLAVCNTIDSARALFEELTHRSPLQSVGDVYSNVLASVDKALADRIDERGERSVLHLSTRLRPIDRLKLIETAKRLTDKGHALITVSTQLIEAGVDISFDRVYRDLAPIDSIVQAAGRCNRSFEREQGRVTIWWLAAPDDQRKTPAEAVYNRGATLLPVTAETLTSVRREKPLVETAVSRTAVTEYYSKLSEKNVGRQEYVEHVDNVRGDELAALSLIDQRNAVDVIICRTDSERALVEDVRDAWREYDFDRVQQRMDELKETRVSVPIYRGESDTAEKLGQLNPVADTDVLCLDVREREYFDAHTGFVIPD
>WP_411714362.1 [Natronomonas sp.]
VTLYCLLECEVGDHAAEVATLVVAGHHDTSPPEPSKLAGSYGRTVQETYERVGEQFDDIGDEVPERADRIIRAANGGEGSWEDFREWHDDPVDDAHSNGAPGSGYYGDVVRLWTALKFADQTAASGIEDRDLGGTLPDREAIDRHVDDLDEGEGVLADLNCLRDRARRNATENVEALVES-DDVGLITLPTGFGKTYAGLSAGLRAADIN-DSRLVYVLPYTSILDQTASEIQSVFGVSPYSRAFTLHHHLSNTYTGLGDIGRSPGALHAESWLSGLTLTTTVQLFESLAAPTARQATRVPSLRESVVVIDEPQAIPEDWWQIVPALVELLVDTYDVTVILMTATQPGLVEDTRELTDTDFLADHPRVTYRLHDTVRTDLGDEYTTLDYPTAGGRMAEAAGDGRDVLAVCNTRASAEELYQYVTPMNAPVELGRLLHDYVDETGVELRRLALDAAATVYAFLSGDVRPDDRKLLIDTLVPLLDSDESVVLVSTSVVEAGVDVSFDTVFRDYAPIPNIVQSGGRCNRSFGGETGDVVVWRLAEPEDGNAIPSLVIHGGALPLLRETGHVLRRHEVDGCIDESTMVSDTVGEFYESLRELDPGDERLAKALFSASMSELEGEHMIDIEDYEDVVACLTDEERGDL--LGGGLDAGDM--------------GRHPGAQVNTD-----------GNSRYLLVDARDA-SYHPAFG-----
>WP_008164960.1 [Natronorubrum sulfidifaciens]
AAYYALDARGFNVETCLAGFVAVAKHHGTLPDVATYVFERSHRRSEKQQTAIAMQLEDIDDHVPELANEIFQKATAEKGSWESFYEGFLGLLNEIENRESLSDSCYALVLECWGSLVLADKTSAASNAHSTYKAKQPTFQKLDEYVRKLERDGTRGERLNHYRSRARTAVLENAETFADDGGGVATLTLPTGMGKTLSGLSAALSVRDQLGGNRIVYALPFTSIIDQVVDEIEEVYETDTAGRLLTAHHHLSETTIRDENLNDDVSGMLAEGWRAGLTVTTFVQLFESLAGPSNRQSMKLPALRNSVIVLDEPQSLPLDWWKLAPRLVAMLTERYDATVIAMTATQPQLFDDAVELVDDVYFEATERVHYHLDPSTERYIDTQAGPKSYEEATFELLDTFEANDSALAVCNTIDSARKLTDNVVDRPGLTNVGEVYEAELESVDTAIANQVVATGDRSLLHLSTRIRPIDRLLLIETAKELTERGHALVTVSTQLVEAGVDISFDRVYRDLAPIDSIVQAAGRCNRSFERERGDVTVWWLDAPDEQEKTPAEAVYNQGTTLLPVAAETLESIRVGDLLKETSVARTAVEKYYQKLHEKNVGKREYAIYVDEARGDELARLSLIDQRHAIDIIVCRTTQEREKVEDIARAVDRYDFSSANSLLDDMQTKQISVPIYQSDSKEARELADLPPVSETDVRYVDPSKPNFFDPVTGFVVPD
>WP_076610859.1 [Natronorubrum thiooxidans]
VALYCAETYTVDRRDAVLAALVVAHHHKRAPPDPTHSKQIYTSNVVNRYRVVEYQLENIGQHAEAVANEILEEAVAYSTSWSDFLDWYDNAMDTLAASRARGTRYYGDLIRLWSTLKHADQLAASLGTDLTAENSNLTTETLERFIEELPEETGIKGRLNKLRNQAQEQTVKNVETLVEMEDSVGLVTLPTGFGKTFAGLAAGLRACELT-GGNFVYALPYTSILDQTATEIERIFDVDVTDPSFTLHHHLSTTLSNLGEIGRSVGALHAESWRSDLTLTTTVQLFESLAAPTGRQATKLPALQDAVVVLDEPQAIPERWWKIVVDLIGILVTQYDATVILMTATQPRLIEESTTLVGVDFLKENPRVEYVIDESIGS----DTKPIDYRTAAERLATSPVSEDDTLAICNTRASARELHARTEDAGTIVKVGEVLNREMERTGDELRTLVVDEEVPILAYLSGDIRPDDRQLIINALEPLLASEHRVIMISTSVVEAGVDISFDKVYRDIAPIPNIVQSGGRCNRSFDGTMGRVTIWTLAAPPDRDQIPSRVIHGSDLPLLHATEEVLTA----RTIPEGRMVGEIVDQFYRHITQYDPGSDTLAKYIRDCRVNDLADERMIEIDDYEDVVICSTAAERNAGGMGESTIISEET-----LKRSGTHVSAQPPAQATTMD-----------GNSEYYLVDAQSE-HYDPVFG-----
>WP_312912694.1 [Natronosalvus caseinilyticus]
LAYYVLESREFDETDCLLGFLAVARHHGRLPDAVDYVHRAGIEQQTLYRSDVRSQAAHIDETVPKLASVLVERATNSNGNWNEFLERLSRELGWLAAPEKLPSGFYESVLQVWSALVFADKASAASLTTGVYRSTSPERQAIDDHIADIRAEGSRTERLNGRREEARQKVRDRAAEFVADDRRVATLTLPTGMGKTLTGLDAALTVLEETKEGRLIYALPYTSIIDQVADESRELFEESDGDERITVDHHLAETLVSPPEAVENVAALLGESWRTGMVVTTFVQLFESLTGPTNARSMKLPSLYGSVVVLDEPQALPLEWWPLVDRLVELLTEEYGASVITMTATQPKLLSEPFSLVSDPYYAELDRLDFALHPSAVAMLPGEQGSLSYDRAGELVARRAEDGDSVLTICNTIDSSRELTEAVANQTAILNVNEMYAEQLDATEEKTLADAVRQREPLLIHLTTRHRPCDRRHLIDVATDLAEAGEPVLFISTQLVEAGVDVSFDEVIRDFAPMDSLVQAAGRCNRSYDRARGRVTVWQLSPPPNREMTPASAVYGRGESLTKLTGQALATVYDGEPIPEPDVTRDAVDHYFELLEQRDVGADEYVDYLERAEAEQLSKLSLIDQRPAVDVIVTRTAEERKTVEEIRRMFAEYRWDKLNDLVESTADWQVSIPVYPGDNETIEKLSACEPLSGADRLVLDGRPGGYFDATDGVVIPD
>WP_330990107.1 [Salarchaeum sp. III]
AAYYALDARGFTPETCLAGFVAVAKHHGSLPDVAAYVYERAHRRAERRQNAVNVQLTDIHENARNLAEDVFENATGGAGSWIAFASDFVGVLDDIEERDALSESCYGLVLQCWSALVLADKTSAAGATSAAYAAETPSLDTLDDYIDDLP--GTRAQRLDYCRDRARESVVENAAAFADPGGGVATLTLPTGMGKTLTGLSAAFTIRDVLNGERVVYALPFTSIIDQVVDELETIYDTDGLDRLLTAHHHLETTAIYDHNRNDDVAAMLGESWRAGLTVTTFVQLFESLAGPRNTQSMKLPALRDSVIVLDEPQSLPLEWWKLAPRLVRLLEEQYGATVIAMTATQPELFDADTELVD-DYFDAVERVAYEFDDSIERYIDSRDGPKSYADAAAELRG-VPEDASALAVTNTIDSARELTERVTDGRSVVDVAGVYEDLLETEGDSVADAVLDDGGRPVLHLSTRLRPVDRLTLVETAKELTARECGLLTVSTQLIEAGVDISFDRVYRDFAPLDSIVQAAGRCNRSFERDRGRVTIWWLDAPTDEEKTPAAAVYNRGTNLLPVTADAIAAVRERGELDETAMAQTAVREYYQRIADRNVGKREYAEYVNDARADELGRLSLIDQRRVADVLVVRTAADRDRVDAIRKADRNYEFEDLDRLLDETKPIRVSVPLY--DDETEDAVRDLPEVSERGLRELDVRDRDHFDARTGFVVPE
>WP_330990384.1 [Salarchaeum sp. III]
VTLQALKEQGFSEKTALAGFFAVAKHHSCLPNLRPGVQKYTQG-AENRIETVEKQFKDIDDNASAAATHVLQQASDGQLSWGDIRHSP-ETQTLLKERIASQDGFYGYVLRVWATLVTADKFDASDITSADRDTPKLSVETLTQHVQELSKTASREERFAAIRTAANARATKTLTEEFQTGTRVFNLSLPTGFGKTLCGLRAALSLAGDR-DSRVIYALPYTSIIDQVDQTVQDIFDIPPSSPKYTKHHHLADTRTNLSDYSTGRETLHAESWRAGLVLTTFTQLFESLAGPQNTQSLKLPALEDSVIIIDEPQAVTPNWWPLIGRLTTYLVEEYDATVILMTATQPRILATPTPLLETSLLADYPRVTFSLHPSLTTHLNSSARPLALSDAAAELTTPTRDGENTLAIVNTVDSVASLVEHTTT-DHTTNITSKLLDYQDTP-AGYLEHLAEHSNRLIAPLTTRLRPIDRSRILTCLKLILDTETPTLTLSTQLIEAGVDLSFDRLYRDYAPLPALVQAAGRCNRSFGDTPSMATVWRLENPSESEYTPSELIYES---RLRPTQAVLASLQSEDEIPEAELVESTTE-YYDRFDQRQSEHLDLEDAFISGRGEELRKASLIESYSTQDILILPNDGVYTQYQAYQQLRDNREWTRARGEFQDLKQHLVSVPTTNPSDD---------------VLVLTPQECSNYDIETGPSLPA
>WP_145843285.1 [Salarchaeum sp. JOR-1]
LAHYALEARGFDGADPLIGFLAVAKHHGRLPDVAPYVSRTAADSKRLFRSDACQQAKKIDEEVPALAESVLEQATNSSGSWAAFLEYVSDKYRTIAEPEKLPPGFYESMLQVWSALVFADKASATHLSTGIYRSPTPERIEIDAYIDELQAEDPSTERMNERREDARQEVHARAKEFVDDDRNVATLTLPTGMGKTLTGLDAALTVLEGSNEGRLVYALPYTSIIDQVAEQSRELFGTGERGERLTVDHHLADTLVSPPDAVENVAALLGESWRSGMVVTTFVQMFESLAGPTNARSMKLPSLYGSVVVLDEPQALPLEWWPLVNRLVELLTEEYGASVIAMTATQPELLSEPFSLVADPYYDKLDRLDFVLHPSATAMLPGGS-TLSYDRAGDLVATRADDGDSVLAICNTIDSARELAKSVADRTTPVEVNEVYDELLDDADERTRTEATRRGQPLLVHLTTRHRPCDRRHLINVASALAEAGDPVLFVSTQLVEAGVDVSFDEVIRDFAPMDSLVQAAGRCNRSYDRNRGRVTIWQLAPPPNRETTPASAVYGRGESLTKLTGQALATVYDGGPMPEPAVTRGAVEHYFDLLDGRDVGADEYVEYLERAEAEQLGRLSLIDERPAVDVIVTRTADERETVEEIRRSFGEYRWDDLDDLVESTADWQVSVPVYPGDDDTMEKLAACEPLPDTDRLVLDGRPGGYFDATDGVVIPD
>WP_141464389.1 [Salinadaptatus halalkaliphilus]
AAFYALEAKGYDAETCLAGFVAVAKHHGSIPDVASYVFDRSHRRTEQSQTAIRLQIKDILDHAPDLASEVFEAATDGHGSWSEFCERYAGLLDDIEDYESLSESCYALVLECWGSLVLADKTSAAQAGSGDYAADSPSLSQLDEHVAEIEAGGTRSEQLNHYRSRARRRVLENAASFAENGGGVATLTLPTGMGKTLSGLSAAMEIRDRTGGDRIVYALPFTSIIDQVVDEIEEIYDADTAGRLLTAHHHLSETTIRDEEQNDDVAGMLAESWRAGLTVTTFVQLFESLAGPANTQSMKLPALRDSVVILDEPQSLPLDWWKLVPRLVAVLTERYDATVIAMTATQPQLFDDATELVDDVYFKTTERVTYELDSSTERYIDEQTGPKSYEGAAAELLEAIADGESALAICNTIDSAQTLTEHVTGGSELVDIGETYAGELERCSRVLANRIMDSGENSVLHLSTRLRPVDRLTLIETAKILTEHGHPLVTVSTQLVEAGVDISFDRVYRDLAPIDSIVQAAGRCNRSFERESGIVTVWWLDVPEEQQKTPAEAVYNRGPSLLPVAAETLAEVRVASTLPETAVARTAVKRYYERLQEKNVGKDAYPTYVDDARGDKLEALSLIEQRRAIDVVISRTDEDRELIEEAKAASKRYDFETVDSLMDKLRTKQISVPIYQSDSREARELSDLPPVSETEIRCLDPSKSNFFDPTTGFVVPD
>GAB3683122.1 [Salinarchaeum chitinilyticum]
AAYYALQASGYESGECLAGYVAVANHHGDLPDVPEYVFKRTNVSQNVRQGEVRRQVENIDRNAAELADEVIEEATDESGSWSDFRARIDNLFEQVKSSDALSDQCYPTVLQCWSALTLADKTSAAHADPSKYEGSKPEIKDLSSHIDELGGDDTRAARLDELRSEARTEVVDAATEFAESGGGVGTITLPTGLGKTLTGLEAALSVREELDGSRVIYALPFTSIVDQVADEIEDVFDADPSKDLLTIHHHLAETLIELDGQNARIEEMLGESWRSGLVVTTFVQLFESLVGPKNSQSLKLPALYDSVIVVDEPQGLPHNWWKLVRRLGEILTEEYDATLVAMTATQPRIFEDATPLVRSKYYEGVERVEYEFDESVATHVTDEPDPLDHEEAADRLERRAKDESSVLAVCNTIDSAREITNALEGRLDAPDLGAVYAELLEDR-TDLAEEIEDRDGPAIGHLSTRLRPIDRQRLIEAIKLLREREVPLVVASTQLIEAGVDVSFDRVYRDLAPIDSLVQAAGRCNRSFERDRGTVTIWWLESPDDSETTPAEAVYEMGDSLISLTVNVLDSILTASSVPEASVSSDAVEAYYETLTDRNAGKAEYVEHLDKAMCAQAGQLSLIDQRNAVDVVVCRTQTEREQIETINHEWNKRQFKSVRNRLDDLRATQVSVPVYERSSIVVDALNSLETVPETELRWIAPGTPDYFQATTGFVVPD
>WP_221169840.1 [Salinarchaeum sp. IM2453]
LAYYALSARDFKTETCLAGFVAVAKHHGSLPDVADYVFNRSHRRNERRQTAVAYQIKDIDENNRAVGQDIVQRATEGHGSWQEFREGFIDLLKEIEREDALSETCYGRALQCWSSLILADKLSAAGAPHNEYAPDYPSGDRLDEYVSKIESKGSRSEQFNYYRSQARTAVLDSVQEFVEADQQVATLTLPTGMGKTLTGLSAALEIRDQTDGDRVVYALPFTSVIDQVVNELENIYQTDITGNLLTAHHHLAETTMQDFELSDDVGTMLAESWRAGVTVTTFVQLFESLAGPANRQGMKLPALRNAVIVLDEPQSLPLDWWKLVPRLVKMLTEQYNATVIAMTATQPHLFEDEYKLIDDTYFSAISRVAYELDASTERYIAEQSNPKSYATAGHELQDTVEGDDSALAVCNTIESARELTEQVFS-PTMLDVGALYADELERRGSDLADRIETADGRPLVHLSTRLRPVDRLTLIETIKLLTERRVPVLVVSTQLVEAGVDISFDRVYRDLAPIDSIVQAAGRCNRSFESDRGTVTVWWLDAPGGQTRTPAEAVYNRGTTLLPVAAATLQCVRDEDGLSETDVARRSVRQYFERLEDKDVGKQEYADFVDDAMAAELGDLSLIDQRRSAEIVIARTHDERKLLEEIREAQAQYDYETLRDLIDKTKSLRISVPYYSEDSDRAEAIHDLPILEDQGIYMLDVRRQDKFDATTGFVTAT
>WP_142860697.1 [Salinigranum halophilum]
ATWFVLAEQGAPPRDCLAATLAVARHHQALPDAAPYTVDTLAEAFT--GPVIRAQCASISDEWPVAAAELLNLTG-VAVSWEKFEAWVNDIAEDLYNARQLPERLYDRTLHYWAAITLADKSHAMDITPEHFDIETLDRATIEDYVQSLRNDTSEQTALNTDRERARRQALRGVHEWIGD-TPIATLTLPTGLGKTLTGLSAAFEARDMLSEHPIVYALPYTSIIEQTRALFEDLWGADPTQSGLTVHHYLSETVVYHGEDANESAQLLGESWRDGTILTTFVQLFESLTGPSNRQGLKLSALDEGLVILDEPQALPKAWWDAIARELDLLTDEYGTRIIAMTATQPSLLRETVSLLETAYFERAERVRYTIDETALSHQLAEDTYLEHQTAADRIHRATTDDGSVLTVCNTIESSQTLTTHLCNHGDVTHLGDTIEAVVRERNTQIAQEVLARAGPFVLTLNSRYRPFDRQVIIELADTLSTSAVPFVLVSTQAIEAGVDLSFKRVYRDIAPLDSIVQAAGRCNRSYEWNGGRVTVWTLGPPNDETHPPAHYVYNRIPAHLQLIADVLATVENPTDISDVDFSKRAVDRYFDALSDKSLSSTEIRENIDLANAAWLARQSLIGGYQTVDVLVAVTDAEVEFVNTLTERFTQGDV-TAYDELDTASRMRVSLPATIVEDAPGIARLDGKRRNEDGVNVFCYVEDLQYSTDGGLQGRE
>WP_161569940.1 [Salinigranum halophilum]
ACFHALRAEGFSQRECAIGWLVVTRHHSPLIDTGDVFQRTLFDT-TAPLDAYAEQAADIAAR-AQVVQDIYDSLG-VPLDVAQFCEWITSYLKDISSLGEHPLESSFHVIELFSQLVAADKLAAAGYTLPC--RTRLPSDAVDSYIEEQFGP-PTPGTINELRTDARIAARTQLETYDSL-PDVVTLTLPTGSGKTLTALDIALQLRKQKTPPRIIYALPFTSIIDQNFEQFREVFGFDTTPEILLKHHYRSRDDYVVAGEGFWRDLMLTDRWESEVVTTTFVQLLESLVVPTNSQSLKLPNLRNAVVILDEVQAVPVKYWEVIRSCCKQLADDWGCTFIAMTATQPGMFA--PPLVPNNYFHQLERVTFEIHESLFG------DPLPLEELTEHVEQRVLSRPDVLVVCNTIRSAQRVFELLSNS----------------------------RELELAYLSSAVRPMDRRDLVASLRD--EATHQRVVVSTQVIEAGVDLDFDTVIRDFAPLDSLVQAAGRCNRHQLSGGGVVEF--VTTVDDSGRKPANAIYDT--PRLDATQRAIKSVMADDPIMESVMTTDAVATYFDELTVKTTDVS--IEALTHWQFEN-ARISLIPEALSVDVFVVGPDSDQEVYDDYAEAVRHNEHSRAHALKPDFYDRVVSVNLYTPDSDRAASIQKLPLPDELGVYRLPAHQPEWYDRQTGFKIPE
>WP_114578408.1 [Saliphagus sp. LR7]
AAYFALDARGFVTETCLAGFVAVAKHHGRLPDVADYVVQRTHRRAERQQAAIAKQLQNIDEHAPDLADAVFYNATGGVSSWGEFYDAFGGLLGEIEDQEALSESCYALVLECWGSLVLADKTSAAELSNGIYDANRPSLDRLDEYVGRIEAEGTRVERLNHFRSSARSSVLENAETFADDGGGIATLTLPTGMGKTLSGLSAALAIRDRRGGGRIVYALPFTSIIDQVVDEIEKIYGTDTTGRLLTAHHHLSETTIRDERRNDDIAGMLAQSWRAGLTVTTFVQLFESLAGPTNKQSMKLPALRNSVVVLDEPQSLPLDWWKLVPRLVAMLTERYDATVVAMTATQPQLFDDVTELVDEIYFEATERVTYELDPSTERYIEDQADPKSYADATAALLEAIESDESALAVCNTIDSAKTLTEHVTDAPGLGNVGEVYADELDRVGEALAERVSNGWNRSLLHLSTRLRPVDRLRLIETAKELTKRGYPLVTVSTQLVEAGVDISFDRVYRDLAPIDSIVQAAGRCNRSFESDRGRVTVWWLDVPGDQAKTPAEAVYNRSVSLLPVAASTLDSVRAGGTLSETDVARSAVESYYERLQEKNVGKQTYADYVDDVRADELGRLSLIDQRLTIDVIVCRTDDECTTVESIRTAWENYEFDRVRTRLDETKALRVSIPIYRADSEEAQTLDSLTQVPDTDIRWLDTRTSKYFEPTTGFVVPD
>WP_151099560.1 [Haloarcula sp. CBA1130]
AAYYALDAQGFETETCLAGFVAVAKHHGRLPDVTQYIYDRAYNSAEQQQAAIAMQLNDIEEHAPELAADLFEEATDSDGSWDGFRHSYKELLDEIVNRESLSESCYGLILEIWGSLVLADKTSAASRSVDVYEAEAPSMQVLDEYVNDLEAAGSRTERLNHYRSRARSAVIENAEKFAEEGGGVATLTLPTGMGKTLSGLSAAQTIRDELGGERVVYALPFTSIIDQVVDEIEEIYETDTLGRLLTAHHHLSDIKIVDEDKNDDVAGMLAESWRAGLTVTTFVQLFESLAGPANKQSMKLPALRDSVVILDEPQSLPLDWWKLVPRLVTILTEQYNATVIAMTATQPQLFDDVTELVDDVYFEATERVQYELDASAERYIETQSEPKAYADAGDELLRAVDAGASTLAVCNTIDSARALFDELTGSRSLLSVGDIYDDALDAVDEALATRIKNRSDASLLHLSTRLRPLDRLKLIETAKELTDDEHGLITVSTQLIEAGVDISFDRVYRDLAPIDSIVQAAGRCNRSFEREQGRVVIWWLDVPDEQEKTPAEAVYNRGATLLPVAAETLDSVREATPLSETAVARTAVTEYYRRLTDKNVGKQEYVEYVDDLRGDELSELSLIDQRNAVDIIICRTDTERKKVEKVRKAWKQYKFDRVRRLMDELKELRVSIPIYHGESEKKGKLGQLNQVSDTDVLCLDVREHQYFDQNTGFVIPD
>WP_115803827.1 [Haloferax sp. Atlit-24N]
AAYYALSAQNFDSETCLAGFVAVAKHHGRLPDVAAYVFSRANRRAELQQAAIAKQLKDIDEHAPELAREVFQSATDGEGSWSSFRGSFRELLTEVKNRETLSERCYGLVLECWGSLVLADKTSAAAAASGSYDAEKPTFERLDEYIESIERTGNRSERLNFLRAKARTSVLSNVESFADTDGGVATITLPTGMGKTLTGLSAALSVRDRVGGRRVVYALPFTSIIDQVVAEVEGIYQVDTTGRLLTAHHHLSEATIVDESANDDVAGMLAESWRAGMTVTTFVQLLESLAGPANRQSMKLPALRDSVVVLDEPQSLPLDWWKLVPRLVRMLTEQYNATVIAMTATQPQLFDDATELVSETYFEATERVQYELDDSTTRYIESREEPKSYTEAASAIVDETAETESVLAICNTIDSAQALTAHVTESSDAISVGSVYADVLESTDTTVAERVADAGGQPVLHLSTRLRPVDRLRLIETAKLLTERSCSLVVVSTQLVEAGVDISFDRVYRDLAPIDSIVQAAGRCNRSFERDRGRVVVWWLEAPDEQTKTPSEAVYNRGTALLPVATETLDDIGGGGTIPEAAVSKTAVEEYYRRLDEKNVGKDAYVECVNEARADELGELSLIEQRRSVEVVVCRTATERKRVEAARVAWRDYEFERGRQLMDSLKEATVSIPIYRSDSEEAQALSGLARIEDTETRWIDTRDVSYFDSTTGLVA-E
>WP_255348182.1 [Haloferax ATCC BAA-646]
VTAWALAVRGMSRQTTAAGFYAVAKHHSVLPNMRSDFADFCLDRVDQQYELAQTQLDSIDDTAAEAADVVIRQATNGAFGWDDYTAKGLEVRTTLNRKSGLDAEFYGCALRAWSTLVAADKADASGLGDSPRTTPRPDSRALDAVVSSLSDTWHYSDRLAALRTAANGRATSTLLERHAAGDRVFELTLPTGFGKTFSGLRAGLKLADKL-DSRVIYALPYTSIIDQVDEEVQKVFGVSPLNPEYTVHHHLADTRTSLSGPSSGRDTLHAESWRSGLVLTTFTQLFESLAGPGNVQSMKLPALQDSVIIVDEPQAISLDWWGLVGRVTQHLSEEYNATTVLMTATQPRLLTTPTPLVDTGLLRDAPRVQFDLHDSLTEYLDGDATPLSLVDAAEAIDTNLGSSTNELAIVNTVSCATALSESLL--DGRLALGSELLEYLRSTDAAYLQHLATRAEGVVASLTTRLRPVDRRALLQCLDLILDDETPTVTVSTQLIEAGVDLSFDRLYRDYGPLPSMVQAAGRCNRRFGGPTASVTVWRLDSPADDNYVPSQLIYGD-RSLLRPSKVALGELRYGSVISEQDMLTTGVETYYEALTQRDTADRDLVTAFDRAQGKKLRNESVVSDYPTQDVFVLVSGNDMEAHDAYARHRKDEKWSSARSAFHSLKPTLVSVPVDEESDE-------------KTPLVIRVDEDQDYDLETGVDLSG
>WP_115820200.1 [Haloferax sp. Atlit-16N]
AAFHVLNECGYDDRDCLAGLLSILRHHGRLPDAAEQLVKTTKAEAEEGSAYLAGQLSDIEDGETAVAHELLQNASGGTVSWTSFRDAMREIYDRVLSPDSLPDALYDRTVRLWSVLTFADKTCSAGLEDDRLRPEALELDDLEDAIEAKRRGASDEATLNQLREGIRRHVKENARAFADRDDHVATLTLPTGLGKTFTGITAAYTIRDETHAPRVVYALPYTSIIEQTRDVFENALNADPFGRAFTVHHYLSDTVTYPSISAYFNASRFAESWRSGTVLTTFVQLFESLTGPTNARGLKLPALHDAVIILDEPQTLPKEWWPAIRYLVDLLITEYNARVVSMTATQPSLFDDVSSLLSRAAFDAVSRTTYEIDESVSVDEHTDVDYCSHTTAGTRLVEAITTNTSALAVCNTIESASTLTTATTAAARTKHIGAVYQSTLNELSSDLAVAVLEKDRLLVGEFSSRYRPRDRRVLVTVATVIARSTQPFAFVSTQAVEAGVDISFSAVFRDLAPLDSLVQAAGRCNRSFEWTSGDVTIWSLGPTEDSAEPPANYIYPQ--AELTKVRRILDELCEMRTVPDTAVETDAIPAYFDWVNEADVEDRELTHALETCQGEVLARRSLIDGYETRDVIVAHTPVERRATKRLTELLSENSHAAGFELLNHLSGLRVSVPLKSLEGVTTITRIDGRPLDPEGVNVLTTTRTQFYDADGGLRITD
>WP_310893596.1 [Haloferax sp. S2CR25]
AAFHVLNECGYDDRDCLAGLLSILRHHGRLPDTAEQLVKTTKAEAEEGSAYLAGQLSDIEDGETAVAHELLQNASGGTVSWTSFRDAMREIYDRVLSPDSLPDALYDRTVRLWSVLTFADKTCSAGLEDDRLRPEALELDDLEDAIEAKRRGASDEATLNQLREGIRRHVKENARAFADRDDHVATLTLPTGLGKTFTGITAAYTIRDETHAPRVVYALPYTSIIEQTRDVFENALNADPFGRAFTVHHYLSDTVTYPSISAYFNASRFAESWRSGTVLTTFVQLFESLTGPTNARGLKLPALHDAVIILDEPQTLPKEWWPAIRYLVDLLITEYNARVVSMTATQPSLFDDVSSLLSRAAFDAVSRTTYEIDESVSVDEHTDVDYCSHTTAGTRLVEAITTNTSALAVCNTIESASTLTTATTAAARTKHIGAVYQSTLNELSSDLAVAVLEKDRLLIGEFSSRYRPRDRRVLVTVATVIARSTQPFAFVSTQAVEAGVDISFSAVFRDLAPLDSLVQAAGRCNRSFEWTSGDVTIWSLGPTEDGAEPPANYIYPQ--AELTKVRRILDELCEMRTVPDTAVETDAIPAYFDWVNEADVEDRELTHALETCQGEVLARRSLIDGYETRDVIVAHTPVERRATKRLTELLSENSHAAGFELLNHLSGLRVSVPLKSLEGVTTITRIDGRPLDPEGVNVLTTTRTQFYDADGGLRITD
>WP_418280795.1 [Halorubrum sp. DTA98]
VAYYALDAAGFEGDDPLVGFLAVAKHHGQLPDTADYVRKAAAERRRLFREDAFEQVANIDANESAVADALIDRSTDGEGSWEGFRGWLHGRFVTIGEPWNLSERFYDGTLQVWSALVLADKTSARHLTSEVYDATTPRRTAIDAKVRSIQRNDDRTRSLNEKRERARREARSRAETFAKSGGSAATLTLPTGLGKTFTGLDAGLTVLDRKGDGRLVYALPFTSIIDQVAAESESVFDVDRDSDVLTVDHHLSETRVPLLSTRADAESVLGESWRSGMVVTTFVQLFESLAGPGNVQSMKLPSLYDSVVVLDEPQALPHRWWALVERLARLLVEEYDVTVIAMTATQPKLFTETPSLVSESYYEGLDRVRFQLHPSVEAALDGEPEPVGYVDAGSQIAAVVGEGLSVLSICNTIDSARELSESVERQADPLVVNDVYDGVLANEGDATIERTIDRDQPLLVHLTTRHRPIDRQHLITVAIELTERDLPIVFVSTQLVEAGVDVSFDRVFRDFAPLDSIVQAAGRCNRSFDRDTGLVTTWVLEPPEGRDRTPSTSVYDYSDSLTKIAALALAEVYEGEPMDEYTVTRTAVESYFSMLDERGVGDSEYIEHVKQADAETLGQLSLIDEPPAVDVIVTRTREEAIHVEELRTAYREHDWETVKAKTNLLKPLQISVPMYGEDDE--SLFAHCMPIRQDERLHIDARSSEYFDTVEGVVTPD
