# Supplementary material for: Evolutionary insights into provirus-encoded CRISPR-Cas systems in halophilic archaea
Source: Microlife. 2025 Oct 22;6:uqaf033. doi: 10.1093/femsml/uqaf033 (PMC12596717; doi:10.1093/femsml/uqaf033)
Supplement: uqaf033_Supplemental_Files [file uqaf033_supplemental_files.zip › supplementary_data_1(trees)/supplementary_data_1/trees msa/cas5_protein_msa_aligned_trimmed.fas]

>WP_330631353.1 [Actinarchaeum halophilum]
TDEGIPSKCLSLSVRADWGHFRRIDRTVTKQTYRIPPRTTIAGLLAAIVGVGRDGYYDVFASDSSAIAIEACSELRTMALPSLGLGTNPDTFDDAGGTGQVKVRFPDSTDNRQLHGYHYLVSPVYRIDVAVEDPAFYGTLRHRLRNGCSHYTPTMGLSELLAAVDWHGEYEPARIAGSETVAIDSVLPDGVDAIIPTPETSYAVERVPGFMTTDSGGRHTTGFIDYAFVPNGDPLQARAITPVQIDGRTVVFR
>ESP86781.1 [Candidatus Halobonum tyrrellensis G22]
EVDGPSETCFSFELRGEWGHFRRVEGNLVKQTYRIIPRTTVAGLVAAMLGLDRDSYYEAFGPDVSAVAVEPITELRTINMPMNTLSTAKEHMTTMPSRGHARISMPDPSELRQQHNYEVLVEPAYRIDLQLANDDLRDRLQDRLRDGTSYYPPSLGLSEHLAEVTYLGEFEVTPQE-CETTDVDSAVLEAVDSVELSPETEVKVERSPAFMAADEGGRTTTAFQSVAYATGAEPLRVQDVETDEVDGRRVMFS
>WP_049972559.1 [Haladaptatus cibarius]
DSDSVPPRCLSVTVRGPWGHFRRIEGNIVKQTYRIIPRTTVAGLLAAVLGIGRDDYYDLFAPEESAIAIEPIEPLRTVNMPMNTLSTANEAMQSLNSRGKVSVKLPDPTKLRQQHNYEVLVDPAYRLYVWFANDDRFGELAAMLEDGRSHYVPSLGLSEHLAELDYHGISEVETGPTEGLVSVDSAVPNAVERVIPEKEARCQVEESPAFMTADAGGRTTTGFTSYAYNPDAGPLTVRNPETAIVDGKTVMFV
>WP_026178000.1 [Haladaptatus paucihalophilus]
DSDNVPPRCLSVTVRGPWGHFRRIEGNIVKQTYRVIPRTTVAGLLAAVLGIGRDDYYDLFAPEKSAVAVEPVEPLRTVNMPMNTLSTANEAMQSLNSRGKLSVKLPDPTKLRQQHNYEVLVDPAYRLYVWLENGDRFEELATMLEDGRSHYVPSLGLSEHLAELEYHGIEAVEVGPTDGLVSVDSAVPNAVDRVVPETETRCQVEESPAFMTADSGGRTTTGFTSYAYNPDAGPLTVRDPETAVVGEKTVMFV
>WP_231189441.1 [Haladaptatus sp. DYF46]
SLNPVGRRCLSFTASARWAHFRRIDTTTDKQTYRVVPRTTVAGLIGAILGKPRDSYYDLFAPDCSAIAIQPLTPVETMQIPMLTLPTKGGDIKQANVSGKTVIDPAVIEETRNRRTFEYLLDPAYRFDVILDDEDAYDELKTALETGTSVYTPSLGKTECLAEIQCGDEFEVKE--ASDVNAIDSIVPE--SKLTPMPNTSYSMERTPAYMEQDGNHRRTTGFVSYGYASTAEPIPVQGVSATVVDGRTVCFI
>WP_082837771.1 [Haladaptatus sp. R4]
DEDGVPSKCLSLTIRSDWGHFRRIDRTVTKQTYRLPPRTTIAGMLAAIAGVNRDGYYDIFAPDVSAMAITPVGEIRTVTMPTLGLGTHPGTMADMGGTGQVKVKYPDSTDNRQIHSYELLVNPAFRLDVAVEDEQFYSVLKHRLETGTSFYPPSMGLSEYLAWIEDPRIEQIERVDSTESVTVDSVIPDGADEIVPQDGVSFDVERTPAFMEADERGRKTTGYADYAFSDR-KKLKLRETTPVEVDGRTVVFH
>WP_259532815.1 [Halalkaliarchaeum sp. AArc-CO]
EFDPSSRRCVSLTVSGDWAHFRRIDTTNDKQTYRVIPRTTVAGLLAAILGEPRDSYYDVFARDSSAVAIVPQRPLRTMQVPMLTLPTAGGDIQTAGVSGKTVIPPEVLERERKRRAFEYLCDPAYRLHVVLDDDEWMDRLVDRLDADRSVYTPSLGKTECLADITESSVGTVTG--PESVSAVDSTLPE--AKVTPLADVSYAMERTPAYMTQANGGRKTTGFVSYAYPTDGGQIETADVEAYSVNGDTVCFL
>WP_310562342.1 [Halalkaliarchaeum sp. AArc-GB]
DFGTESAECLSFELRGQWGHFRRVEGNIVKQTYRIPPRTTIAGIIAAILGLDRDSYYDAFASEYSGIAVQPIEELRTMNLPQNTLSTAKEDMKTVPTRGHARISMPDSTKLRQQHNYEVLVDPAYRVDIQLDDAKLFGELRTRLEEGTSYYPPSLGLSEYLAEVEYIGTFDVESCE-AEDTDVDSVVVEAVDDIELAPGNPVRVERSPGFMVADAGGRTTKKFLSLAYSPDAEPVHVHDVETSRVDGRRVMFS
>WP_336364037.1 [Halalkalicoccus salilacus]
DSEGVPDRCLSLTIRADWGHFRRIDRTVTKQTYRLPPRTTIAGMLAAMVGSRRDSYYETFGSDVSAVAVEPLGTIRTVTEPMLGLSTNPDHFESAGGTGQVQVRYPDSTLNRQLHSYELLVDPAYRIDVAVEDRVFYRALANRLDTGTTHYPLSMGLSEYLAWVEFHGEYTVD-ICADEIVEVDSAVPVGAGSVVPREGVQTRVERMPSFMEADEHGRRTTGFSDYTFTTSEDGLEIREIVPARVGDRAVVFG
>WP_286044326.1 [Halalkalicoccus sp. NIPERK01]
SNLGLPETCLSFEIRGPWAHFRRVEGNIVKQTYRIPPRTTVAGIVAAMLGLERDGYYDAFGPGSSRVAIEPVGELRTMNVPQNTLSTANEHLKTVPSRGHTRISMPDPTELRQQHNYELIVDPAYRIDLQLADDDLFERFRDRLESGTSYYPPSLGLSEHLAEVEFLGSFDVQEHD-PETVRVDSAVVNATDSIEVEPEKRVRVERAPGYMAADEGGRTTTDFLSVGYSPAGESLLVADAATAHVDGRRVMFS
>WP_138006909.1 [Halalkalirubrum salinum]
DGSRQPNQCLSFTVRGPWGHFRRIEGNIVKQTYRIIPRTTVAGLLAAVMGIERDGYYDMFAPNKSAVAIQPVREIRTINMPMNTLSTASGNLQSLNGRGKLSIKLPDPTTLRQQHNYEVLVDPAYRIDIALSDNERYTELKETLAAGKSHYVPSLGLSEYLAEIEYHGEFAVEAGAKKGRVLVDSAVPNAVDDVVIDIGTRCQIEESPAFMQADDGGRTTTGFTTYSYNPDAEPLSVRNVETAHVDGRTVVFV
>MFB6124916.1 [Halanaeroarchaeum sp.]
EAGYSPERVLSLTVSGPWGHFRRIEGNVVKQTYRIVPRTTVAGMLAAVLGIGRDEYYDLFAPERSAIAIEPVAELRTVNLPMNTLSTAEGDLTSLNGRGKLSIKLPNPEKPRQQHNYEVLVDPAYRIDVALDHDGHFDALREMLSAGKSHYVPSLGLSEYLAEIDYHGVFTIDGPDSDDPVRVDSAVPGGFADVIVEPDARVQIEESPAFMTTDGGGRTRTGSTTYAFNPDAGPLTVQGANVAHVDGRSVVFV
>WP_050048131.1 [Halanaeroarchaeum sulfurireducens]
ESEARPERCLSLTVSGPWGHFRRVEGNVVKQTYRIVPRTTVAGLLAAILGIGRDEYYDLFGPDSSWIAIEPAQELRTVNMPMNTLSTAEGDLTSLNAHGKISIKLPNPEKPRQQHNYEVLVEPAYRIDVALADRERYEQLREMLATGKSYYVPSLGLSEHLAEIDYHGEFDVKTANDEGGIDVDSTVPGGFEDVIMDTERRCQVEESPAYMERNESGRKTTAFATYAFNPDSGPLAVTDATASTVGDRTVVFL
>WP_229115115.1 [Halapricum desulfuricans]
DNDGVPDQCLSFTVTSSWGHFKRVGRTVTKQTYRIPPRTTIAGMVAAIVGADRDSYYNTFGIENAAMAITPLSELRTINIPTTGLGTDPDDVTTTVKKRRFSLTYQETTGDRQLHAYEVLADPAYRIDLALEDETFYEQLQEHLVEGTSVYPPSLGKSEYLATIKDVEDQTPSRIDGESTYDIDSVVPISLAEAIPQGGVTYSAERSPAAMERHTGGRRTTHFDDYIFTQQDSPVRVGEITPVSVEDRTVVFR
>MEF8825134.1 [Halapricum sp.]
DSPWMPERCLSVTIRGPWGHFRRVEGNVVKQTYRIMPRTTVAGLLAAVLGIERDGYYELFGPDRSAIAIEPVDELRTVNMPVNALSTADENLQSLNARGKVSVKLPDPTDLRQQHNYEVLVDPAYRIDVALADEKRYRDLRETLEAGRSHYVPSLGLSEYLAELEFHGEFTIEDGTADGAVPVDSAVPDAVDDVVLNRKTRCGIEESPAFMAVDAGGRTTTAFTEYVYNPDAEPLEIHDVDASVVDDRTVVFV
>WP_188871975.1 [Halarchaeum rubridurum]
EGDGLPETCLSFELRGEWGHFRRVEGNIVKQTYRIIPRTTVAGLVAAILGLGRDSYYEAFGPDVSAVAVEPIDELRTINMPMNTLSTAKEHMTTMPSRGHARISMPDPSELRQQHNYEVLVEPAYRVDLQLANDDLRGRLQDRLRDGTSYYPPSLGLSEHLAEVTYLGEFEVTPHE-RETTDVDSAVLEAVDSVELTPETAVKVERSPAFMAADEGGRTATAFQSIAYATGAESLRVQDVQTHEVDGRRVMFS
>WP_123077914.1 [Halarchaeum sp. CBA1220]
TDESFPARCLSLTVEGPWGHFRRVEGNVVKQTYRVIPRTTVAGLLAAVLGIERDGYYDLFAPGNSAIAVQPVRPLRTLNMPMNTLSTANEDLTSLNPRGTVSVKLPNPEKPRQQHNYEVLVDPAYRIDVALSDAETYRDLRAALAAGTSHYVPSLGLSEHLADITYHGEFAVEDGPSDDAVAVDSAVPDAVDAVVPDPDTRCQLEESPAFMETDPGGRTTSSFTTYAYNPDAGALRVRDVDTARVDGRTVVFV
>WP_005533724.1 [Haloarcula argentinensis]
GNGGQPDRCLSFTIRGPWGHFRRIEGNIVKQTYRIIPRTTVAGLLAAVLGIERDGYYDLFAPDSSAVAIEPVREIRTVNMPMNTLSTAAGNLQSLNGRGKISVKLPDPTTLRQQHNYEVLVDPGYRIDVALADEQWYTELRETLAAGESHYVPSLGLSEHLADIKYHGEFDVANAPQTDTVEVDSAVPNAVDDVVLDAGTRCQIEESPAFMESDAGGRTTTGFTNYAYNPDADSLEVRDTTAASVDGRTVVFV
>WP_407067018.1 [Haloarcula brevis]
TSRSLPDRCLSFRLSGPWGHFRRVEGNTVKTTYRIIPRTTVAGLLAAVLGIGRNQYYDLFGPESSAMAIEPVSELRTINLPVNNLTTSQEGLKGVNTYGKVSVYYPDPTEDRQRTNYEVLVEPEYRIDLWLADGERYDELREYLAEGKAYYTPSLGLSEYLADIEYLGEYEVTAVAQSEPHAVDSAVPDP-DGVIPEPNVNYGTERSPAFMERTTAGRRTTSYLTYTYSPDGNSLTVSDTTTASVDNRTVVFR
>WP_007188931.1 [Haloarcula californiae]
-SRYIPDTCIGFDVTADFAHFRKVGNNSAKPSYRIPPRTTVAGLLAGILGMPRDSYYDLFSPARSAIAIVPKGLPHTYTMGITTVNTKADAIQYLPQEKHAEMLTPESYYDRQRDTYEMLVDPEYRVYVALSDQNSYNELRERLETSRYHYSPALGLSECIADIRNVEIHTVGPGI---EDAVDSAAYDD-SEVVPKPGVTIKRERAPLYMESTDGGRRTTEFGNITYAAGDDRLPVDESRTHTVGEHQVAFY
>WP_014030716.1 [Haloarcula hispanica]
GNDGQPDRCLSFTVRGPWGHFRRIEGNIVKQTYRIIPRTTVAGLLAAVLGIERDSYYDLFAPDSSAVAIEPVREIRTVNMPMNTLSTADGNLQTLNSYGKISVRLPDPTTLRQQHNYEVLVDPAYRIDVALADEQWYTELRETLAAGESHYVPSLGLSEHLADIEYHGEFDIADGPLTDTVEVDSAVPNAVDDVVLDAGTRCQIEESPAFMESDSGGRTTTGFTNYAYNPDADSLNVRDTTAASVDGRTVVFV
>WP_416010359.1 [Haloarcula japonica]
GDGDQPDRCLSFTIRGPWGHFRRIEGNIVKQTYRIIPRTTVAGLLAAVLGIERDGYYDLFAPDSSAVAIEPVREIRTVNMPMNTLSTAAGNLQSLNGRGKISVKLPDPTTLRQQHNYEVLVDPGYRIDVALADEQWYTELRETLAAGESHYVPSLGLSEHLADIKYHGEFDVANGPQADTVEVDSAVPNAVDDVVLDAGTRCQIEESPAFMESDAGGRTTTGFTNYAYNPDADSLEVRDTTAASVDGRTVVFV
>WP_262181542.1 [Haloarcula laminariae]
DADGVPDRCLSFTVKSTWGHFKRVGRSATKQTYRVPPRTTVAGMLAAIVGAERNSYYDTFGADNAAIAITPLSDIRTVNIPTVGLGTDPKDVTTNVGNYYFNLTYQNTEGDRQLHAYEVLADPAYRIDVALEDNDFYEELRDHLEAGTAVYPPSLGKSEYLATIDDVQGH-PERVNADTQLDVDSVVPGSLSDTIPQSGVTYGVERSPAVMERHNGGRRTTRFDDYVYTQQDSTVQIGDAIPVSVESRTVVFR
>WP_137685463.1 [Haloarcula mannanilytica]
DLDVSGRECLSFTVSGSWGHFRRLDATTEKLTYRVIPRTTIAGLVAAILGRPRNSYYETFAADASAIAVTPCSDLETIAIPQLTLPTEEGDIQTAGVSGKTVVDPGRIATERKRRTFEYIVDPAYRIDLVLSETDTYNELKEMLLAGRSTYTPYLGKSECLARVDDVDVNTVTN--DADATAVDSTVPE--EYVVPTAGEPLRMERTPAFMAANETGRHTTGFVSYAYATGTDTVETSGAPTYSVGDRTVCFV
>WP_011222268.1 [Haloarcula marismortui]
DSDWSPERCLSLTVRGPWGHFRRVEGNVVKQTYRVMPRTTVAGLIAAVLGIERDGYYDLFAPGRSAIAIEPVRGLRTLNMPVNALSTAADNLKSLNSRGKLSVKLPDPMDLRQQHNYEVLVDPAYRIDVALADSETYRELRQTLEAGRSHYVPSLGLSEHLANISFHGEFTIEEGPDDTVVSVDSTLPNAVDDVVLDSDTRCGIEESPAFMTTDAGGRTTTAFTTYAYNPDAEPLRVRNMQPSRVDGRTVVFV
>WP_220581383.1 [Haloarcula nitratireducens]
ADEWTPDRCLSVTVRGPWGHFRRVEGNIVKQTYRVIPRTTVAGLLAAVLGIERDGYYDLFASDASAIAIEPTTELRTVNMPMNTLSTAAGDLRSLNGRGKISMKLPDPTTLRQQHNYEVLVEPEYRLDIALADEQRYRELRELLEAGRSHYVPSLGLSEYLAELDYHGEFEISDGPSDGVVTVDSAVPNAVDDVVLSPETRCQVEESPAFMATDSGGRTTTAFTTYTYSPDATGLDVRNVETAHVDGRNVVFV
>WP_310899235.1 [Haloarcula onubensis]
RGRLPASRCLSFTVRGPWGHFRRVEGNIVKQTYRIIPRTTVAGLLAAVLGLGRDEYYDIFGPQSSAIAVEPTSRLRTVNMPMNTLSTASSDLQSLNPRGKISVRLPDPTKLRQQHNYEVLVDPAYRIDVALADDDTYQTLREYLKVGKSHYIPSLGLSEHLAEIEYHGEFDIEDQPVDGTGTVDSAVPDAVDDVLIEPGTRCQVEQSPAFMTADSGGRTTTAFTTYAYSPDAEPLKVRSIEAARVGERTVVFV
>WP_121304970.1 [Haloarcula quadrata]
GEGSHPDRCLSFTVRGPWGHFRRIEGNIVKQTYRIIPRTTVAGLLAAVVGIERDGYYDLFAPDESEVAIEPVCEIRTINMPMNTLSTASGDLQSLNGRGKISVKIPDPTALRQQHNYEVLVEPAYRIDISLADAEWYTTLRETLEAGKSHYVPSLGLSEHLAEIDYHGEFDVDAGPQGEQVAVDSAVPNAVDDVVLEAGTRCQIEESPAFMKADSGGRTTTGFTTYTYNPDADPLTVTDIETASVDGRNVVFV
>RKS75899.1 [Haloarcula quadrata]
DSDWSPERCLSLTVRGPWGHFRRVEGNVVKQTYRVMPRTTVAGLIAAVLGIERDGYYDLFAPGRSAIAIEPVRGLRTLNMPVNALSTAADNLKSLNSRGKLSVKLPDPMDLRQQHNYEVLVDPAYRIDVALADSETYRELRQTLEAGRSHYVPSLGLSEHLANISFHGEFTIEEGPDDTVVSVDSTLPNAVDDVVLDSDTRCGIEESPAFMTTDAGGRTTTAFTTYAYNPDAKPLRVRNMQPSRVDGRTVVFV
>WP_220617901.1 [Haloarcula rubra]
NLPDDAETCLSFTISGPWGHFRRIEGNIVKQTYRVIPRTTVAGLIAAMLGIERDGYYDLFAPGESLVAIEPATELRTMKLPMNTLSTADEHLASLNPRGKLSIKLPDPSKPRQQHNYEVLVDPAYRVDVWLSDDKRYEQLRSLLESGESYYVPSLGLSEYLATVEYHGEFPIETGPNGETVTIDSTVPEAVDSIVPQPDTRYQIEQTPAFMERDEGGRTTSAFVSYAYNPDGGSLRLTDLSPQTVDGRVVVFT
>WP_220600220.1 [Haloarcula salinisoli]
GNGGQPDRCLSFTVRGPWGHFRRIEGNIVKQTYRIIPRTTVAGLLAAILGIERDGYYDLFAPDSSAIAIEPVREIRTVNMPMNTLSTAAGNLQSLNGRGKISVKLPDPTTLRQQHNYEVLVDPAYRIDVALADEKVYTKLCEMLADGESHYVPSLGLSEHLADIEYHGEFDVADGPETDTVEIDSAVPNAVDDVVLDAGTRCQIEESPAFMESDAGGRTTTGFTNYAYNPDADSLEVRDTTTVSIDDRTVVFV
>WP_049919488.1 [Haloarcula sinaiiensis]
DADGIPDRCLSFTVSSTWGHFKRVGRTVTKQTYRIPPRTTVAGMLAAIVGAERNSYYETFGEDNAAIAITPESDLRTINIPTTGLGTDPDDVTTTAKKRRYSLTYQETTGDRQLHAYEVLADPSYRIDVALEDEEFYQKLHDHLEAGTSVYPPSLGKSEYLATIENVQGQEPEPASSSGPYDIDSIVPIELADAIPQGGVAYESERSPAVMERHQGGRRTTRFDDYVFTRRDGTVKTDDVKPVSVGNRIVVFR
>WP_121578495.1 [Haloarcula sp. Atlit-47R]
DADGIPDHCLSFTVSSSWGHFKRVGRTVTKQTYRIPPRTTVAGMLAAIVGAERNSYYETFGDDNAAIAITPESDLRTINIPTTGLGTDPDDVTTTAKKRRYSLTYQETTGDRQLHAYEVLADPSYRIDVALEDEEFYQKLHDHLEAGTSVYPPSLGKSEYLATIEDVQGQEPEPASSSGPYDIDSVVPIELADAIPQGGVAYESERSPAVMERHQGGRRTTRFDDYVFTRRDGTVKTDDVKPVAVGNRTVVFR
>WP_121513527.1 [Haloarcula sp. Atlit-7R]
GNDGQPDRCLSFTVRGPWGHFRRIEGNIVKQTYRIIPRTTVAGLLAAVLGIERDSYYDLFAPDSSAVAIEPVREIRTVNMPMNTLSTADGNLQTLNSYGKISVRLPDPTTFRQQHNYEVLVDPAYRIDVALADEQWYTELRETLAAGESHYVPSLGLSEHLADIEYHGEFDIADGPLTDTVEVDSAVPNAVDDVVLDAGTRCQIEESPAFMESDSGGRTTTGFTNYAYNPDADSLNVRDTTAASVDGRTVVFV
>WP_199725368.1 [Haloarcula sp. Atlit-7R]
TPDSLPEQCLSFRLSGPWGHFRRVEGNTVKTTYRIIPRTTVAGLLAAVLGIGRNQYYDLFGPESSAMAIEPVSELRTINLPVNNLTTSQEGLKGVNTRGKVSVYYPDPTEDRQRTNYEVLVEPEYRIDLWLDDEEKYDELREYLSEGKSYYTPSLGLSEYLADIEYLGEYEVTAVAQSEPHAVDSAVPDP-DGVIPEPNVNYGTERSPAFMERTTTGRRTTSYLTYTYSPDGDSLTVSDTTVASVDNRTVVFR
>WP_166976268.1 [Haloarcula sp. JP-L23]
DDQPVGETCLSFTVRGEWGHFRRVEGNIVKQTYRLMPRTTIAGLLAGVLGIGRDNYYDLFAEEVSAIAIEPRGTLRTMNIPQNTLSTAKANIDMHPSRGHARIGLPDPTDLRQQHNYEMLVEPEYRIDCWLDDEETYANLRRRLRNGESYYTPSLGLSECLASITYHGEHNIESADATDP-VVDSAVVEAVDSVVLDQETPVRTEQSPGFMRTDDGGRVTTDFVAYGFSPRGDPLTVRDTDACVVGGRKVMFS
>WP_165896696.1 [Haloarcula sp. JP-Z28]
DSDWSPERCLSLTVRGPWGHFRRVEGNVVKQTYRVMPRTTVAGLLAAVLGIERDGYYDLFAPGRSAIAIEPVRGLRTLNMPVNALSTAADNLKSLNSRGKLSVKLPDPTDLRQQHNYEVLVDPAYRIDVALADSETYRELRQTLEAGRSHYVPSLGLSEHLANISFHGEFTIEEGPDDTVVSVDSILPNAVDDVVLDSDTRCGIEESPAFMTTDAGGRTTTAFTTYAYNPDAEPLRVRNMQPSRVDGRTVVFV
>WP_310898120.1 [Haloarcula terrestris]
ESGDQPDRCLSFTVRGPWGHFRRIEGNIVKQTYRIIPRTTVAGLLAAVLGIERDGYYDLFAPGRSAVAIEPVREIRTVNMPMNTLSTAAGNLQSLNGRGKISVKLPDPTTLRQQHNYEVLVDPAYRIDVALADDERYTELRETLAAGESHYVPSLGLSEHLADIKYHGEFDIEDGPQQDTIDIDSAVPNAVDDIVLDAGTRCQIEESPAFMENDSGGRTTTGFTNYAYNPDAEPLKVSNTSASSVNGRTVVFV
>MFB6073379.1 [Haloarculaceae archaeon]
-ARYVPDTCIGFDVTADFAHFRKVGNNSAKPSYRVPPRTTVAGLLAGIMGMPRDSYYDLFSPSSSAVAVVPKELPHTYTMGITTVNTKADAIQYLPQERSAEMLTPESYYDRQRDTYEMLVDPVYRVYVALADEDVHDELRERLEDSRYHYSPALGLSECIADIRDVDTHAVESTT---TDAVDSAAYDD-SAVVPRPGVTVKRERAPLYMEATDGGRRTTAFGNITYATGDDRLPVDDSRAHAVGDHEVVLY
>WP_059058535.1 [Halobacterium hubeiense]
EDDQLPETCLSFELRGEWGHFRRVEGNIVKQTYRIIPRTTLAGLVAAMLGLDRDSYYEAFGQDVSAVAVEPIAELRTINMPMNTLSTAKEHMMTMPSRGHARISMPDPSELRQQHNYEVLVEPAYRVDLRLANDDLRDRLQDRLRDGTSYYPPSLGLSEHLAEVTYLGEFEVTPRE-RETTDVDSAVLEAVDSVELTPETEVKVERSPAFMAADEGGRTTTAFQSVAYATGAEPLRVQDVETHEVDGRRVMFS
>WP_408611697.1 [Halobacterium noricense]
GTGEFPRRCLSFTVRGPWGHFRRVEGNIVKQTYRIIPRTTVAGLLAAVLGIGRDEYYGLFAPDTSAVAIEPVRELRTLNMPMNTLSTANESMQSLNSRGKLSMKLPDPTKPRQQHNYEVLVEPAYRIDVALADDARYRELRSHLEAGTSHYVPSLGLSEHLAQLDYHGEFAIEPRTNDDTVSVDSAVPNAVDSVIPEPETRCQVEESPAFMAADAGGRTTRSFTAYAYNPDTGPLSVRGISAATVDGRTVVFV
>WP_232589634.1 [Halobacterium noricense]
DSRFVPETCIGFDVTADFAHFRKVGNNSAKPSYRVPPRTTVAGLLAGIMGMPRDSYYDLFSPSSSAVAVVPKTLPHTYTMGITTVNTKADAIQYLPHEKSAEMLTPESYYDRQRDTYEMLVDPVYRVYVALADEDVNDELRERLEDSRYHYSPALGLSECIADIRNVETHPVDPAA---TDAVDSATYDD-SAVVPRPGVTVKRERAQLYVEATDGGRRTTAFGNITYATGDDRLPVDVSRAHSVGAHDVVFY
>WP_285266245.1 [Halobacterium salinarum]
---------MSFTVRGPWGHFRRVEGNVVKQTYRIIPRTTVAGLLAAVLGIGRDKYYELFASDSSAVAVEPVRDLRTLNMPMNTLSTADESMQSLNSHGKLSVKLPDPSKPRQQHNYEVLVEPAYRIDVALADDARYRELRSHLEAGTSHYVPSLGLSEHLAQIDYHGEFEVKPAPDDGVVSVDSAVPDAVDSVVPGPETRCQVEQSPAFMTADERGRTTRSFTTYAYNPDTGPLSVQDIDASIVDGRTVVFV
>WP_285265459.1 [Halobacterium salinarum]
EDDGLPETCLSFELRGEWGHFRRVEGNIVKQTYRIIPRTTVAGLVAAMLGLDRDSYYEAFSQNVSAVAVEPIDELRAINMPMNTLSTAKEHMTTMPSRGHARISMPDPSELRQQHNYEVLVEPAYRVDLQLANDDLRGRLQDRLRDGTSYYPPSLGLSEHLAEVTYLGEFEVTPHE-RETTDVDSAVLEAVDSVELTPETEVKVERSPAFMAADEGGRTTTSFQSIAYATGAEPLRVHDVKTHEVDGRRVMFS
>WP_205250728.1 [Halobacterium sp. GSL-19]
DSRFIPNTCIGFDVTADFAHFRKVGNNSAKPSYRVPPRTTVAGLLAGIMGMPRDSYYDLFSPSSSAIAVVPKELSHTYTMGITTVNTDADTIKYLPHEKSAEMLTPESYYDRQRDTYEMLVDPVYRVYVALNDEDVHDELRERLENSRYHYSPALGLSECIADIRNVDTHAVKPGD---TDAVDSAAYDD-SAVVPRPGITVNRERAPLYMEATDGGRRTTAFGNITYATGDDRLPVDASRTHAVGDHEVVLY
>WP_079991687.1 [Halobaculum gomorrense]
-TDGLPDRCLVCTISGDWGHFRRVDRTVTKQTYRLPPRTTIAGLLAAIVGVGRDEYYETFNSDQSAIGIEPIGDLRTTTQPTLGLGTNPSTYDRAGGTGQVQVEFPDSTDNRQIHSYEYVVDPTYRVYIATEDEEFYRDLRTHLERGTSHYTPTLGLSELLATVSVPEETTVEPVNLGSTAVIDSALPVAVDSVVPKPGTSHHVERLPAFMEADGGYRRTTGFADYAFTTG-EELEVRDVALGRLDGRTIAFY
>WP_313693722.1 [Halorarum halobium]
AGAALPETCLSFELRGEWGHFRRVEGNIVKQTYRIIPRTTVAGLVAAMLGLERDSYYEAFGPSASAVAVEPIEELRAMNVPQNTLSTAKEHMTTMPSRGHARISMPDPTELRQQHNYELLVDPAYRIDLRLADDHLRERLRARLEDGTSYYSPSLGLSEHLAEVTYLGEFDVTPKA-RETTRVDSAVVEAVDSVELEPDTEVNVERSPAFMTADEGGRTTRAFQSLAYATGAEPLRVHDIETREVDGRRVMFS
>WP_144904256.1 [Halobellus captivus]
DNDGVPSKCLSFVLRSDWGHFRRIDRTVTKQTYRIPPRTTVAGLLAAIAGVRRDGYYDVFAPGTSAVAITPVEPIRTVTQPTLGLGTHPGTMEAAGGSGKIRVKYPDSTDNRQIHSYELLVTPAYRIDVAVEDDRFYSVLKHRLETDTSFYPPSMGLSEFLAWIEPIGEHRPEPVGTGDSIQINSAVPDGIDEIVPQAGVTYDVERVPGYMEVHDGGRRTTGFVDYAFAS--ETLKIRTVSPVNIDGHVVAFE
>WP_256290561.1 [Halobellus inordinatus]
NFPNGADTCLSFTISGPWGHFRRIEGNIVKQTYRVIPRTTVAGLIAAMLGIERDGYYELFAPGESLVAIEPVSKLRTMKLPMNTLSTADEHLASLNPRGKLSIKLPDPSKPRQQHNYEVLVDPAYRIDVWLSNDERYEQLHSLLESGESYYVPSLGLSECLATVDYHGEFPIEPGADSETVTVDSTVPEAVDSVVPEPETRYQIEQTPAFMERDGDGRTTSAFVSYVYNPDGGSLRLTEVSPRSVDGRSVVFT
>WP_188785695.1 [Halobellus salinus]
NLPDGANTCLSFTISGPWGHFRRIEGNIVKQTYRVIPRTTAAGLIAAMLGIERDGYYDLFAPGESLVAIEPASELRTMKLPMNTLSTANEHLTSLNPRGKLSIKLPDPSKPRQQHNYEVLVEPAYRIDVWLSDDDRYQQLRSLLESGESYYVPSLGLSEYLASVDYHGEFPIERGPDGETVTVDSTVPEAVDSIVPEPDTRYQIEQTPAYMQCDEGGRTTSAFVSYAYNPDGESLRLTDVSPRAVDGRAIVFT
>WP_007143040.1 [Natronobacterium lacisalsi]
DDDGVPDRCLSFTVRSTWGHFKRVGRSVTKQTYRVPPRTTVAGMLAAIVGAERNSYYDVFGADNAAIAITPLSDIRTVNIPTVGLGTDPGDVTTTVGNYYYNLTYQDTTKDRQLHAYEVLADPAYRIDVALEDEAFYDELRDHLESGTAVYPPSLGKSEYLATIEDIEDRPPSRVDTDGVVEIDSVVPGSLSDAIPQGGVTYGTERSPAVMERVDGGRRTTRFDDYVYTNQDDVVQIRDPVPVSVGSRTVVFR
>WP_006673619.1 [Halobiforma nitratireducens]
RDSAFPERCLSVTVRGPWGHFRRIEGNVVKQTYRIIPRTTVAGLFAAVLGIERDGYYELFGPNRSAIAIEPVREIRTINMPMNTLSTADGDLQSLNGRGKLSVKLPDPTTLRQQHNYEVLVEPAYRIDVALADEERYRELRSMLEDGRSHYVPSLGLSEHLAELEYHGEFDVEPGPDDQPVAVDSAVPDGVEDVIFEAGTRCQVEESPAFMATDPGGRTTTEFTTYTYNPDAKPLRIRNVDAATVDGRTVVFV
>WP_229773982.1 [Halocalculus aciditolerans]
SSHEFPERCLSFTVRGPWGHFRRVEGNVVKQTYRVIPRTTVAGLLAAVLGIGRDDYYELFAEGASAVAIEPVSELRTLNMPMNALSTAKSDLTSLNGRGKVSVRLPNPAKLRQQHNYEVLVDPAYRVDVALADDERYRELRETLDAGKSHYVPSLGLSEHLAEIDYHGEYAVEDGSSEGVVDVDSAVPNAVDSVVPDPGTRCQVEESPAFMETDAGGRTTTAFTAYTYNPDAGPLAVRDVETSLVDGRTVVFV
>WP_124957113.1 [Halocatena pleomorpha]
NDEGVPSKCLSLAVAGDWGHFRRIDRTVTKQTYRVPPRTTVAGLLAGIVGVGRDGYYDVFAEESSAIAIEVCSELRTVAMPSLGLGTNPSTFDDAGGTGQVKVRFPDSTDNRQLHGYHYLVNPVYRIDVAVEDPAFYGTLRHRLRNGCSYYSPTLGLSELLASVEWVGEHEPDPVETNDTVAIDSVLPDGVDAIVPTAGTSYSVERVPGFMTVDSGGRHTTGFINYAFVPDGSPLQVAEIHPVNVNDRTVIFR
>WP_247995932.1 [Halocatena salina]
NDEGVPSKCLSLTVAGDWGHFRRIDRTVTKQTYRVPPRTTVAGLLAGIVGVGRDGYYDVFAEESSAIAIEVCSELRTVAMPSLGLGTNPSTFDDAGGTGQVKVRFPDSTDNRQLHGYHYLVNPVYRIDVAVENPAFYGTLRNRLRNGHSYYSPTLGLSELLASVEWMGEHEPDPIETDDTVAIDSVLPDGVDAIVPTAGTSYSVERVPGFMTVGSNDRHTTGFINYAFVPDGSPLQVAEIHPVNVNDRTVVFR
>WP_049903442.1 [Halococcus agarilyticus]
ESEWVPERCLSVTVRGPWGHFRRVEGNVVKQTYRIIPRTTVAGLLAAVLGVERDGYYDLFGPSASRIAIEPVSPLRTLNMPMNTLSTAGGDLQSINAHGKITIRLPDPTNLRQQHNYEVLVGPEYRIDIALSDEKTYRKLRETLAAGKSHYVPSLGLSEHLAELEFHGEFEVRDGPTDDPVAVDSAVPNRIESVVLESGTRCQVEESPAFMANDSGGRTTTEFTSYVYNPDAKELDVRDIDAKTVDERTVVFV
>GAA0465881.1 hypothetical protein GCM10008985_23580 [Halococcus dombrowskii]
GSEWSPERCLSLTVRGPWGHFRRVEGNVVKQTYRIIPRTTVAGLLAAVLGIGRDEYYELFAPDRSAVAIQPLRELRALNMPMNTLSTAAGDLRSLNARGKISVKFPDSTKLRQQHNYEVLVEPAYRIDVALADDERYDRLREQLAAGKSHYVPSLGLSEHLAEIEYHGEFAIDTGTDEEQTAVDSAVPNAVDDIVIDAGSRCGVEESPAFMRADSGGRTTTAFTTYAYSPDAESLEVRDIETSQVDDRTVVFV
>WP_256684392.1 [Halococcus qingdaonensis]
DANGVPDKCLSLTVRSAWGHFKRVGRSVTKQTYRIPPRTTVAGLLAAIVGSDRDSYYDVFAADTSAIAITALTDLRTVNIPTTGLGTDPDSVTRTAGSRRYALTYQDTGGDRQLHAYEVLADPAYRIDVALEDEDYYETLQDHLVSGTSHYPPSLGKSEYLCSIEDVEDVVPSSVEQRDQYDIDSIVPISLSEAIPQSRVTYRIERSPAVMEATPGGRRTTRFDDYVHTQADANVRVAEVTPVNVDGRTVVFR
>WP_206536834.1 [Halococcus salifodinae]
TVDAIPEECIVLEISGEFAHFRKPSTTSPAQTFGIPPRTTVAGMLAGMLGMERDSYYELFSRETSSVAVSLESSLRRLSVGINVLTTDGPNTSPTSGRPGKHIT-----GHRQQTVFEVLCDPIYRVYVGLDDETVMDRMEEMFAAGKSVYTLSLGLSEYLATFEFIGRFDVST--HTGRATVRTAVPGEEVDLIPATDARYVTERSPAFMTTGEGGRKADGSQTLTYDRNGGPIELRETPYAIVDGDPIVFS
>EMA54398.1 [Halococcus salifodinae DSM 8989]
TVDAIPEECIVLEISGEFAHFRKPSTTSPAQTFGIPPRTTVAGMLAGMLGMERDSYYELFSRETSSVAVSLESSLRRLSVGINVLTTDGPNTSPTSGRPGKHIT-----GHRQQTVFEVLCDPIYRVYVGLDDETVMDRMEEMFAAGKSVYTLSLGLSEYLATFEFIGRFDVST--HTGRATVRTAVPGEEVDLIPATDARYVTERSPAFMTTGEGGRKADGSQTLTYDRNGGPIELRETPYAIVDGDPIVFS
>HET7323188.1 [Halococcus sp.]
SGDRSPGRCLSLTVSGPWGHFRRVDGNTVKATYRIPPRTTVAGLLAAIAGYERDGYYETFDRSRSGIAIQPVVAIRTMNLPENSLTTSNEGMKTVNSRGKVSIRYPKPDADRQRINYEVLVDPAYRFDVWLADETAYDRLHSRLADGRSEYVPSLGLSEFLASVTFHGEFPFTPAETDEPVAIDSALPDP-KEIVPAPDRPHGTERSPGDMTRTVRGRKTTEYLRWAYSRNGDPLHARGVEAYEVDGRTVVFS
>HET7323181.1 [Halococcus sp.]
DGDGVPEKCLSLTVRADWGHFRRIDRTVTKQTYRLPPRTTVAGMLAAIVGSRRDSYYEVFAPSVSAVAVEPVGEIRTVTEPMLGLSTNPDHFERRGGTGNVQVRYPDSTLNRQLHSYELLVDPAYRVDVAVEDESFYRALAGRLDAGTAYYPLSMGLSEYLAWIEFHGEFTVE-RRSDETSEVDSAVPVGAGSVLPHEGIRTHVERMPAFMETDENGRRTTGFGEYTFTTGDERIEIREVTPARVGDRTVVFG
>WP_120068639.1 [Halococcus sp. IIIV-5B]
EVAWSPERCLSVTIRGPWGHFRRVEGNVVKQTYRIIPRTTVAGLLAAVLGIERDGYYDLFGPNGSRIAIQPVSQIRTLNMPMNTLSTADSDLTSVNSRGKLTVKFPNPTHLRQQHNYEVLVDPAYRIDIALRDEGKYHELRETLAAGKSHYVPSLGLSEHLAELEYHGEFEIQDGPTEEIISVDSAVPNAVENVVPEPDSRCQVEESPGFMEADSGGRTTTAFTSYVYNPDAEALRVKNVETNTVDGRTVVFV
>WP_007736477.1 [Halococcus thailandensis]
GSQFVPNSCIGFDVTADFAHFRKVGNNSAKPSYRIPPRTTVAGLLAGIMGMPRDSYYDLFSPDSSAIAVVPKELPHTYTMGITTVNTKADAIQYLPHERSAEMLTPKSYYDRQRDTYEMLVDPIYRIYVALDDRDVHDELRERLEDSRYHYSPALGLSECIADIRNVDVHSVESAS---TDVVDSAAYDA-STVIPRPGITIKRERAPLYMEATDNGRKTTAFDNITYATGDDRLPVNESRAYTVGEHRIVFC
>WP_071933128.1 [Halodesulfurarchaeum formicicum]
AEDGVPDHCLSFTVQSTWGHFKRVGRSVTKQTYRIPPRTTVAGMLAAIVGADRDSYYDVFGADNAAIAITPVSDLRTVNIPTVGVGTDPGSVAKTAGNHYYTLTYQDTTEARQLHGYEVLADPAYRIDVALEDEAFYDDLRDHLNAGTAIYPPSLGKSEYLATIKDVQNQTPVRVEANNLIDVDSVVPGSLADAVPQGGVTYGVERSPAVMEKSGGGRKTTRFDDYVYTQKDNTVRINELVPVEVGSRTVVFR
>WP_122105192.1 [Halorubrum glutamatedens]
EDDDQPDRCLSFTVRGPWGHFRRIEGNIVKQTYRIIPRTTAAGLLAAVLGIERDGYYDLFGPDNSAVAIEPVREIRTVNMPMNTLSTAAGNLQSLNGRGKISIKLPDPTTLRQQHNYEVLVDPAYRIDIALADDQWYSELRKTLASGESHYVPSLGLSEHLADIEYHGEFDIEDGPQTGTIEVDSAVPNAVDDVVLEAGTRCQIEESPAFMKADSGGRTTTRFTNYAYNPDAESLKVTNTSAASVDGRTVVFV
>WP_379798190.1 [Haloplanus sp. GCM10025708]
DREWSPERCLSLTVRGPWGHFRRVEGNVVKQTYRIIPRTTVAGLLAAVLGIERDGYYQLFGLERSAVAIEPVREIRTLNMPVNALSTAAENLRSLNGRGKLSVKLPDPTDLRQQHNYEVLVDPAYRLDVALADEDRYQRLRELLAAGKSHYVPSLGLSEHLAEIEFHGEFDVTPGPDEGITAVDSAVPNAVDDIVLGRETRCGIEESPAFMAADSGGRTTTAFATYAYNPDAEPLEVRGIESSRVDERTVVFV
>WP_122106347.1 [Halorubrum glutamatedens]
DLDVVGRDVLSFTARGPWAHFRRIDATTEKLTYRVMPRTTVAGLLAAVLGEPRDSYYDTFAKDTSAIAISPECPLETQSIPQLTLPTKSGNIKTAGVSGKSVIDPEVIAEERKRRTFEYVVDAAYRIDLVLDDTETFERLTDFLESGRSTYTPSLGKTECLADITDVTRTTVED--GGDVEAIDSTVPE--EHVVPTAGEPLRMERTPAYMEADESGRRTTGFVSYAFTPGDQTLTAPSAPVRSVEGRSVCFL
>WP_008572452.1 [Haloferax sp. ATCC BAA-646]
-DGGRPDRCLSFTVSGPWGHFRRVEGNVVKQTYRIIPRTTVAGLLAAVLGIERDGYYDLFAPDSSEIAIEPVRAVRTLNMPMNTLSTAGGNLQSLNGRGKISVKLPNPTALRQQHNYEVLVEPAYRVDVWLAETARYRELRELLEAGKSHYVPSLGLSEHLAEIDYHGEFDIESGSEAGRVEVDSAVPNAVDDVVLREGTRCQVEESPAFMQADAGGRTTTEFTTYAYNPDAEPLVIDGVDSVEVDGRNVVFV
>WP_115803828.1 [Haloferax sp. AS1]
-DGGRPDRCLSFTVSGPWGHFRRVEGNVVKQTYRIIPRTTVAGLLAAVLGIERDGYYDLFAPDSSEIAIEPVRAVRTLNMPMNTLSTASGNLQSLNGHGKISVKLPNPTALRQQHNYEVLVEPAYRVDVWLAETERYRELRELLEAGKSHYVPSLGLSEHLAEIDYHGEFDIESGSEAGRVEVDSAVPNAVDDIVLREGTRCQVEESPAFMQADAGGRTTTEFTTYAYNPDAEPLVIDGVDSVEVDGRNVVFV
>WP_089781125.1 [Haloferax massiliensis]
GGDGRPDRCLSFTVSGPWGHFRRVEGNVVKQTYRIIPRTTVAGLLAAVLGIERDGYYDLFASGSSAVAIEPAREVRTLNMPMNTLSTASGNLQSLNGRGKISVKLPNPTALRQQHNYEVLVEPAYRVDVWLAETARYRELREMLEAGKSHYVPSLGLSEHLAEIDYHGEFAVESVSGPDRVEVDSAVPNAVDDVVLREGTRCQVEESPAFMRADSGGRTTTEFTTYAYNPDAEPLVIDGVDAAEVDGRTVVFV
>WP_151162698.1 [Haloferax litoreum]
AGGDWQDRCLSLTIRGPWAHFRRVEGNIVKQTYRVIPRTTVAGLLAAMLGIGRDQYYELFGPDQSLIAIEPVQPLRTINMPMNTLSTATEHLHSFNSRGKISVKLPDPSKPRQQHNYEVLVDPAYRIDISLADRGRYAELREMLAAGKSHYIPSLGLSEYLADVEYHGEFDIERGYDDSIVEVDSTIPNGVERVIPQADIRFEAEESPAFMTTDSGGRTTSGFAAYAYSPDAEALSVRDVEAARVDGRTVVFT
>WP_390242200.1 [Haloferax chudinovii]
SGDGHPDRCLSFTVSGPWGHFRRVEGNVVKQTYRIIPRTTVAGLLAAVLGIERDGYYDLFASGSSAIAIEPVRAIRTLNMPMNTLSTASGNLQSLNGPGKISVKLPNPTALRQQHNYEVLVEPAYRVDVWLAETARYRELREMLESGKSHYVPSLGLSEHLAEIEYHGEFDVETVSENERIEVDSAVPNAVDDVVLRAGTRCQVEESPAFMRADSGGRTTTEFTTYAYNPDAQPLVIDGIDTVAVDGRNVVFV
>WP_004971286.1 [Haloferax denitrificans]
GDDGRPERCLSFTVSGPWGHFRRVEGNVVKQTYRIIPRTTVAGLLAAVLGIERDGYYDLFAPGSSGIAIEPVRAVRTLNMPMNTLSTASGNLQSLNGRGKISVKLPNPTALRQQHNYEVLVEPAYRVDVWLAETARYRELREMLEAGKSHYVPSLGLSEHLAEIDYHGEFDVESASGAGRVEVDSAVPNAVDDVVLREGTRCQVEESPAFMRVDAGGRTTTEFTTYAYNPDAEPLVVDGVDSVEVDGRNVVFV
>WP_424009433.1 [Haloferax denitrificans]
DANGVPTDCLSFTVRSTWGHFKRVGRSVTKQTYRIPPRTTVAGMLAAIVGADRDSYYDVFGADNSAIAITPLSDLRTVNIPTTGLGTDPKGVTETVGSWRYKLTYQNTTGDRQLHSYEVLADPAYRIDVALENEEFYDSLREHLVNGTSIYPPSLGKSEYLAVIEDVEDREPEVQDIDGTLDIDSVVPISLSEAVPQGKVTYGVERSPAVMVRESGGRRTTRFDDYVYAQQSKPVRIGDVSPVQIGDRTVVFR
>WP_049907642.1 [Haloferax elongans]
SESVEPPRCLSLTIRGPWGHFRRIEGNIVKQTYRIIPRTTVAGLLAAVLGIERDGYYGLFAPGESAIAIEPVEPLRTMNMPVNTLSTAAESMKSLNSRGKISIKLPDPTKPRQQHNYEVLVDPAYRLYVWVSDSDQFDALHQMLSQGKSQYVPSLGLSEYLADIRYHGQFEVENDPTTGVVAVDSAVPNAVDRVIPDTETRCQIEESPAFMQADGSGRTTTGFTSYAYNPDAGPIHVRDPDTNIVDGHTVMFV
>WP_004972493.1 [Haloferax gibbonsii]
----MSESCLVFDVSGDFAHFRKPETTSPAQTFGIPPRTTVAGMTAAILGLDRDSYYDTFSRESSRIAVQLRSPIRRISLGINILTTEGSSSKTKGARPGRFVT-----SQRQQNVFETLCDPEYRLYVSLDDERLMDKLEQYLVAGKSHYALSLGLSEHLATHDFQGRYEIQR--GQGDAVVDSVIPGESLGIVPDSESRYVTERVPGFMRSTADGRVSDGFQTVTYERNGQSIEIRDINYAQVGGETVVFG
>WP_074794015.1 [Haloferax larsenii]
SETVETPQCLSLTIRGPWGHFRRIEGNIVKQTYRIIPRTTVAGLLAAVLGIERDGYYDLFAPGNSAVAIEPVEPLRTVNMPVNTLSTAAESMKSLNSRGKISIKLPDPTKPRQQHNYEVLVDPAYRLYVWLSDSDQFDALHHTLSQGKSQYVPSLGLSEYLADIRYHGQFAVEDDPTTDVVAVDSAVPNAVDRVIPDTETRCQIEESPAFMQADGSGRTTTGFTSYAYNPDAGPVHVRDPDTNIVDGRTVMFV
>WP_258303688.1 [Haloferax larsenii]
ELDVAGRECLSFTVEGPWAHFRRIDATTEKLTYRVIPRTTVAGLLAAILGEPRDSYYDTFAPDASAMAISPVCSLETQSVPMLTLPTKSGDIKSAGVSGKTVIDPEVIATERKRRTFEYVVDAAYRIDLVLEDRETFDRLHDFLASGRSTYTPTLGKSECLANITDVTRSTIEA--DGNTEAVTSTVPE--EYVVPTPGTPLRLERTPAFMTADEGGRRTTGFSSYAFAPGDETLTAPGAPVMQVSDRAVCFR
>WP_004060810.1 [Haloferax mediterranei]
SGTAGPPRCLSLTVRGPWGHFRRVEGNIVKQTYRIIPRTTVAGLLAAVLGIERDGYYELFARGRSAIAIEPVAPLRTVNMPVNTLSTADESMKSLNPRGKISIKLPDPTKPRQQHNYEVLVDPAYRLYVWMSDSHWFETLHETLDEGKSHYVPSLGLSEYLAEITYHGRFEVESGPTDTAVAVDSAVPNAVDHVVPDAESRCQIEESPAFMTVDGGGRTTTDFTSYTYNPDAGPVRVRNPDTAIVDGNTVMFV
>WP_049915771.1 [Haloferax mucosum]
SETADPPRCLSLTIRGPWGHFRRVEGNIVKQTYRIIPRTTVAGLLAAVLGIERDGYYELFGPGHSAVAIEPVEPLRTLNLPVNTLSTANESMKSMNAKGKISIKIPDPTKPRQQHNYEVLVDPAYRLYVWLRDSDWFDMLHEMLDEGKSHYVPSLGLSEYLAEIEYHGQFTVETGPADSVVAVDSAVPNAIDRIVPDAETRCQIEESPGFMTSDTGGRTTTGFTSYAYNPDAGPVNVRNPDTHIIDGNTVMFV
>WP_390225686.1 [Haloferax namakaokahaiae]
-DDGIPSKCLTFALTGDWGHFRRIDRTVTKQTYRVPPRTTLAGLLAAVVGVGRDGYYDIFADDTSAIAVELLSPPRTVSLPSLGLGTNPNTFSSSGGTGNVKVQYPDSTAARQLHSYHYLVEPAYRVSVAVEDPVFYGTLRDRLEEGVAYYPPTLGLSELHAAIGYEAEHAVERVASPDRCTVDSLVPNGVGAIIPDTEQSYAVERVPGTMTADGTSRKTTSYVDYAFREDTGQLTVDKVEVVEVGGRTLAFV
>WP_049968220.1 [Haloferax prahovense]
----MSESCLVFDVSGDFAHFRKPETTSPAQTFGIPPRTTVAGMTAAILGLDRDSYYDTFSRESSRIAVQLRSPIRRISLGINILTTEGSSSKTKGARPGRFVT-----SQRQQNVFETLCDPEYRLYVSLDDERLMDKLEQYLVAGKSHYALSLGLSEHLATHDFQGRYEIQR--GQGDAVVDSVIPGESLGIVPDSESRYVTERVPGFMRSTADGRVSDGFQTVTYERNGQSIEIRDINYAQVGGETVVFG
>WP_082682096.1 [Haloferax profundi]
ITNGVPTRCLSFTVSSSLGHFRRVDRTATKQTYRIIPRTTVAGITAAIAGWDRDSYYDAFSSENSAISIEVTGGVRTLTQSRHELSTDPDDMGGGGGTGRLRAKFPDGERPRQLRSYEFVVDPAYRIELATTDTSRYKELKQKLEAGLSYYPVSMGKSEYLASIEYHDEKTPEPVLSEEAVDIESAVPSGGANVVPSSEKIYR-ERVPGYLTADSEGRQTTGFIDYTFTAT-DSVTLQVKGCARIADRTVVFC
>WP_052367644.1 [Haloferax sp. ATB1]
-DDGVPSKCLTFTLTGDWGHFRRIDRTVTKQTYRVPPRTTLAGLLAAVVGVGRDGYYDIFADDTSAIAVELLSPPRTVSLPSLGLGTNPNTFSSSGGTGNVKVQYPDSTAARQLHSYHYLVEPAYRVSVAVEDPVFYGTLRDRLEEGVAYYPPTLGLSELHAAIGYEAEHAVERVASPDRCTVDSLVPNGVDAVIPDTEQSYAVERVPGTMTADETSRKTTSYVDYAFREDTGQLTVDKVEVAKVDGRTLAFV
>WP_052367883.1 [Haloferax sp. ATB1]
ELDVAGRACLSFTVSGPWAHFRRIDTTTEKLTYRVIPRTTVAGLVAAVLGEPRDSYYETFSRSNSAIAISPECTLETQSIPQLTLPAADGHIKTAGLSGKSVIDPAEIAKERKRRTFEYVVDAAYRIDVILEDGETFDRLREFLETGRSTYGPFLGKTECLATISDVSHTIVEE--DGDDEAVSSTVPE--EYVVPEPGTPLRMERSPAYMAADETGRKTTGFVSYGYTPGGESLRAPGAPVMTVEDRSVCFL
>WP_115828049.1 [Haloferax sp. Atlit-19N]
DANGVPNDCLSFTVRSTWGHFKRVGRSVTKQTYRIPPRTTVAGMLAAIVGADRDSYYDVFGADNSAIAITPLSDLRTVNIPTTGLGTDPKDVTSTAGSWRYKLTYQNTTGDRQLHSYEVLADPAYRIDVALEDEEFYDSLREHLMNGTSIYPPSLGKSEYLAVIEDVKDRELDVQDIDGTLDIDSVVPISLSEAVPQGRVTYGVERSPAVMEREPGGRRTTRFDDYVYAQQSKPVRIGDVTPVTLGDRTVVFR
>WP_115891617.1 [Haloferax sp. Atlit-48N]
GGDGRLDRCLSFTVSGPWGHFRRVEGNVVKQTYRIIPRTTVAGLLAAVLGIERDGYYDLFAPGSSGIAIEPVRAVRTLNMPMNTLSTASGNLQSLNGHGKISVKLPNPTALRQQHNYEVLVEPAYRVDVWLAETARYRELRELLEAGKSHYVPSLGLSEHLAEIDYHGEFDIESGSEAGRVEVDSAVPNAVDDIVLREGMRCQVEESPAFMRADSGGRTTTEFTTYAYNPDAEPLVVDGVDSVEVDGRNVVFV
>WP_115805955.1 [Haloferax sp. Atlit-4N]
DANGVPTDCLSFTVRSTWGHFKRVGRSVTKQTYRIPPRTTVAGMLAAIVGADRDSYYDVFGADNSAIAITPLSDLRTVNIPTTGLGTDPKDVTATAGSWRYKLTYQNTTGDRQLHSYEVLADPAYRIDVALEDEEFYDSLREHLLNGTSIYPPSLGKSEYLAVIEDVKDREPEVQAIDETLDIDSVVPISLSEAVPQGRVTYGVERSPAIMERESGGRRTTRFDDYVYAQQSKPVRIGDVTPVTLGDRTVVFR
>WP_115821041.1 [Haloferax sp. Atlit-6N]
FTAGVPDRCLCFTVASSLGHFRRVDRSGTKQTYRIIPRTTAAGLIAAIAGWERDEYYETFRTETSAMSISITGGVRTLSQSRYELGTNPDDLTGSGGTGRLRVKYPDGARPRQLRTYEYLVEPAYRICVALSDHQRYEQLKDKLVSGHTHYPVSMGKSEYLATVEYHGEAFPTPIKSETTVDVDSAVPTRDATVIPTTDRVYR-ERVPGYMRADTTGRQTMEFIDYAFTKD-TPLTLAVDGTAQVMDQTDVFC
>WP_396613671.1 [Haloferax sp. S1W]
YEGEGPPECLSLTVRGPWGHFRRIEGNVVKQTYRIIPRTTVAGLLAAVLGIERDGYYELFAPENSAISIQPVAPLRTVNMPANTLSTADESMTSLNSHGKISIKLPDPTKPRQQHNYEVLVDPAYRLYVWLRSSDWSETLHEMLSAGKSHYVPSLGLSEYLAEITYHGRFEVEAGPTDTVVPVDSAVPNAVDSVIPDADARCQIEDSPAFMVADGGGRITTDFTTYAYNPDAGPVQVRNPDTNIVDGNTVMFV
>MDS0241384.1 [Haloferax sp. S2CR25]
-DDGIPSKCLTFALTGDWGHFRRIDRTVTKQTYRVPPRTTLAGLLAAVVGVGRDGYYDIFADDTSAIAVELLSPPRTVSLPSLGLGTNPNTFSSSGGTGNVKVQYPDSTDARQLHSYHYLVEPAYRVSVAVEDPVFYGTLRDRLEEGVAYYPPTLGLSELHAAIGYEAEHAVERVASLDRCTVDSLVPNGVDAVIPETEQSYAVERVPGTMTADETSRKTTSYVDYAFREDTGQLTVDKVEVAKVDGRTLAFV
>WP_411967357.1 [Haloferax sp. YSSS75]
DADGVPDRCLSFTVRSTWGHFKRVGRSVTKQTYRIPPRTTVAGMLAAIVGAGRDSYYDTFGSDNSAIAITPLTELRTVNIPTTGVGTDPGDVTSTVGSWRHKITYQNTEGDRQLHAYEVLADPAYRIDVALEDDEFYDALRTNLVDGTSVYPPSLGKSEYLATIEDVKDRTPTRVTDDSITDVDSVVPISLSKAVPQGGVTYGVERSPAVMEAESGGRRTTRFDDYVYTQQDATVRIGDVVPVTVGDRTVVFR
>WP_188424437.1 [Haloferax sulfurifontis]
GGDGRPDRCLSFTVSGPWGHFRRVEGNVVKQTYRIIPRTTVAGLLAAVLGIERDGYYDLFAAGSSAVAIEPAREVRTLNMPMNTLSTASGNLQSLNGRGKISVKLPNPTALRQQHNYEVLVEPAYRVDVWLAETARYRELREMLEAGKSHYVPSLGLSEHHAEIDYHGEFAVESVSGPDRVEVDSAVPNAVDDVVLREGTRCQVEESPAFMRADSGGRTTTEFTTYAYNPDAEPLVIDGVDAAEVDGRTVVFV
>WP_004064674.1 [Haloferax lucentense plasmid cas5]
-DGGRPDRCLSFTVSGPWGHFRRVEGNVVKQTYRIIPRTTVAGLLAAVLGIERDGYYDLFAPDSSEIAIEPVRAVRTLNMPMNTLSTAGGNLQSLNGRGKISVKLPNPTALRQQHNYEVLVEPAYRVDVWLAETARYRELRELLEAGKSHYVPSLGLSEHLAEIDYHGEFDIESGSEAGRVEVDSAVPNAVDDIVLREGMRCQVEESPAFMQADAGGRTTTEFTTYAYNPDAEPLVIDGVDSVEVDGRNVVFV
>WP_405312287.1 [Haloferax volcanii VS-21]
-DDGIPSKCLTFALTGDWGHFRRIDRTVTKQTYRVPPRTTLAGLLAAVVGVGRDGYYDIFADNTSAIAVELLSPPRTVSLPSLGLGTNPNTFSSSGGTGNVKVQYPDSTAARQLHSYHYLVEPAYRVSVAVEDPVFYGTLRDRLEEGVAYYPPTLGLSELHAAIGYEAEHAVERVASPDRCTVDSLVPNGVDAVIPDTEQSYAVERVPGTMTADETSRKTTSYVDYAFREDTGQLTVDKVEVAKVDGRTLAFV
>WP_405002225.1 [Haloferax volcanii VS-22]
DMDVSGRECLSFTVEGPWAHFRRVDTTTEKLTYRVMPRTTVAGLIAAILGEPRDSYYETFAQDSSAIAISPECALETQSIPQLTLPTKAGNIMTAGVSGKSVIDPEVIATERKRRTFEYVVDAAYRIDVVLDDTETFEQLRDFLESGRSTYTPALGKTECLASITDVSQSTVSE--GGDSEAISSTVPE--QYVVPEPGTPLRMERTPAYMSADETGRKTTGFVSYGYAPADETLTAPDAPVMNIGDRSVCFL
>WP_275879991.1 [Haloferax volcanii SVX82]
DMDVSGRECLSFTVEGPWAHFRRIDTTTEKLTYRVMPRTTVAGLIAAILGEPRDSYYETFAQDSSAIAISPECALETQSIPQLTLPTKAGNIMTAGVSGKSVIDPEVIATERKRRTFEYVVDAAYRIDVVLDDTETFEQLRDFLESGRSTYTPALGKTECLASITDVSQSTVSE--GGDSEAISSTVPE--QYVVPEPGTPLRMERTPAYMSADETGRKTTGFVSYGYAPADETLTAPDAPVMNIGDRSVCFL
>WP_013035118.1 [Haloferax volcanii DS2]
DANGVPIDCLSFTVRSTWGHFKRVGRSVTKQTYRIPPRTTVAGMLAAIVGADRDSYYDVFGADNSAIAITPLSDLRTVNIPTTGLGTDPKDVTETAGSWRYKLTYQNTTGDRQLHSYEVLADPAYRIDVALENEEFYDSLREHLVNGTSIYPPSLGKSEYLAVIEDVEDREPEVQDIDETLDIDSVVPISLSEAVPQGKVTYGVERSPAVMVRESGGRRTTRFDDYVYAQQSNPVRIGDVAPVQVGDRTVVFR
>WP_004062466.1 [Haloferax lucentense viral cas5]
-ARYVPDTCIGFDVTADFAHFRKVGNNSAKPSYLVPPRTTVAGLLAGIMGMPRDSYYDLFSPSSSAVAVVPKELPHTYTMGITTVNTKADAIQYLPQERSAEMLTPESYYDRQRDTYEMLVDPVYRVYVALADQDVHDGLWERLKNSRYHYSPALGLSECIADIRNVDSHVVEPAT---TDAVDSAAYDD-STVIPRPGVTVKRERAPLYMEATDGGRRTTAFGNITYATGDDRLPVDTSRAHSVGDHEIVLY
>WP_129786190.1 [Halogeometricum borinquense]
DADGVPDRCLSFTVRSTWGHFKRVGRSVTKQTYRIPPRTTVAGMLAAIVGADRDSYYDVFGADNAAIAITPLTDLRTVNIPTTGLGTDPGDVTSSVGSRRSKLTYQNTTGDRQLHAYEVLADPAYRIDVALEDEAFYQKLREHLTNGTSVYPPSLGKSEYLATIEDVTDCNPVRVTDDSPLDIDSVVPISLSEAIPQGGVTYSVERSPAVMEKDAGGRRTTRFDDYVYTQQDAAVRVGGGVPVTVEDRTVVFR
>WP_310930580.1 [Halogeometricum luteum]
EDDGLPETCLSFELRGEWGHFRRVEGNIVKQTYRIIPRTTVAGLVAAMLGLDRDSYYEAFSQNVSAVAVEPIDELRAINMPMNTLSTAKEHMTTMPSRGHARISMPDPSELRQQHNYEVLVEPAYRVDLQLANDDLRGRLQDRLRDGTSYYPPSLGLSEHLAEVTYLGEFELTPHE-RETTDVDSVVLEAVDSVELTPETEVKVERSPAFMAADEGGRTTTAFQSIAYATGAEPLRVQDVETHEVDGRRVMFS
>WP_144262448.1 [Haloglomus irregulare]
DDDGVPDSCLSLEIRADWGHFKKYGRTATKQTFDIIPRTTVAGLLAAIVGAPRDSYYETFAEGQSAVAITSLNDLRSINIPTTGVGTDPDAASQRAGSRRRSIMYQDTTQHRQIHNYEVLVDPAYRIDVAVEDEAFYTELREHLEAGTSTYPPSMGLSEYLAAVEYLGEHQVERLP--DATAVDSIVPIPLAETIPQPEVAYRIERSPAVMEQHGGGRRTTRLDDLVYTPHGEAVQFADIHAASVGDATVVFR
>WP_254832772.1 [Haloglomus salinum]
DSDGIPDVCLSLEIRADWGHFKKYGRTATKQTFDVIPRTTAAGLLAAIVGAPRDSYYETFGEGQSAVAITPMADLRSLNIPTTGVGTDPDAASQRAGSRRRSIMYQDTTQHRQIHNYEVLINPAYRIDVAVENESFYTDLRQHLEAGTSTYPPSMGLSEYLASVEYLGEHQVERLP--ESEPVDSVVPVPLADTIPQPGVAYRVERSPAIMEQHAGGRRTTRLDDLVYTPHEDSVRFDNVHAASVDDATVVFR
>WP_089827367.1 [Halogranum amylolyticum]
DAEGVPDRCLSFTVRSTWGHFKRVGRSVTKQTYRIPPRTTIAGMLAAIVGADRDSYYDIFGGDNSAIAITPLADLRTVNIPTTGLGTDPKDVTTTPGHWAYQLTYQETESDRQLHAYEVLADPAYRIDVALEDESFYHDLRGHLEDGTSVYAPSLGKSEYLATIRDVEEQTPTQLEVERRVDIDSVVPISLSEAIPQGGVTYGVERSPAIMEADSGGRRTTRFDDYVYTRQDHSVRVGDIAPVKVGDRTVVFR
>WP_089673858.1 [Halohasta litchfieldiae]
SDGSRPKRCLSFTIRGPWGHFRRIEGNIVKQTYRIIPRTTVAGLLAAVVGIERDGYYDLFAPEESAVAIEPVCEIRTINMPMNTLSTASGNLQSLNGRGKISVKLPDPTTLRQQHNYEVLVEPAYRIDISLSDDEWYTELREMLTAGKSHYVPSLGLSEHLAEIKYHGEFDVDAGPQGESVAVDSAVPNAVDDIVLDAGTRCQIEESPAFMRADSGGRTTTGFTTYAYNPDANPLTVADIETARVDGRTVVFV
>WP_256396077.1 [Halohasta litorea]
SVHEIPEKCLSFTVTAPFAHFRKIETSSTRLTYGLPPRTTLNGMIAAMLGLEVNSYYQLFDLTHSALSVSVENPLRDISMPIKHRNTDPDQMKSVSGGGLEYEKHPSEIKVHQRVAHTMLRDVRYRINIWLSSEDYYNELKQLLETGESHYTPTLGLSECLASIEYHGEFSPTPVDGDGAVEVDSAVPSSAGTVQMQANTQLTTEQTPAEMEQVDDTRRTTAYTAYQYREDAGSLPVDTDYAATVDEQTVIFK
>WP_209490905.1 [Halolamina salifodinae]
DADGLPETCLSFELRGEWGHFRRVEGNIVKQTYRIIPRTTVAGLVAAMLGLERDSYYDAFGPDVSAVAVEPIDELRAINMPQNTLSTAKEHMNTMPSRGHARISMPDPSELRQQHNYEVLVEPAYRVDLRLANDELRDRLRDRLRDGTAYYPPSLGLSEHLAEVTYLGEFEVTPRE-RETTEVDSAVLEAVDSVELTPETEVKVERSPAFMTADEGGRTTTAFQSIAYATGAEPLRVQDIETHEVDGRRVMFS
>MFB6125680.1 [Halolamina sp.]
GETALPERCLSFELSGPWAHFRRVEGNVVKQTYRIIPRTTVTGLVAAMLGLDRDSYYDAFGPRVSAVAVEPLGPLRTMNMPQNTLSTAAEHMETLPSRGHARVSLPDPTELRQQHNYEVLVDPAYRIDLRLAADGLRSRLRERLREGTSHYVPSLGLSEHLAEVSYLGEFPVTPRE-PETTDVDSAVLEAVDDVELERGTEVRVERSPAFMEADGDGRTTTGFRSLAYAAGGESLRVDGVRTWEVDGRRVMFG
>WP_276305440.1 [Halomarina halobia]
ESDTLPETCLSFELHGPWAHFRRVEGNIVKQTYRVIPRTTVAGIVAAIVGLDRDSYYDAFGPSVSAMAVEPVAPLRTINLPQNTLSTAKEHMTTMPSRGHARISLPDPTEPRQQHNYEVLVDPAYRIDLRLTDGELRRRLREHLETGTAHYPTSLGLSEHLAEVEYLGEFEVTPRE-RETTAVDSVVMEAVDDVELEPGTEVRVERSPAFMEADGDGRTTTGFRSLAYAADASSLRVQGVETAEVDGRHVMFA
>WP_015763782.1 [Halomicrobium mukohataei]
GLPDGAETCLSFTVSGPWGHFRRIEGNIVKQTYRVIPRTTVAGLIAAMLGIERDGYYDLFAPGESLVAIEPTSELRTMKLPMNTLSTADEHMASLNPRGKLSIKLPDPSKPRQQHNYEVLVEPAYRIDVWLADDERYDRLRSLLESGESYYVPSLGLSEHLATIDYHGEFPVEHGPDGETVAIDSTVPEAVDSIVPDPETRYQIEQTPAFMERDDGGRTTSAFVSYAYNPDGGSLRVADVSTYSVDDRAVVFT
>WP_018258159.1 [Halomicrobium katesii]
GLPDGAETCLSFTVSGPWGHFRRIEGNIVKQTYRVIPRTTVAGLIAAMLGIERDGYYDLFAPGESLVAIEPTSELRTMKLPMNTLSTADEHMASLNPRGKLSIKLPDPSKPRQQHNYEVLVEPAYRIDVWLADDERYDRLRSLLESGESYYVPSLGLSEHLATIDYHGEFPIEHGPDGETVAIDSTVPEAVDSIVPDPETRYQIEQTPAFMERDDGGRTTSAFVSYAYNPDGGSLRVADVSTYSVDDRAVVFT
>WP_170094864.1 [Halomicrobium mukohataei]
AIRDDAETCLSFTVRGPWGHFRRIEGNIVKQTYRVIPRTTVAGLIAAMLGIERDGYYDLFAPGNSLVAIEPVSELRTMKLPMNTLSTADEHLSSLNPRGKLSIKLPDPSKPRQQHNYEVLVDPAYRIDVWLADDERYEQFRSLLEAGESYYTPSLGLSEYLATVEYHGEYPIETGPTGGTVTVDSTVPEAVDSIRPDPETRYQIEQPPAFMERDDGGRTTSAFVSYAYNPDGGPLQVDDISTQRIDDRTVVFT
>WP_226021921.1 [Halomicrobium salinisoli]
DTDGVPERCLSFTVRSDWGHFKRVGRSVTKQTYRFPPRTTVAGMLAAIVGAERNTYYEIFGADNAAVAITPMSDLRTVNIPTVGLGTDPKDVTTSTGDYYYNLTYQDTTKDRQLHAYEVLADPVYRIDVALEDESFYGDLKEHLQEGTSVYPPSLGKSEYLAVIKDVEDRAPTRVDADDQIDVDSIVPGSLADTIPQSGVSYGVERSPAVMERANGGRQTSRFDDYVYTQQDNQVRIREAVPVTVGDRTVVFR
>WP_153553877.1 [Halomicrobium sp. LC1Hm]
KLPDGAETCLSFTVSGPWGHFRRIEGNIVKQTYRVIPRTTVAGLIAAMLGIERDGYYDLFAPGESLVAIEPTSELRTMKLPMNTLSTADEHLASLNPRGKLSIKLPDPSKPRQQHNYEVLVEPAYRIDVWLDDDERYDRLRSLLESGESYYVPSLGLSEYLATIDYHGEFPIEHGPDGETVAIDSTVPEAVDSIVPDPETRYQIEQTPAFMERDDGGRTTSAFVSYAYNPDGGSLRVADVSTYSVDDRTVVFT
>WP_153552955.1 [Halomicrobium sp. LC1Hm]
SLDVTGRDCLSFTVSGPWAHFRRLDTTTEKLTYRVIPRTTAAGLVAAVLGEPRDSYYDTFAPEVSAMAITPLSSLETMPIPQLTLPTEEGDIQTAGVSGKTVVDPGTIATERKRRTFEYIVDPAYRIDLVLDDDAVFERVAEQLLAGRATYTPYLGKSECLATIDDVERTTVT---DTDATSVHSTVPE--EHVVPGAGKQLRIERTPAYMKADETGRRTTGFVSYAYSGGDETLTVSDAPTKEVEDRTVCFI
>WP_317176155.1 [Halomontanus rarus]
KETNQPSKCLSVTVRGPWGHFRRIEGNIVKQTYRIIPRTTVAGLLAAVLGIERDGYYELFGPDQSAIAIEPVREIRAINMPMNTLSTAGSNLQSLNGRGKISVKLPDPTSLRQQHNYEVLVDPAYRIDIALADDERYRELRSALESGRSYYVPSLGLSEYLAEIEYHGEFDIDHGSHGQTIEVDSAVPDAVEDVVLEEGTRCQVEESPAFMATDPGGRTTTDFTTYTYNPDAGPLSVRNVEPATVDGRTVVFV
>WP_120086079.1 [Halonotius pteroides]
SLDVTGRECLSFTVSGPFAHFRRIDATTEKLTYRVIPRTTVAGLLAAILGEPRDSYYDTFSREASAMAISPACSLTTQAIPMLTLPTTSGDIKSAGISGKTVIDPKTIAAERKRRTFEYVVDASYRIDLILDDTETFDRLTDYLESGRAVYTPSLGKTECLASIEDVERTTVSE--GGDTEAISSTVPE--AHVVPTPGTPLQMERSPAFMEADDHGRKTTGFASYAYAPAGETLSAPDAAVATVGDRTVCFR
>WP_142442482.1 [Halonotius roseus]
ENGGQPDRCLSFTVRGPWGHFRRIEGNIVKQTYRIIPRTTVAGLLAAVLGIERDGYYDLFAPDSSAVAIEPVREIRTVNMPMNTLSTAAGNLQSLNGRGKISVKLPDPTTLRQQHNYEVLVDPAYRIDVALADDQWYTELRKTLAAGESHYVPSLGLSEHLADIEYHGEFDVADGSQSDPVEIDSAVPNAVDDVVLDAGTRCQIEESPAFMESDAGGRTTTGFTNYAYNPDADSLEVRDTKAASVDGRTVVFV
>WP_058365095.1 [Haloparvum sedimenti]
DACDEAAECLSFELRGPWGHFRRVEGNIVKQTYRVPPRTTVAGIVAAILGLDRDSYYDAFGPDRSAVAVEPLTELRTMNLPQNTLSTAKEHMKTVPTRGHARISMPDPTELRQQHNYEVLVDPAYRIDLRLADEALFDDLRGHLESGTSHYPPSLGLSEHLAEVEYLGTHDVQPCE-TGDVAVESTVVEAVDDIELRPGSPVRVERSPGFMALDDGGRTTTGFTTIAYSPEAEPVHVHDVETARVDGRRVMFG
>WP_092817881.1 [Halopenitus malekzadehii]
AGSDQPDRCLSFTVRGPWGHFRRIEGNIVKQTYRIIPRTTVAGLLAAVLGIERDGYYDLFAPDKSAVAIEPVREIRTINIPMNTLSTAAGNLQSLNGRGKISVKLPDPTTLRQQHNYEVLVDPAYRIDVALADDQWYSELRETLAAGESHYVPSLGLSEYIADIEYHGEFDIEESPQNDTIEVDSAVPNAVDDVVLDAGTRCQIEESPAFMKADSGGRTTTGFTNYAYNPDADVLEVRNTTAASVDGRTVVFV
>WP_021074703.1 [Halopenitus persicus]
ASDGFPSRCLSFTVRGPWGHFRRIEGNVVKQTYRVIPRTTVAGLVAGILGLGRDSYYELFSSDRSAIAIEPVHELRTINLPMNTLSTADGNLQSLNGRGKLSVKLPDPTALRQQHNYEVLVDPGYRIDLVLSDTERYRQLRRYLEDGKSHYVPSLGLSEYLAEIEYHGEFEIEPTNDAEPVNVDTAVPNAVDDLVLEPGTRCQIEESPAFMTTDEGGRTTTEFTTYAYNPDAETLAVRGIETTVVDDRKVVFV
>WP_096389953.1 [Halopenitus persicus]
DGDGVPDRCLSFTIRSTWGHFKRVGRSVTKQTYRIPPRTTVAGLLAAIVGVDRDSYYDVFQSDSSAIAITPLADLRTINVPTTGLGTDPGDVTQTSGHWRYQITYQDTTKDRQLHAYEVLADPVYRIDVAVEDTSFHKSLRDHLKNGTSVYPPSLGKSEYLATIEDVTDANPTHKPNAD--AIDSIVPVSLSETVPQPGVSYGVERSPAIMEAEQGGRRTTRFDDYVFTKRDKRVKVADLTPVQVGDRNVVFR
>WP_280535784.1 [Halopenitus sp. POP-27]
DDDGVPDRCLSFTIRSTWGHFKRVGRSVTKQTYRIPPRTTVSGLLAAIVGSNRDSYYDVFQSDNSAISITPLADLRTVNVPTTGLGTDPGDVTQTRGHWRYQITYQDTTKDRQLHAYEVLADPVYRIDVAVEDASFYESLRDHLDNGTAVYPPSLGKSEYLATIEDVTDASPTHTSNAD--GIDSIVPVSLSETVPQPGVSYGVERSPAVMEAERGGRRTTRFDDYVFTKRGERVKIADVTPVQVEDRTVVFR
>WP_049934650.1 [Haloplanus natans]
EDDGLPETCLSFELRGEWGHFRRVEGNIVKQTYRIIPRTTVAGLVAAMLGLDRDSYYEAFSQNVSAVAVEPIDELRAINMPMNTLSTAKEHMTTMPSRGHARISMPDPSELRQQHNYEVLVEPAYRVDLQLANDDLRNRLQDRLRDGTSYYPPSLGLSEHLAEVTYLGEFEVTPHE-RETTDVDSAVLEAVDSVELTPETEVKVERSPAFMTADEGGRTTTAFQSIAYATGAEPLRVHDVKTHEVDGRRVMFS
>MFB6102561.1 [Haloplanus sp.]
ETGDQPNRCLSFTVRGPWGHFRRIEGNIVKQTYRIIPRTTVAGLIAAILGIERDGYYELFAPNKSAVAIEPVRGIRTVNMPMNTLSTADGNLQTLNSYGKISIRLPDPTTLRQQHNYEVLVDPAYRIDVALADDQRYSELRETLAAGESHYVPSLGLSEHLAEIEYHGEFDVEEHPKNDTIDIDSAVPNAVDDVVLDAGTRCQIEESPAFMQTDAGGRTTTGFTNYAYNPDAEPLEVANTSAASVDGRIVVFV
>WP_092636132.1 [Haloplanus vescus]
EDSYQPDRCLSFTVRGPWGHFRRIEGNIVKQTYRIIPRTTVAGLLAAVLGIKRDGYYDLFASNNSAVAIEPVREIRTVNMPMNTLSTAAGNLQSLNSHGKISVKLPDPTTLRQQHNYEVLVDPAYRIDIALADEEWYTELRETLAAGESHYVPSLGLSEHLADIEYHGEFDIEDGPQDDIIEIDSAVPNAVDNVVLDAGTRCQIEESPAFMESDSGGRTTTGFTNYAYNPDAATLEVANTPTARVDGRTVVFV
>WP_014555905.1 [Haloquadratum walsbyi]
TPDSLPDQCLSFRLSGPWGHFRRVEGNTVKTTYRIIPRTTVAGLLAAVLGIGRNQYYDLFGPESSAMSIEPVSELRTMNLPVNNLTTSQEGLKGVNTRGKVSVYYPDPTEDRQRTNYEVLVEPEYRIDLWLGDEERYDELREYLSEGKSYYTPSLGLSEYLADIEYLGEYEVTAVAQSEPHAVDSAVPDP-DGVIPEPNVNYGTERSPAFMERTTTGRRTTSYLTYTYSPDGDALTVSDTAAASVDNRTVVFR
>WP_276998549.1 [Haloquadratum walsbyi]
DVDGVPEQCLSFRIRSDWGHFRKVGRTATKQTYRVIPRTTVAGVLAAIVGAPRDSYYDVFAPDTSAIAITPTSTLRTINIPETVIGTDPDQTAQSVGSHYKSLTYQDSTQDRQIHVYETLVNPTYRIDLAIEDQTFASKLQSHLEAGTSHYPPSMGLSEHLATVELISNTIPTRIENTGMIDIDSVVPGSLDMTVPQPRVQYSTERSPGIMEAIPGGRKTVRFDDCMYTPAESMIRVDDMPVVNVGERTVVFR
>WP_181685226.1 [Halorhabdus salina]
TERTVPEQCLSLTVRGPWGHFRRVEGNIVKQTYRIIPRTTIAGLLAAVLGIGRDEYYDLFGPGASSIAIEPVRELRTVNMPMNTLSTAAGDLSSLNSQGKISVKLPDPTKLRQQHNYEVLVEPAYRIDVSLRDGDRFEELKSMLEAGKSHYVPSLGLSEHLAEIEYHGVFDVNPIDGIERVRADSAVPGGFDDVIMDDGHRCQIEESPAFMATDGGGRTTTAFTTYAYNPDAGPLTVTDTDAARVGDRTVVFV
>WEL20249.1 [Halorhabdus sp. BNX81]
TERIVPERCLSLTVRGPWGHFRRVEGNIVKQTYRIIPRTTIAGLLAAVLGIGRDEYYDLFGPDASAVAIEPVRELRTVNMPMNTLSTAAGDLTSLNGRGKISIKLPDPTNLRQQHNYEVLVEPAYRIDVWLSDADRFEELASMLDAGKSHYVPSLGLSEHLADIEFHGVFDIEPIDGAERVEIDSAVPGGFDDVIMDAGHRCQIEESPAFMTADQGGRTTTAFTTYAYNPDAGPLTVSGADAARVGDRTVVFV
>WP_154552738.1 [Halorhabdus sp. CBA1104]
ESDGDLDRCLSFEIRGPWGHFRRVEGNIVKQTYRIIPRTTVAGLIAAMLGIERDGYYDLFGPDVSAIAIEPVEELRTVNMPMNTLSTAASDLTSLNPRGKISIKLPNPTKLRQQHNYEVLVDPAYRIDVALADNEWYEQFRETLAAGKSHYVPSLGLSEYLAEIDYLGEFDIESGPSSGTIGVDSAVPDAMDDVVLDSETRCQIEESPAFMTSDGGGRTTTEYTTYTYNPDAEPLQVRDVQTSRVDDRTVVFV
>WP_158855439.1 [Halorhabdus sp. CUG00001]
ESDGDLDRCLSFEIRGPWGHFRRVEGNIVKQTYRIIPRTTVAGLIAAMLGIERDGYYDLFGPDVSAIAIEPVEELRTVNMPMNTLSTAASDLTSLNPRGKISIKLPNPTKLRQQHNYEVLVDPAYRIDVALADDERYEQLRETLAAGKSHYVPSLGLSEYLAEIDYLGEFDVEPGPSSGTMAVDSAVPDAMDDVVLDSETRCQIEQSPAFMASDGGGRTTTEYTAYTYNPDAEPLQVRDVQTSRVDDRTVVFV
>WP_275738638.1 [Halorhabdus sp. SVX81]
ESDNDLDRCLSFEIRGPWGHFRRVEGNVVKQTYRIIPRTTVAGLIAAVLGIERDGYYDLFGPEVSAIAIQPVEELRTVNMPMNTLSTAAGDLTSLNPRGKISIKLPNPTKLRQQHNYEVLVDPAYRIDVALADDERYEQLRETLAAGKSHYVPSLGLSEYLAEIDYLGEFDVEAGPASGTIAVDSAVPDAMNDVVLDPETRCQIEESPAFMASDGGGRTTTEYTTYTYNPDAEPLQVRDVQTSRVDDRTVVFV
>WP_008524852.1 [Halorhabdus tiamatea]
SGRPVPDRCLSLTVRGPWGHFRRVEGNIVKQTYRIMPRTTVAGLLAAVLGIGRDEYYELFGAEQSAIAIEPVRELRTVNMPMNTLSTAAGDLTSLNGRGKISIQLPDPTKLRQQHNYEVLVEPAYRIDVSLSDGNRFDELQSMLAAGKSHYVPSLGLSEHLADIEYHGTFDVEPIDASDQFEVDSAVPGGFDDVIMDDDQRCQIEESPAFMTTDAGGRTTTAFTTYAYNPDARSLTVADANAARVGDRTVVFV
>WP_015789202.1 [Halorhabdus utahensis]
TDGSDLDRCLSFEIRGPWGHFRRVEGNVVKQTYRIVPRTTVAGLIAAVLGIDRDGYYDLFGPEVSAIAIQPVEELRTVNMPMNTLSTAAGDLTSLNPRGKISIKLPNPTKLRQQHNYEVLVDPAYRIDVALADDERYEQLRETLAAGKSHYVPSLGLSEYLAEIDYLGEFDVKPGPASGTIAVDSAVPDAMDDVVLDPETRCQIEQSPAFMASDGSGRTTTEYTTYTYNPDAEPLQVRDVPTSRVDDRTVVFV
>WP_129069531.1 [Halorientalis pallida]
GLDIVGRQSLSFTVRGSWAHFRRIDSTTEKLTYRVIPRTTITGLLAAVLGEPRDSYYETFAPDASAVAVSPQSSLETMPVPMLTLPTEENDIQTAGVTGKTVIPPETTGTERKRRTFEYLVDPAYRIDLILDDDETFDRLAEMLQTGRSTYTPSLGKTECLATFEDVELLTVEA--QPEADTVDSTVPE--KYVVPTPGEPLQTERTPAYMTATEGGRHTTGFISYAYAPGGTSISVDGAPTAAVGDRTVCFI
>WP_137692289.1 [Halorubrum ezzemoulense]
ENGGQPDRCLSFTVRGPWGHFRRIEGNIVKQTYRIIPRTTVAGLLAAVLGIERDGYYDLFAPDRSAVAIEPVRGIRTVNMPMNTLSTAAGNLQSLNGRGKISVKLPDPTTLRQQHNYEVLVDPAYRIDIALADDQWYTKLRETLAAGESHYVPSLGLSEYLADIEYHGEFDVADGPQTDTVEVDSAVPNAVDDVVLDVGTRCQIEESPAFMESDAGGRTTTGFTNYAYNPDADSLEVRDTTAATVDGRTVVFV
>WP_128905475.1 [Halorubrum amylolyticum]
GNGEVPDRCLSFTVRGPWGHFRRIEGNVVKQTYRIIPRTTVSGLIAGILGLERDSYYELFAPDRSAIAVEPVREIRTMNMPMNTLSTADGNLQSLNGRGKISVKLPDPTALRQQHNYEVLVDPAYRIDVALSDAARYRELRSHLESGTSHYVPSLGLSEHLGEIEYHGEFDIESVPDSDANAIDTAVPNAIDDVVLDPGTRCQVEESPAFMTTDSGGRTTTGFTTYAYNPDAEPLGVRDIDAVSVDDRTVVFV
>WP_128906408.1 [Halorubrum amylolyticum]
EGDGLPETCLSFELRGEWGHFRRVEGNIVKQTYRIIPRTTVAGLVAAMLGLDRDSYYEAFSQNVSAVAVEPIDEPRAINMPMNTLSTAKEHMTTMPSRGHARISMPDPSELRQQHNYEVLVEPAYRVDLQLANDDLRGRLQDRLRDGTSYYPPSLGLSEHLAEVTYLGEFEITPHE-RETTNVDSAVLEAVDSVELTPETEVKVERSPAFMAADEGGRTTTAFQSIAYATGAEPLRVHDVKTHEVDGRRVMFS
>WP_008444868.1 [Halorubrum californiense]
EGDGLPETCLSFELRGEWGHFRRVEGNIVKQTYRIIPRTTVAGLVAAMLGLDRDSYYEAFSQNVSAVAVEPIDELRAINMPMNTLSTAKEHMTTMPSRGHARISMPDPSELRQQHNYEVLVEPAYRVDLQLANDDLRGRLQDRLCDGTSYYPPSLGLSEHLAEVTYLGEFEVTPHE-SETTNVDSAVLEAVDSVELTPETEVKVERSPAFMAADEGGRTTTAFQSIAYATGAEPLRAHDVKTHEVDGRRGMFS
>WP_271904168.1 [Halorubrum ezzemoulense]
EDCELPETCLSFELRGEWGHFRRVEGNIVKQTYRIIPRTTVAGLVAAMLGLDRDSYYETFGPDVSAVAVEPIDELRTINMPMNTLSTAKEHMTTMPSRGHARISMPDPSELRQQHNYEVLVEPAYRIDLQLANDDLRDQLQERLRDGTSYYPTSLGLSEHLAEITYLGEFEITPHE-RETTDVESAILEAVDSVELTPETEVKVERSPAFMTADDGGRTTTAFQSIAYATGAEPLRVQDVETHEVDGRRVMFS
>WP_137708196.1 [Halorubrum ezzemoulense]
--MGVPDRCLSLTVRADWGHFRRVDRTVTKQTYRLPPRTTIAGMLAAMVGSSRDSYYEMFAPEVSAIAIEPLGTIRTITEPMLGLSTNPDHFENAGGTGQVKASYPDSTSNRQLHSYELLVDPAYRIDVAVEDEEFYRALAHRLKTGTTHYPLSMGLSEYLAWIEFHGERTVE-VCDDEVVKVDSAVPGGVESVVPHEGVRTHVERMPSFMEADERGRRTTGFDDYTFTTDDSAISVRSVVPSQISDRSVIFG
>WP_193310545.1 [Halorubrum halophilum]
EGDGLPETCLSFELRGEWGHFRRVEGNIVKQTYRIIPRTTVAGLVAAMLGLDRDSYYEAFSQNVSAVAVEPIDELRAINMPMNTLSTAKEHMTTMPSRGHARISMPDPSELRQQHNYEVLVEPAYRVDLQLANDDLRGRLQDRLRDGTSYYPPSLGLSEHLAEVTYLGEFEVTPHE-RETTNVDSAVLEAVDSVELTPKTEVKVERSPAFMAADEGGRTTTAFQSIAYATGAEPLRVHDVKTHEVDGRRVMFS
>WP_008847069.1 [Halorubrum kocurii]
EGEALPETCLSFELRGEWGHFRRVEGNIVKQTYRIIPRTTVAGLVAAMLGLDRDSYYEAFSQNVSAVAVEPIDELRAINMPMNTLSTAKEHMTTMPSRGHARISMPDPSELRQQHNYEVLVEPAYRVDLQLANDDLRGRLQDRLRDGTSYYPPSLGLSEHLAEVTYLGEFEVTPHE-RETTNVDSAVLEAVDSVELTPETEVKVERSPAFMAADEGGRTTTAFQSIAYATGAEPLRVHDVKTHEVDGRRVMFS
>WP_009762287.1 [Halorubrum lacusprofundi]
EGDGLPETCLSFELRGEWGHFRRVEGNIVKQTYRIIPRTTVAGLVAAMLGLDRDSYYEAFSQNVSAVAVEPIDELRAINMPMNTLSTAKEHMTTMPSRGHARISMPDPSELRQQHNYEVLVEPAYRVDLQLANDDLRGRLQDRLCDGTSYYPPSLGLSEHLAEVTYLGEFEVTPHE-RETTNVDSAVLEAVDSVELTPETEVKVERSPAFMAADEGGRTTTAFQSIAYATGAEPLRVHDVKTHEVDGRRVMFS
>WP_088901996.1 [Halorubrum lacusprofundi]
DADGVPDRCLSFTVESTWGHFKRVGRSVTKQTYRVPPRTTVAGMLAGIVGAERDSYYDVFGADDAAIAITPVTELRTVNIPTVGVGTDPGDVTTNVGNYYYNLTYQNTTEDRQLHAYEVLADPAYRIDVALEDEEFYEELRTHLESGTSVYPPSLGKSEYLATITDVEGRTPTRITDEEIVDVDSVVPGSLADAIPQSGVTYGVERSPAVMEQAGSGRRTTRFDDYVYTQQENAVRVRDAVPVSVGSRTVVFR
>WP_012660065.1 [Halorubrum lacusprofundi]
NASGVPDTCLSLTVRSTWGHFKRVGRSVTKQTYRIPPRTTVAGMLAAIVGSDRDSYYDVFGADTSAIAITPLFDIRTVNVPTTGLGTDPKAVTKTAGSRRYALTYQDTEGDRQIHAYELLTDPVYRIDVAVEDEAYYEKLERRLDNEESYYPPSLGKSEYLCTVEDVEDVSPTELAEAEQYDVDSVVPGSLSEVIPQQGVTYDIERSPAVMEATLGGRKTTRFDDYVYTRSDTPVRVGDVTPVSVGDRTVVFR
>WP_256417735.1 [Halorubrum laminariae]
DSQPVGKSCLSFTVQAEWGHFRRVEGNIVKQSYRLMPRTTVAGMLAAVLGIERNEYYDLFGEDTSAIAIEPCGELRTMNIPINTLSTAKANIEMHPSHGHARIGLPDPTDLRQQHNYEMLVDPEYRIDCWIDDDKTYSELHHRLSEGKSYYPPSLGLSECLASISYNGEYIIEETATPDP-EVDSAVVETVDDIVLEPETLVRTERSPGFMRADGKGRITTGFISYGYSPHGESLTVRDGDACIVDDRTVMFS
>WP_004046326.1 [Halorubrum saccharovorum]
NFGTESAECLSFELRGQWGHFRRVEGNIVKQTYRIPPRTTIAGIIAAILGLDRDSYYDAFASERSGIAVQPTEELRTMNLPQNTLSTAKEDMKRVPSRGHARISMPDSTELRQQHNYEVLVDPAYRIDVQLDDSELFGDLRTRLEEGTSHYPPSLGLSEHLAEVEYLGTFEAESCE-AEDTDIDSVVVEAIDDVELAPGNPVRVERSPGFMAADAGGRTTTKFLSLAYSPDAEPVHVHDVETSRVDGRRVMFS
>TKX49615.1 type I-B   [Halorubrum sp. ASP121]
EMDVDGRECISFTVRGPWAHFRRIDTTTDKPTYRVIPRTTVAGLIAAILGEPRDSYYDTFSPENSAIAITPTSELNTQAIPMLTVPTAEGDLKSVGTRRKAVIAPEEIAEGRKRRTFEYIVDPEYRIDLVLADAETAVRVADYLTEGKAAYTPYLGKSECLAEITDVEQTTVEP--APDEEAVASTVPE--EYVVPEPGSRLRMERTPAYMERDDSGRRTTGFVSYAYAPGGETITAPGAPIKKVEDRSVCFL
>WP_121597958.1 [Halorubrum sp. Atlit-26R]
EGDGLPETCLSFELRGEWGHFRRVEGNIVKQTYRIIPRTTVAGLVAAMLGLDRDSYYEAFSQNVSAVAVEPIDELRAINMPMNTLSTAKEHMTTMPSRGHARISMPDPSELRQQHNYEVLVEPAYRVDLQLANDDLRGRLQDRLRDGTSYYPPSLGLSEHLAEVTYLGEFEVTPHE-RETANVDSAVLEAVDSVELTPETEVKVERSPAFMAADEGGRTTTAFQSIAYATGAEPLRVHDVKTHEVDGRRVMFS
>RLM68458.1 type I-B   [Halorubrum sp. Atlit-26R]
EMDVDGRDCISFTVRGPWAHFRRIDTTTDKPTYLVIPRTTVAGLIAAVLGEPRDSYYDTFSPENSAIAITPTSELNTQAIPMLTVPTAEGDLKSVGTRRKAVIAPEEIAEGRKRRTFEYIVDPEYRIDLVLADAETAERVADYLTAGKAAYTPYLGKSECLAEITDVEQTTVEP--APDEEAVASTVPE--EYVVPEPGSRLRMERTPAYMERDDSGRRTTGFISYAYAPGGETITAPGAPIKKVGGRSVCFL
>WP_128909911.1 [Halorubrum sp. BOL3-1]
TVHAPPERCLSFSVSAPFAHFRKIETSSTRLTYGLPPRTTINGMIAAMLGLEVNSYYRLFDLTKSAISIGVETPLREISMPIKHRNTDPDEMKSVSGGGLEYEKHPSEIKVHQRVAHTMLRDVTYRVNVWLSSEPHYTELRQLLEAGESYYTPSLGLSECLASIEYHGEFSPTPVDSDGPVEVDSAVPSSAGSVEVHTDTQLTTEQTPAEMEQVNKTRRTTAYTAYQYREDTQPLPVRTDHAATVDGETVIFK
>WP_123621579.1 [Halorubrum sp. CSM-61]
DSGSESAECLSFELRGQWGHFRRVEGNIVKQTYRIPPRTTIAGIIAAILGLDRDSYYDAFAPKCSGIAVEPIEELRTMNLPQNTLSTAKEDMKTVPTRGHARISMPDSTELRQQHNYEVLVDPAYRIDLQLDDTELFEELRNRLEEGTSHYPPSLGLSEHLAEVEYLGAFDVESGE-VADADVDSVVIEAVDDVELAPGNPVRVERSPGFMAADDGGRTTTKFLSVAYSPDAEPVRVHNVETSRVDGRRVMFS
>OYR84184.1 type I-B   [Halorubrum sp. E3]
EGDGLPETCLSFELRGEWGHFRRVEGNIVKQTYRIIPRTTVAGLVAAMLGLDRDSYYEAFSQNVSAVAVEPIDELRAINMPMNTLSTAKEHMTTMPSRGHARISMPDPSELRQQHNYEVLVEPAYRVDLQLANDDLRGRLQDRLRDGTSYYPPSLGLSEHLGEVTYLGEFEVTPHE-RETTNVDSAVLEAVDSVELTPKTEVKVERSPAFMAADEGGRTTTAFQSIAYATGAEPLRVHDVKTHEVDGRRVMFS
>WP_137695257.1 [Halorubrum sp. GN11GM_10-3_MGM]
EGDGLPETCLSFELRGEWGHFRRVEGNIVKQTYRIIPRTTVAGLVAAMLGLDRDSYYEAFSQNVSAVAVEPIDELRAINMPMNTLSTAKEHMTTMPSRGHARISMPDPSELRQQHNYEVLVEPAYRVDLQLANDDLRGRLQDRLCDGTSYYPPSLGLSEHLAEVTYLGEFEVTPHE-SETTNVDSAVLEAVDSVELTPETEVKVERSPAFMAADEGGRTTTAFQSIAYATGAEPLRAHDVKTHEVDGRRVMFS
>WP_321167112.1 [Halorubrum sp. GN12_10-3_MGM]
NDMGVPDRCLSLTVRADWGHFRRVDRTVTKQTYRLPPRTTIAGMLAAMVGSSRDSYYEMFAPEVSAIAIEPLGTIRTITEPMLGLSTNPDHFENAGGTGQVKASYPDSTSNRQLHSYELLVDPAYRIDVAVEDEEFYRALAHRLKTGTTHYPLSMGLSEYLAWIEFHGERTVE-VCDDEVVKVDSAVPGGVESVVPHEGVRTHVERMPSFMEADERGRRTTGFDDYTFTTDDSAISVRSVVPSQISDRSVIFG
>WP_137694491.1 [Halorubrum sp. SP9]
ENGGQPDRCLSFTVRGPWGHFRRIEGNIVKQTYRIIPRTTVAGLLAAVLGIERDGYYDLFAPDSSAVAIEPVREIRTVNMPMNTLSTAAGNLQSLNGRGKISVKLPDPTTLRQQHNYEVLVDPAYRIDIALADDQWYTKLRETLSAGESHYVPSLGLSEYLADIEYHGEFDVADGPQTDTVEVDSAVPNAVDDVVLDVRTRCQIEESPAFMESDAGGRTTTGFTNYAYNPDADSLEVRDTTAATVDGRTVVFV
>WP_053773003.1 [Halorubrum tropicale]
EGDGLPETCLSFELHGEWGHFRRVEGNIVKQTYRIIPRTTVAGLIAAMLGLDRDSYYGAFSQNVSAVAVEPIDELRAINMPMNTLSTAKEHMTTMPSRGHARISMPDPSELRQQHNYEMLVEPAYRVDLQLANDDLRGRLQDRLRDGTSYYPPSLGLSEHLAEVTYLGEFEVTPHE-RETTNVDSAVLEAVDSVELTPETEVKVERSPAFMTADEGGRTTTAFQSIAYATGAEPLRVHDVKTHGVDGRRVMFS
>SDG24739.1 h [Halorubrum xinjiangense]
DDDGVPDSCLSFTIRSTWGHFKRVGRSVTKQTYRIPPRTTVAGLLAAIVGSDRDSYYEVFQDDNSAIAITALSDLRTINIPTTGVGTDPKDVAPTSGHWRYQITYQDTTKDRQLHSYEVLADPAYRIDVAVEDPSFYTALRDHLNDGTSVYPPSLGKSEYLASIEDVSDSTPTRDSNND--TIDSVVPVSLSDTIPQPGVSYGVERSPAVMEADSGGRRTTRYDDYVFTNRDERVKVADITPVQIGNRTVVFR
>WP_254270587.1 [Halorussus aquaticus]
-TDGVPDSCLVCTVRGDWAHFRRIDRTVTKQTYRLPPRTTVAGLLAAIVGVGRDEYYDVFDPAVSAVGIEAVGDLRTMTQPSLGVGTNPGTFDSAGGSGKVKVSFPDTTDNRQIHSYEYVVDPAYRLYIAVEDEAFHTALKHHLERGTSHYPPSLGLSELLARVETPEEHDVTAVSTDDTVTVDSAIPEADETIIPSAGASHHVERLPAAMEADGRNRRTTEFTDYAFTDG-DALKTSGLSLGEVDGRTIAFY
>WP_276282754.1 [Halorussus caseinilyticus]
-TDGVPDSCLVCTVGGDWAHFRRIDRTVTKQTYRLPPRTTVAGLLAAIVGVGRDEYYDVFDPAVSAVGVEVVGDLRTTTQPSLGVGTNPGTFDSAGGSGKVKVRFPDTTDNRQIHSYEYVVDPAYRLYVAVEDEAFHAALKHHLERGTSYYPPSLGLSELLARVETPEEHDVTAVAVDDTVAVDSAIPEAVETIVPRAGTPHHVERLPAAMEADGRNRRTTEFTDYAFTAD-GQLETTGLALGDVAGRTVAFY
>WP_135827777.1 [Halorussus halobius]
-VDGVPDSCLVCTVRGDWAHFRRIDRTVTKQTYRLPPRTTVAGLLAAIVGVGRDSYYEVFDPAVSALGVEVVGDLRTTTQPSLGLGTNPDTFDSAGGSGKVKVNFPDSTDNRQIHSYEYVVNPAYRLYVAVEDADFHAALKHHLERGTSYYTPSLGLSELLAGVETPAEHEVTALSPDETVEVHSAIPDAVETVVPSPGTPHHVERLPAAMEADGRNRRTTEFVDYAFTANDEPLESTGLALGEVDGRTVAFY
>WP_128478289.1 [Halorussus pelagicus]
DSHGETRRCLSLTVSGPWGHFRHVDGNTIKRTYRIMPRTTVAGLLAAIAGYDRDSYYDLFARGESGIAIEPTSEIRTMNLPENSLTTSGEGLKTVNSRGKVSITYPDPSADRQRVNYEVLVDPEYRIDVWLADGEAYDHLKSVLDAGKSYYTPSLGLSEHLAEIEYHGEKSAEPVAVDGTARVDSAIPDA-DGVVPDAGVTYGTERSPGYMTRTSGGRKTTGFLTYTYSPECDALEVRGVDPAKVGDRTVVFV
>WP_253480951.1 [Halorussus salilacus]
TDDSPSRRCLSLTVSGPWGHFRHVDGNTIKRTYRIMPRTTVAGMLSAVAGYDRDSYYDRFGPEVSGIAVELIGEIRTMNLPENSLTTSSEGLKTVNSRGKVSITYPDPNADRQRVNYEVLVDPEYRIDVWLDDDEAYHHLKSMLSEGKSYYAPSLGLSEHLAEIEYHGEYDVEPMASEEIVTVESAVPDA-DGVVPSPETTYGTERSPGYMTKTTGGRKTTGFLTYTYSPSGAPLDVKGVEPVEVDGRTVVFV
>WP_309221887.1 [Halorussus sp. MSC15.2]
-TDGVPDSCLVCTVRGDWAHFRRIDRTVTKQTYRLPPRTTVAGLLAAIVGVGRDEYYDVFDPAVSAVGIEAVGDLRTMTQPSLGVGTNPKTFGTVGKTRGISVSFPDTTDNRQIHSYEYIVDPAYRLYIAVEDEAFHTALKHHLERGTSHYPPSLGLSELLARVETPEEHDVTAVSTDDTVTVDSAIPEAVETIIPSAGASHHVERLPAAMEADGRNRRTTEFTDYAFTDE-DALKASGLSLGEVDGRTIAFY
>WP_153952333.1 [Halosegnis longus]
EEGSFPSRCLSVTVRGPWGHFRRVEGNVVKQTYRVMPRTTVAGLLAAVLGIERDGYYELFGPEQSAIAIEPTEELRAVNMPMNSLSTADGNLRSLNGRGKVSMQLPDPTALRQQHNYEVLVEPAYRIDVALRDAERYAELRELLDAGKSHYVPSLGLSEHLAELEYHGEFEVESQPASGKVNVDSAVPNAVDSLVVKPKVKSGIEESPAFMTTDEGGRTTTAFTTYAYNADGGALPVDNIETSRVGDRTVVFV
>WP_075935928.1 [Halosegnis longus]
-SEGVPNHCLTCTVRGDWGHFRRIDRTVTKQTYRLPPRTTIAGLLAAIVGVGRDEYYDTFSPENSAIGIEICDSLRTVTEPTLGLGTNPGTFDRAGGTGRVQVEFPDSTDNRQIHSYEYLVEPAYRIHIATEDTEFYDALRTHLTEGTSHYTPTLGLSELLADVSLPAVSPVTPVALAETVEIESALPGAVDSVVPSPGTSHHVERLPAFMEADGSYRRTTEFTDYAFTDD-GPLTARDVALGRVDGRLIAFH
>WP_179911484.1 [Halosimplex rubrum]
SARTPPDRCLSLTVEGPWGHFRRVDGNTIKATYRLPPRTTVAGLLAAVAGYERDGYYDVFDRDRSGIAVQPVAIPRTMNLPENSLTTSNEGMKAVNARGKVSVRYPDPQADRQRVNYEVLVEPAYRLDVWLADDAAYDRLHDRLADGRSEYVPSLGLSEFLASVTFHGEFSPEQLSSDDPVAVESALPAP-DGIVPSSDHPHGTERSPGDMTTTERGRKTTEYLRWAYSRDGTALKATGVDAMRVDGRTVVFS
>WP_247005157.1 [Halosolutus gelatinilyticus]
-EEGIPSKCLSFVLRSDWGHFRRIDRTVTKQTYRIPPRTTVAGILAAIAGVRRDGYYDVFAPDSSAIAITPIDTVRTVTQPTLGLGTHPGTMVDAGGTGRIKVKYPDSTDNRQIHSYELLIDPAYRIDVAVEDERFYGVLKHRLETGTSYYPPSMGLSEHLAWIETGEEFETDTVTTDGTVAVDSAVPDGVDDVVLQPDVRCDVERVPAYMEAYDGGRRTTGFIDYAFSD--GELELRSVTPTTVGDRTVVFE
>WP_092907931.1 [Halostagnicola kamekurae]
TPDSPPKQCLSFRLSGPWGHFRRVEGNTVKTTYRVIPRTTVAGLVAAVLGIGRNQYYDLFGPESSAIAIEPTSELRTINLPVNNLTTSQEGLKGVNTRGKVSVYYPDPTKDRQRTNYEVLVEPEYRIDLWLADGERYDELREYLAEGKAHYTPSLGLSEYLADIEYLGEYEVEKTGSPGSHSVDSAVPDP-DGVVPEPNVSYGTERSPAFMERTTAGRRTTSYLTYTYNPSGGALTVSDATAVSVDDRTVVFR
>WP_050050670.1 [Halostagnicola sp. A56]
GLPDSAETCLSFTISGPWGHFRRIEGNIVKQTYRVIPRTTVAGLIAAMLGIERDGYYDLFAPGESLVAIEPTSKLRTMKLPMNTLSTADEHLASLNPRGKLSIKLPDPSKPRQQHNYEVLVEPAYRIDVWLSDDERYEQLRSLLESGESYYVPSLGLSEYLATIDYHGQFPIESGPDGETVTVDSTVPEAVDSIVPEPDTRYQVEQTPAFMERDKGGRTTKAFVSYVYNPDGGSLRLADVSPQTVDDRSVVFT
>WP_138782691.1 [Haloterrigena sp. H1]
GLPDGAETCLSFTVSGPWGHFRRIEGNIVKQTYRVIPRTTVAGLIAAMLGIERDGYYDLFAPGESLVAIEPTSELRTMKLPMNTLSTADEHLASLNPRGKLSIKLPDPSKPRQQHNYEVLVDPAYRIDVWLDDDERYDQLRSLLESGKSYYVPSLGLSEYLATVDYHGEFSIEQGPGGDTVTIDSTVPEAVDSIVPEPETRYQIEQTPAFMERDDGGRTTSAFVSYAYNPDGGSLTFADLSTYSVDDRTVVFT
>WP_092699119.1 [Halovenus aranensis]
DAEGIPNKCLSFTVRSTWAHFKRVGRSVTKQTYRIPPRTTVAGMTAAIVGAERNSYYDTFGADNAAIAITPLSDLRTVNIPTVGLGTDPGDVTTNVGNYYYNLTYQDTTKDRQLHGYEVLADPVYRIDIAVEDETFYSDLQDHLMSGTAVYPPSLGKSEYLAIIEDVQSQTPERLQPDDLVDVDSVVPGSLSDAVPQGNVTYGVERSPAVMERANGGRKTTRFDDYVYTQQGSPVRIRDPIPVQVGSRTVIFR
>WP_256532683.1 [Halovivax cerinus]
DGDGVPSKCLSFVLRSDWGHFRRIDRTVTKQTYRIPPRTTVAGLLAAIAGVSRDGYYDIFAPESSAVAITPVSPIRTVTQPTLGLGTHPGTMDSKGGSGKIRVKYPDSTDNRQIHSYELLVEPAYRIDVAVEDDRFYSVLKHRLETDTSFYPPSMGLSEFLAWTEPIDEYRPESVETGESVRVDSTVPDGIDEIVPQAGVAYDVERVPGYMEAHEGGRRTTGFIDYAFAS--GSLQIRTVSPVDVNGHVVAFE
>WP_247730102.1 [Halovivax limisalsi]
DSDGVPSACLSFVLRSDWGHFRRIDRTVTKQTYRIPPRTTVAGLLAAIAGVRRDGYYDIFAPESSAVAITPVSPIRTVTQPTLGLGTHPGTMDSRGGSGKIKVKYPDSTDNRQIHSYELLVEPAYRVDVAVEDDRFYSVLKHRLETGTSFYPPSMGLSEFLAWTEPIDEFHPEPVETGESVRVDSAVPDGIDEIVPQAGVTYDVERLPGYMEAHDGGRRTTGFIDYAFAS--ESLQIRAVSPVEVNGHVVAFE
>WP_006165797.1 [Natrialba chahannaoensis]
GSSDQPERCLSFTVRGPWGHFRRIEGNIVKQTYRIIPRTTVAGLIAAMLGIERDGYYDLFGPGQSAIAIEPENEIRTINMPMNTLSTADGNLQSLNGRGKISVKLPDPTTLRQQHNYEVLVDPAYRIDVALADDERYRELRSILQDGKSHYVPSLGLSEYLAEIEYHGEFDVESESGEQAVAVDSAVPDAVEDVVLEEGTRCEVEESPAFMATDSGGRTTTDFTAYTYNPDAEPLDVRNVDPATVDDRTVVFV
>WP_006168572.1 [Natrialba chahannaoensis]
-TSASPPEAISFTISGEWAHFRRIDTTTAKQTYRVIPRTTVIGLLAGILGYDRDSYYDDFHPDKCDIAVSLETEVSTMAVPQTELTTEGAYRSSRGGHDVAFLKVEKTLEDRQRNFYEYLTDMSYRIDVCHSDAEIRADLHDMLSAGESVYTPSLGKSECLASISYHGKSETVSVE---SDVAHSVVPL--DAAVP-TGQHIATERSPRHMVRDGRSRRTTDFGAYAYRKDTNSLEVREATVFEIHDRPVTFM
>WP_006653094.1 [Natrialba hulunbeirensis]
GSSDQPERCLSFTVRGPWGHFRRIEGNIVKQTYRIIPRTTVAGLIAAMLGIERDGYYDLFGPDQSAIAIEPENEVRTINMPMNTLSTADGNLQSLNGRGKISVKLPDPTTLRQQHNYEVLVDPAYRIDVALADDERYHELRSTLEDGRSHYVPSLGLSEYLAEIEYHGEFDVEPESGEQAVAVDSAVPDAVEDVVLEAGTRCEVEESPAFMATDSGGRTTTDFTAYTYNPDADPLAVRNVDPATVDDRTVVFV
>MFP8954198.1 [Natrialbaceae archaeon A-arb3/5]
DDTGCPERCLSFTVRGPWGHFRRIEGNIVKQTYRIIPRTTVAGLLAAVLGIERDGYYDLFGRGRSAIAIEPVREIRTINMPMNTLSTADGNLQSLNGRGKISVKLPDPTTLRQQHNYEVLVDPAYRIDVALADDERYRELRAALEDGRSHYVPSLGLSEYLAEIEYHGQFEVESSSRDQQVDVDSAVPDAVEDVILDEGTRCEVEESPAFMAADAGGRTTTAFTTYTYNPDADPLSVRNVEAATVDDRTVVFV
>MFP8954905.1 [Natrialbaceae archaeon A-arb3/5]
STSPSPPEAISFTISGEWAHFRRIDTTTAKQTYRIPPRTTIIGLLAGILGYDRDSYYDDFHPEKCDIAVSLETEVTTMAVPQTELTTKGAYRSSRGGHDVAFLKVEKTLEDRQRNFYEYLTDMSYRIDVCHSDTEIREKLHDMLSAGESVYTPSLGKSECLASITYHGQSETVPVE---SDVAHSVVPI--DAAVP-TGQNIATERSPRQMVRDGRSRKTTDFGAYAYRKDTEPLKVRDATVFEIHGRPITFM
>WP_285928878.1 [Natrialbaceae archaeon AArc-T1-2]
GDAVSPERCLSVTVRGSWGHFRRIEGNVVKQTYRIIPRTTVAGLFAAVLGIERDGYYDLFAPDESAVAIEPVSEIRTINMPMNTLSTADGNLQSLNGRGKLSMKLPDPTTLRQQHNYEVLVDPAYRIDVWLSDEERYRELRETLEAGKSHYVPSLGLSEHLAEIEYHGEFEMEPGPSGDSVEVDSAVPDAVEDVVLEPGTRCQVEESPAFMTADSGGRTTAGFTAYTYNPDAGSLTVKNVEPSRVDGRTVVFV
>WP_130169939.1 [Natrinema altunense]
-SDGIPSKCLSFVLRSDWGHFRRIDRTVTKQTYRLPPRTTVAGMLAAIAGVRRDGYYDVFAPDNSAIAITPIGSVRTVTQPTLGLGTHPGTMIDAGGTGKVKVKYPDTTDNRQIHSYELLVNPAYRIDVAVEDERFYSVLKHRLETGTSYYPPSMGLSEYLAWIETPEEFETEILTTEGTVAVDSAVPDGVDDVVLQPDVRCDVERVPAYIEAHDGGRRTTGFVDYAFSD--AQLELRSVIPTTVGDRTVVFE
>WP_008452273.1 [Natrinema gari]
GLPDGAETCLSFTVSGPWGHFRRIEGNIVKQTYRVIPRTTVAGLIAAMLGIERDGYYDLFAPGESLVAIEPTSELRTMKLPMNTLSTADEHLSSLNPRGKLSIKLPDPSKPRQQHNYEVLVDPAYRIDVWLDNDERYNQLRSLLESGESYYVPSLGLSEYLATVDYHGEFPIEQGPSDDTVAIDSTVPEAVDSIIPDPETRYQIEQTPAFMERDDGGRTTSAFVSYAYNPDGGPLTFTDVSTYSVDDRTVVFT
>WP_179261413.1 [Natrinema halophilum]
DSTEVPDRCLSITIRGPWGHFRRIEGNIVKQTYRIIPRTTVAGLLAAVMGIERDGYYELFSPGNSAIAIEPVREIRTINMPMNTLSTSAGNLQSLNGRGKISVKLPDPTTLRQQHNYEVLVEPAYRIDVSLANDERYRELRNTLEAGKSHYVPSLGLSEHLAEIEYHGNFEVETDHGGDQTEVNSAVPNAVEDVVLEPGTRCQVEESPAFMRRDAGGRTTAGFTAYTYNPDAGPLTVKNVDPARVDGRTVVFV
>WP_092935920.1 [Natrinema hispanicum]
GLPDGAETCLSFTVSGPWGHFRRIEGNIVKQTYRVIPRTTVAGLIAAMLGIERDGYYDLFAPGESLVAIEPTSELRTMKLPMNTLSTADEHLASLNPRGKLSIKLPDPSKPRQQHNYEVLVDPAYRIDVWLADDERYDQLRSLLESGKSYYVPSLGLSEYLATVDYHGEFSIEQGPGGETVTIDSTVPEAVDSIVPEPETRYQIEQTPAFMERDDGGRTTSAFVSYAYNPDGGSLTFADLSTYSVDDRTVVFT
>WP_092935992.1 [Natrinema hispanicum]
-ARYVPDTCIGFDVTADFAHFRKVGNNSAKPSYRVPPRTTVAGLLAGIMGMPRDSYYDLFSPSSSAVAVVPKELPHTYTMGITTVNTKADAIQYLPQERSAEMLTPESYYDRQRDTYEMLVDPVYRVYAALADEDVHDELRERLEDSRYHYSPALGLSECIADIRNVDTHTVESAT---TDAVDSAAYDD-SAVVPRPGITVNRERAPLYMEATDGGRRTTAFGNITYATGDDRLPVDASRTHAVGDHEVVLY
>OAQ51092.1 [Natrinema mahii]
DDDGVPDQCLSFTVRSAWGHFKRVGRSVTKQTYRIPPRTTIAGMLAAIVGSERDSYYDVFGADNAAIAITPLSDIRTVNIPTVGVGTDPKDVTTAVGNHYYNLTYQNTTEDRQLHAYEVLADPAYRIDVALEDEVFYDGLQDHLERGTAVYPPSLGKSEYIAVIEDVEGRSPSRIDTDDLVDVDSVVPGSLSDAIPQGGVTYGTERSPAVMERADGGRRTTRFDDYVYTNQDDVVRIRDSVPVSLGSRTVVFR
>WP_006186929.1 [Natrinema pallidum]
ELPDGAETCLSFTVSGPWGHFRRIEGNIVKQTYRVIPRTTVAGLIAAMLGIERDGYYDLFAPGESLVAIEPTSELRTMKLPMNTLSTADEHLASLNPRGKLSIKLPDPSKPRQQHNYEVLVDPAYRIDVWLDDDERYDQLRSLLESGESYYVPSLGLSEYLATVDYHGEFPIEQGPDGNTVAIDSTVPEAVDSIVPDPETRYQIEQTPAFMERDDGGRTTSAFVSYAYNPDGGSLTFTDVATYSVDDRTVVFT
>WP_076145390.1 [Natrinema saccharevitans]
ELPDGAETCLSFTVSGPWGHFRRIEGNIVKQTYRVIPRTTVAGLIAAMLGIERDGYYDLFAPGESLVAIEPTSELRTMKLPMNTLSTADEHMASLNPRGKLSIKLPDPSKPRQQHNYEVLVDPAYRIDVWLDNDERYDQLRSLLESGESYYVPSLGLSEYLATVDYHGEFPIEQGPDGDTVAIDSTVPEAVDSIVPDPETRYQIEQTPAFMERDDGGRTTSAFVSYAYNPDGGSLTFTDVATYSVDDRTVVFT
>WP_049992246.1 [Natrinema salifodinae]
DSAFIPDTCIGFDVAADFAHFRKVGNNSAKPSYRVPPRTTVAGLLAGIMGMPRNSYYDLFSPESSALAVVPKNLPHTYTMGITTVNTKADAIQYLPHEKSAEMLTPESYYDRQRDTYEMLVDPVYRVYVALDDNDIHDELLERLEKSRYHYSPSLGLSECIADIRAVETHSVEPAA---TDTVDSATYDD-SAVVPRPGVTVKRERAPLYMEATDSGRRTTEFGNITYAIGDGSLPVDDSRTHVVGEHTVVFY
>WP_377042282.1 [Natrinema soli]
GLPDGAEMCLSFTVSGPWGHFRRIEGNIVKQTYRVIPRTTVAGLIAAMLGIERDGYYDLFAPGESLVAIEPTSELRTMKLPMNTLSTADEHLSSLNPRGKLSIKLPDPSKPRQQHNYEVLVDPAYRIDVWLDDDERYNQLCSLLESGESYYVPSLGLSEYLATVDYHGEFPIEQGPSGDTVTIDSTVPEAVDSIVPDPETRYQIEQTPAFMERDDGGRTTSAFISYAYNPDGGSLTFTDLSTYSVDDRTVVFT
>WP_273738022.1 [Natrinema soli]
DADGVPDHCLSFTVRSTWGHFKRVGRSVTKQTYRLPPRTTVAGMLAAIVGAERNSYYDIFGANNSAIAITPLSDLRTVNIPTVGLGTDPKDITTNVGNYYYTLTYQDTTKARQLHAYEVLADPAYRIDVALEDETFYSDLQEHLQAGTSVYPPSLGKSEYLAIIEDVQARSPTEVDDDTFIDVDSIVPGSLSDTVPQGGVSYSVERSPAVMELTGGGRRTTRFDDYVYTQQDNSVRLKDPVVVSVGSRMVVFR
>WP_310904705.1 [Natrinema sp. 1APR25-10V2]
ADDGVPTECAVFSVESDLGHFRRVASVDAKTTYRVPPRTTLAGLMAAIVGRDRDSYYDVFQPDNSALAITVDFEVKTLSHTKHDVGTNPDTFESAGGTGQPKVYYPDTMTHRQLDSYEYLIDPKYTVYAAVEDTEFWTDLVSHLDAGTSIYPPSMGASELLASIKYHGCLTPKRLDPDEPIEIDSVVPNANDYIIP-TGTPAQYEHVPAFMEANDTGRRTTAFADYAFTDSDDTLTVREITPVDIDGTTVIFH
>ELZ16931.1 [Natrinema thermotolerans DSM 11552]
GLPDSAETCLSFTVSGPWGHFRRIEGNIVKQTYRVIPRTTVAGLIAAMLGIERDGYYDLFAPGESLVAIEPTSELRTMKLPMNTLSTADEHMASLNPRGKLSIKLPDPSKPRQQHNYEVLVDPAYRIDVWLDDDERYDQLRSLLESGESYYVPSLGLSEYLATVDYHGEFPIEQGPGGDTVAIDSTVPEAVDSIVPDPETRYQIEQTPAFMERDDGGRTTSAFVSYAYNPDGGSLTFTDVATYSVDDRTVVFT
>WP_005576674.1 [Natronobacterium gregoryi]
GDSAFPERCLSVTVRGPWGHFRRIEGNVVKQTYRIIPRTTVAGLFAAVLGIERDGYYELFGPNRSAIAIEPVREIRTINMPMNTLSTADGDLQSLNGRGKLSVKLPDPTTLRQQHNYEVLVEPAYRIDVALADEERYRELRSMLEDGRSHYVPSLGLSEHLAELEYHGEFDIGPGPDDQPVAVDSAVPDAVENVVFEAGTRCQVEESPAFMTTDPGGRTTTEFTAYTYNPDAEPLRIRDVDAATVDGRTVVFV
>WP_255192061.1 [Natronobeatus ordinarius]
GDTATPERCLSVTVRGPWGHFRRIEGNVVKQTYRIIPRTTVAGLFAAVLGIERDGYYDLFAAGESAVAIQPVSEIRTINMPMNTLSTADGNLQSLNGRGKLSVKLPDPTTLRQQHNYEVLVDPAYRIDIWLADNDRYRELRDMLEAGKSHYVPSLGLSEHLAEIEYHGEFDVEPGPRGDSVDVDSAVPDAVEDIVLEPGTRCQVEESPAFMTADAGGRTTAGFTAYTYNPDAGCLKVKDVEPSRVDGRTVVFV
>WP_263020514.1 [Natronobiforma cellulositropha]
DAAFEPERCLSLTVRGPWGHFRRIEGNVVKQTYRILPRTTAAGLLAAILGIERDGYYDLFARGQSALATQPVREVRTINMPMNTLSTASGNLQSLNGRGKLSVKLPDPTALRQQHNYEVLVDPAYRIDVALADDERYRELRSMLETGKSHYVPSLGLSEYLAEIEYHGEFDVEAGPETETVEVDSAVPNASERVILEQGVRCQVEESPAFMERDAGGRTTTGFTTYTYNPDADPLRVRDIDASRVDSRTVVFV
>WP_250585917.1 [Natronocalculus amylovorans]
DENHIPSKCLSLTISADWGHFRRIDRTVTKQTYRVPPRTTIAGMLAAIVGVGRDGYYDVFREGNSAISIEIESPVRTHSLPSLGLGTHPGTFTSAGGTGNIQVQYPDSTANRQLHSYHYLVDPVYRINVAVEDPIFYGTLRDRLENGESYYTPSMGLSELLMNVTFHSEQKTVPINAS-TSVVDSVLPDAIEAVIPSPGQSYAVENVPGFMTTDETGRHTTGFIDYAFVEDSSRLEVSKVTPVNVGDRTVVFR
>WP_278294184.1 [Natronococcus sp. A-GB1]
-MDTIPEDCIVLEIRGEFGHFRKPSTTSPAQTFGIPPRTTIAGMLAGIMGMERHSYYELFNRENSSIAVSLETSLRRLSLGINILTTEGSSRSLKSGRPGIHIT-----DSRQQTVFEVVCDPIYRVYVSLEDETVMDRMETLLSSGKSVYTLSLGLSEHLGTYEYIGRFDVTK--ESGSASIRSAVPGENIDLIPSPEARYVTERSPAFLKMEEGGRQADGSQTLTYDRNGGPLALRDTQYAVINEDCVIFS
>WP_306756011.1 [Natronolimnohabitans sp. A-GB9]
GDTVSPERCLSVTVRGPWGHFRRIEGNVVKQTYRIIPRTTVAGLFAAVLGIERDGYYDLFAPGESAVAIEPVSEIRTINMPMNTLSTADGNLQSLNGRGKLSVKLPDPTTLRQQHNYEVLVEPAYRIDLWLADEERYRELRETLEAGKSHYVPSLGLSEHLAELEYHGEFEVEPGPSGEKVEIDSAVPDAVEDVVLEPGTRCQVEESPAFMTTDAGGRTTAGFTAYTYNPDAGSLKVKNVELCCVDGRTVVFV
>WP_306760227.1 [Natronolimnohabitans sp. A-GB9]
-SSEAIPDSVSFTISGDWAHFRRIDTTTAKQTYRIMPRTTVIGLLAGILGYDRDSYYDDFHPDRCRIAISLEEPITTMPVPQAELTTKDAYRSSRGGHDAAFLKVEKTLEDRQRNFYEYLTDASYRIDVCHADSEISEELAEMLEAGESVYTPSLGKSECLASITYHGRSEPERID---ADEAHSVVPL--EDAIP-TGAQLATERSPRHMEQDGRSRRTTEFAAYAYRKDNEPIEVNDAAVYEIHDRPVTFI
>WP_178918099.1 [Natronomonas gomsonensis]
SLDVSGRECLSFTVSGPWAHFRRIDTTTEKLTYRIIPRTTVAGLLAAVLGLPRNSYYDLFSQDSSAMAISPQCQLETQSIPILTLPTTASDIKTAGVSGKTVVDPETIAEERKRRTFEYIVDPSYRIDLVLDDDDKFEELTEYLQSGRAVYTPALGKSECLANFSEVKRTTVAD--GGDLQSITSTVPE--EHVVPSPGQPLRMERTPAYMQATDGGRKTTGFISYAYPTEQHQLSAPDADVMTVDGRSVCFI
>WP_411715417.1 [Natronomonas sp.]
KAGEQPDRCLSFTLRGPWGHFRRIEGNIVKQTYRIIPRTTVAGLLAAVLGIERDGYYTLFAPENSAVAIEPVREIRTINMPMNTLSTAADNLQSLNGRGKVSVKLPDPTALRQQHNYEVLVEPGYRVDVALADEERYSQLRETLVAGESHYVPSLGLSEHLAEIEYHGEFTIEAEPRDGTVEIDSAVPNAVDDVELEPGTRCQVEESPAFMQKDAGGRTTTGFTTYMYNPDAETLDVRDANPVDVAGRTVVFV
>WP_411714361.1 [Natronomonas sp.]
-AWFVPNTCIGFDVTADFAHFRKVGNNSAKPSYCVPPRTTVAGLLAGIMGMPRDSYYDLFSPSSSALAVVPKRLPHTYTMGVTTVNTKADAIQYLPEEKHTEMLTPESYYDRQRDTYEMLVDPVYRIYVALADEDVHDELRERLEASRYHYSPALGLSECIADIRNVDTHTVESAT---TDAVDSATYDD-CAVVPRPGVTVKRERAPLSMEMIDGGRRTTEFGNITYATGDDRLPVDASRTHAVGDHEVVFY
>WP_008164961.1 [Natronorubrum sulfidifaciens]
DSNAFPDRCLSFTVRGPWGHFRRIEGNIVKQTYRIIPRTTVAGLLAGVLGIERDGYYDLFAPEQSAVAIEPVHEIRTINMPMNTLSTAAGNLQSLNGRGKLSVKLPDPTTLRQQHNYEVLVDPAYRIDVSLRDDGRYRELREALKTGKSHYVPSLGLSEYLAEIEYHGEFDVEVGPNDDSVEIDSAVPNAVEDVVLEPGTRCEVEESPAFMTRDEGGRTTTGFTAYTYNPDADPLTVKNVTPSRVDERTVVFV
>WP_076610860.1 [Natronorubrum thiooxidans]
SAEFTPESCIGFTITSGYAHFKKVGNNSAKPTYRIPPRTTVAGLLAGILGYDRDTYYDLFQPDNSAVSVVPLNNPHTVSVSTTTVNTKADAIKYIPPDVHVKALTPESYLDRQRDPYEMLVDPKYRIYVSLAAEDVETELFERLSESRYHYSPSLGLSECLAEINDVERHSLTEAD-DEPIEVDSTVCEEGSTVVPKPGVTVCRERSPLYMEADGGGRRTTTFGNVTYALEDRALTVKGQLAYDTGRHVVSFS
>WP_312912693.1 [Natronosalvus caseinilyticus]
EDDTLPETCLSFELRGEWGHFRRVEGNIVKQTYRIIPRTTVAGLVAAVLGLERDSYYEAFGPEVSSIAVEAIEELRTINLPQNTLSTAKEHMTTMPSRGHARISMPDPTKLRQQHNYEVLVEPAYRVDLRLANDELRTRFRDHLRNGTAYYPPSLGLSEHLAEITYLGEFDVTPRE-RETTEVDSAVLEAVDNVELAPETEIKVERSPAFMAADEDGRTTTAFQSIAYATRTEPILVQNVETHEVDGRRVMFS
>WP_330990108.1 [Salarchaeum sp. III]
DSDGFPERCLSFTVRGPWGHFRRVEGNIVKQTYRIIPRTTVAGLLAAVLGIGRDEYYDLFAPEASAVAIQPVRELRTLNMPMNTLSTADESMASLNSRGNVSVKLPDPSNLRQQHNYEVLVEPAYRVDVALTDDTAYRDLRDHLESGTSHYVPSLGLSEHLAELEYHGENAVEPGPDGSVVDVDSAVPNAVDSVVPSAGTRCQIEESPAFMATDAGGRTTRAFTAYAYNPDAGPLSVRGVDAATVDGRTVVFV
>WP_330990385.1 [Salarchaeum sp. III]
DLDVRGRECLSFTVEGPFAHFRRIDATTEKLTYRVIPRTTVAGLLAAVLGEPRDSYYGTFSQSASAMAISPECALETQSLPMLTLPTTEGDIKSAGVSGKTVIDPEVIAAERKRRTFEYVVDAAYRVDLVLDDSDTFERLAEYLTAGKAVYTPALGKSECLATLSEVTQTTVAE--ADDATEVSSTVPE--EWVVPTPGTQLRMERAPGFMTQDAGSRRTTGFQSYAYAPDDGTLTAPDAPIRDVDGRHVCFR
>WP_145843277.1 [Salarchaeum sp. JOR-1]
EGDELPETCLSFELRGEWGHFRRVEGNIVKQTYRIIPRTTVAGVVAAMLGLNRDSYYEAFGRDVSAVAVEPINELRTINMPMNTLSTAKEHMTTMPSRGHARISMPDPSELRQQHNYEVLVEPAYRIDLQLANDTLRGRLQDRLREGTSYYPPSLGLSEHLAEVTYLGEFEVTPHE-RETTDVDSAVLEAVDSVELTPETEVNVERSPAFMAADEGGRTTTAFQSIAYATGAEPLRVQDVETHEVDGRRVMFS
>WP_141464390.1 [Salinadaptatus halalkaliphilus]
DAPNAPERCLSFTVRGPWGHFRRIEGNIVKQTYRIIPRTTVAGLIAAILGIERDGYYELFGPGQSAIAIEPVNEVRTINMPMNTLSTADGNLQSLNGRGKISVKLPDPTTLRQQHNYEVLVDPAYRIDVALADDDRYRELRSTLEDGRSHYVPSLGLSEYLAEIEYHGEFDIEPESCEQQIGVDSAVPNAVENVVLESGTRCEVEESPAFMATDSGGRTTTDFTAYTYNPDAEPLTVRNVDPVTVDDRTVVFV
>GAB3683125.1 [Salinarchaeum chitinilyticum]
GGNSVPERCLSFTVSGPWGHFRRIDGNIVKQTYRIIPRTTVAGLVAAILGIGRDEYYDYFARGSSAIAIEPTAELRTMNVPVNTFSTAASDIKTVKGARKLKVGLPDPTKLRQQHNYEVLVDPAYRIDCWLADEEIYNRLHDALREGKSHYVPSLGLSEYLAKIEFHGEQSVEHGEFDDPVEVDSAVPDAVDNIVPETGVNYGVERSPAFMTATDGGRTTTGFTAYGYNFDGKSLRVKGVNPAVVDDRNVLFV
>WP_221169841.1 [Salinarchaeum sp. IM2453]
DVPTRPKQCLSLTVRGPWGHFRRVEGNVVKQTYRVIPRTTVAGLLAAVLGIGRDEYYELFGFEYSWIAIEPVQDLRTVNMPMNTLSTADEDLTSLNARGKISMKLPDPTNPRQQHNYEVLVNPAYRIDVALADQERYEKLREMLAAGKSHYVPSLGLSEHLAEIDYHGEFDVEPVTDDGTLDIDSTVPGGFDNVIMNTDRRCQIEQSPSFMERDKNGRSTTAFTTYAFNPDGGMLTVTDATASTVGNRTVVFV
>WP_142860698.1 [Salinigranum halophilum]
DDDGVPDRCLSFTIRSTWGHFKRVGRSVTKQTYRIPPRTTVAGLLAAIVGADRDSYYDIFSADNSAVAITPLSNLRTVNIPTTGLGTDPKDVTTTAGHWAYQLTYQETDRDRQLHAYEVLADPSYRIDVALEDEAFYSTLREHLINGTAIYTPSLGKSEYLATIEDVKDRTPTTHGVDGSLDIDSVVPISLSDAVPQGGVTYGTERSPAIMEADGDGRRTTRFDDYVYAQQPKPVRVRDIVPVEIGERTVVFR
>WP_136591449.1 [Salinigranum halophilum]
----MSEPCLVFDVRGDFAHFRKPETTSPAQTFGIPPRTTIAGMVAAVLGLNRDSYYDAFSRDASRVAVQLLAPIRRHSLGINILTTEGSPSKTKGAHPGRFVT-----GPRQQNVFETLCDPVYRLYVSLDDSALMKQLESTLSAGKSHYALSLGLSEHIATYDYQGKYSIEW--ECGDVMIDSAVPGTQVSLVPDAESHYVTERMPGFMKATSSGRISDGFQTMTYERTGEAIELRDSEYARVGGDTVVFS
>WP_114578407.1 [Saliphagus sp. LR7]
TDRWRPSRCLSLTVRGPWGHFRRVEGNVVKQTYRIIPRTTVAGLLAAVLGIKRDGYYELFGPDRSAVAIEPTREIRTLNMPMNTLSTADGNLQSLNGRGTISVKLPDPTALRQQHNYEVLVDPAYRIDVALADDDRYRELRETLEEGKSHYAPSLGLSEHLAEIEYHGEFEIGEGPGGETVAVDSAVPNAVEDIVLEEGTRYQVEESPAFMTTDSGGRTTTAFTAYTYDPDAGTLSVRGADPARVDGRTVVFV
>WP_114578522.1 [Saliphagus sp. LR7]
-MNDVPDECIVLEISGEFAHFRKPSTTSPAQTFGIPPRTTIAGMLAGMLGMERDSYYDLFSHENSSIAVSLESSVRRLSLGINILTTDGPASSPTSGRPGTHIT-----DHRQQTVFEVLCDPVYRVYASLEDETVMDQMEQQFAEGKSTYTLSLGLSEHLATYEYIGRFDVSE--HTGRASVRSAVPGEEIDLIPSPEARYVTERSPAFMTTEAGGRKADGWQTLTYERSGDPLDLRETSYAVVNGNAITFS
>WP_151099559.1 [Haloarcula sp. CBA1130]
EGSDQPDHCLSFTVRGPWGHFRRIEGNIVKQTYRIIPRTTVAGLLAAVLGIERDGYYDLFAPDTSAVAIEPVRKIRTVNMPMNTLSTAAGNLQSLNGRGKISVKLPDPTTLRQQHNYEVLVNPAYRIDVALADDQWYTELRETLSAGESHYVPSLGLSEYLADIEYHGEFDIEDGPRNDTIEVDSAVPNAVDDIVLDPGTRCQIEESPAFMQADSGGRTTTGFTNYAYSPDAESLEVSNASAASVDGRTVVFV
>WP_115820201.1 [Haloferax sp. Atlit-16N]
-DDGIPSKCLTFELTGDWGHFRRIDRTVTKQTYRVPPRTTLAGLLAAVVGVGRDGYYDIFADDTSAIAVELLSPPRTVSLPSLGLGTNPNTFSSSGGTGNVKVQYPDSTAARQLHSYHYLVEPAYRVSVAVEDPVFYGTLRDRLEEGVAYYPPTLGLSELHAAIGYEAEHAVERVASPDRCTVDSLVPNGVDAVIPDTEQSYAVERVPGTMTADETSRKTTSYVDYAFREDTGQLTVDKVEVSKVDGRTLAFI
>WP_310893597.1 [Haloferax S2CR25-2]
-DDGIPSKCLTFALTGDWGHFRRIDRTVTKQTYRVPPRTTLAGLLAAVVGVGRDGYYDIFADDTSAIAVELLSPPRTVSLPSLGLGTNPNTFSSSGGTGNVKVQYPDSTDARQLHSYHYLVEPAYRVSVAVEDPVFYGTLRDRLEEGVAYYPPTLGLSELHAAIGYEAEHAVERVASLDRCTVDSLVPNGVDAVIPETEQSYAVERVPGTMTADETSRKTTSYVDYAFREDTGQLTVDKVEVAKVDGRTLAFV
>WP_008576913.1 [Haloferax sp. ATCC BAA-646]
DIDVSGRECLSFTVEGPWAHFRRIDTTTEKLTYRVMPRTTVAGLIAAILGEPRDSYYETFAQDSSAIAISPECALETQSIPQLTLPTKAGNIMTAGVSGKSVIDPEVIATERKRRTFEYVVDAAYRIDVVLDDTETFEQLRDFLESGRSTYTPALGKTECLASITDVSQSTVSE--GGDSEAISSTVPE--QYVVPEPGTPLRMERTPAYMSADETGRKTTGFVSYGYAPADETLTAPDAPVMNIGDRSVCFL
>WP_049888110.1 [Natrinema sp. J7-2]
GLPDGAETCLSFTVSGPWGHFRRIEGNIVKQTYRVIPRTTVAGLIAAMLGIERDGYYDLFAPGESLVAIEPTSELRTMKLPMNTLSTADEHLSSLNPRGKLSIKLPDPSKPRQQHNYEVLVDPAYRIDVWLDNDERYNQLRSLLESGESYYVPSLGLSEYLATVDYHGEFPIEQDPSDDTVAIDSTVPEAVDSIIPDPETRYQIEQTPAFMERDDGGRTTSAFVSYAYNPDGGSLTFTDVSTYSVDDRTVVFT
>WP_418280796.1 [Halorubrum sp. DTA98]
ESDSESAECLSFELRGQWGHFRRVEGNIVKQTYRIPPRTTIAGITAAILGLDRDSYYDVFAPERSAVAVEPLDELRTMNLPQNTLSTAKEHMKTVPTRGHARVSMPDPTELRQQHNYEVLVDPAYRIDLQLDD-ELFGELRTRLETGTSYYPPSLGLSEHLAEVVYLGTFDVEPCE-EGDVDVDSAVVEAVDDVKLSPGKPIRVERSPGFMAADSGGRTTTEFLSLAYSPRAEPVHVHDVETSRVDGRRVMFS
