# Supplementary material for: Evolutionary insights into provirus-encoded CRISPR-Cas systems in halophilic archaea
Source: Microlife. 2025 Oct 22;6:uqaf033. doi: 10.1093/femsml/uqaf033 (PMC12596717; doi:10.1093/femsml/uqaf033)
Supplement: uqaf033_Supplemental_Files [file uqaf033_supplemental_files.zip › supplementary_data_1(trees)/supplementary_data_1/trees msa/cas6_protein_msa_final_aligned_trimmed.fas]

>WP_049972557.1 [Haladaptatus cibarius]
MTAGDKRQFLLASTREDLLAAIAKDFRDNREFNIGDRPFEIEDLRALDVDVGEPGTRGVIETATGVVVRLYDHHREETPTYWQPEHTIEPFRDAIVDNLQEKHDRFAPEYRPGPAEVDGSLFEGYDFLKTYALPVTVTTGTEIEIVVSKWRFDYRVRNDTHRHHLNLALNTGIGGRNGLGFGFVNI
>WP_073096721.1 [Haladaptatus paucihalophilus]
MKAGDERQFLLASPREGLLATIAENFRDDREFNIGNRPFEIDALRALDVDVGEPGTRGVIETATGVVVRLYDHHRDETPTYWQPEHTIEPFRDAIVDNLQEKHDRFAPEYRPGPAEVDEPLFEGHDFLKTYALPVTVTTGTEIKMVVSKWRLDYRVRNDTHRHHLNLALNTGIGGRNGLGFGFVNI
>WP_066142567.1 [Haladaptatus sp. R4]
MQEGDKRTLLVSATDRDLLGAIATDLDNNRELNIGEMPFRVTEISALTPDVGEPGTRGVIETGTGVLIRIPPERCEEYPTFWRREHTVKPFKTQLVNNLDRKHGLFCPSDLPGPSDCDGNLFNSYELIKTFPLPVTVTQGTEMTYILSKWRLGYEVRDDHHRRHLNLALDTGIGERNALGLGFVNI
>WP_310562339.1 [Halalkaliarchaeum sp. AArc-GB]
MVEGDERTLLVASPDEELLAHVARDLQRNPELNVGEMPFTVDDLSVIEPDVGEPGSTGVLESGTGLLVRIPPWRCEETATFWQPEFGMEPLRTQIESNLDAKHGRHTPDHLPGPSECSGELFDGYELIKTFAVPLEVTQGQTMTYVLSKWRLPYTVRDDHHRRHLNLALSCGLGERNGLGLGFLNI
>MDL5360923.1 [Halalkalicoccus sp. NIPERK01]
MRAGDERKLLVAAPEEPLLTHVVRDLQTERELNIGEMPFRVEDMSAFSPDVGEPGTRGTLETGTGLLVRIPPWRCDETAVFWRPEHTTEPLLNQLEANLDKKHGLFCPEYLPGPSDVEGELFDSYELIKTFAVPVQVTERETRTYVLSKWRFGYTVRDDDHRRHLNLALDCGLGERNSLGFGFVNV
>MFB6124919.1 [Halanaeroarchaeum sp.]
MDAGDERTLLVASPYEDLLANVAADLQIDPELNIGEMPFTAEDLQPVYPDVGEPGTTGTLSTGTGVVVRIPPWRFDESAEFWRPQHTMEPFRNQIEANLDRKHDLFAPEYLPGPSEVDGELFDGYELIKTFAIPVTPTTGVTETYVLSKWRFDYSVRDDDHRRHLNLLLDVGIGERNGLGFGFLNI
>WP_050048128.1 [Halanaeroarchaeum sulfurireducens]
LREGDERTVLIASTEEPLLTHVARDLQDEREWNIGEMPFHVEAVSALSPDVGEPGTSGRLSTGTGVVVRIPPQRFDEEAEFWRPEHSMEPFQNQIHANLDRKHGLFEPDYLPGPTDTDGDLFDGYELIKTFAIPVTPTTGVTETWVLSKWRFDYTVRDDDHRRHLNLALDVGIGERNSLGFGFMNI
>WP_229112361.1 [Halapricum desulfuricans]
MREGDERTLLIASPEEELLAYVAADLKDNRELNIGEMPFHVEELTPVAPDVGDPGTSGTIETGTGVLVRIPPWRFEAEAEFWRPEHTMEPFRNQLEANLDKKHDLYCPEYLPGPSEVKGDLFDGYELLKTFAIPVEPTTGQTETWVLSKWRFDYTVRDDDHRRHLNLALDVGIGERNSLGFGFVNI
>WP_044957190.1 [Halarchaeum acidiphilum]
IEEGDERTVLVASPRESLLATIAEDLRTDREFNVGEMAFRVTDLSALDVDVGEPGTRGTIETATGVFVRLYERHREETPTYWRPAHTVEPFRDAITDNLQRKHERFAPSYVPGPRAVDGDLFEGYDLIKTYALPVTVTQGVELDVVVSKWRLDYRVRDDAHRKHLNLALDTGLGGRNALGFGFANV
>GAD52995.1 [Halarchaeum acidiphilum MH1-52-1]
IEEGDERTVLVASPRESLLATIAEDLRTDREFNVGEMAFRVTDLSALDVDVGEPGTRGTIETATGVFVRLYERHREETPTYWRPAHTVEPFRDAITDNLQRKHERFAPSYVPGPRAVDGDLFEGYDLIKTYALPVTVTQGVELDVVVSKWRLDYRVRDDAHRKHLNLALDTGLGGRNALGFGFANV
>MFB6079069.1 [Halarchaeum sp.]
MREGDTRHLLVASPEEPLLAHVAESLQSDRELNLGDMPFTVEDVRALAPDVGEPGTRGTLESGTGVLVRIPPWQREESATFWRPEHAMEPFREQVENNLDRKHGLFAPDYLSGPSDVQSDLFDGYDLLKTYALPVDVTADQRMTYVLSKWKLDYTVRDDDHRRHLNLALDTGIGERNALGFGFLNV
>WP_123077920.1 [Halarchaeum sp. CBA1220]
IAEGDERQLLLASPREGLLASIAENLQADREFNVGEMPFRVTDLSSLDVDVGEPGTRGTIETATGVFVRLYEHHREATPTYWRPEHTVEPFRDAISDTLQRKHERFAPDYAPGPTDVDADLFEGYDLIKTYALPVTVTEGVDLDVVVSKWRLDYRVRDDTHRRHLNLALDTGLGGRNALGFGFVNV
>WP_129113877.1 [Halegenticoccus tardaugens]
MDAGDERHILVSSPRDELLATIAAEWLDANELNVGEMPFRVTEMRDLYPDVGEPGSTGRMRTETGVYAVLPPQYEDDYETYWRPEHSLEPFQKYVEDQLQLDHDQFQPGYLPGPAEVAAPLFDEWNCMKTFSIPLTVTTGTTLTVVLSKWEFTYEVRDDNHRRHLNLALDTGIGGRNGYGLGFLNI
>QHS17814.1 [haloarchaeon 3A1-DGR]
MSEGDERTLLVASPHEGLLTHIARDLQSERELNIGEMPFRVADLSELDPDVGEPGTSGTIETGTGLLVRIPPWRHDETATYWRPEHTMEPLRNQIESNLDKKHGLFLPDYLPGPSDVDGDLFSGYELIKTFAIPVTVTQGERRTFVLSKWRFDYTVRDDDHRRHLNLALDTGLGERNSLGFGFVNL
>GAA3880674.1 [Haloarcula argentinensis]
MDAGDDRKLLVASPEEELLAQVAADLLENPELNIGEMPFHVNDVTSLAPDVGEPGTRGTIETGTGLLVRIPPWRCEETAVFWRPEHSMEPLRKQLEDNLDQKHDRFAHDHLPGPSDIDGDLFDGYELIKTFAVPVTVTEGQEMTYVLSKWKFEYTVRDDHHRRHLNLALDCGLGERNSLGLGFVNI
>EMA25148.1 [Haloarcula argentinensis DSM 12282]
MDAGDDRKLLVASPEEELLAQVAADLLENPELNIGEMPFHVNDVTSLAPDVGEPGTRGTIETGTGLLVRIPPWRCEETAVFWRPEHSMEPLRKQLEDNLDQKHDRFAHDHLPGPSDIDGDLFDGYELIKTFAVPVTVTEGQEMTYVLSKWKFEYTVRDDHHRRHLNLALDCGLGERNSLGLGFVNI
>WP_336339449.1 [Haloarcula brevis]
MEAGDDRKLLVASPEEELLAHVAADLLEEPELNIGEMPFRVDDVTSLSPDVGEPGTRGTIETGTGLLVRIPPWRCDETAVFWRPEHSMEPLRRQLEDNLDQKHDRFAHDYLPGPSDVDGDLFDGYELLKTFAIPVTVTEGQEMTYVLSKWQFEYTVRDDHHRRHLNLALDCGLGERNSLGLGFVNL
>EMA18804.1 [Haloarcula californiae ATCC 33799]
MDEGDERTLLVASPEESLLAHIAEDLTHNRELNIGEMPFHVDEVSPLAPDVGEPGTSGTIETGTGVLVRIPPWRFDDEAEFWRPKHTMEPFQTQLEANLDKKHRLYMPDHLPGPSDVDGDLFDGYELIKTFAIPVTPTTGRTEEWVLSKWRFDYTVRDDDHRRHLNLALDVGLGERNSLGFGFLNK
>WP_014030719.1 [Haloarcula hispanica]
MEAGDDRKLLVASPEEELLAHVAADLLEEPELNIGEMPFRVDDVTSLAPDVGEPGTRGTIETGTGLLVRIPPWRCEETAVFWRPEHSMAPLRKQLEDNLDQKHDRFAHDHLPGPSDVDGDLFDGYELLKTFAVPLTVTEGQEMTYVLSKWKFEYTVRDDHHRRHLNLALDCGLGERNSLGLGFMNV
>WP_416010362.1 [Haloarcula japonica]
MDAGDDRKLLVASPEEELLAQVAADLLEDPELNIGEMPFHVNDVTSLAPDVGEPGTRGTIETGTGLLVRIPPWRCEETAVFWRPEHSMEPLRKQLEDNLDQKHDRFAHDHLPGPSDVDGDLFDGYELIKTFAVPVTVTEGQEMTYVLSKWKFEYTVRDDHHRRHLNLALDCGIGERNSLGLGFMNV
>WP_137685466.1 [Haloarcula mannanilytica]
MEEGDERTLLVASPEESLLAHIAEDLTHDRELNIGEMPFHVDEVTPLSPDVGEPGTTGTLETGTGVLVRIPPWRFDEEAEFWRPEHTMEPFRTQIEANLDKKHRLYMPDYLPGPSDVDGDLFDGYELIKTFAIPVTPTTGREETWVLSKWRFDYSVRDDDHRRHLNLALDVGLGERNSLGFGFINI
>WP_011222265.1 [Haloarcula marismortui]
MDEGDERTLLVASPEESLLAHIAEDLTHDRELNIGEMPFHVDKVSPLAPDVGEPGTSGTIETGTGLLVRIPPWRFDDQAEFWRPEHTLEPFRTQLEANLDKKHRLYMPDYLAGPSDVDGDLFDSYELIKTFAIPVTPTTGRTEEWVLSKWRFDYTVRDDDHRRHLNLALDVGLGERNSLGFGFINI
>WP_220581380.1 [Haloarcula nitratireducens]
MQEGDERSLLVASTEESLLAHVAEDLTHDRELNIGEMPFHVDKVTPLSPDVGEPGTTGTLETGTGVLVRIPPWRFDEEAEFWRPKHTMEPFRNQIEANLDKKHGLYAPDYLPGPSDVDGDLFDGYDLIKTFAIPVTPTTGREETWVLSKWRFDYTVRDDDHRRHLNLALDVGLGERNSLGFGFLNI
>WP_310899238.1 [Haloarcula onubensis]
MREGDERTLLVASPDEELLAHVAADLQDTPELNIGEMPFTVEDFSALSPDVGEPGTSGTIDTGTGVLVRIPPWRFAEEAEFWRPEHTMEPFRNQIEANLDKKHDLYCPDYLPGPSEVDGDLFEGYELIKTFAIPVTPTTGQRETWVLSKWRFDYRVRDDDHRRHLNLALDVGLGERNSLGFGFVNI
>WP_121304964.1 [Haloarcula quadrata]
MQEGDDRKLLVASPDEELLANVAADLLERPELNVGEMPFHINDVTSLAPDVGEPGTRGTIETGTGLLVRIPPWRCAETAVFWQPDHSMEPLRKQLEDNLDQKHDRFAHDHLPGPSDVDGDLFHGYDFIKTFAVPVTVTEGQEMTYVLSKWRFDYTVRDDHHRRHLNLALDVGLGERNSLGLGFINI
>WP_220617898.1 [Haloarcula rubra]
MREGDERTLLVASPNEELLAHVAADLKDDRELNIGEMPFHVDSVNGLATDVGEPGTSGTIETGTGVLVRIPPWRFEEEAEFWRPQHTMEPFRNQIENNLDKKHDLFCPDYLPGPSEADGDLFDGADLIKTFSIPVTVTQGQRETWVLSKWRFDYTVRDDHHRRHLNLALDTGIGERNSLGFGFVNI
>MBX0288551.1 [Haloarcula salinisoli]
MDAGDNRKLLVASPEEDLLAQVAADLLEEPELNIGEMPFHVDNVTSLSPDVGEPGTRGTIETGTGLLVRIPPWRCEETAVFWRPEHSMAPLRKQLEDNLDQKHDRFAHDHLPGPSDVDGDLFDGYELIKTFAVPVTVTEGQEMTYILSKWKFEYTVRDDHHRRHLNLALDCGLGERNSLGLGFVNI
>WP_121511720.1 [Haloarcula sp. Atlit-7R]
MEAGDDRKLLVASPEEELLAHVAADLLEEPELNIGEMPFRVDDVTSLAPDVGEPGTRGTIETGTGLLVRIPPWRCDETAVFWRPEHSMEPLRRQLEDNLDQKHDRFAHDHLPGPSDVDGDLFDGYELLKTFAVPLTVTEGQEMTYVLSKWKFEYTVRDDHHRRHLNLALDCGLGERNSLGLGFVNL
>WP_166976123.1 [Haloarcula sp. JP-L23]
MEEGDERSLLVASTDESLLAHIAEDLTHDRELNIGEMPFHVDEVTPLSPDVGEPGASGTLETGTGVLVRIPPWRFDEEAEFWRPEHTMEPFRNQIEANLDKKHGLYAPDYLPGPSDVDGDLFDGYELIKTFAIPVTPTQGREETWVLSKWRFDYTVRDDDHRRHLNLALDVGLGERNSLGFGFMNV
>WP_165896698.1 [Haloarcula sp. JP-Z28]
MDEGDERTLLVASPEESLLAHIAEDLTHDRELNIGEMPFHVDDVSPLAPDVGEPGTSGTIETGTGVLVRIPPWRFDDQAEFWRPEHTLEPFRTQLEANLDKKHRLYMPDYLAGPSDVDGDLFDSYELIKTFAIPVTPTTGRTEEWVLSKWRFDYTVRNDDHRRHLNLALDVGLGERNSLGFGFINI
>UHH26337.1 [Halobacterium noricense]
LVSGDEHHFLVASPREEQLAYITADLLENPAVQAGSMPFHVTDTRPLDPDVGPPGTEGVLETATGVYAITPPQYLDDDETFWRPEHGMEAFFEHVETQLQRNHDRFMPASDPGPKEVDAPLFESYEMIKKLWLDVQLSSDVEWTVLVSKWRFPYRVRDDHHRRHLNLALDVGIGRRTPLGFGFLNK
>WP_232589787.1 [Halobacterium noricense]
IEEGDTRKLLLASPREGLLATIAEDVQANPEFNVGDMPFTVTDVRSLDVDVGEPGSRGVIETATGVVVSLYDHHRQEDPTYWRPKHTVEPFRDAITDNLQTKHERFAPDYAPGPTEVDSPLFDGYDLIKTYALPVTVTEGVELDMIVSKWRFEYTVRDDTHRRHLNLALDTGLGGRNGLGFGFVNI
>WP_285266240.1 [Halobacterium salinarum]
IDEGDSRNLLVASPREGMLATLAENVQANPEFNVGDMPFTVTDIRSLDVDVGEPGTRGVLETATGVIVSLYDHHRKEDPTYWRPKHTVEPFRDAITDNLQTKHNQFAPDYIPGPTDVDDPLFDGYDLIKTYSLPVTVTEGVELDVVLSKWRFEYTVRDDTHRRHLNLALNTGLGGRNALGFGFINI
>WP_205250731.1 [Halobacterium sp. GSL-19]
LEEGDERQLLVATPREEQLAYIVSDLLENPEVHAGWMPFSVTDTRALDPDVGPPGTEGVLETATGVYAVTPPQYLDNDETFWRPEHGMEAFFDHVETQLQRNHDRFMPDGDPGPKEVDAPLFESYEMIKKLWLDVQLSSDVEWTVLVSKWRFPYRVRDDHHRRHLNLALDVGIGGRTPLGFGFLNK
>WP_370901370.1 [Halobaculum sp. MBLA0143]
MQEGDERTLLVASPNRDLLGEIAADFDANPELNVGEMPFEITDQSVLAPDVGEPGTKGVIETGTGVLVRIPPWRFDDQSEFWKPEHTIDPFETQVENNLDWKHGHFAPEDLPGPSDVTDSLFESYELIKTFALPVTVTEGEEETWILSKWKFGYQVRDDDHRRHLNLALDAGLAERNAMGFGFLNI
>WP_370905126.1 [Halobaculum sp. MBLA0147]
MAEGDSRTLLVASPNRELLGAIAADFDANPELNIGEMPFEITDQTVIAPDVGEPGTKGVIETGTGVLVRIPPWKFDDQSEFWKEEHTLDPFQTQLENNLDWKHGHFAPDDLAGPSDTTGDLFDSYELIKTFPLPVTVTEGEQETWILSKWRFGYQVRDNDHRRHLNLALDTGIGERNAMGFGFVNI
>WP_144904250.1 [Halobellus captivus]
MVEGDKRTLLVAAPERDMLGAIADDFDENRELNIGEMPFEVTDVSMLALDVGEPGTRGVLESGTGVLIRLPPWRCEENPTFWEPEHTIEPLKTQLENNLDKKHSQFCPDDLPGPTDRSNDLFDSYELIKTFAIPVTVTQGVEMTYILSKWRFGYEVQDDHHRRHLNLALDAGIGGRNMLGFGFLNI
>WP_343217985.1 [Halobellus inordinatus]
MSEGDSRSLLVASTEESLLAHIAEDLTHDRELNIGEMPFHVEEVTPLSPDVGEPGTSGTIETGTGVLVRIPPWRFDEEAEFWRPKHTMEPFRNQIEANLDKKHDLFCPDYLPGPSEVGGDLFDGADLIKTFSIPVTVTQGQRETWVLSKWRFDYTVRDDHHRRHLNLALDTGIGERNSLGFGFVNI
>WP_188785698.1 [Halobellus salinus]
MKEGDERTLLVASPHEELLAHVAADLKDDRELNIGEMPFHVDTVNGLATDVGEPGTSGTIETGTGVLVRIPPWRFEEEAEFWRPQHTMEPFRNQIENNLDRKHDLFCPDYLPGPSEVDGDPFDGADLIKTFSIPVTVTQGHRETWVLSKWRFDYTVRDDHHRRHLNLALDTGIGERNSLGFGFVNI
>WP_083861131.1 [Halobiforma nitratireducens]
MTEGDERKLLVASPDEELLANVAADLLEDPELNIGEMPFHVEDVTSLAPDVGEPGTRGTIETGTGLLVRIPPWRCDETAVFWQPEHTTEPLVEQLEANLDKKHDLFAHDHLPGPSDVEGDLFDGFELLKTFAVPVTVTEGQEMTYVLSKWRFDYTVRDDHHRRHLNLALDCGLGERNSLGLGFLNV
>EMA34108.1 [Halobiforma nitratireducens JCM 10879]
MTEGDERKLLVASPDEELLANVAADLLEDPELNIGEMPFHVEDVTSLAPDVGEPGTRGTIETGTGLLVRIPPWRCDETAVFWQPEHTTEPLVEQLEANLDKKHDLFAHDHLPGPSDVEGDLFDGFELLKTFAVPVTVTEGQEMTYVLSKWRFDYTVRDDHHRRHLNLALDCGLGERNSLGLGFLNV
>WP_188977589.1 [Halocalculus aciditolerans]
ISEGDERSLLVASAREPVLAAVAEDLRENPEFNVGEMSFEVDGLTQVDPDVGEPGTRGTIETATGVFVRLFDEHRERTPTYWQPEHTVEPFANAVEANLQHKHDQFAPDYLPGPEDVDGDLFEGYDLIKTYALP--VTEGVEIEAVVSKWKLDYRVRDDHHRRHLNLALDTGIGGRNALGFGFVNV
>WP_247995509.1 [Halocatena salina]
MAADDERQVLIASPREELLTAIAEDFKDNPAFNIGDRPFEIKDLRVLDIDVGEPTTKGTLETATGVVVRLFDAHREEAPTYWRPKHAIQPFRQAIADNLQYKHERFLPDYLPGPTDVEGHLFTDYELLKTYSLPVTVTTDVEIDLVLSKWRFEYCVRDDDHRRHLNLALDTGIGGRNGLGFGFLN-
>WP_108381062.1 [Halococcoides cellulosivorans]
MEAGDERTLLVASPEEELLAHIAADLQEDPELNIGEMPFTVEDFSPLAPDVGEPGTRGTLSTGTGVLVRIPPWRFDEEAEFWRPEHSMEPFRNQIEANLDQKHNLFCPEYLPGPSETEGELFDGYELLKTFAIPVTPTTGVTETWVLSKWKFDYTVRDDDHRRHLNLLLDVGIGERNSLGFGFVNV
>WP_049903450.1 [Halococcus agarilyticus]
MEEGDERTLLVASPHEELLSHVARDLRSEPELNVGEMPYRVEDLSALAPDVGEPGSSGVIETGTGVVVRIPPWRRDDTATFWRPEMTMEPFRNQVVANLDKKHGQFASEHLPGPSDRDGELFESYELIKTFALPVTVTEGEEMTYVVSKWRLGYRVRDDHHRRHLNLALDCGIGERNSLGFGFVNI
>WP_244704920.1 [Halococcus dombrowskii]
MEEGDERTLLVASPHEELLTHVARDLRTEPELNVGEMPYHVEDLSALAPDVGEPGSSGTIETGTGVVVRIPPWRREENATFWRPEMTMEPFRNQIVANLDKKHGRFAPDHLPGPSDRDGELFESYELIKTFALPVTVTEGEELTYVVSKWRLGYRVRDDHHRRHLNLALDCGIGERNSLGFGFMNI
>WP_049916389.1 [Halococcus morrhuae]
MEEGDERTLLVASPHEELLTHVARDLRAEPELNVGEMPYHVENLSALAPDVGEPGSSGTIETGTGVVVRIPPWRREENATFWRPEMTMEPFRNQLVANLDKKHGRFAPDHLPGPSDRDGELFDSYELIKTFALPVTVTEGEELTYVVSKWRLGYRVRDDHHRRHLNLALDCGIGERNSLGFGFVNI
>EMA39436.1 [Halococcus morrhuae DSM 1307]
MEEGDERTLLVASPHEELLTHVARDLRAEPELNVGEMPYHVENLSALAPDVGEPGSSGTIETGTGVVVRIPPWRREENATFWRPEMTMEPFRNQLVANLDKKHGRFAPDHLPGPSDRDGELFDSYELIKTFALPVTVTEGEELTYVVSKWRLGYRVRDDHHRRHLNLALDCGIGERNSLGFGFVNI
>WP_256684403.1 [Halococcus qingdaonensis]
MEEGDERTLLVASPHEELLTHVARDLRTEPELNIGEMPYRVEDLSALAPDVGEPGSSGVIETGTGVVVRIPPWRREENATFWRPEMTMEPFRNQIVANLDKKHGRFAPDHLPGPSDRDGELFESYELIKTFALPVTVTEGEEMTYVVSKWRLGYRVRDDHHRRHLNLALDCGIGERNSLGFGFVNI
>HET7325460.1 [Halococcus sp.]
MEEGDERTLLVASPHEELLTHVARDLQTEPELNIGEMSYRVEDVSALAPDVGEPGSSGVIETGTGVVVRIPPWRFEEEAEFWQPEYTIEPFQNQVVANLDKKHRLFAPDHLPGPSERDGELFESYEFIKTYALPVTVTEGEEMTYVVSKWRFGYRVRDDHHRRHLNLTLDCGIGERNSLGFGFVNI
>WP_049912594.1 [Halococcus thailandensis]
LSENDERQFIVASSREEQLAHITADLLSNPEMHAGSMPFAVKDAQPLDPGVGPPGTEGILETATGVYSVTPPKYLDNHETFWRPEHGMEPFFDHVETQLQRNHDRFMPDSDPGPKEVDTPLFESYEMLKKYWLDVQISSGTEWTVLVSKWKFPYRVRDDHHRRHLNLALDVGIGRRTPLGFGFLNK
>WP_122105195.1 [Halorubrum glutamatedens]
MEEGDDRKLLVASPEEELLANVAADLLEEPELNIGEMPFHVDDVTSLDPDVGEPGTRGTIETGTGLLVRIPPWRCEETAVFWRPEHSMEPLRKQLEDNLDQKHDRFAHDHLPGPSDVDGDLFDGYELIKTFAVPVTVTEGQEMTYVLSKWEFSYTVRDDHHRRHLNLALDCGLGERNSLGLGFVNI
>MFB6080554.1 [Haloferacaceae archaeon]
FEEGDERTVLVASPREPLLAAIAEGVRADREFNVGEMPFEVTDLDVVDPDVGEPGTRGTIETGTGVVVRLYGHHREEVPTYWRPDHAMAPFVDAVEDNLQRKHERFAPEYVPGPAEVDDPLFDGYELLKTYSLPVTVTAGEERTMVLSKWSFDYIVRDDTHRRHLNLALATGIGGRNGLGFGFVNV
>WP_049907643.1 [Haloferax elongans]
IQEGGQRSLLFASPREDLLATIAHDLQHNREFNVGEMAFKVDDLSQLSVDVGEPGTRGVIETATGVVVRLLPEHRERTATYWRPKHTIDPFKEAVQANLQHKHDRFAPDYRDGPVDVDGELFEGYDLLKTYALPVTVTTGTTAEILLSKWRFDYRVRDDTHRTHLNLALDTGIGGRNGLGFGFSNI
>WP_083405290.1 [Haloferax larsenii]
IQEGEQRSLLFASPREDLLATIARDLQRNQEFNVGEMAFEVDDLSQLSVDVGEPGTRGVIETATGVVVRLIPEHRERTATYWRPKHTIDPFKEAVHENLQHKHDRFAPGYRDGPTDVDGELFEGYDLLKTYALPVTVTNGTTAEILLSKWRFDYRVRNDTHRSHLNLALDAGIGGRNGLGFGFSNI
>WP_008094394.1 [Haloferax prahovense]
MNAGDERHILVSSPRDDLLATIAAEWLDANELNVGETPYRVTGMQDLYPDVGEPGSTGKMRTETGVYAVLPPQYEDEYETYWRPEYSPEPFQKYVEDQLQLDHDQFHPDYLPGPAEVAAPLFDEWNCTKTFSIPLTVTTGTTLTVVLSKWEFSYEVRDDNHRRHLNLALDTGLGGRNGYGLGFLNI
>ELZ59536.1 [Haloferax sp. ATCC BAA-646]
MREGDDRKLLVASPDEELLANVAANLLDDREFNVGEMPFHVDEVTSLEPDVGEPGTRGTLETGTGLLIRIPPWRCDETATFWRPEHTTAPLREQLEANLDQKHDRFAHDHLPGPSEVSGELFDGYELLKTFALPLTVTEGQEMTYVLSKWKFEYTVRDDDHRRHLNLALDCGLGERNSLGLGFMNV
>WP_306452319.1 [Haloferax sulfurifontis]
MREGDDRKLLVASPDEELLANVAANLLDDREFNVGEMPFHVDEVTSLEPDVGEPGTRGTLETGTGLLVRIPPWRCDETATFWRPEHTTAPLREQLEANLDQKHDRFAHDHLPGPSDVSGDLFDGYELLKTFAIPLTVTEGQEMTYVLSKWKFEYTVRDDDHRRHLNLALDCGLGERNSLGLGFMNV
>WP_004062463.1_Haloferax_lucentense_viral_cas6
LEEGDERQLLVASSREEQLAHIVADLLENPEIHVGSMPFSVTDTRALDPDVGPPGTKGVLETATGVYAVTPPQYLDDDETFWRPEHGMEAFFDHVETQLQRNHDRFMPSGDPGPKEVDAPLFESYEMIKKFWLDVELSNGVEWTVLVSKWRFPYRVRDDHHRRHLNLALDVGIGRRTPLGFGFLNK
>WP_170076536.1 [Haloferax volcanii pws11]
MREGDDRKLLVASPDEELLANVAANLLDDREFNVGEMPFHVDEVTSLEPDVGEPGTRGTLETGTGLLVRIPPWRCDETATFWRPEHTTAPLREQLEANLDQKHDRFAHDHLPGPSEVSGELFDGYELLKTFALPLTVTEGQEMTYVLSKWKFEYTVRDDDHRRHLNLALDCGLGERNSLGLGFMNV
>ELZ72051.1_Haloferax_lucentense_plasmid_cas6
MREGDDRKLLVASPDEELLANVAANLLDDREFNVGEMPFHVDEVTSLEPDVGEPGTRGTLETGTGLLVRIPPWRCDETATFWRPEHTTAPLREQLEANLDQKHDRFAHDHLPGPSEVSGELFDGYELLKTFALPLTVTEGQEMTYVLSKWKFEYTVRDDDHRRHLNLALDCGLGERNSLGLGFMNV
>WP_276305443.1 [Halomarina halobia]
MREGDERTLLVASPDEQLLAHVAADLLSDRELNVGEMPFRVEDASALTPDAGEPGTSGTIETGTGLLVRIPPWRCEETAVFWRPEHTTEPLMNQLEANLDRKHRLFAPDYLPGPSDRQGELFDSYELLKTFAVPVTVTEGERMTFVLSKWKFGYTVRDDHHRRHLNLALDCGLGERNSLGFGFVNV
>WP_015763779.1 [Halomicrobium mukohataei DSM 12286]
MREGDEKTLLVASPHEELLAHVAADLKLDRELNIGEMPFHVDAVNGLATDVGEPGTSGTIETGTGVLVRIPPWRFEEEAEFWRPEHTMEPFRNQIENNLDKKHGLFCQEYQPGPSETDGDLFEGADLIKTFSIPVTVTQGQRETWVLSKWRFDYTVRDDHHRRHLNLALDTGLGERNSLGFGFVNI
>WP_018258162.1 [Halomicrobium katesii]
MREGDEKTLLVASPHEELLAHVAADLKLDRELNIGEMPFRVDAVNGLATDVGEPGTSGTIETGTGVLVRIPPWRFEEEAEFWRPEHTMEPFRNQIENNLDKKHGLFCQEYQPGPSETDGDLFEGADLIKTFSIPVTVTQGQRETWVLSKWRFDYTVRDDHHRRHLNLALDTGLGERNSLGFGFLNI
>WP_170094858.1 [Halomicrobium mukohataei]
MREGDEKTLLVASPHEELLAHVAADLKLDRELNIGEMPFRVESVNGLATDVGEPGTSGTIETGTGVLVRIPPWRFEEEAEFWRPEHTMEPFRNQIESNLDKKHGLFCPEYQPGPSAVDGDLFEGADLIKTFSIPVTVTQGQRETWVLSKWRFDYTVRDDHHRRHLNLALDTGIGERNSLGFGFVNI
>WP_153553874.1 [Halomicrobium sp. LC1Hm]
MREGDEKTLLVASPHEELLAHVAADLKLDRELNIGEMPFRVESVNGLATDVGEPGTSGTIETGTGVLVRIPPWRFEEEAEFWRPEHTMEPFRNQIENNLDKKHGLFCPEYQPGPSAVDGDLFKGADLIKTFSIPVTVTQGQRETWVLSKWRFDYTVRDDHHRRHLNLALDTGIGERNSLGFGFVNI
>WP_317176160.1 [Halomontanus rarus]
MDAGDERHLLVASPRRDLLATVAAEWLDSKELNIGEMPFRVTGMRGLYLDVGEPGSTGTIDTATGVYAVVPPQFRAESIPFWRPENSVEPFQKYVEDQLQREHDEFAPDYLPGPAETAAPLFDEWNFKKMFSIPVTVKTGTTLTMVLSKWEFGYEVRSEDHRRHLNLALDVGIGGRNGYGLGFVNI
>WP_317176152.1 [Halomontanus rarus full]
MREGDERTLLVASHDEQLLANVAADLLEERELNVGEMPFHVEDVHGINPDVGEPGTRGTLETGTGLLVRIPPWKYDESAVFWRPKHTTEPLMEQLEANLDKKHRLFAHDHLPGPSDVEGKLFDGYELIKTFAIPVTVTEGQEMTYVLSKWKFSYTVRDDHHRRHLNLALDCGLGERNSLGLGFVNV
>WP_120086084.1 [Halonotius pteroides]
MEAGDDRKLLVSSPDEELLANVAADLLDDRELNIGEMPFHVDDVSSLEPDVGEPGTEGTIESGTGVLVRIPQWKADDEAIFWQPEHTMEPFITQVENNLDQKHNRFCPDYLPGPSDTDYELFDSYELIKTFAIPVTVTTGQEMTYVLSKWRFEYQVRDDDHRRHLNLALDTGIGERNGLGLGFLNI
>WP_142442485.1 [Halonotius roseus]
MEAGDDRKLLVASPDEELLANVAADLLEEPELNIGEMPFHVDDVSSLEPDVGEPGTRGTIETGTGLLVRIPPWRCEETAVFWRPEHSMAPLRNQLEDNLDKKHDRFAHDHLPGPSDVDGDLFDGYELIKTFAVPVTVTEGQEMTYVLSKWEFSYTVRDDHHRRHLNLALDCGLGERNSLGLGFVNI
>WP_058365098.1 [Haloparvum sedimenti]
MREGDERTLLVSSPEEQLLTHVAQDLQREPELNIGEMPFRVEDLSVLDPDVGEPGSSGVLETGTGLLVRIPPWRCEDTAAYWRPEYGTEPLRTQLEANLDAKHGRHAPEHLPGPSERPGELFEEFELLKTFAVPVEVTQGQTLTYVLSKWRFPYTVRDDHHRRHLNLALSCGLGERNALGLGFLNV
>WP_092817884.1 [Halopenitus malekzadehii]
MKEGDERTLLVASPHEELLAHVAADLKDERELNIGEMPFHVDDVTSLEPDVGEPGTRGTIETGTGLLVRIPPWRCEKTAVFWRPEHSMEPLRTQLEANLDQKHDRFAHDYLPGPSDVDGDLFDGYELIKTFAVPVTVTEGQEMTYVLSKWKFEYTVRDDHHRRHLNLALDCGLGERNSLGLGFVNL
>WP_092734667.1 [Halopenitus persicus]
MSEGDERTLLVASPHEGLLTHIARDLQSERELNIGEMPFRVADLSELDPDVGEPGTSGTIETGTGLLVRIPPWRHDETATYWRPEHTMEPLRNQLESNLDKKHGLFLPDYLSGPSDIDGDLFSGYELIKTFAIPVTVTQGERRTLVLSKWRFDYTVRDDDHRRHLNLALDTGLGERNSLGFGFVNI
>MFB6102564.1 [Haloplanus sp.]
MQEGDDRKLLVASPDEELLAIIAADLLEESELNIGEMPFHVDDVTSLTPDVGEPGSRGTIETGTGLLIRIPPWRCDETAVFWRPEHSMEPLRTQLEANLDQKHDRFAHDHLPGPSDVEGDLFDGYELIKTFAIPLAVTEGQEMTFVLSKWQFEYTIRNNHHRRHLNLALDCGLGERNSLGLGFMNI
>WP_092636126.1 [Haloplanus vescus]
MQEGDDRKLLVAAPEEKLLANIAADLLEERELNIGEMPFHVDNVTSLEPDVGEPGTRGTIETGTGLLVRIPPWRCEETAVFWRPEHSMEPLRTQLEANLDQKHDRFAHGHLPGPSDVDGNLFDGYELIKTFAVPVTVTEGQEMTYVLSKWQFEYTVRDDHHRRHLNLALDCGLGERNSLGLGFVNI
>WP_136688483.1 [Halorhabdus amylolytica]
MEEGDERTLLVASPYEDLLAHVAADLKDDPELNIGEMPFTVEEITPLAPDVGEPGTSGTISTGTGVLVRIPPWRFDEEAEFWRPEHSMEPFRNQIESNLDQKHDLFCPEYLPGPSAVDGELFDGYELLKTFAIPVTPTTGETETWVLSKWRFEYTVRDDDHRRHLNLLLDVGIGERNSLGFGFVNI
>WP_135664032.1 [Halorhabdus rudnickae]
MEEGDERTLLVASPYEDLLAHVAADLKDDRELNIGEMPFTVEQITPVSPDVGEPGTSGTISTGTGVLVRIPPWRFDEEAEFWRPEHSMEPFRNQIEANLDRKHDLFCPDYLPGPSEVDGELFDGYELIKTFAIPVTPTTGETETWVLSKWRFEYTVRDDDHRRHLNLLLDVGIGERNSLGFGFCNI
>WP_181685229.1 [Halorhabdus salina]
MDEGDERTLLVASPEEELLAHVAADLQDDPELNIGEMPFTVEEVTALSPDVGEPGTSGTISTGTGVLVRIPPWRFEEEAEFWRPEHTMEPFRNQIEANLDQKHDLFCPEYLAGPSEVSGELFDGYELLKTFAIPVEPTTGETETWVLSKWRLDYTVRDDDHRRHLNLLLDVGIGERNSLGFGFVNV
>MFB6202827.1 [Halorhabdus sp.]
MQQGDERTLLVSSPDEELLAHVAAHLKDFRELNVGEMPFRVEDVNALAPDVGEPGTSGTIETGTGVLVRIPPWHFEEEAEFWRPKHTMEPFRNQIEANLDKKHGLFCPDYLPGPSECEGELFDGYELIKTFAIPVTVTEGVEETWVLSKWRFDYTVRDDDHRRHLNLALDTGIGERNSLGFGFVNR
>WP_275882787.1 [Halorhabdus sp. BNX81]
MDEGDERTLLVASPYEDLLAHVAADLKDDPELNIGEMPFTVEEITPLAPDVGEPGTSGTISTGTGVLVRIPPWRFDEEAEFWRPEHTMEPFRNQIEANLDKKHDLFCPDYLPGPSEVDGELFDGYELLKTFAIPVTPTTGERETWVLSKWRFEYTVRDDDHRRHLNLLLDVGIGERNSLGFGFVNI
>WP_154552741.1 [Halorhabdus sp. CBA1104]
MEEGDERTLLVASPEEELLAHVAADLKDDPELNIGEMPFTVEELTPLSPDVGEPGTNGTISTGTGVLVRIPPWRFAEEAEFWRPEHSMEPFRNQIEANLDKKHDLFCPDYLPGPSEVDGELFDGYELIKTFAIPVTPTTGETETWVLSKWRFEYTVRDDDHRRHLNLLLDVGIGERNSLGFGFVNI
>WP_158855437.1 [Halorhabdus sp. CUG00001]
MEEGDERTLLVASPEEELLAHVAADLKDDPELNIGEMPFTVEELTPLSPDVGEPGTNGTISTGTGVLVRIPPWRFAEEAEFWRPEHSMEPFRNQIEANLDKKHDLFCPDYLPGPSEVDGELFDGYELLKTFAIPVTPTTGETETWVLSKWRFEYTVRDDDHRRHLNLLLDVGIGERNSLGFGFVNI
>WP_275738634.1 [Halorhabdus sp. SVX81]
MDEGDERTLLVASPYEDLLAHVAADLKDDPELNIGEMPFTVEEITPLAPDVGEPGTSGTISTGTGVLVRIPPWRFDEEAEFWRPEHSMEPFRNQIEANLDKKHDLFCPEYLPGPSEVDGELFDGYELLKTFAIPVTPTTGETETWVLSKWRFEYTVRNDDHRRHLNLLLDVGIGERNSLGFGFVNI
>WP_008524857.1 [Halorhabdus tiamatea]
MDEGDERTLLVASPYEDLLAHVAADLKDDPELNIGEMPFTVEELTPLAPDVGEPGTSGTISTGTGVLVRIPPWRFEEEAEFWRPEHTMEPFRNQIEANLDQKHDLFCPDYLPGPSEVDGELFDGYELLKTFAIPVTPTTGETETWVLSKWRFEYTVRDDDHRRHLNLLLDVGIGERNSLGFGFVNI
>WP_015789205.1 [Halorhabdus utahensis]
MDEGDERTLLVASPYEDLLAHVAADLKDDPELNIGEMPFTVEEITPLAPDVGEPGTSGTISTGTGVLVRIPPWRFEEEAEFWRPEHTMEPFRNQIEANLDKKHDLFCPEYLPGPSEVDGELFDGYELLKTFAIPVTPTTGETETWVLSKWRFEYTVRNDDHRRHLNLLLDVGIGERNSLGFGFVNI
>WP_129069528.1 [Halorientalis pallida]
MSEGDERTLLVASPYEDLLAHIAADLEAEPELNIGEMPFTVTNVSPLSPDVGEPGTTGTLETGTGVLVRIPPWRFDDQSEFWRPEHTMEPFTTQIEANLDKKHSLFCSDHLPGPSDVDGGLFDGYELIKTFAIPVTPTTGQQETWVLSKWRFDYTVRDPDHRRHLNLALDVGIGERNSLGFGFLNI
>WP_128904933.1 [Halorubrum amylolyticum]
MSEGDERTLLVASPHEELLAHVARDLQADPELNIGEMPFHVDGLTELSPDVGEPGTSGTIETGTGLLVRIPPWRQDETSTYWRPEHTMQPLRNQLVANLDKKHGLFMPDYLSGPSDVDGDLFDGYELIKTFAIPVTVTQGERRTVVLSKWRFDYTVRDDDHRRHLNLSLDTGLGERNALGFGFVNL
>WP_006114883.1 [Halorubrum coriense]
LEEGDERHLLVAAPREDQLAHIVADLLEDPEVHAGSMPFQVTDTRPLDPDVGPPGTEGVLETATGVYAVTPPQYLDDDETFWRPEHGMEPFFDHVETQLQRNHDRFMPDSDPGPAEVDTPLFESYEMIKKLWLDVQISGDTEWTVLVSKWRFPYRVRDDHHRRHLNLALDVGIGRRTPLGFGFLNR
>WP_271962532.1 [Halorubrum ezzemoulense]
MQEGDDRKLLVASPDEELLANVAADLLDEPELNIGEMPFHVEDVTSLEPDVGEPGTRGTIETGTGLLVRIPPWRCEETAVFWRPEHSMAPLRKQLEDNLDQKHDRFAHDHLPGPSDVEGDLFDGYELIKTFAVPVTVTEGQEMTYVLSKWEFSYTVRDDHHRRHLNLALDCGLGERNSLGLGFVNL
>WP_256417738.1 [Halorubrum laminariae]
MEEGDDRKLLVASPEEELLANVAADLLEEQELNVGQMPFHVDDVTSLEPDVGEPGTRGTIETGTGLLIRIPPWRCEETAVFWRPEHSMEPLRTQLEANLDQKHDRFAHDHLPGPSDVDGDLFDGYELIKTFAVPVTVTEGQEMTYVLSKWEFSYTVRDDHHRRHLNLALDCGLGERNSLGLGFVNI
>WP_004046329.1 [Halorubrum saccharovorum]
MSEGDERTLLVASPDEELLTHVAQNLQQEPELNIGQMPFTVDDLSVIEPNVGEPGSTGVLESGTGLLIRIPPWRCEETATFWQPEFGMEPLRTQIESNLDAKHGRHAPDHLPGPSDRPGELFDGYELIKTFAVPVEVTQGQTMTYVLSKWRLPYTVRDDHHRRHLNLALSCGLGERNGLGLGFLNV
>WP_123621586.1 [Halorubrum sp. CSM-61]
MAEGDDRTLLVASPDEELLAHVARDLQRTPELNVGEMPFTVDDLSVIEPDVGEPGSTGVLESGTGLLVRIPPWRCEETATFWQPEFGMEPIRTQIESNLDAKHGRHAPDHLPGPSDRPGELFDGYELIKTFAVPVEVTQGQTMTYVLSKWRLQYTVRDDHHRRHLNLALSCGLGERNGLGLGFLNV
>TKX65021.1 [Halorubrum sp. GN12_10-3_MGM]
MQEGDDRKLLVASPDEELLANVAADLLDEPELNIGEMPFHVEDVTSLEPDVGEPGTRGTIETGTGLLVRIPPWRCEETAVFWRPEHSMAPLRKQLEDNLDQKHDRFAHDHLPGPSDVEGDLFDGYELIKTFAVPVTVTEGQEMTYVLSKWEFSYTVRDDHHRRHLNLALDCGLGERNSLGLGFVNL
>WP_137694503.1 [Halorubrum sp. SP9]
MQEGDDRKLLVASPDEELLANVAADLLDEPELNIGEMPFHVDDVTSLEPDVGEPGTRGTIETGTGLLVRIPPWQCEETAVFWRPEHSMKPLRKQLEDNLDQKHDRFAHDHLPGPSDVDGDLFDGYELNKTFAVPLTVTEGQEMTYVLSKWEFSYTVRDDHHRRHLNLALDCGLGERNSLGLGFMNI
>WP_089385708.1 [Halorubrum vacuolatum]
MERGDERSLLIASPNEELLAYIAEDLTRRRELNIGEMPFRVTDVSPLSPDVGEPGTTGTLETGTGVVVRIPPWRFDDEAEFWRPEHTLDPFLTQVENNLDKKHSLFCADHLPGPSDVAGNLFDGYELLKTFAIPVTITSGRQETWVLSKWRFDYTVRDSDHRRHLNLLLDVGVGEANSLGFGFVNI
>WP_254270590.1 [Halorussus aquaticus]
IEEGDERTVLVAATDQDVLQAIAESVITDREFNVGEMPFRVEEVTTVAPDVGEPGTRGTLETGTGVLVRIPPWQADEEATFWQPEHSLEPFKTQIENNLDKKHRLFCDDHLPGPSERDGDLFDEYNLIKTFAVPVEVTQGVEMTYVLSKWRFGYRVRDDHHRRHLNLALDAGIGERNALGLGFLNI
>WP_135827780.1 [Halorussus halobius]
IEEDDERSVLVASTDRDLLASVADGLVTDREFNVGEMPFRVEEVTTVAPDVGEPGTRGTLETGTGVLVRIPPWKADEEATFWQPEHSLRPFKTQLENNLDQKHDLFCDDHLPGPSDREGDLFDEYDLLKTFAVPVEVTQGVEMTYVLSKWRFGYRVRDDHHRRHLNLALDAGIGERNALGLGFLNV
>WP_153952330.1 [Halosegnis longus]
IAEGDERSLLVASPREELLATMAESLKRNPEFNVGDMPFTVTDLAPVEPDVGEPGTRGVIETATGVVIRLYDERREASPTYWQPEHGLEPVRDALDANLARKHDRFAPDYVPSPTDVGETLFDGYELLKTYALPTTVTTGVEIQLVVSKWRFDYRVRDDTHRRHLNLALDTGIGGRNGLGFGFVNI
>WP_247005151.1 [Halosolutus gelatinilyticus]
MREEDERTLLVASPERRLLGVIAENLDEQRELNIGEMPFEVTDISLLAPDVGEPGTRGVLETGTGVLVRIPPWKCEENPTFWEPEHTLEPLKTQLENNLDQKHDLFCPDDLPGPSDRPEELFDSYELIKTFALPVTVTQGVEMTYILSKWRFGYEVQDDHHRRHLNLALDSGIGERNTLGFGFLNI
>WP_175507284.1 [Halostagnicola kamekurae]
MEEGDDRKLLVASPEEELLANVAADLLEERELNIGEMPFHVDDVTSLEPDVGEPGTRGTIETGTGLLVRIPPWRCEETAVFWRPEHSMEPLRTQLEANLDQKHDRFAHDHLPGPSDVDGDLFDGYELIKTFAVPVTVTEGQEMTYVLSKWEFSYTVRDDHHRRHLNLALDCGLGERNSLGLGFMNL
>WP_138782688.1 [Haloterrigena sp. H1]
MREGDERTLLVASPHEELLANVAADLKDDRELNIGEMPFHVDSVNGLATDVGEPETSGTLETGTGVLVRIPPWRFEEEAEFWRPQHTMEPFRNQIENNLDKKHDLFCPDYLPGPSETDGDLFDGADLIKTFSIPVTVTQGQRETWVLSKWRFDYTVRDDHHRRHLNLALDTGIGERNSLGFGFVNI
>WP_267161935.1 [Halovenus salina]
MEEGDDRKLLVASPDKELLANVAANLLEESELNIGEMPFHVDDVTSLEPDVGEPGTRGTIETGTGLLVRIPPWRCEETAVFWRPEHSMEPLRKQLEDNLDQKHDRFAHDHLPGPSDVDGDLFDGYELLKTFAVPVTVTEGQEMTYVLSKWEFSYTVRDDHHRRHLNLALDCGLGERNSLGLGFVNL
>WP_382274350.1 [Halovivax cerinus]
FEEGDQRTLLVASPERDLLGAIASDLDEHPELNIGEMPFEVTDISLLAPDVGEPGTRGVLETGTGVLVRIPPERCKENPTFWKPEHTFEPLKTQLENNLDQKHSQFCPEGLPGPSDRSGDLFDSYELIKTFALPVTVTQGVEMTYIMSKWRFGYEVRDDHHRRHLNLALDIGVGERNMLGFGFLNI
>WP_247730105.1 [Halovivax limisalsi]
LSEDDQRTLLVASPERDLLGTVANDFDEDPELNIGEMPFEITDMSLLAPDVGEPGTRGVLETGTGVLVRIPPERCEENPTFWKPEHTLEPLKTQLENNLDQKHSQFCPEDLPGPSDRPGDLFDSYELIKTYALPVTVTQGVEMTYIMSKWRFGYEVRDDHHRRHLNLALDIGVGERNMLGFGFLNI
>ELY91755.1 [Natrialba hulunbeirensis JCM 10989]
MQEGDDRTLLVASHDEGLLAHVAEDLLDDRELNIGQMPFLVDNIQSLEPDVGEPGTRGTLETGTGLLVRIPPWQCEETPVFWRPEHTTEPLLTQLESNLDQKHELFAHDDLPGPSDVDGDLFDGYELIKTFAVPVTVTEGQEMTYVLSKWEFNYTVRDDSHRRHLNLALDCGLGERNSLGLGFMNI
>MDZ7730682.1 [Natrialbaceae archaeon]
MEEGDERTLLVSAPEREMLGAIADDLDRNRELNVGEMPFEVTDVSLLTPDVGEPGTRGTLVSGTGVLVRIPPWRCEENPTFWEPEHTIEPLKTQLENNLDKKHGQFCPDDLPGPTDRSNELFDSYELIKTFAIPVTVTQGVEMTYILSKWRFGYEVQDDHHRRHLNLALDAGIGGRNMLGFGFLNI
>MFP8954201.1 [Natrialbaceae archaeon A-arb3/5]
MDEGDERKLLVAAPDEELLANVAADLLEERELNIGEMPFYVEDVTSLEPDVGEPGTRGTLETGTGLLVRIPPWQCEETAVFWRPEHTTEPLVTQLEANLDKKHRLFAHDHLPGPSDVDGELFDGYELLKTFAVPVTVTEGQEMTYVLSKWKFSYTVRDDHHRRHLNLALDVGLGERNSLGLGFVNI
>WP_285928882.1 [Natrialbaceae archaeon AArc-T1-2]
MREDDERTLLVASHDEELLAHVAEDLLVNRELNIGEMPFRVEDVSSLEPDVGEPGTRGVLETGTGLLVRIPPWKCEETAVFWRPEHTTEPLVEQLEANLDKKHRLFAPEYLPGPSEVDGDLFDGYELIKTFAVPVTVTEGQEMTYVLSKWRFEYSVRDDHHRRHLNLALDVGLGERNSLGLGFVNV
>WP_130169942.1 [Natrinema altunense]
MREGDRRTLLVAAPERDLIGAVATDLDENRELNIGEMPFEVTDVSLLAPDVGEPGTRGVLETGTGVLVRIPPWKCEENPTFWNPEHTLEPLKAQLENNLDQKHDLFCPDDLPGPSDRRAELFDSYELIKTFALPVTVTQGVEMTYVLSKWRFGYEVRDEHHRRHLNLALDTGIGERNTLGFGFLNI
>WP_008452266.1 [Natrinema gari]
MREGDERTLLVASPHEELLANVAADFKDDRELNIGEMPFHVNSVNGLATDVGEPGTSGTIETGTGVLVRIPPWRFEEEAEFWRPEHTMEPFHNQIENNLDKKHDRFCPDYLPGPSETSDDLFDGADLIKTFSIPVTVTQGQRETWVLSKWRFDYTVRDDHHRRHLNLALDTGIGERNSLGFGFVNI
>WP_092935998.1 [Natrinema hispanicum]
LNEGDERQLLIASPREEQLAHIVADLLENPEVHAGSMPFRVTDTRPLDPDVGPPGTEGVLETATGVYAVTPPKYLDDDETFWRSEHGMEAFFDHVETQLQRNHDRFMPSDDPGPKEVDAPLFESYEMIKKLWLDVQLSGDVEWTVLVSKWRFPYRVRDDHHRRHLNLALDVGIGRRTPLGFGFLNR
>WP_092935914.1 [Natrinema hispanicum]
MREGDERTLLVASPHEELLANVAADLKDDRELNIGEMPFHVDSVNGLATDVGEPGTSGTIETGTGVLVRIPPWRFEEEAEFWRPQHTMEPFRNQIENNLDKKHDLFCPDYLPGPSETDGDLFDGADLIKTFSIPVTVTQGQRETWVLSKWRFDYTVRDDHHRRHLNLALDTGIGERNSLGFGFVNI
>WP_076145385.1 [Natrinema saccharevitans]
MREGDQRTLLVASPHEELLANVAADLKDDRELNIGEMPFHVDSVNGLATDVGEPGTSGTIETGTGVLVRIPPWRFEEEAEFWRPEHTMEPFRNQIENNLDKKHDLFCPDYLPGPSKTDGDLFDGADLIKTFSIPVTVTQGQRETWVLSKWRFDYTVRDDHHRRHLNLALDTGIGERNSLGFGFVNI
>WP_049992249.1 [Natrinema salifodinae]
LDEGDERQLLVSSPREDQLATITADLLENPEIHAGSMPFHITDVRPLDPDVGPPGTEGTLETATGVYAVTPPQYLDNDETFWRPEHGMEAFFDYVETQLQRNHDRFMPNGDPGPKEVDEPLFEEYEMIKKYWLDIQLSGGVEWTVLVSKWRFPYRIRDDHHRRHLNLALDVGIGRRTPLGFGFLNK
>WP_273737844.1 [Natrinema soli]
MREGDERTLLVASPHEELLANVAADLKDDRELNIGEMPFHVNSVNGLATDVGEPGTSGTIETGTGVLIRIPPWRFEEEAEFWRPEHTMEPFRNQVENNLDKKHDLFCPDYLPGPSEADGDLFDGADLIKTFSIPVTVTQGQRETWVLSKWRFDYTVRDDHHRRHLNLALDTGIGERNSLGFGFVNI
>AFO56171.1 [Natrinema sp. J7-2]
MREGDERTLLVASPHEELLANVAADFKDDRELNIGEMPFHVNSVNGLATDVGEPGTSGTIETGTGVLVRIPPWRFEEEAEFWRPEHTMEPFRNQIENNLDKKHDRFCPDYLPGPSETSDDLFDGADLIKTFSIPVTVTQGQRETWVLSKWRFDYTVRDDHHRRHLNLALDTGIGERNSLGFGFVNI
>WP_015233837.1 [Natronobacterium gregoryi]
MDEGDERKLLVASPDEELLANVAADLLEDPELNIGEMPFHVEDVTSLAPDVGEPGSRGTIETGTGLLVRIPPWRCEETAVFWQPEHTTEPLVEQLESNLDQKHDLFAHDHLPGPSDVEGDLFDGFELLKTFAVPVTVTEGQEMTYVLSKWKFDYTVRDDHHRRHLNLALDCGLGERNSLGLGFLNV
>ELY72602.1 [Natronobacterium gregoryi SP2]
MDEGDERKLLVASPDEELLANVAADLLEDPELNIGEMPFHVEDVTSLAPDVGEPGSRGTIETGTGLLVRIPPWRCEETAVFWQPEHTTEPLVEQLESNLDQKHDLFAHDHLPGPSDVEGDLFDGFELLKTFAVPVTVTEGQEMTYVLSKWKFDYTVRDDHHRRHLNLALDCGLGERNSLGLGFLNV
>WP_255192064.1 [Natronobeatus ordinarius]
MREGDDRTLLVASHDEELLAHVAADLLEDRELNVGEMPFHVDDVRALAPDVGEPGTRGTLETGTGLLVRIPPWQCEETAVFWRPEHTTEPLVAQLEANLDKKHRLFAPEYLPGPSDVDGDLFDGYELIKTFAVPVTVTEGQEMTYVLSKWRFEYTVRNDHHRRHLNLALDVGLGERNSLGLGFVNV
>WP_263020517.1 [Natronobiforma cellulositropha]
MREGDERKLLVASHDEELLANVAADLFDESELNVGSMPFSVEDVRALAPDVGEPGTRGTLETGTGLLVRIPPWQCDETAVYWRPEHTTEPLVRQLEANLDQKHDLFAPEYLPGPSDVDGSLFDGYELLKTFAVPVTVTEGQTMTYVLSKWKLEYTVRDDHHRRHLNLALDVGLGERNSLGLGFVNV
>WP_306756017.1 [Natronolimnohabitans sp. A-GB9]
MREGDERKLLVASHDEEVLAHVAKDLLADRELNVGEMPFHVEDVSSLEPDVGEPGTRGTLETGTGLLVRIPPWQCDETAVFWRPSHSTKPLMEQLEANLDKKHRLFAPEYLPGPSEVDGDLFDGYELLKTFAVPVTVTEGQEMTYVLSKWKFEYTVRDDNHRRHLNLALDVGLGERNSLGLGFVNV
>WP_178918096.1 [Natronomonas gomsonensis]
MEEGDERTLLVASTDEELLAHVAADLQDNPELNIGEMPFTVTDVSALSPDVGEPGTSGTIETGTGLLVRIPPWRFEEEAEFWRPEHTMEPLQNQLEANLDKKHGLFCPDYLPGPSDVDGDLFDGYELIKTFAIPVTVTEGREETWVLSKWRFDYTVRDDDHRRHLNLALDVGIGERNSLGFGFVNK
>WP_411714358.1 [Natronomonas sp.]
LAEGDERQLLVASPREEQLAHIVADLLENHEVHAGSMPFHVTDTRALDPDVGPPGAEGILETATGVYAVTPPQYLDDDETFWRPEHGMEAFFDHVETQLQRNHDRFMPNGDPGPKEVDAPLFESYEMIKKLWLDVQLSSDVEWTVLVSKWRFPYRVRDDHHRRHLNLALDVGIGRRTPLGFGFLNK
>WP_411715420.1 [Natronomonas sp.]
MQAGDERTLLVASPDEELLAHIASDLLERPELNVGEMPFHVDDVTSLSPDVGEPGTRGTIETGTGLLVRIPPWRCEETAVFWRPEHSMEPLRAQLEANLDQKHDRFAHDHLPGPSDVDGELFDGYELLKTFAVPLTVTEGQEMTYVLSKWRFEYTVRDDHHRRHLNLALDCGLGERNSLGLGFVNI
>WP_083902509.1 [Natronorubrum sulfidifaciens]
MREGDERTLLVASHDEELLAHVAADFFDSRELNIGEMPFRVEDVRALEPDVGEPGTRGTLETGTGLLVRIPPWQCEETAVFWRPEHTTEPLVSQLEANLDKKHQLFAHDHLPGPSDVDGELFDGYELIKTFAVPVTVTEGQEMTYVLSKWKFSYTVRDDHHRQHLNLALDCGLGERNSLGLGFVNV
>WP_076610863.1 [Natronorubrum thiooxidans]
IHEGDERKLLIASHDEQLLANVAADLLEERELNIGEMPFRIEDVHALEPDVGEPGTRGTLETGTGLLIRIPPWKCEETAVFWRPEHTTEPLIKQLEANLDKKHRLFEREHLPGPSDVDGELFDGYELLKTFAVPITVTESQEMTYVLSKWKFDYTVRDDHHRRHLNLALDVGIGERNSLGLGFVNV
>WP_330990111.1 [Salarchaeum sp. III]
IERGDERKLLLASPREGVLAAIADSLQTNREFNVGDMPFSVTELRSLDVDVGEPGTRGVIETATGVIVQLYESQRDTDPTYWRPEHTVEPFRGAVETNLQRKHDRFAPDYVRGPTDVDDDLFEGYELLKTYALPVTVTQGVDLDVVLSKWRFDYRVRDDTHRRQLNLLLDTGVGARNALGFGFANI
>WP_141464393.1 [Salinadaptatus halalkaliphilus]
MAEGDERKLLVASHDEQLLANVAADLLEDRELNVGEMPFHVEDVTSLEPDVGEPGTRGTLETGTGLLVRIPPWKCAETAVFWRPEHTTEPLVTQLESNLDQKHELFAHDHLPGPSDVDGDLFDGYELLKTFAVPVTVTEGQEMTYVLSKWKFSYTVRDDHHRRHLNLALDVGLGERNSLGLGFVNI
>WP_221169844.1 [Salinarchaeum sp. IM2453]
MEEGDERNLIVASPEEELLAHIAADLKDDPELNIGEMPFTVERITPLSPDVGEPGTTGTIETGTGIVVRIPPWRFDEQAEFWRPEHTMEPFKNQIHANLDKKHELYCPDYLPGPSDVSGQLFDGYELIKTFALPVTPTTGMKETWMASKWRFDYTVRDDEHRRHLNLALDVGIGERNSIGFGFCNI
>WP_114578404.1 [Saliphagus sp. LR7]
MHEGDERKLLVASVDEELLTHVARDLQDNRELNVGEMPFHVEAVTAIEPDVGEPGTRGTIETGTGLLVRIPPWKCEETAVFWRPEHTTEPLVTQLEANLDKKHSLFCPDYLLGPSDVEGDLFDSYELIKTFAVPLQVTERERMTYVLSKWKFGYTVRDDDHRRHLNLALDTGLGERNSLGLGFVNV
>WP_418280800.1 [Halorubrum sp. DTA98]
MAEGDKRTLLVASPDEELLAHVARDLQRDPELNVGEMPFTVDDLSVIEPDVGEPGSTGVLESGTGLLIRIPPWRCEETATFWQPEFGMEPLRTQIESNLDAKHGRHAPDHLPGPSNRPGELFDGYELIKTFAVPVEVTQGQTMTYVLSKWRLPYAVRDDHHRRHLNLALSCGLGERNGLGLGFLNV
