# Supplementary material for: Evolutionary insights into provirus-encoded CRISPR-Cas systems in halophilic archaea
Source: Microlife. 2025 Oct 22;6:uqaf033. doi: 10.1093/femsml/uqaf033 (PMC12596717; doi:10.1093/femsml/uqaf033)
Supplement: uqaf033_Supplemental_Files [file uqaf033_supplemental_files.zip › supplementary_data_1(trees)/supplementary_data_1/trees msa/cas7_protein_msa_final_aligned_trim.fas]

>WP_049972558.1 [Haladaptatus cibarius]
TNSVENRSEIVFLYDAVDANPNGNPLSGANRPRIDPQTRQAIVTDVRFKRYLRDQLDDDGHGVYIRNVHQQATREDLLKARLKEVDLDETDDEADEVFGTFLDNSSDVRYFGATMSVDTDAKHLPNHFTGPVQFSPGKSIHAVTENEEYDSLTSVIATQDDKAQGGFDDDHRIQYGLIRFHGLVDEHGAEDTNLTTEDIERLDTLCWRAIKNQTISRSKVGQEPRLYLRVEYDTDSFHLGGLDKDLELDGDKPDDELRNVRDLTLSVDALISRLEKNANRIERIHVVASDVLPVSYGDEVGDAELLYEALEDALGTESVRVVDVYE
>WP_007982329.1 [Haladaptatus paucihalophilus]
TTTVENRSEIVFLYDAVDANPNGNPLSGANRPRIDPQTRQAIVTDVRLKRYLRDQLDDDGHGVYIRNVHQQATREDLLEDRLKEVDLDETPDEADEVFGEFLANSSDVRYFGATMSVDTDAQHLPNHFTGPVQFSPGKSMHAVNENEEYDSLTSVIATQDEKAQGGFDDDHRIQYGLIRFHGLVDEHGAEDTNLTTEDVERLDTLCWRAIKNQTISRSKVGQEPRLYIRVEYDTDSFHLGGLDKDLELDSDKPDDELRNVRDLTLSVDSLVSRLETNANRIESVHVVVSDVLPISYGDEVGDAELLYEALEDALGAESVRVVDVYE
>WP_231189450.1 [Haladaptatus sp. DYF46]
PTTVANRSEIIFLYDAEDCNPNGNPLSANNKPRVDETTGEAVVTDVRLKRYLRDQLDDDEFGIYIRNPSNVPTRDGLFKNVTDLNEDDVEEMEGGDAATAFLNNATDVRYFGATCSFSQDGDGFPGQFIGPVQFEHARSLHTVATKTESKQLSTVVASEEGDQQGTFATDNRLEYAFIRFHGVVNEVAAKDTHLSEDDVARLDSLSWRALKNQTLTRSKAGHQPRLYIRVEYKTDEYHNGRLDDGISLDSEKADTELRNITDTVLNVDAFLDEVEHEAEHIETIHLKADRHLQIALDGTAKGPDAFINELTTTVGEDKVNEIDVYG
>WP_259532816.1 [Halalkaliarchaeum sp. AArc-CO]
TTTLENRSEIVFLYDAEDCNPNGNPLSANDKPRVDETTGQAVVTDVRLKRYVRDQLDDDELGIYIRNPSDVPDRDGLFKRVTELEEDDVEDMSGSDAAEAFLNNAADVRYFGATCSFSSEGDDFPGQFIGPVQFEHGRSMHTVTTKTESKQLSTVVASEAGDEQGTFATDNRLQYALVKFHGVVNENAAQDTLLSAEDVERLDALLWRSLKNQTLTRSKMGHQPRLYLRAEYATDDYHHGGLDDGIERADATDGAEYRNITDVTLAVDDLVAALAGDAEHLETLHVVVDDHITVSIDGATGGPEFLLKELEEAVGADRVNRVDVYA
>WP_336364036.1 [Halalkalicoccus salilacus]
GTDLERRSEIVFVTDAQDCNPNGNPK-GENRPRIDPVTQQCVVTDVRLKRYLRDQLNADGHGVFVKTMG-ASSRAALALDRLRDVE----EIDIEDIHQEFLDRASDVRYFGATLSFNKDKERFEANYTGPVQFSPARSLNAVETNEEYDTLTSVIATQEEKTTGGYGDDNRIKYGIFPFHGVVDENGAANTRLSAMDVERLDTLCWRALKNQTISRSKFGQEPRLYVRVEYDTDGYHVGDLHHGVSLDTDKPDEELRTVNDVYLDVSDLTERLRNHSEHIHAVHVVGNERLRIT-DGETLGTAADFPAHLEAD--LDVHSVNVYE
>WP_138006908.1 [Halalkalirubrum salinum]
TTTVTNRSEIVFLYDAVDANPNGNPLSGANRPRIDPQTQQAIVTDVRLKRYLRDQLDDDGHGVYIRNVQNQFTRGELLEDRLKAVDPDDYDLDREDVFGEFLANSVDVRYFGATMSVDTDAKHLPDHFTGPVQFSPGKSIHAVNENEEYDSLTSVIATQENKQQGGFDDDHRIQYGLIRFHGLVDEHGAEDTKLTTEDVERLDTLCWRAIKNQTISRSKVGQEPRLYCRVEYADESFHLGGLDRDLELDEEKDDEELRTVRDLTLNVESFVGRLDDASDQINRIRIVASDVLELSNGDQVGGPDVLYDALEEAVGSDAVEVVDVYD
>MFB6124917.1 [Halanaeroarchaeum sp.]
TDTVQNRSEIVFLYDAVDANPNGNPLSGANRPRIDPQTQQAIVTDVRLKRYLRDQLEDDGHGVYIRNVHEQFTREQLLENRLKEVDPSEYDVDRTDIFETFLANSADVRYFGATMATDADEEYLPDHFTGPVQFSPGKTMHPVTENEEYDGLTSVIATQEGKEQGGFGDDHRIQYGLIRFHGLVDEHGAEDTNLTTADVTRLDTLLWRSIKNQTISRSKVGQEPRLYCRVEYSEDSFHIGGLDKDLHLDEEKADERLRNVRDVTVQVDRFVDRLANASDQIERVRIVASDVVEFVHDDETGGPDLLYTALEEAIGDDVVEVIDVYE
>WP_050048130.1 [Halanaeroarchaeum sulfurireducens]
TEPVQNRSEIVFLYDAVDANPNGNPLSGANRPRIDPQTQQAIVTDVRLKRYLRDQLSDDGHGVYIRNVQEQYTREQLLEDRLKDVEPGDYDLDRDDIFGAFLANSADVRYFGATMATDTDEDYLPDHFTGPVQFSPGKTMHPVNENEEYDSLTSVIATQEGKEQGGFDDDHRIQYGLIRFHGLVDEHGAEDTKLTPADVERLDTLCWRAIKNQTISRSKVGQEPRLYCRVEYDEESFHIGGLDKDLSLDDEYPAEELRNVRDLTLEIDAFVERLAGASDQIERVRVAASDPLEFSYEGELGGPELLYETLEDALGGETVERIDVYD
>WP_229112358.1 [Halapricum desulfuricans]
PTTLENRSEIVFLYDASDCNPNGNPLSANDKPRVDETTGEAVVTDVRLKRYIRDQLDDDGYGIYVRNPSDVPDRDGLFKRVTGTDEDELEDMASKDAAELFLTNATDVRYFGATCSFSSNGDDFPGQFIGPVQFEHGRSMHTVATKTESKQLSTVVASGGEEEQGTFATDNRLEYALVKFHGVVNENAAEATHLTQDDVERLDRLCWRGLKNQTLTRSKMGHQPRVYLRVEYETDSYHSGSLDHGVELDTDKTDTELRNIRDCTLDVSGLLDELENDADHIETVHVIADDYVQFDFAGN-DGPEAFYEKLRSRVGEDNVTVIDVHP
>MEF8825135.1 [Halapricum sp.]
TDTVTNRSEIVFLYDAVDANPNGNPLSSANRPRIDPQTQQAIVTDVRLKRYLRDQLDDDGHGVYIRNVQEQYTREDLLEDRLKSVDPEDYDLDREDVFGEYLEKSADVRYFGATMSVDTDEDYLPDHFTGPVQFSPGKSMHAVNENEEYDSLTSVIATQEGKEQGGFDDDHRIQYGLIRFHGLVDEHGAADTKLTDQDVKRLDTLCWRALKNQTISRSKVGQEPRLYCRVEYAEESFHLGGLDKDLTIDEDKPDEQLRNVRDLAVATDAFVDRLSEASEQIERVRVVASDVLQVTHDGEFGGPELFYDALRDAVGDAAVEIVDVYE
>WP_020220934.1 [Halarchaeum acidiphilum]
TDPVQHRSEIVFCYDAVDANPNGNPLSGSNRPRIDPQTQQAIVTDVRLKRYLRDQLDDDGHGVYIRNVQEQYTREQLLEDRLKDVEPDDYE--ADAVFGEFLDESADVRYFGATMSVDLDGD-LPDHFTGPVQFSPGKSMHAVNENEEYDSLTSVIATQEGKEQGGFDDDHRIQYGLIRFHGLVDEHGGTDTNLTTADVERLDTLCWRALKNQTISRSKVGQEPRLYCRVEYADESFHLGGLDRDLALDEAKAAEELRDVRDLAVAVDDFVERLDAADDRIERVRVVASDVLSVSHGDEVGGPDVLYDALRDTVGEDAVDVIDVYD
>WP_188871638.1 [Halarchaeum rubridurum]
YDPVTNRSEIVFCYDAVDANPNGNPLSGANRPRIDPETQQAIVTDVRLKRYLRDQLDDDGHGVYVRNVKKQSSREDLLADRMRELDPDDWDLDREEVFGTFLDASADVRYFGATMSVDMKEDYLPDHFTGPVQFSPAKTLHPVTENEEYNSLTSVIATGEGKDQGGFDDDHRIQYGFIAFHGLVDENGAADTKLSEADVERLDTLPWRAIKNQTISRSKVGQEPRLYLRVEYEDESFHLGGLTRDLDIDEEAPVDELRNVREFTLDGTELVSRLGRHADRIARVRVVASDVLDVTVGDEVPNEHGFYDALREAVG-DAVEVVDVYD
>WP_123077916.1 [Halarchaeum sp. CBA1220]
TDTVENRSEIVFLYDAVDANPNGNPLSGANRPRIDPQTQQAIVTDVRLKRYLRDQLDDDGHGVYIRNVQEQYTREQLLADRLKEIDLDDY---ADAVFGEFLEESADVRYFGATMSVDTNEDHLPDHFTGPVQFSPGKSMHAVNENEEYDSLTSVIATQEGKEQGGFDDDHRIQYGLIRFHGLVDEHGAADTKLTAEDVERLDTLCWRALKNQTVSRSKVGQEPRLYCRVEYADESYHLGGLDKDLALDDAKPVDELRNVRDLTVAIDDFVERLDGASERVERVRVVASDVLSLSHDGDVGGPDVLYDALRDAVGADAVEVVDVYE
>WP_014030717.1 [Haloarcula hispanica N601]
VDPVTNRSEIVFLYDAVDANPNGNPLSGANRPRIDPQTQQAIVTDVRLKRYLRDQLDDDGHGVYIRNVQDQYTRGQLLEDRLEEVDPDDYDLDRDDIFGEFLNQSVDVRYFGATMSVDTDAKHLPDHFTGPVQFSPGKSMHAVNENEEYDSLTSVIATQENKQQGGFDDDHRIQYGLIRFHGLVDEHGAADTNLTAADVERLDTLCWRAIKNQTISRSKVGQEPRLYCRIEYADESFHLGGLDRDLEIDGEKPDEELRTVRDLTLDVTDLVDRLDGASDRIKRVRVVASDVLQLSYDGELGGPSILYGALEDAVGADAVEEIDVYD
>WP_005533725.1 [Haloarcula argentinensis]
ADPVTNRSEIVFLYDAVDANPNGNPLSGANRPRIDPQTQQAIVTDVRLKRYLRDQLDDDGHGVYIRNVQDQYTRGKLLEDRLKAVEPDDYDLDRDYIFGEFLNESVDVRYFGATMSVDTDAKHLPDHFTGPVQFSPGKSMHAVNENEEYDSLTSVIATQENKQQGGFDDDHRIQYGLIRFHGLVDEHGAADTNLTAADVERLDTLCWRAIKNQTISRSKVGQEPRLYCRVEYADESFHLGGLDRDLELDDEKPDEELRTVRDLTLDVTGLVDRLDGASDRIERVRVVASDVLQISYDGELGGPAVLHDALKDAVGADAVEEIDVYD
>WP_336339447.1 [Haloarcula brevis]
DNIVENRSEIVFLYDAVDANPNGNPLSGANRPRIDPVTNEAIVTDVRLKRYLRDQFEADGEGVYITSERYAKEREELLKDTFGVTTVEEIEDEGFDGFDRFLDNAIDARLFGATFSIDTDETHLPDHLTGPVQFSPGKTLHPVEVNEEYNSLTSVIGTDDEKEQGGFDDDHRIKYGLIGFHGLVDEHGAEDTNLKTEDIERLDSTCWRAIKNQTITRSKVGQEPRLYVRVEYDTDSFHIGGLTHELDVVGDDA-RSYRTVQDVTVDATDLVSRLNSHEDRIQTVHVVADDALDIALEGET-LDDGFVSALEDRF--ESVHEIDVYD
>WP_007188932.1 [Haloarcula californiae]
DATIQNRSEIAFVIDAKDTNPNGDPLTADNEPRIDPVTGQCVVTDVRLKRYLRDQLVEDDHVVLIANPNEVLTRKEMYDAVESEMGVSTDEAEPEELLEAFVKTAADVRYFGATISLDTDAEDLPNQFEGPVQFNHGRSYHEVARNTESKQLATVIANEDDDDQGTFATDNRISYGVIGFGGRINDNAAKDTHLTEDDVERLDTLCWRALKNQTVTRSKAGQQPRLYIRVEYKQDGFEIGRLNDRIGVDSDLPEDEIRGTDDFNLDVSELVTTLADNDARIDTVHITADSAVTFALDGETGDREALYTVLNDILGAEAVDAYDVYE
>WP_416010360.1 [Haloarcula japonica]
ADPVTNRSEIVFLYDAVDANPNGNPLSGANRPRIDPQTQQAIVTDVRLKRYLRDQLDDDGHGVYIRNVQDQYTRGKLLEDRLKAVEPDDYDLDRNYIFGEFLNESVDVRYFGATMSVDTDAKHLPDHFTGPVQFSPGKSMHAVNENEEYDSLTSVIATQENKQQGGFDDDHRIQYGLIRFHGLVDEHGAADTNLTAADVERLDTLCWRAIKNQTISRSKVGQEPRLYCRVEYADESFHLGGLDRDLELDDEKPDEELRTVRDLTLDVTGLVDRLDGASDRIERVRVVASDVLQLSYDGELGGPAVLHDALENAVGADAVEEIDVYD
>WP_137685464.1 [Haloarcula mannanilytica]
TDTVANRSEIVFLYDAEDTNPNGNPLSANDKPRIDETTGKAVVTDVRLKRYIRDQLDDDGLEIYIKNPSGAIDRDDLFTSVTGLEADELEEITGDEAADAFLNNAADVRYFGATCSFSSDGDGFPGQFIGPVQFSHARSLNTVVQKSESKQLSTVVSSGGDSEQGTFATDNRLQYALVPFHGVVNEVGAESTGLTEADVERLDSVLWRALKNQTLTRSKMGHQPQLYLRVEYETDEFHIGTLDDGLALAQDVPDSKLRNISDVELDISDLVEDLAAHSDHIETVHVTANRHLTVTDGDETGGQEFLIEALSEAVGADSVAKIDVYG
>WP_220581382.1 [Haloarcula nitratireducens]
NTDIENRSEIVFLYDAVDANPNGNPLSGSNRPRIDPQTQQAIVTDVRLKRYLRDQLEDDGHGVYIRNVQEQYTRAKLLEDRLKAVDPDDYDLNRDDIFGEFLGESVDVRYFGATMSVDTDAKHLPDHFTGPVQFSPGKSLHAVNENEEYDSLTSVIATQENKQQGGFDDDHRIQYGLIGFHGLVDEHGAADTTLSQADVERLDTLCWRAIKNQTISRSKVGQEPRLYCRVEYADESFHLGGLDKDLRLDEDKPDEELRNVRDLTVAVDDFVRRLANASEQINRVRVVASDVLELSHDGERGGPELLYGALRDAVGDDAIEVVDVYD
>WP_310899236.1 [Haloarcula onubensis]
TDTVENRSEIIFLYDAVDANPNGNPLSGSNRPRIDPQTNQAIVTDVRLKRYLRDQLDDDGHGVYIRNVHYQATREELLEARLKEIDLDGYDTDRDDVFGTFLDNSTDVRYFGATMSIDTEEDALPDHFTGPVQFSPGKSMHAVTENEEYDSLTSVIATQGEKEQGGFDDDHRIQYGLIRFHGLVDEHGAPDTNLTRSDVQRLDTLCWRAIKNQTISRSKVGQEPRLYCRVEYADESYHLGGLDKDLQFDEEAPEEELRNVRDVTVAIDEFVQRLSGASERIARVRVVVSDVLELSYDGERGGPDLLYEALGEAVGSDAVQIVDVYD
>WP_121304968.1 [Haloarcula quadrata]
TDTVTNRSEIVFLYDAVDANPNGNPLSGANRPRIDPQTQQAIVTDVRLKRYLRDQLDDDGHGVYIRNVQNQFTRGELLEDRLKAVDYDDYDLDREDIFGEFLDKSVDVRYFGATMSVDTDAKHLPDHFTGPVQFSPGKSIHAVNENEEYDSLTSVIATQENKQQGGFDDDHRIQYGLIRFHGLVDEHGAEDTKLTTDDVERLDTLCWRAIKNQTISRSKVGQEPRLYCRVEYADESFHLGGLDRDLELDSDKADEQLRTVRDLTLDVEGFIDRLDNASDQIKRVRVAASDVLAISAGGEPGGPAVLYDGLREALGPDTVEVVDVYD
>WP_220617900.1 [Haloarcula rubra]
YPTASNRSEIVFAYDAVDANPNGNPLSGANRPRIDPQTDQAIVTDVRLKRYLRDQLQDDGHGVYIRNVKDQATREDLLEDRLKDVELDDVDGDEDAVFQQFLENSADVRYFGATMSVDMDADELPSHFTGPVQFSPGKSLHPVTENEEYNSLTSVIATGKGKEQGGFDDDHRIQYAFIGFHGLVDEHGAEDTLLKNEDVRRLDTLCWRALKNQTISRSKVGQEPRLYLRVEYEGESFHLGGLDQDLALDEEEPAEQLRTVRDVCLDVTSLVDRLDKASDRIDTVHVVASDVLDVSVDGEIGGHEFLYGALEDAIGADSVRVIDVYE
>WP_220589906.1 [Haloarcula salinisoli]
ADPVTNRSEIVFLYDAVDANPNGNPLSGANRPRIDPQTQQAIVTDVRLKRYLRDQLDDDGHGVYIRNVQDQYTRGQLLEDRLKAVEPDDYDLDRDDIFGEFLNESVDVRYFGATMSVDTDAKHLPDHFTGPVQFSPGKSMHAVNENEEYDSLTSVIATQENKQQGGFDDDHRIQYGLIRFHGLVDEHGAADTNLTAADVERLDTLCWRAIKNQTISRSKVGQEPRLYCRVEYADESFHLGGLDRDLELDDEKPDEELRTVRDLTLDVTGLVDRLDGASDRIERVRVVASDVLQLSYDGELGGPSVLQDALEDAVGTDAVEEIDIYD
>WP_121511322.1 [Haloarcula sp. Atlit-7R]
TDIVENRSEIVFLYDAVDANPNGNPLSGANRPRIDPVTNEAIVTDVRLKRYLRDQFEADGEGVYITSERYAKEREDLLKETFGVTTVEEIEGEEFDGFDRFLENAIDARLFGATFSIDTDENHLPDHLTGPVQFSPGKTLHPVEVNEEYNSLTSVIGTDDEKEQGGFDDDHRIKYGLIGFHGLVDENGAEDTNLKTEDIEQLDSTCWRAIKNQTITRSKVGQEPRLYVRVEYDTDSFHIGGLTHELDVVGDDA-RSYRTVQDVTVDATDLVSRLKSHEDRIQTVHVVADDALDITLDGET-PDDGFVGALQDRF--ESVHEIDVYD
>WP_310898119.1 [Haloarcula terrestris]
PETVTNRSEIVFLYDAVDANPNGNPLSGANRPRIDPQTQQAIVTDVRLKRYLRDQLDDDGHGVYIRNVQDQYTRGKLLEDRLKEVDPDDYDLDRDDVFGEFLEKSVDVRYFGATMSVDTDAKHLPDHFTGPVQFSPGKSMHAVNENEEYDSLTSVIATQENKQQGGFDDDHRIQYGLIRFHGLVDEHGAADTKLTAADVERLDTLCWRAIKNQTISRSKVGQEPRLYCRVEYADESFHLGGLDRDLDLDDEKPDEELRTVRDLTLDVTGLVDRLDGASDRIKRVRVVASDVLQLSYDGELGGPAVLYDALEDAVGADAVEEIDVYD
>MFB6073378.1 [Haloarculaceae archaeon]
DDTIQNRSEIAFVIDAKDTNPNGDPLTADNEPRIDPVTGQCVVTDVRLKRYLRDQLVEDGHVVLIANPNDVLTREEMYDAVEEEMGVSTEDAEPDELLEAFVETAADVRYFGATISLDTEADDLPDQFEGPVQFNHGRSYHEVARNTESKQLATVIANEDDNDQGTFATDNRISYGVIGFGGRINDNAAADTRLSEEDVERLDTLCWRALKNQTVTRSKAGQQPRLYVRVEYERDGFEIGRLNDRIGVASDLPEDEIRGTDDFHLDVSELVTALADNEARIDTVHVTADSAVDFALDGETGDREAFYAALEDALGAEVVDAYDVYE
>PSP38413.1 [Halobacteriales archaeon QH_7_65_31]
TDTVANRSEIVFVYDAEDTNPNGNPLSANDKPRIDETTGAAVVTDVRLKRYLRDQLDDDDFGIYVKNPSDVPGRDVLFTRVTGLDEDDIEKMGGNEAAVSFLQHAADVRYFGATCSFSSDGEGFPGQFIGPVQFSHARSLNTVVQKSESKQLSTVVSSSKDAEQGTFATDNRLQYAIIPFHGIVNEVAAGDTLLSTADVERLDTLLWRSVKNQTLTRSKMGHQPRLYLRVEYATDEFHIGTLDDGLELSGDVADTELRNITDVTLNIDELVAAVDKYDEHVETVHYTADHHLTVEADGEVGGPEVLTTALESAVGADSVVEHDPYE
>PSP63130.1 [Halobacteriales archaeon QH_8_64_26]
DDTIQNRSEIAFVIDAKDTNPNGDPLTADNEPRIDPVTGQCVVTDVQLKRYLRDQLVEDGYIVLIANPSDVLTREEMYDAVEEEMGVSTEDAEPEELLGAFVKTAADVRYFGATIALDTEADDLPDQFEGPVQFNHGRSYHEVARNTESKQLATVIANPNDDEQGTFATDNRISYGVIGFGGRINDNAAEDTRLSERDVERLDTLCWRALKNQTVTRSKAGQQPRLYVRVEYEPDGFEIGRLNDRIGVASDLPEDEIRGTDDFQPDVSELVTALDDNEARIDTVHVTADSAVDFALNGETGDREAFYTTLGDALGAEAVDAYDVYE
>PSP66905.1 [Halobacteriales archaeon QS_1_69_70]
SDPVTNRSEIVFLYDAVDANPNGNPLSGANRPRIDPQTQQAIVTDVRLKRYLRDQLDDDGHGVYIRNVHDQYTRGQLLEDRLKAVDPDDYDLDRDDVFGEFLDESVDVRYFGATMSVDTDAKHLPDHFTGPVQFSPGKSMHAVNENEEYDSLTSVIATQENKQQGGFDDDHRIQYGLIRFHGLVDEHGAKDTNLTGADVKRLDTLCWRAIKNQTISRSKVGQEPRLYCRVEYADESFHLGGLDRDLELDEEKPAEELRTVRDLTLDVTGLVDRLDEASDRIEGIRVVASDVVQLTYDGELGGPSILHDALEDAVGVNAVEKIDVYD
>PSP91371.1 [Halobacteriales archaeon QS_4_66_20]
DDTIQNRSEIAFVIDAKDTNPNGDPLTADNEPRIDPVTRQCVVTDVRLKRYLRDQLVEDGHVVLIANPNDVLTREEMYDAVEEEMGVSTEDADPEELLKAFVKTAADVRYFGATIALDTDADDLPDQFEGPVQFNHGRSYHEVARNTESKQLATVIANPNDDEQGTFATDNRISYGVIGFGGRINDNAAADTRLSEADVKRLDTLCWRALKNQTVTRSKAGQQPRLYVRVEYERDGFEIGRLNDRIGVTSDLPEDEIRGTDDFQLDVSELVTALADNEARIDTVHVTADSAVDFALDGETGDREAFYAALEDALGDDSVDAYDVYE
>PSP98907.1 [Halobacteriales archaeon QS_4_70_19]
TDTVTNRSEIVFLYDAVDANPNGNPLSSSNRPRIDPQTQQAIVTDVRLKRYLRDQLDDDGHGVYIRNVQEQYTRADLLEDRLKAVEPDEFDLDREAVFGEYLERSVDVRYFGATMSVETDAKHLPDHFTGPVQFSPGKTMHAVNENEEYDSLTSVIATQEGKEQGGFDDDHRIQYGLIRFHGLIDEHGAADTKLTTADVERLDTLCWRALKNQTISRSKVGQEPRLYCRVEYAEESFHLGGFDKDLVLDEAKPDEQLRNVRDLAVETDAFVERLGNAREQIERVRVVASDVLQFTYDDELGGPDLLYDALREALGEEIVAVVDVYE
>PSQ29038.1 [Halobacteriales archaeon QS_9_68_17]
YPTASNRSEIVFAYDAVDANPNGNPLSGANRPRIDPHTDQAIVTDVRLKRYLRDQLQDDGHGVYIRNVKDQATREDLLEARLKDIDLDDVDEEENAVFSRFLENSADIRYFGATMSVDMDVGHLPDHFTGPVQFSPGKSLHRVMENEEYNSLTSVIATGDDKAQGGFDDDHRIQYAFIGFHGLVDEHGAEDTLLSDRDVRRLDTLCWRALKNQTISRSKVGQEPRLYLRVEYADESFHLGGLDQDLELDRGDPVEELRNVRDICVDVSALLERLDGASDRIDTVHVVASDVLEVSVDGETGGHEFLYDELESAVGDDSVREIDVYE
>PSQ37516.1 [Halobacteriales archaeon QS_9_70_65]
DDTIQDRSEIAFIIDAKDTNPNGDPLTADNEPRIDPVTGQCVVTDVRLKRYLRDQLEEDGHVVLIAKPNDVLTREEMYDAVEEKMGVSAGEAEPEELLEAFVETAADVRYFGATISLDTEAADLPDQFEGPVQFNHGRSYHEVARNTESKQLATVIANEDDSDQGTFATDNRISYGVIGFGGRINDNAARDTRLTEEDVERLDTLCWRALKNQTVTRSKAGQQPRLYVRVEYEQDGFEIGRLNDRIGVASDLPEDEIRGTDDFQLDVSELVTALADNDARIDTVHVTADSAVDFALDGETGDREAFYAAIEDALGTEAIDAYDVYE
>PSQ51213.1 [Halobacteriales archaeon SW_8_65_20]
TDTVTNRSEIVFLYDAVDANPNGNPLSGSNRPRIDPQTQQAIVTDVRLKRYLRDQLDDDGHGVYIRNVQEQFTRAQLLEDRLKAVDPDDYDLDRDEIFGTFLETSADVRYFGATMSV--DNDHLPDHFTGPVQFSPGKTMHAVNENEEYDSLTSVIATQEGKEQGGFDDDHRIQYGMIRFHGLVDEHGAENTKLTDEDVRRLDTLCWRALKNQTISRSKVGQEPRLYLRVEYDEESYHLGGLDKDLRLDEAKPDEELRNVRDLAIEVDGLVDRLAGASEQIARVRVVASDVLQFTRGGEPGGPDLLYDALRDAVGADAVDVIDVYD
>PSQ57136.1 [Halobacteriales archaeon SW_8_68_21]
TDTVTNRSEIVFLYDAIDANPNGNPLSGANRPRIDPQTQQAIVTDVRLKRYLRDQLDDDGHGVYIRNVQNQFTRGELLEDRLKAVDYDNYDLGREDVFGEFLDRSVDVRYFGATMSVDTDAKHLPDHFTGPVQFSPGKSIHAVNENEEYDSLTSVIATQENKQQGGFDDDHRIQYGLIRFHGLVDEHGAEDTNLTGDDVERLDTLCWRAIKNQTISRSKVGQEPRLYCRVEYADESFHLGGLDRDLELDSDKPEEELRTVRDLTLDVEGFIERLDNASDQINRVRVVASDVLDVSAGGDPGGPTILYDRLRAALGEDTVEVIDVYD
>WP_232589633.1 [Halobacterium noricense]
DDTIQNRSEIAFVIDAKDTNPNGDPLTADNEPRIDPVTGQCVVTDVRLKRYLRDQLVEDDHIVLIANPNDVLTREEMYDAVEEEMGVSTEDAEPEELLEAFVETAADVRYFGATISLDTEADDLPDQFEGPVQFNHGRSYHEVARNTESKQLATVIANEDDSDQGTFATDNRISYGVIGFGGRINDNAAEDTRLTEEDVERLDTLCWRALKNQTVTRSKAGQQPRLYVRVEYERDGFEIGRLNDRIGVASDLPEDEIRGMDDFQLDVSEFVTTLADNDARIDTVHVTADSAVDFALDGETGDSKAFYAALEDALGTEAVDAYDVYE
>WP_232589789.1 [Halobacterium noricense]
STTVENRSEIVFLFDAVDANPNGNPLSGSNRPRIDPQTQQAIVTDVRLKRYLRDQLDDDGHGVYIRNVQYQSTRIDLLEDRLKEIDLDDYDPDREDVFDEFLDESADVRYFGATMSVDTDEDALPDHFTGPVQFSPGKSMHPVNENEEYDSLTSVIATQGEKEQGGFDDDHRIQYGLIRFHGLVDEHGAADTKLTKSDVQRLDTLCWRALKNQTVSRSKVGQEPRLYCRVEYADESYHLGGLDKDLALDDAKPAVELRNIRDLTLEIDDFVDRIADASDRIERVRVVASDVLDVSYDGAVGGPAVLYEALENAVGADAVDVIDVYD
>WP_205250729.1 [Halobacterium sp. GSL-19]
DNTIQNRSEIAFVIDAKDTNPNGDPLTADNEPRIDPVTGQCVVTDVRLKRYLRDQLVEDDHVVLIANPNDVLTREEMYDAVEAEMGISTDEAEPEELLNAFVKTAADVRYFGATISLDTEANDLPDQFEGPVQFNHGRSYHEVARNTESKQLATVIANEDDDDQGTFATDNRISYGVIGFGGRINDNAAADTRLSEEDVERLDTLCWRALKNQTVTRSKAGQQPRLYVRVEYERDGFEIGRLNDRIGVASDLPEDEIRGTDDFHLDVSELVTALADNEARIDTVHITADSAVDFALDGETGDREAFYAALEDALGVEAVDTYDVYE
>WP_370901374.1 [Halobaculum sp. MBLA0143]
YTPPENRSEIVLLYDARDCNPNGDPLSSDNRPRIDPATDQAIVTDVRLKRYIRDQLYADGEPILIQNSSEKPTRERLYDEVATRMDE------GIDPERAFLEAATDVRYFGATISVNSDTEDLPTQFVGPVQFQTGRSYNPVEVNEATQRLTTVIYSSDDAEQGTFATDQRLQYALVGFTGVVNENAATDTRLTQSDVERLDTLVWRALSNQTMTRSKVGQQPRLYLRVEYVRDDFHIGNLDETFDMSTEGPLADVRTIKDYAVDISGFVEQLSNHSEAIETVHVEEDRRMSVTGDGET--YESVGSAIESVSG-ISVAPIGVYQ
>WP_256290560.1 [Halobellus inordinatus]
YPTTSNRSEIVFAYDAVDANPNGNPLSGANRPRIDPQTDQAIVTDVRLKRYLRDQLQDDGHGVYIRNVMEQATREDLLEDRLKEIELDDVDEDEEAVFRQFLENSADVRYFGATMSIDMDAAELPDHFTGPVQFSPGKSLHPVTENEEYNSLTSVIATGEGKEQGGFDDDHRIQYAFIGFHGLVDEHGAEDTLLTNQDVRRLDTLCWRALKNQTISRSKVGQEPRLYLRVEYDGESFHLGGLNQDLALDEDEPVEELRTVRDVCVDVTSLIDRLGNASDRIDTVHVVASDVLDVSVDGEVGGHTFLYEALEDALGPDSVRVVDVYE
>WP_188785696.1 [Halobellus salinus]
YPTASNRSEIIFAYDAVDANPNGNPLSGANRPRIDPQTDQAIVTDVRLKRYLRDQLQDDGHGVYIRNVKEQATREDLLEDRLKEIELDELDEDEAAVFQQFLENSADVRYFGATMSVDMDAAELPDHFRGPVQFSPGKSLHPVTENEEYNSLTSVIATGEGKEQGGFDDDHRIQYAFIGFHGLVDEHGAEDTLLTDDDVRRLDTLCWRALKNQTISRSKVGQEPRFYLRVEYDGESFHLGGLDQDLTLDTDEPAEELRTIRDVCIDATGLVDRLKRASDRIDTVHVVASDVLNVSIEGEIGNHEFLYSELRNALGDDSVRVVDVYE
>WP_006673618.1 [Halobiforma nitratireducens]
TDTVQNRSEIVFLYDAVDANPNGNPLSSANRPRIDPQTQQAIVTDVRLKRYLRDQLEDDGHGVYIRNVQNQYTRGELLEDRLKAVDPDDYDLDREDVFGEFLAESVDVRYFGATMSVDTDAAHLPDHFTGPVQFSPGKTMHAVNENEEYDSLTSVIATQKGKEQGGFDDDHRIQYGLIRFHGLVDEHGAADTNLTPEDVERLDTLCWRALKNQTISRSKVGQEPRLYCRVEYADESFHLGGLDKDLTLDEEAADEELRNVRDLTVDVDTFVQRLENASDRIERVRVVASDVLECSHDGEVGGPDVLYEALEDAVGADALEIVDVYE
>WP_247995511.1 [Halocatena salina]
TTSVSNRSEIIFLYDAEDCNPNGNPLSANNKPRIDETTGQAVVTDVRLKRYLRDQLDDDDEGIYVRNPSNVPTRDELFQHVTGLDEDEVDEMDGETVTDAFLTNATDVRYFGATCSFSENGEGFPGQFIGPVQFEHARSLHTVATKTESKQLSTVVASSEGDQQGTFASDNRLEYAFIRFHGIVNEVAAETTNLSSTDVERLDSLMWRALKNQTLTRSKAGHHPRLYLRVEYGTDEYHNGRLDDGIRLDETKTDTELRNITDAVLNVDGFLTELANDAAHIETVYVKADRHIKVAVDGEVTGPDTLIMELKAAVGEDAVTEIDVYG
>WP_108381064.1 [Halococcoides cellulosivorans]
DDFVENRSEIALVLDAKDTNPNGDPLTADNEPRIDPNTGQCIVTDVRLKRYLRDQIEDDGDAILIKNPDGVYTRERMYEALYEELDGDPADLDDDEIVEGFLGAATDVRYFGATISVDTDAERLPDQFQGPVQFGHGRSYHEVDRNTESKELATVIGNNEDDEQGTFATDHRIEYGVIGFGGRINENGADATHLTKADVARLDTLIWRSLKNQTMTRSKVGQQPRLYLRVEYGPDAFEIGRINDLIGVEPETTVSEMRSVTDYQLDVHQLIAALDEHSERIDTVYLTADTAVEFKFDQNSGDRDDFSEVLTQKIGEDAVEMYDVYE
>WP_049903445.1 [Halococcus agarilyticus]
ANTVQHRSEIVFLYDAVDANPNGNPLSGSNRPRIDPQTQQAIVTDVRLKRYLRDQLDDDGHGVYIRNASYAQTRTKLLSACVKDVEKNDVDEMAEMAFGEYLDESVDVRYFGATMSIDADEDALPNHFTGPVQFSPGKSMHAVNENEEYDSLTSVIATQEGKEQGGFDDDNRIQYGLIRFHGIVDEHGAADTKLTESDVRRLDTLCWRALKNQTISRSKVGQEPRLYCRVEYDEESFHLGGLDKDLALDETEPEEELRNVRDLAVDIDEFVRRLSNASDQIERVRTVTSDVLQFTHEGELGGSELFYDALRDAIGDDAVDTIDVYD
>HET7323180.1 [Halococcus sp.]
DTDLDRRSEIVFVTDAQDCNPNGNPK-GENRPRIDPVTQQCVVTDVRLKRYLRDQLNADEHGVFVKTPGEAASRMELALDLLGEIE----DEDVDDIRKEFLDRATDVRYFGATLSFNKDIKRFPSALTGPVQFSPARSLNAVEPNEEFDTLTSVIATQEEKTTGGYGDDNRIKYGIFPFHGLVDENGAADTRLEQRDVERLDTLCWRAIKNQTISRSKLGQEPRLYVRVEYETDGYHVGDLHNGVRLDSDKPDAEVRTVDDICLDVSGLVERLKKHDEHVTAVHTVGSDRLRIS-DGETLGTTADFGAHLEAETGLGVHPVNVYE
>WP_120068642.1 [Halococcus sp. IIIV-5B]
PDPVKHRSEIVFLYDAVDANPNGNPLSGSNRPRIDPQTDQAIVTDVRLKRYLRDQLDDDGHGIYIRNAMYAQTREQLLSACVKDIEKNGIDDIAEMAFGEFLDESADVRYFGATMSIDADEDALPNHFTGPVQFSPGKSMHAVNENEEYDSLTSVIATQSEKEQGGFDADNRIQYGLIRFHGIVDEHGAEDTKLTPTDVERLDTLCWRALKNQTISRSKVGQEPRLYCRVEYAEESFHLGGLDKDLALDEDKPDNELRNVRDLAVDIDGFVERLNGASDQIERIRVVASDVLQFTHEGELGGPKLLYDALNDAVGEAAVEFIDVYG
>WP_122106348.1 [Halorubrum glutamatedens]
TDSLNNRSEIVFTYDAEDTNPNGNPLSANDKPRIDETTGTAVVTDVRLKRYLRDQLDDDGYGVYIQNPTSVLDRDDLFTAVTGIDEDNLGDMTGSEAADTFLSNATDVRYFGATCSFSSDGDGFPGQFIGPVQFSHARSLNTVVQKSEAKQLSTVVSSGGDAEQGTFATDNRLQYAFVPFHGVVNEIGADDTLLSQTDVKRLDTLLWRALKNQTLTRSKMGHQPRLYLRVEYGTDAFHIGTLDDGLELVQETPDAELRNITDVVLGVDDLLVDLETYADHIDSIQVIADRHLTVEIDGETGGPDALISALEDAVGADSVTEVDPYG
>WP_151163985.1 [Haloferax litoreum]
TDTVKNRSEIVFLYDAVDANPNGNPLSGSNRPRIDPQTQQAIVTDVRLKRYLRDQLDDDGHGVYIRNVQEQYTRKQLLEDRLKAIDLDDYDLDRDAVFGDFLANSADVRYFGATMSVDTDAKHLPDHFTGPVQFSPGKSMHAVNENEEYDSLTSVIATQKGKGQGGFDDDHRIQYGLFRFHGLVDEHGADDTKLSVADVERLDTLCWRSIKNQTISRSKVGQEPRLYCRVEYAEESFHLGGLDRDLTLDEAKDDEELRDVRDLAVSVDEFVDRLAGAADRIEQVHVVASDVLQVTYDGELGTQELLYEALEEAVGTDSVHVIDVYD
>WP_089781124.1 [Haloferax massiliensis]
NDAVTNRSEIVFLYDAVDANPNGNPLSGSNRPRIDPQTQQAIVTDVRLKRYLRDQLDDDGHGVYIRNVQNQYTRGDLLEDRLKDVEPDEYDLDRDDVFGAFLDSSVDVRYFGATMSVDTDAKHLPDHFTGPVQFSPGKSMHAVNENEEYDSLTSVIATQENKQQGGFDDDHRIQYGLIRFHGLVDEHGADDTNLTVGDVERLDTLCWRAIKNQTISRSKVGQEPRLYCRVEYADESFHLGGLDRDLVLDDDKPDEELRTVRDLTLEIDGFVDRLAAASARINRIRIVASDVLDVSYDGDVGSVELLYDALREAVGDDAVEAVDVYE
>WP_390242201.1 [Haloferax chudinovii]
NDTVTNRSEIVFLYDAVDANPNGNPLSGSNRPRIDPQTQQAIVTDVRLKRYLRDQLDDDGHGVYIRNVQNQYTRGDLLEDRLKDVEPDEYDLDRNDVFGEFLDTSVDVRYFGATMSVDTDAKHLPDHFTGPVQFSPGKSIHAVSENEEYDSLTSVIATQDNKQQGGFDDDHRIQYGLIRFHGLVDEHGAADTTLTVGDVERLDTLCWRAIKNQTISRSKVGQEPRLYCRVEYADESFHLGGLDRDLVLDDDKPDEELRTVRDLTLEIDGFVDRLATASDRINRIRVVASDVLDVSYDGEVGGSELLYSAVRRAVGDDAVEVVDVYE
>WP_004971285.1 [Haloferax denitrificans]
NDAVTNRSEIVFLYDAVDANPNGNPLSGSNRPRIDPQTQQAIVTDVRLKRYLRDQLDDDGHGVYIRNVQNQYTRGELLEDRLKDVEPDEYDLDRNDVFGEFLDNSVDVRYFGATMSVDTDAKHLPDHFTGPVQFSPGKSVHAVNENEEYDSLTSVIATQENKQQGGFDDDHRIQYGLIRFHGLVDEHGAADTNLTTGDVERLDTLCWRAIKNQTISRSKIGQEPRLYCRVEYADESFHLGGLDRDLVLDDDKPDKELRTVRDLTLEIDGFVDRLAAASARINRIRIVASDVLDISYDGDVGSSELLYGALREAVGDDAVEVVDVYE
>WP_008324577.1 [Haloferax elongans]
LDTVENRSEIVFLYDAVDANPNGNPLSGANRPRIDPQTQQAIVTDVRLKRYLRDQLDADGHGVYIRNVQEQYTRERLLKDRLKAVDPDDYDDNSEAVFRTFLEESADVRYFGATMSVDMD-GSLPDHFTGPVQFSPGKSMHAVNENEEYDSLTSVIATQEGKEQGGFGDDHRIQYGLIRFHGLVDEHAAEDTMLTTEDVERLDTLCWRALKNQTISRSKVGQEPRLYLRVEYADDSFHLGGLDKDLELDDGKPPEELRNIRDLTLAVDTLVDRLEQNASRIEQVHVATSDVLSVSSNGDVGGPEVLIGALEAALGANAVHVIDVYD
>WP_258303687.1 [Haloferax larsenii]
TDAVENRSEIVFAYDAEDTNPNGNPLSANDKPRIDETTGSAVVTDVRLKRYLRDQLDDDGHGIYVKNPTDVPGRDELFTRVTGLDTDDLEEMGGNEAAVSFLQYAADVRYFGATCSFSSDGDDFPGQFIGPVQFSHSRSLNTVVQKSESKQLSTVVSSSKGNEQGTFATDNRLQYAFLPFHGIVNEVGADDTLLSATDVERLDSLLWRAVKNQTLTRSKMGHQPRLYLRVEYDTDAFHIGTLDDGLELTQEMPDTELRNITDVTLGVDGLLEDLETYSDHIDSVYVTVDRHLTVEVDGETGGPETLLDGLADAVGSDAVIEVDPYA
>WP_004060811.1 [Haloferax mediterranei]
TDPVENRSEIVFLYDAVDANPNGNPLSGANRPRIDPQTQQAIVTDVRLKRYLRDQLDADGHGVYIRNVQEQYTREKLLEDRLKEVDPDEYDDDAGVVFQAFLEESTDVRYFGATMSVDLD-GSLPDHFTGPVQFSPGKSMHAVNENEEYDSLTSVIATQTGKEQGGFGDDHRIQYGLIRFHGLVDEHAAEDTALTAEDVERLDTLCWRAIKNQTISRSKIGQEPRFYLRVEYATESFHLGGLDKDLELDDGKSDDELRNVRDLTLSVDSLVDRLERSTNRIERVHVTASDVLSVSHGDEVGGPEVLYEALEDRLGTDAVHVIDVYD
>WP_008320681.1 [Haloferax mucosum]
SDHVENRSEIVFLYDAVDANPNGNPLSGANRPRIDPQTNQAIVTDVRLKRYLRDQLDADGHGVYIRNVQNRYTREKLLENRLKEVDPDEYDDDSEAVYRTFLEESVDVRYFGATMSVDLD-GSLPDHFTGPVQFSPGKSMHSVNENEEYDSLTSVIATQDDKQQGGFDDDHRIQYGLIRFHGLVDEHAAADTNLTTEDVERLDTLCWRAIKNQTISRSKVGQEPRLYLRVEYATDSFHLGGLDKDLDLDDGKPDDQLRTVRDLTLSVDSLVARLEKSANRIERVHVAASDVLSVSHDDDVGGPEVLYDALADRLGTDAVHTIDVYD
>WP_042663224.1 [Haloferax sp. ATB1]
TDSVTNRSEIVFAYDAEDTNPNGNPLSANDKPRIDETTGAAVVTDVRLKRYLRDQLDDDGYGIYIQNPSSVLDRDALFSAVTGQDKDELGEMTGSEAADAFLMNAIDVRYFGATGSFSKKGEGFPGQFIGPVQFSHARSLNTVVQKSETKQLSTVVSSGGDAQQGTFATDNRLQYAFIPFHGIVNEVGADDTRLSQTDVERLDTLLWRAVKNQTLTRSKMGHQPRFYLRVEYDTDAFHIGTLDDGLELTQDLSDTELRNITDVVLGIDGLLADLEAYRDHIASVSVTADRHLTVEAAGETGGPDHLVKALEDAVGAEAVTEVDPYA
>WP_115891618.1 [Haloferax sp. Atlit-48N]
NDAVTNRSEIVFLYDAVDANPNGNPLSGSNRPRIDPQTQQAIVTDVRLKRYLRDQLDDDGHGVYIRNVQNQYTRGELLEDRLKEVEPDEYDLDRNDVFGEFLDNSVDVRYFGATMSVDTDAKHLPDHFTGPVQFSPGKSVHAVSENEEYDSLTSVIATQDNKQQGGFDDDHRIQYGLIRFHGLVDEHGAADTNLTVGDVERLDTLCWRAIKNQTISRSKVGQEPRLYCRVEYADESFHLGGLDRDLVLDDDKPDEELRTVRDLTLEIDGFVDRLADASARINRIRIVASDVLDVSYDGDVGSAELLYDALREVVGDDAVEIVDVYE
>WP_396613672.1 [Haloferax sp. S1W]
SNTVENRSEIVFLYDAVDANPNGNPLSGANRPRIDPQTQQAIVTDVRLKRYLRDQLDADGHGVYIRNVQTQYTREKLLEDRLKAVDPDDYDDEAEAVFQTFLEESADVRYFGATMSVDMD-GSLPDHFTGPVQFSPGKSMHEVNENEEYDSLTSVIATQEGKEQGGFGDDHRIQYGLIRFHGLVDEHAAEDTHLTVEDVERLDTLCWRALKNQTISRSKVGQEPRLYLRVEYATDSFHLGGLDRDLELDDGKPDDELRNIRDLTLSVESLIDRLGRSANQIERVHVTASDVLSVSYGDEVGGPEVLYEALEDALGTDAVHVIDVYD
>WP_004062465.1 [Haloferax lucentense viral cas7]
DDTIQNRSEIAFVIDAKDTNPNGDPLTADNEPRIDPVTGQCVVTDVRLKRYLRDQLVEDGHVVLIANPNDVLTRNEMYDAVEEEMGVSTEDAEPEELLEAFVETAADVRYFGATISLDTDADDLPDQFEGPVQFNHGRSYHEVARNTESKQLATVIANEDDNDQGTFATDNRISYGVIGFGGRINDNAAEDTRLSEEDVERLDTLCWRALKNQTVTRSKAGQQPRLYVRVEYERDGFEIGRLNDRIGIDSDLPEDEIRGMDDFHLDVSELVTALADNEARIDTVHITADSAVDFALDGETGDREAFYAALKNALGTEAVDAYDVYE
>WP_275879992.1 [Haloferax volcanii SVX82]
EDSVTNRSEIVFAYDAEDTNPNGNPLSASDKPRIDETTGTAVVTDVRLKRYLRDQLDDDGFGIYIQNPSSVLDRDDLFTSVTGLDESDLEDISGSEAADKFLMNAVDVRYFGATGSFSQDGDSFPGQFIGPVQFSHARSLNTVVQKGETKQLSTVVSSGGDAEQGTFATDNRLQYAFIPFHGIVNEVGAPDTNLSQTDVERLDTLLWRAVKNQTLTRSKMGHQPRLYLRVEYETDAFHIGTLDDGLELTQETPDTELRNITDVVVGIDELLTDLETYSDHIASVKVTADRHLTVEANGETGGPEHLVGALEDAVGADTVDEVDPYA
>WP_004064673.1 [Haloferax lucentense plasmid cas7]
NDAVTNRSEIVFLYDAVDANPNGNPLSGSNRPRIDPQTQQAIVTDVRLKRYLRDQLDDDGHGVYIRNVQNQYTRGELLEDRLKDVEPDEYDLDRNDVFSEFLDNSVDVRYFGATMSVDTDAKHLPDHFTGPVQFSPGKSVHAVSENEEYDSLTSVIATQDNKQQGGFDDDHRIQYGLIRFHGLVDEHGAADTNLTVGDVERLDTLCWRAIKNQTISRSKVGQEPRLYCRVEYADESFHLGGLDRDLVLDNDKPDEELRTVRDLTLEIDGFVDRLAGASARISRIRIVASDILDISYDGDVGSSELLYGALREAVGDDAVEVVDVYE
>WP_282351903.1 [Haloferax volcanii BNX82]
NDAVTNRSEIVFLYDAVDANPNGNPLSGSNRPRIDPQTQQAIVTDVRLKRYLRDQLDDDGHGVYIRNVQNQYTRGELLEDRLKEVEPDEYDLDRNDVFGEFLDNSVDVRYFGATMSVDTDAKHLPDHFTGPVQFSPGKSVHAVSENEEYDSLTSVIATQDNKQQGGFDDDHRIQYGLIRFHGLVDEHGAADTNLTVGDVERLDTLCWRAIKNQTISRSKVGQEPRLYCRVEYADESFHLGGLDRDLVLDNDKPDEELRTVRDLTLEIDGFVDRLAGASARISRIRIVASDILDISYDGDVGSSELLYGALREAVGDDAVEVVDVYE
>WP_367996303.1 [Haloferax volcanii BBK2]
NGAVTNRSEIVFLYDAVDANPNGNPLSGSNRPRIDPQTQQAIVTDVRLKRYLRDQLDDDGHGVYIRNVQNQYTRGELLEDRLKDVEPDEYDLDRNDVFSEFLDNSVDVRYFGATMSVDTDAKHLPDHFTGPVQFSPGKSVHAVSENEEYDSLTSVIATQDNKQQGGFDDDHRIQYGLIRFHGLVDEHGAADTNLTVGDVERLDTLCWRAIKNQTISRSKVGQEPRLYCRVEYADESFHLGGLDRDLVLDNDKPDEELRTVRDLTLEIDGFVDRLAGASARISRIRIVASDILDISYDGDVGSSELLYGALREAVGDDAVEVVDVYE
>WP_006601037.1 [Haloferax volcanii JCM 10717]
NDAVTNRSEIVFLYDAVDANPNGNPLSGSNRPRIDPQTQQAIVTDVRLKRYLRDQLDDDGHGVYIRNVQNQYTRGELLEDRLKDVEPDEYDLDRNDVFGEFLDNSVDVRYFGATMSVDTDAKHLPDHFTGPVQFSPGKSVHAVSENEEYDSLTSVIATQDNKQQGGFDDDHRIQYGLIRFHGLVDEHGAADTNLTVGDVERLDTLCWRAIKNQTISRSKVGQEPRLYCRVEYADESFHLGGLDRDLVLDDDKPDEELRTVRDLTLEIDGFVDRLAGASARISRIRIVASDILDISYDGDVGSSELLYGALREAVGDDAVEVVDVYE
>WP_170076534.1 [Haloferax volcanii pws11]
NDAVTNRSEIVFLYDAVDANPNGNPLSGSNRPRIDPQTQQAIVTDVRLKRYLRDQLDDDGHGVYIRNVQNQYTRGELLEDRLKDVEPDEYDLDRNDVFGEFLDNSVDVRYFGATMSVDTDAKHLPDHFTGPVQFSPGKSVHAVSENEEYDSLTSVIATQDNKQQGGFDDDHRIQYGFIRFHGLVDEHGAADTNLTVGDVERLDTLCWRAIKNQTISRSKVGQEPRLYCRVEYADESFHLGGLDRDLVLDDDKPDEELRTVRDLTLEIDGFVDRLADASARINRIRIVASDVLDVSYDGDVGSAELLYDALREVVGDDAVEIVDVYE
>WP_089673857.1 [Halohasta litchfieldiae]
IDTVTNRSEIVFLYDAVDANPNGNPLSGSNRPRIDPQTQQAIVTDVRLKRYLRDQLDDDGHGVYIRNVQNQFTRGELLEDRLKAVDYDDYDLKREDVFGEFLDNSVDVRYFGATMSVNTDAKHLPDHFTGPVQFSPGKSIHAVNENEEYDSLTSVIATQENKQQGGFDDDHRIQYGLIRFHGLVDEHGAEDTKLTTSDVERLDTLCWRSIKNQTISRSKVGQEPRLYCRVEYADESFHLGGLDRDLELDPDKADEELRTVRDLTLDVEGFVDRLENASDQIKRVRVVVSDVLDLSAGDESGGPDVLYDALREALGADIVEIVDVYN
>WP_015763781.1 [Halomicrobium mukohataei DSM 12286]
YPTVSNRSEIVFAYDAVDANPNGNPLSGANRPRIDPHTDQAIVTDVRLKRYLRDQLQDDGHGVYIRNVKDQATREDLLEDRLKDIDLDDVDEAENAVFGQFLENSADVRYFGATMSIDMDVDHLPDHFTGPVQFSPGKSLHRVMENEEYNSLTSVIATGDDKAQGGFDDDHRIQYAFIGFHGLVDEHGAEGTLLTDGDVRRLDTLCWRALKNQTISRSKVGQEPRLYLRVEYADESFHLGGLDQDIDLDSSAPVEEIRNVRDICVDVSALLERLDAASDRIDTVHVVASDVLELSVDGETGGPEFLYDALESRVGSESVREIDVYE
>WP_018258160.1 [Halomicrobium katesii]
YPTVSNRSEIVFAYDAVDANPNGNPLSGANRPRIDPHTDQAIVTDVRLKRYLRDQLQDDGHGVYIRNVTDQATREDLLEDRLKDIDLDDVDEAENAVFGQFLENSADVRYFGATMSIDMDVDHLPDHFTGPVQFSPGKSLHRVMENEEYNSLTSVIATDDDKAQGGFDDDHRIQYAFIGFHGLVDEHGAEGTLLTDRDVRRLDTLCWRALKNQTISRSKVGQEPRLYLRVEYADESFHLGGLDQDIDLDSSAPVEEIRNVRDVCIDVTSLVNRLDGASDRIDTVHVVASDVLELSVDGETGGPEFLYDALESRVGSESVREIDVYE
>WP_170094862.1 [Halomicrobium mukohataei]
YSTASNRSEIVFAYDAVDANPNGNPLSGANRPRIDPQTDQAIVTDVRLKRYLRDQLEDDGHGVYIRNVKDQATREDLLEDRLKDVELDDVDEDEAAVFQQFLENSADVRYFGATMSVDMDAEALPDHFTGPVQFSPGKSLHPVMENEEYDSLTSVIATGDGKEQGGFDDDHRIQYAFIGFHGLVDEHGAEDTLLTDRDVRRLDTLCWRALKNQTISRSKVGQEPRLYLRIEYDGESYHLGGLDQDIELDEDKQTEKLRNVRDVCIDVTRVVDRLAGAADRIDTVHVVASDVLEVSVDDETGDEELFYDALEDAVGADSVRRIDVYE
>WP_226021920.1 [Halomicrobium salinisoli]
--TTPNCSELLFVFDAQDCNPNGNPI-GDNRPRRDPDTGKGIVTDVRLKRYLRDQLLDDGYDIYVKKVDESKTRTTLIKDVLDMVGDAEEIEEVEDLGTDFLQAATDVRYFGATLSFEASNDALPNHYQGPVQFLPSKSLNQVEENEEYDSLTSVISTGEENSQGGFDDDKRIKYGIFPFWGLVDDNNAESTQLTQDDVERLDTLCWRAVKNQTTSRSKLGQEPRLYLRVEYEADNYHIGGLQEMLDLSEDEP---LRSVSDVVVDASALVEALDNASDRIETVHMISDDRLTVEVDGETMQGDELAEYLES--DGHKVHQIDVLE
>WP_153552956.1 [Halomicrobium sp. LC1Hm]
TDTVENRSEIVFLYDAEDTNPNGNPLSANDKPRIDESTGKAVVTDVRLKRYLRDQLDDDGHEIYIKNPSGAIDRDDLFKAVTGLEEDDIEDYTGAEAADAFLNNAVDVRYFGATASFSSEGDGFPGQFIGPVQFSHARSLNTVVQKSESKQLSTVVSSGGDSEQGTFATDNRLQYALVPFHGIVNEVGAESTGLTEADVSRLDTLLWRALKNQTLTRSKMGHHPQLYLRVEYSTDEYHIGRLDDGLAMSQDTPDTELRNITDVVLDVSRLSEELDRSTEHIDTVHVKANPHLKVQTKDDTGGPDQLVTALEGAVGEGAVERIDVYD
>WP_317176154.1 [Halomontanus rarus]
TDTVKNRSEIVFLYDAVDANPNGNPLSGSNRPRIDPQTQQAIVTDVRLKRYLRDQLDDDGHGVYIRNVQNQYTRGKLLEDRLKEVEPEDYDL-REDIFGEFLENSVDVRYFGATMSVDTDAKHLPDHFTGPVQFSPGKTMHAVNENEEYDSLTSVIATQEGKEQGGFDDDHRIQYGLIRFHGLVDEHGAEDTNLTIEDVERLDTLCWRAIKNQTISRSKVGQEPRLYCRVEYADESFHLGGLDKDLALNGDKPDEELRNVRDLAVKVDDFVRRLENASEQIEQVRIVASDVLKLSHEDDVGGPEVLYNALEEAIGSDSVEVVDVYD
>WP_120086080.1 [Halonotius pteroides]
TDVVDNRSEIVFLYDAEDTNPNGNPLSANDKPRIDETTGAAVVTDVRLKRYLRDQLDDDDFGIYVKNPSDVPGRDELFTRVTGLEEDELEEMGGNEAAVSFLQHATDVRYFGATCSFSSEGEGFPGQFIGPVQFSHARSLNTVVQKSESKQLSTVVSSSEENEQGTFATDNRLQYALIPFHGVVNEVAAEDTLLSETDVDRLDTALWRAVKNQTLTRSKMGHQPRLYLRVEYTTDEFHIGTLDDGLELTGDVPDTELRNITDVTLNIDGLLADLEAYSDHIETVHLTTDRHLTVEAGDETGGPDVLVEALEAAVGADTVTEHDPYA
>WP_142442483.1 [Halonotius roseus]
ADPVTNRSEIVFLYDAVDANPNGNPLSGANRPRIDPQTQQAIVTDVRLKRYLRDQLDDDGHGVYIRNVQDQYTRGQLLEDRLKEVEPDDYDLDRDDIFGEFLNESVDVRYFGATMSVDTDAKHLPDHFTGPVQFSPGKSMHAVNENEEYDSLTSVIATQENKQQGGFDDDHRIQYGLIRFHGLVDEHGAADTNLTAADVERLDTLCWRAIKNQTISRSKVGQEPRLYCRVEYADESFHLGGLDRDLELDDEKPDEELRTVRDLTLDVTGLVDRLDGASDRIERVRVVASDVLQLTYDGELGGPSVLHDALKDAVGADAVEEIDVYD
>WP_021074704.1 [Halopenitus persicus]
TETVQNRSEIVFLYDAVDANPNGNPLSGANRPRIDPQTQQAIVTDVRLKRYLRDQLDDDGHGVYIRNVQNQYTRGQLLEDRLKSIDLDDYDLDREAVFGEFLNESVDVRYFGATMSVDTDAEHLPDHFTGPVQFSPGKTMHAVNENEEYDSLTSVIATQEGKEQGGFDDDHRIQYGLIRFHGLVDEHGAADTNLTSDDVDRLDTLCWRAIKNQTISRSKVGQEPRLYCRVEYSEDSFHLGGLDKDLTLDDEVPDEELRNVRDVTVDVDSFVTRLKNASDRVSRVRIVASDVLEFSHDGDVGGPELLYEAVEESVGADTLELIDVYD
>WP_114449380.1 [Haloplanus salinus]
QTDVENRSEIVFLYDAEDCNPNGDPLSADNKPRVDEETGRAVVTDVRLKRFIRDQLYDDGHGIYILNPSDPSGRDELFLELLDIDSDELSEYEPNELFDTFIEKATDVRYFGAPLSFSEDDTGDIPQFTGPVQFSLGRSLNEVVPNRESKKLSVTVTSGGEAEQGTFATDHRLAYALVRFHGVVNENAATGTGLSNTDVERLDTTLWRAIKNQTLSRSKMGHSPRLYLRVEYDGNHYE-GDLDRLISIDSEKPDQELRSIDDVTLDITDLLNRIEELSDQIETVHVVGSKYLTFS-DGENDAEDILYDGLQEHVTTD---VIDVYA
>MFB6102562.1 [Haloplanus sp.]
ADPVTNRSEIVFLYDAVDANPNGNPLSGANRPRIDPQTQQAIVTDVRLKRYLRDQLDDNGHGVYIRNVQDQYTRGKLLEDRLKAVDPDDYDLDRDAVFGEFLENSVDVRYFGATMSVDTDAKHLPDHFTGPVQFSPGKSMHAVNENEEYDSLTSVIATQENKRQGGFDDDHRIQYGLIRFHGLVDEHGAADTKLTAADVERLDTLCWRAIKNQTISRSKVGQEPRLYCRVEYADESFHLGGLDRDLELDDEKPDEELRTVRDLTLNVEGLVDRLDGASNRIERVRVVASDVLQLTDGEELGGAEVLYEALKEELGSDAVEEIDVYD
>WP_379798192.1 [Haloplanus sp. GCM10025708]
TDTVTNRSEIVFLYDAVDANPNGNPLSSANRPRIDPQTQQAIVTDVRLKRYLRDQLDDDGHGVYIRNVQEQYTRADLLEDRLKAVDPDDYDLDREDVFGEYLAESADVRYFGATMSVDADATHLPGHFTGPVQFSPGKSMHAVNENEEYDSLTSVIATQEGKEQGGFDDDHRIQYGLVRFHGLVDEHGATDTKLTTADVERLDTLCWRALKNQTISRSKVGQEPRLYCRVEYVEGSFHLGGLDKDLALDADKADEELRNVRDLAVETDAFVGRLADASEQIERVRVVASDVLRFTHDGELGGPDLFYDALREAVGDDAVDVVDVYE
>WP_092636130.1 [Haloplanus vescus]
PDPVTNRSEIVFLYDAVDANPNGNPLSGANRPRIDPQTQQAIVTDVRLKRYLRDQLDDDGHGVYIRNVQDQYTRGKLLEDRLKAVEPDNYDLDREDVFGEFLNESVDVRYFGATMSVDTDAKHLPDHFTGPVQFSPGKSMHAVNENEEYDSLTSVIATQENKQQGGFDDDHRIQYGLIRFHGLVDEHGAADTNLTEADVERLDTLCWRAIKNQTISRSKVGQEPRLYCRVEYADESFHLGGLDRDLELDDEKPDEELRTVRDLTLDVTGLVDRLKGASNRIDRVRVVASDVLELSYDGELGGPAVLHDALEDALGADAVEQIDVYG
>WP_014555904.1 [Haloquadratum walsbyi]
TDIVENRSEIVFLYDAVDANPNGNPLSGANRPRIDPVTKEAIVTDVRLKRYLRDQFEADGEGVYITSERYAKKREDLLKETFGVTTVEEIEDEEFDGFDRFLENAIDARLFGATFSIKTDEKHLPDHLTGPVQFSPGKTLHPVEVNEEYNSLTSVIGTDDEKEQGGFDDDHRIKYGLIGFHGLVDEHGAEDTNLKAGDIEQLDSACWRAIKNQTITRSKVGQEPRLYVRIEYDTDSFHIGGLTHELDHVGDDA-RSYRTVQDVTVDATDFVSRLKSHEDRIQTVQVVSDDALDIALNGEI-LEDGFVSALEDRF--ESVHEIDVYE
>WP_135664028.1 [Halorhabdus rudnickae]
DDTIQNRSEIAFVIDAKDTNPNGDPLTADNEPRIDPVTGQCVVTDVRLKRYIRDQLVEDGHVVLIANPNDVLTREEMYDAVEAEMGISTEEAEPEELLEAFVKTAADVRYFGATISLDTDAEDLPDQFEGPVQFNHGRSYHQVARNTESKQLATVIANEDESDQGTFATDNRISYGVIGFGGRINDNAAADTNLSEVDVERLDTLCWRALKNQTVTRSKAGQQPRLYVRVEYEQDGFEIGRLNDRIGVASDLPEDEIRGMGDFHLDVSELVAALAEHKARIDTVHVTADSAVDFALSGETGDREAFFTALEDSLGTEAVDAYDVYE
>WP_008524853.1 [Halorhabdus tiamatea]
TDIVENRSEIVFLYDAVDANPNGNPLSGADRPRIDPQTQQAIVTDVRLKRYLRDQLDDDGHGVYIRNVQEQYTRADLLEDRLKEIEPDKLNLPRAKVFDEFLDESADVRYFGATMSVDTDAKHLPDHFTGPVQFSPGKTIHAVNENEEYDSLTSVIATQEGKEQGGFDDDHRIQYGLIRFHGLVDEHGAEDTKLKRDDVKRLDTLCWRAIKNQTISRSKVGQEPRLYCRVEYAEESFHIGGLDKDLELDEDKPEEELRNVRDVVVSVDDFVDRLGRASEQIEQVRMVASDVLQVSYEGEVGGPELLYGALTDELDEETVDKVDVYD
>WP_129069530.1 [Halorientalis pallida]
TDTVENRSEIIFAYDAEDTNPNGNPLSANDKPRIDETTGRAVVTDVRLKRYIRDQLDDDDYGIYIRNPSGAIDRDELFTEVTGLDEDALEDTTGNEAADAFLANATDVRYFGATCSFSSEGDGFPGQFIGPVQFSHARSLNTVVQKSESKQLSTVVSSGGDSEQGTFATDNRLQYAFIPFHGVVNEVGAEDTGLTAEDVERLDTLLWRAVKNQTLTRSKMGHQPRLYLRVEYNTDAFHIGTLDDGLALGQDTPDTELRNITDVVLDVSDLLADLDAHAEHVDTVHVLADRHLTLSTTDDTGGPDVLYEALEGVVGEDAVDTIDVYG
>WP_137692290.1 [Halorubrum ezzemoulense]
PDSVANRSEIVFLYDAVDANPNGNPLSGANRPRIDPQTQQAIVTDVRLKRYLRDQLDDDGHGVYIRNVQDQYTRGQLLEDRLKEVEPDDYDLDRDDIFGEFLNESVDVRYFGATMSVDTDAKHLPDHFTGPVQFSPGKSIHAVNENEEYDSLTSVIATQENKQQGGFDDDHRIQYGLIRFHGLVDEHGATDTNLTTADVERLDTLCWRAIKNQTISRSKVGQEPRLYCRVEYADESFHLGGLDRDLELNDEKPDEELRTVRDLTLDVTGFVDRLDRASDRIERVRVVASDVLQLSYDGELGGPSVLHEALEDAVGTDAVEEIDVYD
>WP_008444871.1 [Halorubrum californiense DSM 19288]
YDPVTNRSEIVFGYDAVDANPNGNPLSGANRPRIDPETQQAIVTDVRLKRYLRDQLDDDGHGVYVRNVKKQSSREDLLADRMRELDPDDWDLDREEVFGTFLDASADVRYFGATMSVDMKEDYLPDHFTGPVQFSPAKTLHPVTENEEYNSLTSVIATGEGKEQGGFDDDHRIQYGFIAFHGLVDENGAADTKLSEADVERLDTLPWRAIKNQTISRSKVGQEPRLYLRVEYEDESFHLGGLTRDLDIDEEAPVDELRNVREFTLDGTELVSRLGRHADRIARVRVVASDVLDVTVGDEVPSEHGFYDALREAVG-DAVEVVDVYD
>WP_128905476.1 [Halorubrum amylolyticum]
TEAVQNRSEIVFLYDAVDANPNGNPLSGANRPRIDPQTQQAIVTDVRLKRYLRDQLDDDGHGVYIRNVQNQYTRGKLLEDRLKAIDLDDYELDREAVFGEFLAESVDVRYFGATMSVDTEAKHLPDHFTGPVQFSPGKTMHAVNENEEYDSLTSVIATQEGKEQGGFDDDHRIQYGLVRFHGLVDEHGASNTNLTADDVERLDTLCWRSIKNQTISRSKVGQEPRLYCRVEYSEDSFHLGGLDKDLSLDHEEPDEELRSVRDLTVDIDAFVDRLENASDRVSTVRLVASDVLEFSRDGEAGGPELLYDALSEALGADAVDVVDVYE
>WP_006114885.1 [Halorubrum coriense]
DDTVQNRSEIAFVIDAKDTNPNGDPLTADNEPRIDSVTGQCVVTDVRLKRYLRDQLVEDGHVVLIANPNDVLTREEMYDAVEEKMGVSTEDAEPEELLEAFVETAADVRYFGATISLDTEADDLPDQFEGPVQFNHGRSYHEVARNTESKQLATVIANPDDDDQGTFATDNRISYGVIGFGGRINDNAAADTRLSETDVERLDTLCWRALKNQTVTRSKAGQQPRLYVRVEYKRDGFEIGRLNDRIGVASDLPEDEIRGTDDFHLDVSELVTALADNEARIDTVHVTADSAVDFALDGETGDRETFYAALRDALGADSVDAYDVYK
>WP_080508601.1 [Halorubrum ezzemoulense]
DDSVENRSEIVFAYDAEDTNPNGNPLSANDKPRIDETTGAAVVTDVRLKRYIRDQLDDDGYSVYIQNPTSVLDRDDLFSAVTGIDEEDLGDMTGSEAAEKFLANATDVRYFGATCSFSSDGDGFPGQFIGPVQFSHARSLNTVVQKSESKQLSTVVSSGGDAEQGTFATDNRLQYAFVPFHGVVNEIGANDTLLSQTDVERLDTLLWRSLKNQTLTRSKMGHQPRLYLRIEYATDAFHIGTLDDGLELVQEKRDAELRNITDVVLGVDGLIGDLDEYSDHIEAVHVIADRHLTVEANGETGGPDHLVSAFEDAIGAESVMEVDPYG
>WP_009762286.1 [Halorubrum lacusprofundi]
YDPVTNRSEIVFCYDAVDANPNGNPLSGANRPRIDPETQQAIVTDVRLKRYLRDQLDDDGHGVYVRNVKKQSSREDLLADRMRELDPDDWDLGREEVFGTFLDASADVRYFGATMSVDMKEDYLPDHFTGPVQFSPAKTLHPVTENEEYNSLTSVIATGEGKEQGGFDDDHRIQYGFIAFHGLVDENGAADTKLSEADVERLDTLPWRAIKNQTISRSKVGQEPRLYLRVEYEDESFHLGGLTRDLDIDEEAPVDELRNVRDFMLDGTDLVSRLGRHADRIARVRVVASDVLDVTVGDEVPSEHGFYDALREAVG-DAVEVVDVYD
>WP_137707676.1 [Halorubrum sp. ASP121]
TDAVENRSEIVFAYDAEDTNPNGNPLSANDKPRVDETTGKAVVTDVRLKRYLRDQLDDDGLGVYIQNPSSVLDREDLFTAATGIDDDELGDMTGSEAADAFLTNAVDVRYFGAAVTFDFDPDDFPGQFIGPVQFSHARSLNKIVRKSESKQLSTVVSSGGDAEQGTFAADNRLQYAFIPFHGVVNERNAGKTRLSQTDVERLDSLMWRSLKNQTLTRSKMGHQPRLYLRVEYATDDFHIGTLDDGFELTQEKPDKELRNISDVVLGVDDLIESLSENRDHVEAVHFIADRHLTVEANGETGGADHLSDQLAEAVGADNVVEVDPYD
>WP_121596929.1 [Halorubrum sp. Atlit-26R]
TDAVENRSEIVFAYDAEDTNPNGNPLSANDKPRVDETTGKAVVTDVRLKRYLRDQLDDDGLGVYIQNPSSVLDREDLFTAATGIDDDELGDMTGSEAADAFLTNAVDVRYFGAAVTFDFDPDDFPGQFIGPVQFSHARSLNKIVRKSESKQLSTVVSSGGDAEQGTFAADNRLQYAFIPFHGVVNERNAGKTRLSQTDVERLDSLMWRSLKNQTLTRSKMGHQPRLYLRVEYATDDFHIGTLDDGIELTQEKPDKELRNISDVVLGVDDLIESLSENRDHVEAVHFIADRHLTVEANGETGGADHLSDQLAEAVGADNVVEVDPYD
>WP_137694492.1 [Halorubrum sp. SP9]
PDPVTNRSEIVFLYDAVDANPNGNPLSGANRPRIDPQTHQAIVTDVRLKRYLRDQLDDDGHGVYIRNVQDQYTRGQLLEDRLKEVEPDDYDLDRDDIFGEFLNESVDVRYFGATMSVDTDAKHLPDHFTGPVQFSPGKSIHAVNENEEYDSLTSVIATQENKQQGGFDDDHRIQYGLIRFHGLVDEHGATDTNLTAADVERLDTLCWRAIKNQTISRSKVGQEPRLYCRVEYADESFHLGGLDRDLELNYEKPDEELRTVRDLTLDVTGLVDRLDRASDRIERVRVVASDVLQLSHDGELGGPSVLHEALEDAVGTDAVEEIDVYD
>WP_276282835.1 [Halorussus caseinilyticus]
TETVDNRSEIVFVTDAQDCNPNGNPL-GENRPRKDPITDQAVVTDVRLKRYLRDQLHADGHGVFIKKTGESEVRARLALDVLGDIT----DADIENVRDEFLDAATDVRYFGATLSFNADADAFDGNYTGPVQFSPARSLNAVEENEESNTLTSVIATQDDKSTGGFDDDNRLKYAIFPFHGLVDENGASDTELTAADVKRLDTLCWRAMKNQTISRSKVGQEPRLYARVEYATDGYHVGDLHNGFDRDPDKPESELRNVTDFTLDVTKFVDRLASASDHVETVHVVGDEYLDMSYDGERYGTAADLADLLESQG-VPTTTIDVYA
>WP_179911483.1 [Halosimplex rubrum]
ETTVEHRSEIVFLYDAVDANPNGNPLSGANRPRKDPVTDQAIVTDVRLKRYLRDQLEADGHGVYITSSRYAKTREQMLKDSLGVTDPEDV---GEDAFDGFLDNAVDARYFGATLSIDTDEDQLPDHLTGPVQFSPGKSLHPVVENEEYNSLTSVIGTQDEKQQGGFDDDHRIKYALIGFHGLVDEHAAEDTNLTESDVRRLDTLCWRAVKNQTITRSKVGQEPRLYLRVEYADERFHVGGLTHYLDTAGDDA-RAYRNVRDVTLDATDLLDRLADHAEHVERVHIVADGALDVVAGGEP---IDLPAALSDRLGSDRVREVDVYD
>WP_050050669.1 [Halostagnicola sp. A56]
YPTTSNRSEIVFAYDAVDANPNGNPLSGANRPRIDPQTDQAIVTDVRLKRYLRDQLQDDGHGVYIRNVKDQATREDLLEDRLKDIELDDVDEDKNAVFQQFLENSADVRYFGATMSVDMDADELPDHFTGPVQFSPGKSLHPVTENEEYNSLTSVIATGKGKEQGGFDDDHRIQYAFIGFHGLVDEHGAEDTLLTDHDVRRLDTLCWRALKNQTISRSKVGQEPRLYLRVEYEGESFHLGGLDQDLELDAEKPAEELRTVRDVCIDVTSLVDRLEGASDRITTVHVVASDVLDVSVDGDIGGHEFLYDALEDAVGTDSVHIVDVYE
>WP_138782690.1 [Haloterrigena sp. H1]
YPTVSNRSEIVFAYDAVDANPNGNPLSGANRPRIDPHTDQAIVTDVRLKRYLRDQLQDDGHGVYIRNVKDQATREDLLEDRLKDINLDDVDEDENAVFSQFLENSADIRYFGATMSVDMEIDHLPDHFTGPVQFSPGKSLHRVMENEEYNSLTSVIATGDDKAQGGFDDDHRIQYAFIGFHGLVDEHGAEDTLLSDRDVRRLDTLCWRALKNQTISRSKVGQEPRLYLRVEYADESFHLGGLDQDLELDSENPVEELRNVRDICVDVTALVERLEGASDRIDTVHVVASDVLEVSVNGETGDHEFLYDALESAVGSEAVRVIDVYE
>MFP8954199.1 [Natrialbaceae archaeon A-arb3/5]
TETVQNRSEIVFLYDAVDANPNGNPLSGANRPRIDPQTQQAIVTDVRLKRYLRDQLEDDGHGVYIRNVQNQYTRGELLEARLKAIEPDDYDLDRDDIFGEFLDESVDVRYFGATMSVDTDAKHLPDHFTGPVQFSPGKSMHAVNENEEYDSLTSVIATQEDKQQGGFDDDHRIQYGLIRFHGLVDEHGAADTKLTTADVERLDTLCWRSIKNQTISRSKVGQEPRLYCRVEYADESFHLGGLDKDLELDEDEPDEELRNVRDLAVDVEAFVSRLERASDQIERVRIVASDVLTLSHDDGVGGPEVLYDALEDALGSDAVEVVDVYE
>WP_285928879.1 [Natrialbaceae archaeon AArc-T1-2]
SDTVENRSEIVFLYDAVDANPNGNPLSGANRPRIDPQTQQAIVTDVRLKRYLRDQLDDDGHGVYIRNVNTQYTRGELLEDRLKAVDYDEYDLGREDVFGEFLENSVDVRYFGATMSVDTDAKHLPDHFTGPVQFSPGKSIHAVNENEEYDSLTSVIATQEGKEQGGFDDDHRIQYGLIRFHGLVDEHGAEDTKLTADDVKRLDTLCWRAIKNQTISRSKVGQEPRLYCRVEYAEESFHLGGLDRDLELDEEEPEEELRTVRDLTLEVDGFVDRLANASGRIERVRMVASDVLELSHDDEVGGPKVLYDALEDALGSGTVEVVDVYE
>WP_008452272.1 [Natrinema gari JCM 14663]
YPTVSNRSEIVFTYDAVDANPNGNPLSGANRPRIDPHTDQAIVTDVRLKRYLRDQLQDDGHGVYIRNVKDQATREDLLEDRLKDIDLDDVDEDENAVFSQFLENSADIRYFGATMSVDMDVDHLPDHFTGPVQFSPGKSLHRVMENEEYNSLTSVIATGDDKAQGGFDDDHRIQYAFIGFHGLVDEHGAEDTLLSDRDVRRLDTLCWRALKNQTISRSKVGQEPRLYLRVEYADESFHLGGLDQDLELDGENPIEELRNVRDICVDVSALLERLEDASDRIDTVHVVASDVLEVSVDSETGGNEFLYDALESAVGNESVRVIDVYE
>WP_179261415.1 [Natrinema halophilum]
TDTVQNRSEMVFLYDAVDANPNGNPLSGANRPRIDPQTQQAIVTDVRLKRYIRDQLDDDGHGVYIRNVQNRYTRGELLEDRLKDVNYDEYDLSREDIFGEFLENSVDVRYFGATMSVDTDAKHLPDHFTGPVQFSPGKSIHAVNENEEYDSLTSVIATQENKQQGGFDDDHRIQYGLIRFHGLVDEHGAKDTKLTEGDVERIDTLCWRAIKNQTISRSKVGQEPRLYCRVEYAEESFHLGGLDRDIELDGDKPDEELRTVRDLTLEIDDFVSRLENASSRIERVRVVASDVLELSHDGEVGGPEVLYSALRDAIGPDAVEVVDVYD
>WP_092935994.1 [Natrinema hispanicum]
DDTIQNRSEIAFVIDAKDTNPNGDPLTADNEPRIDPVTGQCVVTDVRLKRYLRDQLEEDGHVVLIANPNDVLTREEMYDAVEEEMGVSTEDAEPAELLEAFVETAADVRYFGATISLDTEADDLPDQFEGPVQFNHGRSYHEVARNTESKQLATVIANEDDNDQGTFATDNRISYGVIGFGGRINDNAAADTRLTEADVERLDTLCWRALKNQTVTRSKAGQQPRLYIRVEYERDGFEIGRLNDRIGVNGDLPEDEIRGTDDFHLDVSELVTALADNEARIDTVHVTADSAVDFALDDETGDREAFYAALEDALGADSVDAYDVYE
>WP_092935918.1 [Natrinema hispanicum]
YPTVSNRSEIVFAYDAVDANPNGNPLSGANRPRIDPHTDQAIVTDVRLKRYLRDQLQDDGHGVYIRNVKDQATREDLLEDRLKDIDLDDVDEDENAVFSQFLENSADVRYFGATMSVDMDVDHLPDHFTGPVQFSPGKSLHRVMENEEYNSLTSVIATGDDKAQGGFDDDHRIQYAFIGFHGLVDEHGAEDTLLSDRDVRRLDTLCWRALKNQTISRSKVGQEPRLYLRVEYADESFHLGGLDQDLELNSENPVEELRNVRDICVDVTALLERLEGASDRIDTVHVVASDVLEVSIDGDTGGHELLYDALESAVGSEAVRVIDVYE
>WP_076145387.1 [Natrinema saccharevitans]
YPTVSNRSEIVFAYDAVDANPNGNPLSGANRPRIDPHTDQAIVTDVRLKRYLRDQLQDDGHGVYIRNVKDQATREDLLKARLKDLDLDDVDEDENAVFSQFLENSADIRYFGATMSVDMDVDHLPDHFTGPVQFSPGKSLHRVMENEEYNSLTSVIATGDDKAQGGFDDDHRIQYAFIGFHGLVDEHGAEDTLLSDRDVRRLDTLCWRALKNQTISRSKVGQEPRLYLRVEYADESFHLGGLDQDLKLDSEDPIEELRNVRDICVDMSALLERLDGASDRIDTVHVVASDVLEVSVDGKTGGHEFLYDALESVVGSESVRVIDVYE
>WP_049992247.1 [Natrinema salifodinae]
NDTIQNRSEIAFVIDAKDTNPNGDPLTADNEPRIDPVTGQCVVTDVRLKRYLRDQLAEDGHAVLIANPNDVLTREEMYDDVEEEMGVSTEDAEPEELLKAFVKTAADVRYFGATISIDTDADDLPDQFEGPVQFNHGRSYHEVARNTESKQLATVIANENDDDQGTFATDNRISYGVIGFGGRINDNAAEDTRLTETDVERLDTLCWRALKNQTVTRSKAGQQPRLYVRVEYEQDGFEIGRLNDRIDVASDLPEDEIRGTDDFHLDVSELVTALADNEARIKTVHVTTDSAVDFVLEGETGDREAFYAALEDALSSEAIDTYDVYE
>WP_273737842.1 [Natrinema soli]
YPTVSNRSEIIFAYDAVDANPNGNPLSGANRPRIDPHTDQAIVTDVRLKRYLRDQLQDDGHGVYIRNVKDQATREDLLEDRLKDIDLDDVDEDENAVFSQFLENSADIRYFGATMSVDMDVDHLPDHFTGPVQFSPGKSLHRVMENEEYNSLTSVIATGDDKAQGGFDDDHRIQYAFIGFHGLVDEHGAEDTLLSDRDVRRLDTLCWRALKNQTISRSKVGQEPRLYLRVEYADESFHLGGLDQDIELDSEDPVEKLRNVRDICVDVSALLERLDGASDRIDTVHVVASDVLEVSANGETGGHEFLYDALESVVGSETVRVIDVYE
>WP_049900279.1 [Natrinema sp. J7-1]
YPTVSNRSEIVFTYDAVDANPNGNPLSGANRPRIDPHTDQAIVTDVRLKRYLRDQLQDDGHGVYIRNVKDQATREDLLEDRLKDIDLDDVDEDENAVFSQFLENSADIRYFGATMSVDMDVDHLPDHFTGPVQFSPGKSLHRVMENEEYNSLTSVIATGDDKAQGGFDDDHRIQYAFIGFHGLVDEHGAEDTLLSDRDVRRLDTLCWRALKNQTISRSKVGQEPRLYLRVEYADESFHLGGLDQDLELDGENPIEELRNVRDICVDVSALLERLEDASDRIDTVHVVASDVLEVSVDSETGGNEFLYDALESAGGNESVRVIDVYE
>AFO56173.1 [Natrinema sp. J7-2]
YPTVSNRSEIVFTYDAVDANPNGNPLSGANRPRIDPHTDQAIVTDVRLKRYLRDQLQDDGHGVYIRNVKDQATREDLLEDRLKDIDLDDVDEDENAVFSQFLENSADIRYFGATMSVDMDVDHLPDHFTGPVQFSPGKSLHRVMENEEYNSLTSVIATGDDKAQGGFDDDHRIQYAFIGFHGLVDEHGAEDTLLSDRDVRRLDTLCWRALKNQTISRSKVGQEPRLYLRVEYADESFHLGGLDQDLELDGENPIEELRNVRDICVDVSALLERLEDASDRIDTVHVVASDVLEVSVDSETGGNEFLYDALESAVGNESVRVIDVYE
>ELZ16932.1 [Natrinema thermotolerans DSM 11552]
YPTVSNRSEIVFAYDAVDANPNGNPLSGANRPRIDPHTDQAIVTDVRLKRYLRDQLQDDGHGVYIRNVKDQATREDLLEARLKDIDLDDVDEDENAVFSQFLENSADIRYFGATMSVDMDVDHLPDHFTGPVQFSPGKSLHRVMENEEYNSLTSVIATGDDKAQGGFDDDHRIQYAFIGFHGLVDEHGAEDTLLSDRDVRRLDTLCWRALKNQTISRSKVGQEPRLYLRVEYADESFHLGGLDQDLELDSAEPVEELRNVRDICVDVSALLKRLDGASDRIDTVHVVASDVLEVSVDGETGGHEFLYDALESAVGSESVRVIDVYE
>WP_005576675.1 [Natronobacterium gregoryi]
DDTVQNRSEIVFLYDAVDANPNGNPLSGANRPRIDPQTQQAIVTDVRLKRYLRDQLEDDGHGVYIRNVQNQYTRGELLEDRLKAVDIDDYDLDREDIFGEFLAESVDVRYFGATMSVDTDAAHLPDHFTGPVQFSPGKTMHAVNENEEYDSLTSVIATQEGKEQGGFDDDHRIQYGLIRFHGLVDEHGAADTNLTAEDVERLDTLCWRALKNQTISRSKVGQEPRLYCRVEYADESFHLGGLDKDLTLDEEAADEELRNVRDLTVDVDTFVQRLENASDRIERVRVVASDVLECSHDGEVGGPDVLYEALEDAVGADALEIVDVYE
>WP_255192062.1 [Natronobeatus ordinarius]
SDTVENRSEIVFLYDAVDANPNGNPLSGANRPRIDPQTQQAIVTDVRLKRYLRDQLDDDGHGVYIRNVNTQYTRGDLLENRLKSVEPDDYDLDREAVFGEFLENSVDVRYFGATMAVDAKAKHLPDHFTGPVQFSPGKSIHAVNENEEYNSLTSVIATQEGKEQGGFDDDHRIQYALIRFHGLVDEHGAEDTKLTIGDVERLDTLCWRAIKNQTISRSKVGQEPRLYCRVEYAEESFHLGGLDRDLELDEEEPEEELRTVRDLTLKVDGFVDRLANASGRIEHVRVVASDVLEVSYGDEVGGPEVLYDALEDVLGSEAVDVVDVYE
>WP_263020515.1 [Natronobiforma cellulositropha]
TDTVTNRSEIVFLYDAVDANPNGNPLSGSNRPRIDPQTQQAIVTDVRLKRYLRDQLDDDGHGVYIRNVQDRFTRGQLLEDRLKAVEPDEYDLEREDVFGTFLENSVDVRYFGATMAVDADVKHLPDHFTGPVQFSPGKTIHAVNENEEYDSLTSVIATQEDKKQGGFDDDHRIQYGLIRFHGLVDEHGAEDTGLTNEDVKRLDTLCWRAIKNQTISRSKVGQEPRLYCRVEYADESFHLGGLDKDLVLDTDKPEKELRDVRDLALETDAFVSRLENASEQIERIRVAASDVLRLTYGGEVGGPDLLYDALSEAVGEETVEVVDVYG
>WP_250585919.1 [Natronocalculus amylovorans]
HNTVKTRSEIVFITDAQDCNPNGNPL-GENRPRIDPVTRQAAVTDVRLKRYLRDQLVSDEHGVFVKKTDTSGGRAKLALDVLGDIETKE----VDDIEAEFLANATDVRYFGATLSFNKNKEKFNGNYTGPVQFSPARSLNAVELNEETNTLTSVISTNDEKKVGGFNDDHRIKYGIFPFHGLVDEHGAKDTGLTHTDVERLDTLCWRALKNQTISRSKVGQEPRLYVRVEYNQPGYHIGDLQNGLKLDRNMSDDAIRNVTDICLDVTGLVDRIANAADRIETVHIVGSDYLSVSYDGEQVGVASDVSRLIEESG-VAVHNIEVYD
>WP_306756013.1 [Natronolimnohabitans sp. A-GB9]
ADTVENRSEIVFLYDAVDANPNGNPLSGANRPRIDPQTQQAIVTDVRLKRYLRDQLDDDGHGVYIRNVNTQYTRGELLEDRLKAVDYDDYDLEREDVFGEFLDNSVDVRYFGATMSVDTDAKHLPDHFTGPVQFSPGKSIHAVNENEEYDSLTSVIATQEGKEQGGFDDDHRIQYGLIRFHGLVDEHGAEDTKLTTDDIERLDTLCWRAIKNQTISRSKVGQEPRLYCRVEYAEESFHLGGLDRDLELDQEEPEEELRTVRDLTLEVDGFVDRLANASGRVERVRVVASDVLELSYDDEVGGPEVLYDALEDALGSEAVEVVDVYE
>WP_178918098.1 [Natronomonas gomsonensis]
TDSVENRSEIVFAYDAEDTNPNGNPLSANDKPRIDETTGKAVVTDVRLKRYLRDQLDDDDFDIYIKNPTTVLDRDDLFTQVTGYEEDDLDDVSGSEAANAFLQNSTDVRYFGATASFSSGGEGFPGQFIGPVQFSHARSLNTVVQKSESKQLSTVVSSGGDAEQGTFATDNRLQYAFIPFHGIVNEVGANDTKLSQTDVERLDTLCWRALKNQTLTRSKMGHQPRLYLRVEYETDAFHIGTLDDGLELVQDRPDAELRNIADVVVGIDEVLTDLEANSDHVASISVIADRHLTVEADGERGGPEYLVEALESAVGPEKVTEVDPYA
>WP_411714360.1 [Natronomonas sp.]
DDTIQNRSEIAFVIDAKDTNPNGDPLTADNEPRIDPVTGQCVVTDVRLKRYLRDQLVEDGHVVLIANPNDVLTREEMYDAVEEEMGVSTDEAEPEELLEAFVETAADVRYFGATISLDTEAEDLPDQFEGPVQFNHGRSYHEVARNTESKQLATVIANEDDDDQGTFATDNRISYGVIGFGGRINDNAAADTRLTEEDVERLDTLCWRALKNQTVTRSKAGQQPRLYVRVEYERDGFEIGRLNDRIGVASDLPEDELRGTDDFHLDVAELVTALADNEARVETVHVTADSAVDFALDGETGDREAFYAALEDALGDGSVDAYDVYE
>WP_411715418.1 [Natronomonas sp.]
TDTVTNRSEIVFLYDAVDANPNGNPLSGANRPRIDPQTQQAIVTDVRLKRYLRDQLDTDGHGVYIRNVQDQYTRGKLLEDRLKAVEPDDYTLDREDVFGEFLENSVDVRYFGATMSVDTDAKHLPDHFTGPVQFSPGKSMHAVNENEEYDSLTSVIATQENKQQGGFNDDHRIQYGLIRFHGLVDEHGAEDTKLTTDDVERLDTLCWRAIKNQTISRSKVGQEPRLYCRVEYADESFHLGGLDRDLELDEEKPDEELRTVRDLTLDIEGFVDRLGEASDRIKRIRIVASDVVQFSHGEELGGPEILYDALEEHVGTDAIDKIDVYG
>WP_008164963.1 [Natronorubrum sulfidifaciens]
TETVQNRSEIVFLYDAVDANPNGNPLSGSNRPRIDPQTQQAIVTDVRLKRYLRDQLDDDGHGVYIRNVQNQYTRGELLEDRLKAVDYGKYDL-RDDVFGEFLENSVDVRYFGATMSVDTDAKHLPDHFTGPVQFSPGKSIHAVNENEEYDSLTSVIATQENKQQGGFDDDHRIQYGMIRFHGLVDEHGAEDTKLTTDDVERLDTLCWRAIKNQTISRSKVGQEPRLYCRVEYAEESFHLGGLDRDLELDDEKPDEELRTVRDLTLEVDGFIRRLENASEQVDKVRVVVSDVLEVSYDDDVGGPEILYNALREALGSEAVEVVDVYD
>WP_076610861.1 [Natronorubrum thiooxidans]
DDIVENRSEIALVIDAKDTNPNGDPLTADNEPRIDPNTGQCIVTDVRLKRYIRDQIDDDGDAILIKNPDGVYTREKMYEALYEELNGDPADLDDDEVVEGFLGAATDVRYFGATISVDTDSGRLPDQFQGPVQFGHGRSYHKVDRNTESKELATVIANNEDSKQGTFATDHRIEYGVIGFGGRINENGANTTHLTKADVERLDTLIWRSLKNQTITRSKVGQQPRLYLRVEYGPDAFEIGRLDDRIDVDPETTVSEMRSVTDYQLDVRRLIAALDEHSDRIETVYLTADTAVEFKLNGNSGGRDDFRDVLVDALGEKTVEMYDVYK
>WP_330990386.1 [Salarchaeum sp. III]
NEDVANRSEIVFLYDAEDTNPNGNPLSANDKPRIDETTGAAVVTDVRLKRYLRDQLDDDGHGIYVKNPSDVPGRDALFTRVTGLDPDTLKELSGSEAATKFLTHAADVRYFGATCSFSSDGDEFPGQFIGPVQFSHARSLNTVVQKSESKQLSTVVASDTDSDQGTFATDNRLEYALIPFHGIVNEVGASDTLLSEADVERLDTLLWRAVKNQTLTRSKMGHQPRLYLRVEYSTDAFHIGTLDDGVELTQEKDDTELRNITDTLLNVDELLDDLEAYAEHIESVTVTVDRHLEVEAGDETGGDEYLIEQLEAAVGSESVVEVDPYA
>WP_221169842.1 [Salinarchaeum sp. IM2453]
TDTVQNRSEIVFLYDAVDANPNGNPLSGANRPRIDPQTQQAIVTDVRLKRYLRDQLDDDGHGVYIRNVQNQYTREQLLEDRIKEIDPDDYNLDRDAIFGMFLENSADVRYFGATMATDADEDYLPDNFTGPVQFSPGKTIHPVNENEEYNSLTSVIATQEGKEQGGFDDDHRIQYGLIRFHGLVDEHGAADTKLTHGDVERLDTLCWRAIKNQTISRSKVGQEPRLYCRVEYAEESFHIGGIDKDLTIDDDKPAEELRNIRDLAIEIDAFVDRLAAASEHIKRVRVVASNSMEFSYQGDIGGPELLYETLEDILGDASIDRINVYD
>WP_114578406.1 [Saliphagus sp. LR7]
TTPVTNRSEIVFLYDAVDANPNGNPLSGANRPRIDPQTQQAIVTDVRLKRYLRDQLDDDGYGVYIRNVNTQYTRGQLLEDRLKAVDPDEYDLDREDVFGEFLDESADVRYFGATMSVDTDAKHLPDHFTGPVQFSPGKSMHAVNENEEYDSLTSVIATQEGKEQGGFDDDHRIQYALIRFHGLVDEHGAEDTKLSGEDVERLDTLCWRAIKNQTISRSKVGQEPRLYCRVEYADESFHLGGLDKDLTLDEDKPDEELRNVRDLAVDADAFVRRLEGARDRIEQVRVVASDVLQFTYDGELGGSEVLYDAVEDAVGSDSLEVIDVYG
>WP_151099558.1 [Haloarcula sp. CBA1130]
PDTVTNRSEIVFLYDAVDANPNGNPLSGANRPRIDPQTQQAIVTDVRLKRYLRDQLDDDGHGVYIRNVHDQYTRGELLEDRLKAVEPDNYDLDRDDVFGEFLNESVDVRYFGATMSVDTDAKHLPDHFTGPVQFSPGKSMHAVNENEEYDSLTSVIATQENKQQGGFDDDHRIQYGLIRFHGLVDEHGAADTKLTETDVERLDTLCWRAIKNQTISRSKVGQEPRLYCRVEYADESFHLGGLDRDLELDDEKPDEELRTVRDLTLDVTGLVDRLDGASDRIDQVRVVASDVLQLTYDGELGGPAVLHDALEDALGADAVEKIDVYE
>WP_008576914.1 [Haloferax sp. ATCC BAA-646]
EDSVTNRSEIVFAYDAEDTNPNGNPLSANDKPRIDETTGTAVVTDVRLKRYLRDQLDDDGFGIYIQNPSSVLDRDDLFTSVTGLDESDLEDISGSRAADKFLMNAVDVRYFGATGSFSQDGDSFPGQFIGPVQFSHARSLNTVVQKGETKQLSTVVSSGGDAEQGTFATDNRLQYAFIPFHGIVNEVGASDTNLSQTDVERLDTLLWRAVKNQTLTRSKMGHQPRLYLRVEYETDAFHIGTLDDGLELTQETPDTELRNITDVVVGIDELLTDLETYSDHIASVKVTADRHLTVEANGETGGPEHLVGALEDAVGADTVDEVDPYA
>WP_115803829.1 [Haloferax sp. AS1]
NDAVTNRSEIVFLYDAVDANPNGNPLSGSNRPRIDPQTQQAIVTDVRLKRYLRDQLDDDGHGVYIRNVQNQYTRGELLEDRLKEVEPDEYDLDRNDVFGEFLDNSVDVRYFGATMSVDTDAKHLPDHFTGPVQFSPGKSVHAVSENEEYDSLTSVIATQDNKQQGGFDDDHRIQYGLIRFHGLVDEHGAADTNLTVGDVERLDTLCWRAIKNQTISRSKVGQEPRLYCRVEYADESFHLGGLDRDLVLDDDKPDEELRTVRDLTLEIDGFVDRLAGASARISRIRIVASDILDISYDGDVGSSELLYGALREAVGDDAVEVVDVYE
