# Supplementary material for: Evolutionary insights into provirus-encoded CRISPR-Cas systems in halophilic archaea
Source: Microlife. 2025 Oct 22;6:uqaf033. doi: 10.1093/femsml/uqaf033 (PMC12596717; doi:10.1093/femsml/uqaf033)
Supplement: uqaf033_Supplemental_Files [file uqaf033_supplemental_files.zip › supplementary_data_1(trees)/supplementary_data_1/trees msa/cas8_protein_msa_final_aligned_trim.fas]

>WP_023396040.1 [Candidatus Halobonum tyrrellensis]
LPDRPITSLRDLQYVYGRLYTLATAGGGEYAAYLTPEKSTDLFDEPESLLYLRVDLSGDESRLDPDQPVGVESYGEKKVEAVAHSWYDSARGFDHSITHRTGKNKEPEKVAEYLHQRLTSWADDDVIQEATADHEDGWIVDALAELGESEGLRERIEAAVDEQLDG-KTTALTTVAVKLEPDGEYLLPGESPVFNEAMRARKRSKLVSKGEATNSVGEATDLVTGNRGPTVGTAEDPLNYFLGKQLEKFPGFDPDEAWRTHPVSEDVAVTLMNASTFVDACDYYTMGANVYYLPYFFGRLQPTEARELYRMLYAVVRDEMTPIERVYREFQNDEYGERFRFYVAAVMKHQTKRFDVFGDTLDGSLLSPVELISSHIDILESPLFDVYPENWDIFVPHALLSTLATGWYFEQTFALADDDASADDYRIRALVAVLSGESLDVETVLTEYVERLLEDEGEGFPSFRVAAQYAQLCALAEAGLLTGRDDGGAETKLEQFLEQTPALADQPERRGSFLLGALVGQVTGYQQVSEGRSTTLIDQYPIKAVTESKLKRLASDVLDKNIVYSRE
>WP_162833895.1 [Haladaptatus cibarius]
LPDKPISSLRDIQYLYGKLYTLATAGGGKYASYLTPDSARDFVDEEDSLVVVRIDVSGDEPRLDRRGPVWITKYTKELIPKVAHCKYPAARGIDHSVSHQAGKNSDPEKLARYATERLTKWATDDVVQSVADEHEDGWIIDALADLGADESVLDTIEESVTTQLEG-STSALLTVQVKTEPDGEYQWPGDLDVFMAGMRRRKLSKLVSKGQASDSSGEATDLVTGDRTRTVGTAEDPLNYFLGKQLEKFPGLDPNEAWRTHPISEDAAITLMNAETFVDACTYRTFGANVYYLPYFFGTPKPEKTYSLYGMLYDVATARLTPVEHVYRKRETE-IEDRLRFYISAIMPHQMSRYDVFGETMNGLIQYPASLQSAHRTILKTTVFRDSHENWSLLVGEDFLGTVASGWYFLQTFPEGDDDASADDRRIQALVAVLSGEAIPVSMLLEAYVERIIDESRDGFPGLRVAAQYAQLCALAHADFLEVRDDGGGEEKIETFIEDTPALAENDERCASFLLGALVGAVGNYQEYVQERSTTLVDQFPVKAVTRNRVKKVAEDAIEKAVTYTRQ
>WP_049940987.1 [Haladaptatus paucihalophilus]
LPDKPISSLRDIQYLYGKLYTLATAGGGAYASYLTPDAANGFVDQDDSLVVVRADVSGDKPRLDRRGPVWITRYTKERIPKVAHCKYPAARGIDHSITHQAGKNSDPEKLARYAKERLTKWPKDDVVQSVADDHKDGWIINALSDLGEDESVLKTIEESVTTQLKG-STSALLTVKVKTEPDGEYHWPSDLDVLMAAMRRRKLSKLVSKGQASDSSGEAIDLVTGARTRTVGTAEDPLNYFLGKQLEKFPGFDPDEAWRTHPISEDAAVTLMNAETFVDACTYRTFNTNVYYLPYFFGVPEPEETHLLYRLLYSIVSEQLTPIENAYLHQKERADANGLRFYVSAVMPHQMSRYDVFGETMNGLIQYPANLAFAHAQVVQTTAFREGHENWQLLNGENILGSVASGSYLYQTLPSGDDDASADDFRIRALVAILSGEAIPISSLLERYVERIIEDSRDGFPVFLVASQYAQLCALARADFLTVRDDGGGATKLESFIEDTPALAKNDERCASFLLGALVGAVGDYQEYEQGRSTTLVDQFPVKSVTRNRVKKIAEDAIEKAVTYTRQ
>WP_231189453.1 [Haladaptatus sp. DYF46]
LPQRCPATMYDVGYQYALLDWYESVTAPEHMMAMTPNAKRGLFGEPDSLIAVSVDLRDENPRLDADDPVSIETMGADLRYRIGHSYPNTSSMTDYSITTHKNALRDDAWGTNNIRDRFTGWAAGEAAQRVLEDEEDRWVLEALVEIGENDAEMDRLSKAFIDVAEEKEYEALITVRIRLPDADHERYPGEIPVLNEVMFEQKAERLANIS-VDDGTGDGVGFISDASGTVTGGSPGLFGAYGKKQREHFPNLSPSESWRSRPLSIDTALAIATADSVLDDFYRAMGSRRLYVLPYLASQLTEADITWFFETVFSPLREFETTVEGLYQKAEE-DAWESVRFATVFVVT--GNPDRIFFETLDADLYRPRELQTAHNRVTVNSPFGDGAGGS-LLNPESIHRQILFGTYFVRTTEPTRTSGDIDDVRLQRLRRFLTGEQISPDQLIKEYVHKLVQDQNKAFPIFSLLEQYAQLRALTDIGALESITDPEPTEQLNQFIDQHDVLKNSPERQAIFLLGGLVGRLSSYQK-NKNVSSTLVRRYPIDYLTKQSIKEVTKEVLQMNSAYIQA
>WP_259532817.1 [Halalkaliarchaeum sp. AArc-CO]
LPQRRPASLYDVAVQYSIFDWYETVTSPEYLAFMTPAAKSDLLGEPDNALVVYVDLTDESPTFRDEQPIAFESVDASGRFKLGHSYPNTSAMTDYSITTHKDAQRDDAWGTNNIKDRFTQWAHSDAADRVLERDEDAWILEALRELGTAEDRIDELVTRGDVPLEETEHEVFVTVRLKLPGGERYQWPGEVPVLNEVMVEQKAKRFENIS-VDDAGADGVGYVSGEDDRVTGGSAGLLGMYAKKQREHFADLSPDEAWRNRPLTHEIAAAIATANSVFEEFFERLGGRRLYVLPYLGEALDPEGFDAFAREVFMELRNFQAKVNEVFYEREE-PAYGPVKVATVFQAT--GNPDRIFFEELRTDVYRPRAIDEAHDTVLTSSVFQGERSESPLLVAADRSNMALFGGYFDWTTEPTRTSGDIDDVRARRLGQFLQGEKLPVRTLLEEYLHLLVQEQRDHVPARQVAEQYAQLRALAEIDALGDERSQPYTQRLEDFIDTHEVLSSSEPHQAVFLLGGLVGRITAYQR-REGVSSTLVRRYPIDYLTKQSIKEVTNEVIQMNNTYIES
>WP_310562340.1 [Halalkaliarchaeum sp. AArc-GB]
LPDRPIASLRDLQYLYGRLYTLATAGGGEFAPYLTPEKSTDLFGEPESLAILRVDLTDDKPALDPDRPVEFRSYSHEDVEAVAHAWYDAARGFDHSVTHRTGAGKEPKKVAEYLYQRLTYWAADEVIQEAASEHEDGWIIEALAELGERDNIKETIVDAVKKQLEG-STTALTTVAVKLEPGGDYELPGATTVFNEAMRARKRSKLVSKNAATNSIGQAMDLVTGRDGLTVGTAEDPLNYFLGKQLEKFPGLDPDEAWRSHPVSEDVAVTLMNASTFIEACQYYTLESNVYYLPYFFGHPTPGDARELYTALYKVADEDLTPVEQMYSDYNPQPDGDRLQFYVAAVLQHQTKRYDVFGDEMNASLMHPVELAREHCAILSSWAFDDDHEEWSLLRPETMVGLIAGGTYFRSTFANPDDDVSADDLRIQALIASLSGGSIPVKRVLEEYAGRLIEESDEGFPSMFVAMQHAQLCAFAAAGLLAGEDDGGAAQKLEQFLDDTPALAENPQRRGGFLLGVLVGQVSSYQQSSENRSTTLVDQYSIKSVTGSKIDRLASDVLDKNVVYSRE
>WP_286044322.1 [Halalkalicoccus sp. NIPERK01]
LPDRPITSLRDLQYLYGRLYTLATAGGGEYASYLTPEKSTDLFDEPESLAVLRVDLSGDEPRLDPEQPVQFRTYTRDLVEPVAHSWFNAARGFDHSITHRTGKGKDPEKIAEYLTERLTAWAADDVIQETVTDHEDGWIVEALAELGEQEDIDDRIQGAVEERLEG-STTALTTVAVKLEPDGEYRLPGASDVFNVAMRARKRSKLVSKGEATNSAGQATDLVTGSRGRTVGTAEDPLNYFLGKQLEKFPGFDPNEAWRTHPISEDVAVTLMNASTFVDACSYYTLESNVYYLPYFFGRITPEEARELYRMLHDVVVEDLTPVEKVYKAYNRDELATRMRFYVAAVLKHQMKRFDVFGDTLDCTLFHPVGLASAHDAVTNSWVFDADHENWEMLVAEYLLGSITNGWYFRTTFAEPDDDASADDFRIQALVAALSGDPIPASTVLEEYVERLLDDEGEGFPTFRVATQYAQLCALAEAGLLDGEDDGGREAKLELFLEETPALSENPERRGGFLLGVLVGQVTGYQQVSEGRSTTLVDQYPIKAITDTKVKRLTSDVIDKDVIYSRD
>WP_138006907.1 [Halalkalirubrum salinum]
LPDSPIGSLRDLQYLYGKLYTLATTGGGEYASYLTPDAANDLIDTDDSLIVVRVDASSEEPQLDGLGPVQVTRYTEDLIQQVGHCKYPAARGIDHSVTHQAGRNSDPEKLARYAKERLTKWAVDEVVEKTADKHVDGWIIDLLATLGEDETALDTIEETITRKLGGESTTSLLTVQVKTEPDGEYQWPGDFDVFNEAMRQRKISKLVTKNKANDSSGDATDLVTGRPARTVGTSEDPQNYFLGKQLEKFPGLDIENAWRSHPISEDAAITVMNAETFVEACTYRTFGAKVYYLPYVFGRLTTQKVRRLYGLLYRSVKDDTTPIEQAYEDERERLDDRDLRFYVSAVMPHQMSRYDVFGETLNGRLHYPKELAFTHNRLVEVSAFNRANKKWGLLETDEQLHAVSTGWYFYQTFAERDDDADADDPRIEALVSVLSGEAIAVDVLLEEYVTRIIAEQTDGFPSFLIASQFAQLCALADGNLLKTTDDGGAAPKLESFINETPALSVTPQRRGAFLLGALVGDIGSYQEYSEGRSTTLVDQYPVKSITRSRIKKVTQETVAKTLTYTRQ
>MFB6124918.1 [Halanaeroarchaeum sp.]
LPDSPVSSLRRIQYLYGKLYTLGTLGGGEYAPYLTPDAANDLIDTDDSLIVVRIDLSGDEPKLDELGPVWVTRYTDDLIPQVAHCKYPAARGIDHSVTHQAGRNSDPEKLSRYAAERLTKWASDSVVQDTASEFEDGWIIEGLAELGNREGVSEEVQRAVEQALGGESTTALLTVQVKTD-DGEYRWPGEIDVFLEALRTRKLSKLTTKNKATDSSGTALDLVTEETTRTVGTAEDPQNYFLGKQLEKFPGLDIEEAWRSHPIAEDTAITVMNAQEFVDACTYSTFGARVYYLPYFRGVPTPETARDLYQILYRSVTDGMTTVERAYREWHDNAIDRELRFFVSAVMAHQMSRYDVFGETMTGRLLYPVALAREHNRIVDTSAFRSDHDSWRLLAGDRRLASVSNGTYFLQTFAEREDTASADDPRIRALVAVLGGDSIAVETLLEAYVDRIVSEETDGFPSFRVASQFAQLSALATEDLLTTTDDGGAAEKLATFIDETPALSVTAQRRGAFLLGVLIGEVGGYQNYSENRSTTMIDQYPVQSITQNRIKKVTQEAIEKTITYTRQ
>WP_050048129.1 [Halanaeroarchaeum sulfurireducens]
LPDSPVSTLRSIQYLYGKLYTLGTLGGGQYAPYLTPDSAEDLVDTEDSLIVVRVDLSGDEPTLDDRGPVWVTRYSEDLVEKVSHCKYPAARGIDHSITHQAGRNSDPEKLARYAKERVTKWPVDDVVQTAAEEHDDGWIINALGDLGDKEDVLDRIEENVETALGGESTTALLTAQVKINSNGGYRWPGEIDGFLEAMRQRKLSKLVTKNKADDSSGKATDLVTGRDTRTVGTAEDPQNYFLGKQLEKFPGLDIEEAWRSHPISEDAAVTVMNADSFVEACTYRTFGAKVYYLPYFRGRPTADHARELYDLLYRAATSDMTPVERAYSEFKLT-REHELRFYVSAVMPHQMSRYDVLGETLNGRLLYPKMLAEKHNRIVDTAAFTSENDSWDLLVGNERLHSVSTGWYFHQTFAERDDAANSDDPRIEALVAVLSGDSIAVETLLEEYVERIDADESDSFPSFRVASQFAQLCVLADDDLLTTTDDGGTAEKLETFIEDTPALAINDQRRGAFLLGVLIGEVGAYQNYSENRSTTLIDQYPVKSITSARIKKITQEAIGTTITYTRG
>QSG06009.1 [Halapricum desulfuricans]
LPQRRPASFYDIGVQYSILEWYDTVTAPRHLSFMTPAAKNELFGEDESLVEIFVDLSDDNPQLRADRPVRITQATEDLRFKLGHSYPNTSSMTDYSVTTQKSAMRDDAWGTNNVQDRFTGWAQSDAAQTVIERDGATWIIEALAELGDDDEQMERAKDGLLREVETYELESLITIRVKLPDDDEYRYPGEIPVLNEVMVEQKSERLESMS-VEGAGGEGAGYVTNEQDRVTGGSAGLFGMYGKKQREHFPDLSVDDAWRSRPISHETAAAIADANNLFEEFYRGLGSRRLYVLPYLSGALSPADFDWFVDTVYTRLRDLEDVIVDLYQRVEE-EAFGSVRFATALVVS--GNPNRLLFDTIDAPRYRPREVEQAHRHILNERPFGEFRAQSPLLSRARLHGELLFGSYFVRTTEPTRSSGDIDDSRARRMRQFLTGETIVPETLLEEYVHQLVQSQRSGVPVFDILAQYAQFRALSDAGVLESTPDTEYDERLQEFLNSHEVLQ-KESRQAVFLLGGLVGRITTLQR-RNDVSSTLVRRYPIDYLTTQSIKEVTNEVLQMNNTYIES
>WP_021780361.1 [Halarchaeum acidiphilum]
LPASPVASLRDLQYLYGKLYTLATAGGGDYAPYLTPDAANDLVDTEDSLIVVRVDLSGDDPRLDERGPVWVTRYTDDRVATVAHCKYPAARGIDHSVTHQAGRNSDPEKLARYATERLTKWADDDEVRDVAEGHEQGWIVDALRELGERDDALDDVESGVKRELGGESATALLTVQVRLDADGDYRWPGDLDVFMAAMRRRKLSKLVTKNEADDSSGDAVDLVTGEAARTVGTSEDPQNYYLGKQLETFPGLDIEEAWRTHPVSEDAAVTLMNAEAFVEACTYRTFGAKVYYLPYFFGTPTPAETYELYGMLYRAANEEMTPIELAYDERHLTDAADDLRFYVSAVMPHQMSRYDVFGETLNGRLLYPRELAFEHNRVTETSAFAAANENWGLLAADEMLRSVSTGWYFHQTFAERDDTADADDPRIEALVDVLSGDAVSVDVLLAEYVERLVADEDDRFPSFRVASQFAQLCALATDDLLSTDDDGGAAAKLETFIDETPALAINDERRGAFLLGALVGEVGSYQGYSEDRSTTLIDQFPVKSITRARVKKVTQETVAKTLTYTRG
>WP_188871640.1 [Halarchaeum rubridurum]
LPDRPITSLRDLQYVYGRLYTLATAGGGEYAAYLTPEKSTDLFDEPESLLYLRVDLSGDKPRLDPDQPIGVESYGEEKVEAVAHSWYNAAKGFDHSVTHRTGKNKEPEKVAEYLHERLTAWAADDVIQEAAADHEDGWIVDALAELGESERLRERIETAVDEQLDG-KTTALTTVAVKSEPDGEYLLPGESTVFNEAMRARKRSKLVSKGEATDSIGEATDLVTGNRGPTVGTAEDPLNYFLGKQLEKFPGFDPDEAWRTHPVSEDVAVTLMNASTFVDACDYYTMGANVYYLPYFFGRLGPADARDLYGLLYDLVHAEMSPLESAYRSYQDIEMGDRFRFYVAAVMEHQTKRFDVFGDSMDGTLFSPVELTRAHQRVLQSWLYDAEPDNWDIFVPSALLSILATGWYFEQTFAPADDDASADDYRIRALVAVLSGEPLDVETVLTEYVERLLEDEGEEFPSFRVSAQYAQLCALAEAGLLTGRDDGGAEMKLEQFLEQTPALADQPERRGSFLLGALVGQVTGYQQVSEGRSTTLIDQYPIKAVTESKLKRLASDVLDKNIVYSRE
>WP_123077918.1 [Halarchaeum sp. CBA1220]
LPDSPVASLRDLQYLYGKLYTLATAGGGDYAAYLTPDAARDLVDTDDSLIVVRVDLSGDEPRLDGDGPVRVTRYTDERVSKVAHCKYPAARGIDHSVTHQAGRNSDPEKLARYANERLSKWAHDDEVQTVAADHEQGWIVDALATLGEDEDVRETIAEAVERELGGASTTALLTVQVRLDDDGDYLWPGELDVFMAAMRARKLSKLVSKGQASDSSGTAVDLVTGERTRTVGTSEDPQNYYLGKQLETFPGLDVEEAWRTHPVSEDAAVTLMNAETFVEACTYRTFGAKVYSLPYFFGTPTPEETYELYRMLYLAATENVTPVERAYERHG---DATDLRFYVSAVMPHQMSRYDVFGETLNGRIQYPAELARSHAAVLQTSAFRGDHED-RLLVSAAFLGPVASGRYFAETFPHGDDDASADDPRIEALVDVLSGTPIPVSLLLDAYVERIVEAESAWFPSFRVAAQFAQLCALASADFLDADDDGGGDRKLASFIEETPALQ-HDQRCGVFLLGALVGAVGNYQEWHEDRSTTLVDQFPVKSLTTTRVKKVAQDAIEKTLTYTRQ
>WP_129113878.1 [Halegenticoccus tardaugens]
LPDRPPASLFDIAYLYTTLDTLARTATRSYVPYMTPGSKTEVFVGNPNVLAARIVIEDGEARLDDDEPVVAKQFAEDDVYRLGYSTVSSSHTTVYSATFHKSG--NALKVTDALVDQLVKWTAKDGVAEARAEDEYAEVLSPLSDLGDDEEAAETLREAAWELFKGDEAGMFVTLAIRTEGDDEFRYPGEVPAMNEAMARNRSAKLKEGKSGMDAYGAGVCLVLDEKEEVYGGSGTPMATSAAKQWGIFDDMNPGSAHRTRPLSRDTANALAGAQGLLDKFRTKLDGQHLYLLPYPD-SLDVDAVRDLYVVLDAVRDGGLTEVDLVPHVTDED----ELSLYAYLLTFENNSVRLPQFEAPRIVKTRGRKLSEAHTKVVSEWVFADQKPGWVYSTSPLVLSVLARQQYFAPTVTRPDLDTMTYFPHLDFSFRLFEGDAIAASELFDQFAQKCIDYQRTATP-RIATTQYLQACAVAAVDGLNGYADYDMDSRLDSFIKSHAALRDDEERQSAFLLGGLVGRLSAFQR-NNGTSNTLMRRHPVASLTERSFADVAADVMELNNVYSET
>QHS17815.1 [haloarchaeon 3A1-DGR]
IPESPISSLRGIQYLYGKLYTLATTGGGEYAPYLTPDAASDLIDTDDSLVVVRIDLSSENPQLDKKGAVWVTRYADDLVQKVGHCKYPAARGIDHSVTHQAGRNSDPEKLARYAKERLTKWATDEVVTDAAATHDDGWIIRELAELAESEKVLEAIENEVIASLGGESATSLLTVQVKLETDGEYRWPGELDVFNEAMRQRKLSKLVTKNKADDSSGAATDLVTGTQSRTVGTSEDPQNYFLGKQRETFPGLDIEEAWRSHPISEDAAVTVMNAETFVEACTYRTFGAKVYYLPYFFGHQTPEKAYELYELLYSAVNEDVTPIERAYLNSREKISETDLRFYVSAVMPHQMSRYDVFGETLNGQLHYPKELALTHNQLVTASAFTTNNENWALLSEDDRLNSVSTGWYFHQTFAERDDEADADDPRIEALVSVLSGNAIAVDVLLEEYVARIIDEESGGFPSFLVASQFAQLCALADENLLTTTDDGGAGSKLESFINETPALAVTAERRGAFLLGALVGDVGSYQEYSEDRSTTLVDQYPVKSITRSRIKKVAQETIAKTLTYTRQ
>WP_044952751.1 [Haloarcula sp. Atlit-7R]
LPDSPIGSLRDLQYLYGKLYTLATTGGGEYAPYLTPDAAGDLVDTNNSLIVARVDVSGDEPQLDKLGPIQVTRYTDDLIQQVGHCKYPAARGIDHSVTHQAGRNSDPEKLARYAKERLTKWATDDVVTEAATEHPDGWIIDQLAEFSENETALDTITETLTRKLGGESTTALLTVQVKTEPDGEYQWPGDIDVFREAMRQRKLSKLVTKNKADDSSGDATDLVTGSPARTVGTSEDPQNYFLGKQLEKFPGLDIEEAWRSHPISEDAAITVMKAETFVEACTYRTFGAKVYYLPYVFGRLAPEKVYRLYELLYRTVEDETTPIEDAYEEERRKIEEQDFRFYVSAVMPHQMSRYDVFGETLNGRLHYPKQLAIAHNEFVQVSAFNRDNQNWGLLETDEQLHAVSTGWYFRQTFAERDDDADADDPRIEALVSVLSGKQIAVDVLLEEYVNRIIDDQTDGFPSFLVASQFAQLCVLADEDLLQTTDDGGAAPKLESFINETPALSVTSQRRGAFLLGALVGDIGSYQEYSEDRSTTLVDQYPVKSITRSRIKKVTQETVAKTLTYTRQ
>WP_005533726.1 [Haloarcula argentinensis]
LPDSPIGSLRDLQYLYGKLYTLATTGGGEYAPYLTPDAAGDLVDTDDSLIVVRIDVSGDAPRLDDLGPVQVTRYTDDLIQQVGHCKYPAARGIDHSVTHQAGRNSGPEKLARYAKERLTKWATDEVVTEAADEHPDGWIIERLAELSENETALETIAETLTRKLGGESTTALLTVQVKTEPDGEYQWPGDIDVFREAMRQRKLSKLVTKNKADDSSGNATDLVTGSPARTVGTSEDPQNYFLGKQLEKFPGLDIEEAWRSHPISEDAAITVMNADTFVEACTYRTFGAKVYYLPYVFGRLAPEKVHRLYELLYRTVDDETTPIENAYDEERRKIEEQDFRFYVSAVMPHQMSRYDVFGETLNGRLHFPKQLAITHNEFVQVSAFNRDNQNWGLLETDEQLHAVSTGWYFRQTFAERDDDADADDPRIEALISVLSGEAIAVDVLLEEYVTRIIDDQTDGFPSFLVASQFAQLCVLADEDLLQTTDDGGAAPKLESFINETPALSVTSQRRGAFLLGALVGDIGSYQEYSEDRSTTLVDQYPVKSITRSRIKKVTQETVAKTLTYTRQ
>WP_336339448.1 [Haloarcula brevis]
IPRRPVASLRDIEVLYGALYTLGRGLTGPYGAYLTPDAAADQIG-NETLVVVRVDLRGEKATL-GDPPVRLEMFPEDLVSRVAHSKFSAAMGVDHSITHQSGQTNGPEKHSDHAFERLERWPTEDAVIEAASEHDDGWLIETLAELGEDDSVETKIREEVESLVSK-EGQLLHTVAIAFDDDEMWHYPGEIEVLQEAMAARKTGKFRAKNEAEDASGDGTCFVFDTDETVYGVVDDPMKHYLSKQMEKFPALNADQSWQTQGLGRDAAIRAQNADTFLDACAIPAPGTSAFYLPYPTGKIDADSARAVYELLSEQVEAEESPVGNKYRRLKKLDRLDTIRFSLIIVNKYQKDRWRVLAATPTASIHIIEEITQQHRTVQNSRWVEKKREKFPLLSIEPLSNVISSVAYLGETCLGDDADPSSDDFRFRGTATIASGKQLRVEELLEEYVAKLVDRFDPPFPIATLAQQYVQLNALRACDLLTADD---AQEQFEQFIEDHPALS-DKTREGVFALGALVGRISRYQS-REGKSMTAVKQYPIDNLTKHNIRRIATEVVDSNIVYSDE
>WP_007188933.1 [Haloarcula californiae]
LLGRPIASLYDISYLYGKLHALNTAKQDRYIGRMTHESRTDYYEQEVGLFSVLVNLTGDSPTLGDTSPFIAESLDREKMLRVGLSRQDRAAGHNMSLAHDVS--KSSEDCDKYVKQLFDRWAASDTVADVADSHDDGWILKALKEVGEDEGLISTIENGVVDSIFGDEFNGVLSVRLKLPGTDGYVYPGEVEVLNEAMLYRWVEKMRSYSEADDASGEGRGYITGDTGEVFGLSDSPLQRYKGKMAEKFPNFVVDESWQQRPLTAEAAFAVSSSVPLLENFVQLLGNTAAYYIPYVP-EPTVEQAVALYELAMRAADNIVSVIEDTANNPASP-LYGDLQIHYVAAYTP-GNKRKFIEEEQCVDPNRIRAIQDAHTSVLTDGLVSPDEQGSKYLR-APVVAGVLSGGYFQSTFRHQSTDHGTTDLRIEATSTALADGQIDPDWLFAQYVPRLISEQRSELPESLLTRQYVQMQALARADVLGDASMPEFDDRLAQFIDSHPALAEDEERRAAFLIGALVGRVAAYQS-QNEISRTVIRQHPIDAMTRRRISTTLSKVLEKNAYYSSD
>AEM58842.1 [Haloarcula hispanica ATCC 33960]
LPDSPIGSLRDLQYLYGKLYTLATTGGGEYAPYLTPDAAGDLVDTNNSLIVARVDVSGDEPQLDKLGPIQVTRYTDDLIQQVGHCKYPAARGIDHSVTHQAGRNSDPEKLARYAKERLTKWATDDVVTEAATEHPDGWIIDQLAEFSENETALDTITETLTRKLGGESTTALLTVQVKTEPDGEYQWPGDIDVFREAMRQRKLSKLVTKNKADDSSGDATDLVTGSPARTVGTSEDPQNYFLGKQLEKFPGLDIEEAWRSHPISEDAAITVMKAETFVEACTYRTFGAKVYYLPYVFGRLAPEKVYRLYELLYRTVEDETTPIEDAYEEERRKIEEQDFRFYVSAVMPHQMSRYDVFGETLNGRLHYPKQLAIAHNEFVQVSAFNRDNQNWGLLETDEQLHAVSTGWYFRQTFAERDDDADADDPRIEALVSVLSGKQIAVDVLLEEYVNRIIDDQTDGFPSFLVASQFAQLCVLADEDLLQTTDDGGAAPKLESFINETPALSVTSQRRGAFLLGALVGDIGSYQEYSEDRSTTLVDQYPVKSITRSRIKKVTQETVAKTLTYTRQ
>WP_416010361.1 [Haloarcula japonica]
LPDSPIGSIRDLQYLYGKLYTLATTGGGEYAPYLTPDAAGDLVDTDDSLIVVRIDVSGDAPRLDDLGPVQVTRYTDDLIQQVGHCKYPAARGIDHSVTHQAGRNSDPEKLARYAKERLTKWATDEVVTEAADEHPDGWIIERLAELSENETALETIAETLTRKLGGESTTALLTVQVKTEPDGEYQWPGDIDVFREAMRQRKLSKLVTKNKANDSSGEATDLVTGSPARTVGTSEDPQNYFLGKQLEKFPGLDIEEAWRSHPISEDAAITVMNAETFVEACTYRTFGAKVYYLPYVFGRLAPEKVHRLYELLYRTVEDETTPIEDAYEEERRKIEEQDFRFYISAVMPHQMSRYDVFGETLNGRLHFPKQLAITHNEFVQVSAFNRDNKNWGLLETDEQLHAVSTGWYFRQTFAERDDDADADDPRIEALISVLSGEAIAVDVVLEEYVTRIIDDQTDGFPSFLVASQFAQLCVLADEDLLQTTDDGGAAPKLESFINETPALSVTSQRRGAFLLGALVGDIGSYQEYSEDRSTTLVDQYPVKSITRSRIKKVTQETVAKTLTYTRQ
>WP_137685465.1 [Haloarcula mannanilytica]
FQPRLPASLYEVAWQYSLYDWYSAVQSPEHLAYLTPGAKSELFGADDSLITVYADLSDENPQLSDGGPVEIGTYTRGDRFRVGHAYPNTSSMTDYSITTHKGAFRDDAWGTNNVQDRFTAWAQSEYAETVREQAADASLLDGLATLGDDDEQMQALGEAFVELAEDEEFDSLITVKVKDPEADEYRYPGEIPVLNDVMVEKKSARLESIS-VEDASGDGVGYVTGNNEQVTGGSPGLFGMYGKKQREHFPDIDTKDAWRTRPLSFDTAAAVAAADSIFEDFFRGLGNRRLYVLPYLAMELDTDTFEWFYDTIYTALRDFDTELETLVREVTDGDHWDRVRFAIVLQVT--GNPDRVYFDTLDG-IFQPAALEDAHNDVTRSAIFEGDPESSPYLGLLPLVRRILYGDYFGRTTEPTRTSGEIDDHEMRRVRALLTEGKIPLQPLLEEYIHQLVQDQNEAFPQRSVVEQYTQLRALSDADMLESTNTDEPTDRLESFLDNHDALD-ADHTRAVFLLGGLVGRITAFQS-RENVSSTLVRRYPIDYLTKQTVKEVTKEVLQMDHSYAEA
>WP_011222266.1 [Haloarcula marismortui]
LPDGPVTSLRSLQYLYGKLYTLATAGGGDYAAYLTPDEAGDLVDSEDSLIVVRVDLSGNEPQLDDRGPVWVTKYTDDRVEKVAHCKYPAARGIDHSVTHQAGRNSGPEKLARYAKERLTKWAKDEVVQEAATEHEDGYIVEALAELSEDEATLDAIEEAVKRELAGESTTALLTVQVKVDPDGDYLWPAERDVFLAAMRRRKLSKLVTKNKADDSSGQATDIVTGASTRTVGTSEDPQNYYLGKQLEKFPGLDIEEAWRTHPISEDAAVTVMNAGTFVEACTYRTFGTKVYCLPYVWGTISTSDAFDLYKLLYDATTEGMTPIERQYENRNTLFGDAQLRFYVSAVMPHQMSRYDVFGETLNGRLLYPKELATKHNQLVQSAAFHSGHPNWDLLAGDEQLHAVSTGWYFAQTFAQRDDDADADDPRIEALVSVLSGDAISVETLLEEYVARIITEQTDGFPSFRVASQFAQLCALATDKLLTSDDDGGAAAKLESFIEDTPALAHNDQRRGAFLLGALVGEIGSYQEYDQDRSTTLVDQFPVKSITKSRIKKVTQETIGKTLTYTRQ
>WP_220581381.1 [Haloarcula nitratireducens]
LPDAPVSSLRKLQYLYGKLYTLGTTGGGQYASYLTPAAANDLLDTDESLIVIRVDLSGDQPRLDETGPVQVTRYTKDLIPKVAHCYYQRGSGIDHSISHKSGKNKSPERLGEYAKHRFTRWPTEDAVQEIAESHNDGWIIETLAAIGSTEAVVDKIKEQVRRQVGGDR-TAILTVQIKTESDGDYRWPAEVDVLMRGMRAQRLSKLVSKNNASNSAGQAVDLITEHRTQTVGTAQDPLNYFLGKQVEKFPGLDIENAWRTHPLSEDGALTVMNAETFIEACTYRTFGAKVYYLPYFFGRPTAEHAFELYEMLYTAATEDKTPVEEAYEYFKEMDEEHALRFYVSAVMPHQTSRYDVFGETMNGRLHYPQELAVEHNRIVSTAAFNSGTESWDILVHGARLHSITSGWYFAQTFADRDDDADADDPRIEALVNVLSGGTIAVETLLAEYVDRITSEEDDGFPSLRVAAQFAQLCALAGSDLLTTADDGGAAVKLESFIEDTPALARNDERRGAFLLGALVGAVGNYQEYYEDRSTTLVDQFPVKSITTTRIKKVTQEAVGKTLTYTRQ
>WP_310899237.1 [Haloarcula onubensis]
LPDAPISSLRSLQYLYGKLYTLATAGGGQFAPYLTPDAASNLIDTGDSLIVVRVDLSGSTPRLNERGAVWVTKYSDDRVEKVGHCKYAAARGIDHSITHQAGRNSKPEKLARYAKERLTKWAVDDEVQKVAADHEDGWIIDGLAALSEDEAALDTIERRVEEELDGESATALLTVQVRTQEDGEYQWPGTLDVFNEAMRGRKLSKLVTKNKATNSSGDATDLVSGASARTVGTSEDPQNYYLGKQLEKFPGLDIEEAWRTHPISEDAAVTVMNAETFVEACTYRTFGTKVYYLPYFFGRSPPEETYELYRTLYRAVVEGTTPVEDAYDIFGGTEIEDRLRFYVSAVMPHQMSRYDVFGETLNGRLLYPRELAREHDRVVSSGAFNADNEKWDLLVDGERLSSISTGWYFFQTFAERDDTADADDPRIGALVSVLSGDSIAVETLLSEYVDRIIAESDDGFPFFLVASQFAQLCALAKDDMLTTSSDGGATAKLESFIENTPALKVNNQRRGAFLLGALVGAVGNYQEYHEERSTTLVDNFPVKSLSQSRIKKVAQETVAKTLTYTRE
>WP_121304619.1 [Haloarcula quadrata]
LPDGPVTSLRSLQYLYGKLYTLATAGGGDYAAYLTPDEAGDLVDSEDSLIVVRVDLSSDEPQLDDRGPVWVTKYTDDRVEKVAHCKYPAARGIDHSVTHQAGRNSGPEKLARYAKERLTKWAKDEVVQEAATEHEDGYIVEALAELSEDEATLDAIEEAVKRELAGESTTALLTVQVKVDPDGDYLWPAERDVFLAAMRRRKLSKLVTKNKADDSSGQATDIVTGASTRTVGTSEDPQNYYLGKQLEKFPGLDIEEAWRTHPISEDAAVTVMNAGTFVEACTYRTFGTKVYCLPYVWGTISTSDAFDLYKLLYDATTEGMTPIERQYENRNTLFGDAQLRFYVSAVMPHQMSRYDVFGETLNGRLLYPKELATKHNQLVQSAAFHSGHPNWDLLAGDEQLHAVSTGWYFAQTFAQRDDDADADDPRIEALVSVLSGDAISVETLLEEYVARIITEQTDGFPSFRVASQFAQLCALATDKLLTSDDDGGAAAKLESFIEDTPALAHNDQRRGAFLLGALVGEIGSYQEYDQDRSTTLVDQFPVKSITKSRIKKVTQETIGKTLTYTRQ
>WP_220617899.1 [Haloarcula rubra]
LPERPISSLRDIQHLYGRLYTLATAGGGEYAAYLTPDQANDLVGAEESLIVVRVDLSGEQPEL-ADPPIRIAQYTDDHVDKICHCYYNRGSGIDHSITHRSGKNKEPERLGKYAADRLTRWPTEDAVTKVAQQHDEGCIIDSLAQIGERDDVLDTLRNRIEDDLGG-KRTSLITVKIKEDEESDYKWPGEVPVLNDAMRAQKLHKLVSKGEATNSVGQATDLITGEVCRTVGTAQDPLNYFLGKQMEKFPGLDPDEAWRSHPISEDGAVTLMNAEEFVDACSYRTFNADVYYLPYFLGRPKPKETYKLYSALHGVAQADMDPVQQFYDRFGEHEFEGRLRFYVAAVMKHQMSRFDVYGETLNGRLHYPTEVGKRHEQVSGSWVFDDDHEEWPLTNGGNPRGRVADGRYLYATFPFTDEDATVDDERIDVHVSILAGDPVPRGQLVSAYVERLLDWDGDDVPEFQIASQFAQLCALENANLVTTDADGGATEKLESFIDQTDGL-DNPERRGAFLIGALVGQVGTYQQAYHDRSTTVIDQYPIKSMTKTKVKRITQEVIDKDVVYSRE
>WP_220600222.1 [Haloarcula salinisoli]
LPDSPIGSLRDLQYLYGKLYTLATTGGGEYAPYLTPDAAGDLVDTDNSLIVVRVDVSGDEPRLDDLGSVQVTRYTDDLVQKVGHCKFSAAAGIDHSVTHQAGRNSNPEKLARYAKERLTRWATDDVVTEAANEHQEGWIIEELAALGENETALETIEETLTRKLGGESATSLLTVQVKTDPDGEYQWPGDMDVFREAMRQRKLSKLVTKNKADDSSGDATDLVTGLKARTVGTSEDPQNYFLGKQLEKFPGLDIEEAWRSHPISEDAAITVMKAETFVEACTYRTFGAKVYYLPYVFGRLAPEKVYRLYELLYLAVDDETTPIEDAYEKEREKIEEQELRFYVSAVMPHQMSRYDVFGETLNGRLHYPKELAFCHNRFVEVSAFNRDNQNWGLLETDEQLHAVSTGWYFRQTFAERDDDADADDPRIEALVSVLSGEAIAVDVLLEEYVNRIIDNQTDGFPSFLVASQFAQLCVLADEDLLQTTDDGGAAPKLESFISETPALSVTSQRRGAFLLGALVGDIGSYQEYSEDRSTTLVDQYPVKSITRSRIKKVTQETVAKTLTYTRQ
>QIO25502.1 [Haloarcula sp. JP-L23]
IPERPVSTLRDIQHLYGRLYTLANPESGGFSAYLTPDESRDIHDEPESLIALRINLNDNESATLADDPVEVSTLTDALVPAVAHCDYDSSAGIDHSITHRTGQNKPPGRIAGYLVDRLTRWATDEVVADAAADHEDGWIVDALAELGEDESLPERVEAAVTTKLDG-KTTALTTVKVQPPDAEKYFYPGETDVFQVAMRARKLSKLVDKNAADDSQGEAVDLLTGEGTQTVGMAEDPLNYFLGKQHESFPGLDPEEAWRAHPLSEDSAVMLIASKTFVNACSYGALNMRVYYLPYFFGRPTVEKVLALYDILYAVYQNDLTPVEQAYQSYTSDDSSHELRFYVGAIQYQHENRFDVFGDTIDGSLMYPVDLSNAHEAVVESPVFDDAHPDWGLLTAGTQLRSIATGWYLTQTFPDLASDISSDDYRIKALVNILSGEPLLAEELLQEYTEAITNTDGDDHPSLTIASQFAQLSALAEAGLLDTNDDGGAEMKLESFIDGTPAIREDPRRKAAFLLGALIGHISGYQESSEGRATTLVDQHPIKGLTVRKFKRTLQEAIDKDVVYSRD
>WP_165896697.1 [Haloarcula sp. JP-Z28]
LPDSPVTSLRSLQYLYGKLYTLATAGGGDYAAYLTPDEAGDLVDSEDSLIVVRVDLSGDEPQLDDRGPVWVTKYTDDRVEKVAHCKYPAARGIDHSVTHQAGRNSGPEKLARYAKERLTKWAKDEVVQEAATEHEDGYIVEALAELSEDEATLDAIEEAVKRELAGESTTALLTVQVKVDPDGDYLWPAERDVFLAAMRRRKLSKLVTKNKADDSSGQATDIVTGTSTRTVGTSEDPQNYYLGKQLEKFPGLDIEEAWRTHPISEDAAVTVMNAGTFVEACTYRAFGTKVYCLPYVWGTISTSDAFDLYKLLYDATTEGMTPIERQYENRNTLFGDAQLRFYVSAVMPHQMSRYDVFGETLNGRLLYPKELATKHNQLVQSAAFHSGHPNWDLLAGDEQLHAVSTGWYFAQTFAQRDDDADADDPRIEALVSVLSGDAISVETLLEEYVARIITEQTDGFPSFRVASQFAQLCALATDKLLTSDDDGGAAAKLESFIEDTPALAHNDQRRGAFLLGALVGEIGSYQEYDQDRSTTLVDQFPVKSITKSRIKKVTQETIGKTLTYTRQ
>PSP39588.1 [Halobacteriales archaeon QH_7_65_31]
LPDSPVGSLRDIQYLYGKLYTLATTGGGEYAPYLTPDAAGDLIDTDDSLVVVRVDLSAEQPQLDDRGPVHVTRYTDDLVTEVAHCKYAAARGIDHSVTHQAGRNSDPEKLARYAKERLTKWAVDDVVQDAAADHDSGWIIDSLATLGEDEESLDRIETELTDALDGESATALLTVQVSLDGE-EYLWPGQRDVFLSAMRERKLSKLVTKNKANDSSGEAIDIVTGAQTRTVGTADDPQNHFLGKQREKFPGLDVEQAWRSHPISEDSAVTVMNADAFTDACSFYALGAKVFYLPYPFGTITPEDARNLYRLLYDTLDDGLNPVEAAYTKERGGFEDAELRFYVSAVLAHQTSRYDVVGETLNGRLFYPRQLALAHNAVAETEPFTD-NENWALLAGDDQLDSVTTGWYFTQTFAEHDDDAAEDDPRIDALVAVLSGESIAVEQLLDEYTDRITADADDGFPVFRVASQFAQLCALADDELLSTTDDGGGESKLESFIEQTPAIATTDQRRGAFLLGALVGAVGNYQGYDLGRSTTLIDQFPVKSITRTRIKKVTQEAIGKTVTYTRE
>PSP57577.1 [Halobacteriales archaeon QH_7_66_36]
LPDSPVSSLRGLQYLYGKLYTLATTGGGEYASYLTPDAADDLVDTADSLIVVRVDLSEAEPKLDDRGPVWLTRYSDERVRKVSHCKYPAARGIDHSITHQAGRNSAPEKLARYAKERLTKWATDDVVRRTSDSHDDGWIIDALEALGTSDDALEEIESELHTALDGESATALLTVQVKLDPDGEYLWPDDIEVFKEAMRQRKLSKLVTKNKASDSSGDATDIVTGRPARTVGTSEDPQNYYLGKQLETFPGLDIEEAWRSHPISEDAAVTVMNADTFVEACTYRTFGAKVYYLPYFFGSPSVERARDLYELLQQAATADLTPIERAYEQFGK--REEEFRFYVSAVMPHQMSRYDVFGETLNGRLLYPQELATEHNRILSTSAFESENENWDLLVSNEALRSVSTGWYFYQTFAERDDTADADDPRIEALVSVLSGDSIAVETILEEYVDRIVTEEDDGFPSFLVAGQFAQLCALATDGLLTTTDDGGAARKLETFIENTPALAINDQRRGSFLLGALVGEVGSYQGYSEDRSTTLVDQFPVKSITQARIKKVTQETIGKTLTYTRG
>PSP63129.1 [Halobacteriales archaeon QH_8_64_26]
FFDRPMASLYDIAYLYGKLHALNTAKQDQYIQRMTHESRTSYYEQAVGLFSVLVDLTGDRPTLDDRSHFVAESLDREKMLRVGFSRQECTSGHTRSLAHDKT--VPVEECADPTTKPFTRWADYGAVQELADEHDDGWILDSLREVGEDDELRGTIEEQAEDAAFGEEVNAVFSVRVKLPESGRYAYPGEIDAVNEAMLNCWIEQMRSYSEADDASGEGRGLLTGDTAEVFGLSDSPLQRYKGKMAEKFPNLVVDESWQQRPLTAEAAFAVSSGVPLLENFVQILGKTAAYYVPYVS-EPTVEQTVAMYELAMDAADNVVDVLDDVANDPANP-LHGDLQIHYVASYTP-GNKRKFIEEEPCIDPDRVRAIQEAHTKVLTDGLIAPDEQGSKYLR-APVVTGVLTGGYFQSTFRDQSTDHGTTDLRAETTSTALTDGQIDPDWLLAQYVPRLISEQRSELPESLLTRQYIQMQALARAGVLGDASTTDFDDRLAQFIDSHPALAEDEERRAAFLLGALVGRVAAYQS-RNGISSTVIRQHPIDAMTRRRISTTLNKVLEKNAHYSDD
>PSP66932.1 [Halobacteriales archaeon QS_1_69_70]
LPDSPVGSLRDLQYLYGKLYTLATTDGGKYAPYLTPNEADELLDTDDSLIVVRVDASGDEPQLDNRGSVWITRYIEEHIPVVAHCYYQRGAGIDHSITHKSGQNKSPERLGEYATHRFTRWPSEDAVQELRDDHSEGWIINDLNKIGENDDLTDKIKTSIQQQIDGDQ-TALITVKIKTESDGDFHWPSDMDILMEGMRRQRLSKLTTKNKATDSSGQAVDIVTRDNTRTVGTAQDPINYYLGKQVEKFPGLDIDEAWRSHSVSEDSALTLIKAELFMDTCAYRTFGAKVYYLPYIFGNPTAEELYEIYTILYSSAVENKTPIERAYDKQEDIFGENRLRFYITAVMPHQNSRYDVFGETLNGRLHYPKELALSHNRFVKVSAFNRANEKWSLLETDEQLHAVSTGWYFYQTFAERDDDADADDPRLNALVSVLSGEPIAVDVLLEEYVDRIINDQANGFPSFLVASQFAQLCALAEDRLLKSADDGGAAPKLESFIAETPALSVTSQRRGAFLLGALVGDIGSYQEYSEDRSTTLVDQYPVKSITRSRIKKVTQETVAKTLTYTRQ
>PSQ04028.1 [Halobacteriales archaeon QS_6_71_20]
LPDRPITSLRDVQYVYGRLYTLATAGGGEFAAYLTPEKSTDLFDEPESLLFLNVDLTGDEPRLDPDDPVDVKQYGEDLVGPVAHSWFDAARGFDHSITHRTGRNKEPEKVAEYLHERLTAWAADETIREAAADHEDGWIVEALADLGEREGIGGRIEAAVADLLDG-TTTALTTVRVKLDVDGDYEFPGASTVFDEAMRARKRSKLVSKGEATDSAGRATDLVTGAEGRTVGTAEDPLNYFLGKQLETFPGFDPDQAWRTHPVSEDVAVTLMNASTFVDACDYYTMGANVYYLPYFFGRLSAQDARDLYGLLYDLINREMSPLQETYRKYQDTALGERFRFYVAAVMEHQTKRFDVFGDSLDGTLLSPVELTRAHRDVLRSWYFDADPENWDIFVPGLLVSTLATGWYFEQTFGPQDDDASADDYRIRALVAALSGEPLSAEAVLTEYVDRLLEDEGEEFPSFRVAAQFAQLSALAAADLLDGRGDGGAETKLAQFLEDTPALSENPERRGSFLLGALVGQVTGYQQVSEGRSTTMVDQYPIKAITESKLKRLASDVLDKNVVYSRE
>PSQ29037.1 [Halobacteriales archaeon QS_9_68_17]
LPERPVSSLRDIQHLYGRLYTLATAGGGDYAAYLTPDQANDLVGAEESLIVVRVDLSGDRPALDADEPVNITQYADDLIQKVAHCKFSAARGIDHSVTHRSGRNSDPEKLARYACERLTRWATDDVVQDVADEHPNGEVVHGLATVGGEESNLDRIRSAVKAELGG-STTALLTVQVRREAGADYEWPGDVPVFNEAMRARKLSKLVSKGQATDSAGQATDLISGERTRTVGTAEDPLNYFLGKQMEKFPGLDPDEAWRSHPISEDGAVTLMNAGEFVDACSYRTFNADVYYFPYFLGRPTPAETYNLYAALHGVTQADMGPVQTLYDELGDHNSEGRLRFYVAAVMKHQMSRFDVYGETLNGRIHYPTEVGERHEKVTGSWVFDESHEEWSLTT-QDFREMVGSGAYLYRTFPFTDEDATVDDERIDVHVSILAGDPVPRTRLVSAYVERLLDRDGDDVPELLIASQFAQLCALENAGFVTTDADGGASEKLESFIEQTDGL-DDPERKGAFLLGTLVGQVGTYQQGYHDRSTTVIDQYPIKSMTKTKTKRITQEVIDKDVVYSRE
>PSQ30941.1 [Halobacteriales archaeon SW_6_65_46]
LPDSPVGSLRDIQYLYGKLYTLATTGGGEYAPYLTPDAAGDLVDTDDSLVVVRVDLSAEQPQLDDRGPVHVTRYTDDLVTEVAHCKYAAARGIDHSVTHQAGRNSDPEKLARYAKERLTKWAVDDVVQDAAADHDSGWIIDSLATLGEDEESLDRIETELTDALDGESATALLTVQVSLDGE-EYLWPGQRDVFLSAMRERKLSKLVTKNKANDSSGEAIDIVTGAQTRTVGTADDPQNHFLGKQREKFPGLDVEQAWRSHPISEDSAVTVMNADAFTDACSFYALGAKVFYLPYPFGTLTPEDARNLYQLLYDTLDDGLNPVEAAYTKERGGFEDAELRFYVSAVLAHQTSRYDVVGETLNGRLFYPRQLALTHNAIAETEPFTD-NENWALLAGDDQLDSVTTGWYFTQTFAEHDDDAAEDDPRIDALVAVLSGESIAVEQLLDEYTDRITADADDGFPVFRVASQFAQLCALADDELLSWTDDGGGESKLESFIEQTPAIATTDQRRGAFLLGALVGAVGNYQGYDLGRSTTLIDQFPVKSITRTRIKKVTQEAIGKTVTYTRE
>PSQ57135.1 [Halobacteriales archaeon SW_8_68_21]
LPDSPIGSLRDLQYLYGKLYTLATTGGGEYASYLTPDAAGDLIDTDDSLIVVRVDVSSDEPQLD-LDPVLVTRYTDDLIQQVGHCKYPAARGIDHSVTHQAGRNSDPEKLARYAKERLTKWAVDEVVTKAADDHSDGWIIEHLAEVGEDESALEAIEETITRKLGGESATSLLTVRVKTESDGDYQWPGDLDVFNEAMRQRKLSKLVTKNKADDSSGEATDLVTGLPARTVGTSEDPQNYFLGKQLEKFPGLDIEEAWRSHPISEDAAITVMNAGTFVEACTFRTFGAKVYYLPYVFGRLTPETVYELYGLLYQAAESDTTPIEKAYERHRERIDDRKFRFYISAVMPHQMSRYDVFGETLNGRLHYPKELAFTHNRFVQVSAFNTTNDKWGLLSGDDQLHAVATGWYFYQTFAERDDDADADDPRITALVSVLSGEAIGVDLLLEEYVDRIIDDQTDGFPSFLVASQFAQLCALADDDLLKPSDDGGAEPKLESFINDTPALSVTSERRGAFLLGALVGDIGSYQEYSEDRSTTLVDQYPVKSITRSRIKKVTQETVAKTLTYTRK
>WP_059058537.1 [Halobacterium hubeiense]
LPDRPITSLRDLQYVYGRLYTLATAGGGEYAAYLTPEKSTDLFDEPESLLYLRIDLSGNEPRLDPDQPVGVESYGKGKVEAVAHSWYDSARGFDHSVTHRTGKSKEPEKVAEYLHERLTSWAADDVIQEAAADHEDRWIVDALAALGESEGLRERIETAVDEQLDG-KTTALTTVAVKLDSDGEYLLPGESSVFNEAMRARKRSKLVSKGEATNSVGEATDLVTGSRGPTVGTAEDPLNYFLGKQLEKFPGFDPDEAWRTHPVSEDVAVTLMNASTFVDACDYYTMGANIYYLPYFFGRLDPADARDLYGLLYDLVHAEMSPLESAYRSYQDTEAGERFRFYVAAVMEHQTKRFDVFGDSMDGTLFSPVELTRAHQRVLRSWLYDAEPDNWDIFVPSALLSILATGWYFEQTFAPADDDASADDYRIRALVAVLSSEPLDVEKVLTEYVERLLEDEGEEFPSFRVSAQYAQLCALAEAGLLTGRDDGGAETKLEQFLEQTPALADQPERRGSFLLGVLVGQVTGYQQVSEGRSTTLIDQYPIKAVTESKLKRLASDVLDKNVVYSRE
>WP_232589632.1 [Halobacterium noricense]
LLDRPVASLYDVAHLYGKLHALNTAKQDRYVGRMTHESRTDYYEQEVGLFNVLVDLTGDEPTLDDASPFVAESLDREKMLRVGFSRQGRAAGHNMSLAHDVS--KPSEDCVKYVRQLFDRWAASDSVADVAGDHDDGWILEGLREAGEDGDLMNTLESEVVDAIFGDEFNAVLSVRLKLPGTDGYTYPGEVEVLNEAMHYRWVEKMRSYSEADDASGEGRGLITGDTGEVFGLSDSPLERYKGKMAEKFPNLVVDESWQQRPLIAEAAFAVSSGVPLLENFIQLLSDTKAYYVPYVP-KPTAEQAVALYELAMEAADNVVGVIKDAATNPVNP-LHDDLQIHYVAAYTP-GNKRKFIEEEPCVDSERIRAIKQAHTNVLTDGLVAPEEQGSKYLR-APVVTGVLTGGYFQSTFRHQSTDHGTTDLRAEATSTALANGQIDPDWLLAQYVPRLISDQRSELPESLLTRQYVQMQALARAGVLGNSSTNDFDDRLAQFIDSHPALGEDEERRAAFLLGALVGRVAAYQS-RNGISRTVIRQHPIDAMTRRRISTTLGKVLEKNAHYSDD
>WP_232589788.1 [Halobacterium noricense]
LPDSPIASLRDLQYLYGKLYTLATAGGGDYAPYLTPDAAGDLVDTDDSLIVVRVDLSGDEPQLDEQGAIKVTRYSADLVSKVAHSKYPAARGIDHSVTHQAGRNSDPEKLARYAKERLTKWATDGVVQNAADDHEDGSLVNALADLGEDEDVPDTIEDAVTRALDGESATALLTVQVKTEPDGEYRWPGEVDVFQAAMRARKLSKLVSKGQATESAGDAVDIVTGEATRTVGTSEDPLNYYLGKQLEKFPGLDVDEAWRTHPLSEDAAVTVMNAEPFVEACTYRTFGAKVYSLPYFFGTPTPADARELYQLLYLAVDARVTSIERAYQREDWTVDENRLRFYVSAVMPHQMSRYDVFGETLNALLQYPSAVAVAHAETQQTEAFRGSVD-WPVFGSGALLGEITSGWYFGQTFPEGDDDASADDPRIEALVNVLSGTPISVSLLLDAYVTRILDEASHGFPSLRVSSQFAQLCALASAEFLTADGDGGGEQKLEAFIEGTPALN-NDQRCGVFLLGTLVGAVGNYQEWHEDRSTTLVDQFPVKSITTSRIKKVTQDAIEKTLTYTRQ
>WP_285270462.1 [Halobacterium salinarum]
LPDRPITSLRDLQYVYGRLYTLATAGGGEYAAYLTPEKSTDLFDESESLLYLRVDLSKDKPRLDPDQPIGVESYGKEKVEAVAHSWYNAAKGFDHSVTHRTGKNKEPEKVAEYLHERLTAWAADDVIQEAVADHEDGWIVDALAELGESEGLRERIETAVDEQLDG-KTTALTTVAVKPEPDGEYLLPGESSVFNEAMRARKRSKLVSKGEATNSIGEATDLVTGNRGPTVGTAEDPLNYFLGKQLEKFPGFDPDEAWRTHPVSEDVAVTLMNASTFVDACDYYTMGANVYYLPYFFGRLQPTEARELYRMLYAVVREDMTPIQHVYQQFQNDEYGERFRFYVAAVMEHQTKRFDVFGDTLDGSLMSPVELIGSHIDVLESPLFDVHPESWDIFVPHALLGTLATGWYFEQTFASADDDASADDYRIRALVAVLSGEPLDVETLLTEYVERLLEDEGESFPSFRVSAQYAQLCALAEAGLLTGREDGGAETKLEQFLEQTPALADQPERRGSFLLGALVGQVTGYQQVSEGRSTTLIDQYPIKAVTESKLKRLASDVLDKNIVYSRE
>WP_205250730.1 [Halobacterium sp. GSL-19]
LLDRPMASLYDVAYLYGKLHALNTAKQDRYVERMTNESRTGYYEQEVGLFSVLVDLTGDSPTFDDVSPFVVESLDREKMLRVGFSRQGRAAGHNMSLAHDVS--KSSEDCDKYVRQLFDRWAASDSVADVAEDHDDGWILEGLREVGEDSDLMDTIEENVTDFLFGDEFNGVLSVRLKLPGTGGYIYPGEVEVLNDAMIYRWVEKMRSYSAADDASGDGRGLITGNTGEVFGLSDSPLERYKGKMAEKFPNLVVDKSWQQRPLTAEAAFAVASGAPLLENFIQILGNTAAYYVPYVS-EPSVEQAVALYELAMDATDNIVDVLDDVVNNPVNP-LHDDLQIHYMAVYEP-GRKRKFIEEEPCVDPSRVRAIQRAHTDVLTNGLVAPDEQGSKYLR-TPVVTGVLTGGYFQSTFRHQSTDHGTTDLRAEGTSTALADGQMDPDWLLAQYVPRLISTQRGELPESLLTRQYVQMQALASAGVLGDTSTTDFDDRLEQFIDSHPALDEDEERRAAFLLGALVGRVAAYQS-RNGISRTVIRQHPIDAMTRRRFNTTLGKVLEKNAHYSDS
>WP_370901372.1 [Halobaculum sp. MBLA0143]
TLDRPPSSVYDVVAVYGRINSMLVTERAEHVTHMTPDKIQGLYDQEDSLLNVHVDLSGEEPKL-ADELVTLERLTWEKAVRVGYTRPKRGKIIAHSIPHHAN-GKKAGKTAKYSTDRLTRWPTDDEVSRTAEESDDETVIDQLRALGGDDAAVERVRETVEERVIGGSFEGLVSLKIKTEPKGLFRYPGEIPIVNEAMVAKKTERMKGYSEANDSSGEAADYVTGKVGTALGATGSPVEYFHGKQMEKFPNFDPDEGYQVRPLSEETAANVAAGQAYTASCSVDLYGIEMRYLPYLSSTDDADDVRRLAGLLDTALNGFRELLADRLNERSR--FADRLKLYQIVVATDLDEKDKILTERGEIDGLSPVTIGDRHVEVLGQWPHASDQDRFSLLDPVRLPESVLSGQYFDETLYNPQRNFGPDDVQVQCLVALMSEKSIPASRYRESLVRRIVEKQNDDFPFYLLAKQHAQWSTLVACDTLDGEA---TDGLLEQFIENHPLLK-EPERQTCFLLGALVGRLSAYQM-REGY-NTMIRRYPVENVTKRNVPRIVHKVIGKNNDYSDM
>WP_313693717.1 [Halobaculum sp. XH14]
LPNRPITSLRDLQYVYGRLYTLATAGGGEYAAYLTPEQSTDLFDEPESLLSLRVDLSGEEPTLDSDQPVAVERYGKEKVEAVAHAWFNAAAGFDHSVTHRTGKNKEPEKVSEYLHERLTAWAADEVIRDAALDHEDGWIVEALAALGEQEGLRDRIEAGVGEQLDG-KTTALTTVAVKLEPDGEYRLPGESPVFNEAMRARKRSKLVSKGEATNSVGEATDLVTGQRGPTVGTAEDPLNYFLGKQLEKFPGFDPDEAWRTHPVSEDVAVTLMNASTFVDACDYYTMGANVYYLPYFFGRLGPDDARDLYQLLYDLVHEDMTPVESAYRSYRNAEIGERFRFYVAAVMEHQTKRFDVFGDSMDGTLFSPVELARAHERVLRSWLYDAEPDNWDVFVPNALLGTLATGWYFEQTFDAADDDASADDYRIRALVAVLSGEPLDAETVLAEYVDRLLNDESEGFPGFRVAAQYAQLCALATEGLLTGRDDGGAETKLEQFLERTPALSDQPERRGSFLLGALVGQVTGYQQVSEGRSTTLIDQYPIKAVTESKLKRLASDVLDKNVVYSRE
>WP_144904252.1 [Halobellus captivus]
LPDGPITSLRRIQTLYGALAEASSGDLPEFGLYYTPGELDGFSTEKRYLITVEVDLTAETVTA-QDVNVDVDFLELETVGKLGFARYPWGRGIDHSITRRGAKGSDADTVATYCIDCLERWTNADAIGEVAETHPDGWVIQLLQELGQDETVQERIKNQTEERYMDDE-RVVATVTLRLDPRGGWFYPGEIGVLNAGMKARKDDKLASKQVSTPSRGESACMVTGERSEVFGTAEDPLAFFTLQHAEKFDGVQREQAWRSHPVSSNAALLIQSGSSLIDACRTTRNGLGVYTLPYFV-EVDERDAEELYSALDQLQEFPMFFLEKTIGEEAGREKVEALRFYVISLRND-SGDINVIHEVPDVSLYWPRKIATAHRTVLHSSAFGPLVDNWQPITPDDVVNSIVSGRYAWGTMPVMAGDAMADDLAEWLTYALLTGEEIPVERLLDGYVERIEQEYRDRLPTNHIKTQFAQLEALARAGLLTGESDGDIRYRLETFIEDRESLDENPDRESAFLIGVLVGMMSYHQTNTREMNRTVVDQYPPTQVTIDRLVRVWPELAEKSDVYAKD
>WP_256290559.1 [Halobellus inordinatus]
LPERPISSLRDIQYLYGRLYTLATAGGGEYAAYLTPDQANDLIGAEESLIVVRVDLSGDRPSLDADQPVKVTQYTEDLIQKVAHCKYNAARGIDHSVTHRSGRNSDPEKLARYACERLTKWAVDDVVQGVADDHPDGDVIRGLETVGEDESSLDRIREAVQAELGG-STTALLTVQIHRGADAGYEWPGDVPVFNEAMRARKLSKLVSKGQATNSAGQATDLISGERTRTVGTAEDPLNYFLGKQMEKFPGLDPDEAWRSHPISEDGAVTLMNAEEFVDACSYRTFNADVYYLPYFLGQPTPEEAYLLYSALYQVTEVDMNPVQEFYDRFGKDDYEGRLRFYVAAVMKHQMSRYDVYGETLNGRLHYPTEVGKQHERVTGSWVFDEDYEEWPLTDPQSIHEMVASGSYLYKTFPYTDEDATVDDERIDVHVSILAGDPVPRSQLVSAYVERLIDLDSEGVPELLIASQFAQLCALENADLVTADSDGGATEKLESFLDQTDGL-DNPERRGAFLIGALVGQVGTYQQAYHDRSTTVIDQYPIKSMTKTRVKRITQEVIDKDVVYSRE
>WP_188785697.1 [Halobellus salinus]
LPERPISSLRSIQHLYGRLYTLATAGGGEYAAYLTPDQANDLIGTEESLIVVRVDLSGERPTLDADDPVRVTQYTPDRVQSIAHCKFSAARGIDHSVTHRSGRNSDPEKLARYACERLTRWATDDVVQGVADEHPDGDIIRGLATVGEDEAVLDRIREAVQTELGG-STTALLTVQVRRESGADYEWPGDLSVFNEAMRARKLSKLVSKGQATNSSGEATDLISGERTRTVGTAEDPLNYFLGKQMEKFPGLDPDEAWRSHPISEDGAVTLMNAEEFVDACSYRTFNADVYYLPYFLGRPTPEETYNLYAALHGVVQEDLTPVQQFYDRFGEHEFDGRLRFYVAAVMKHQMSRFDVYGETLNGQLHYPTEVGKRHEGVTGSWVFDDDYDEAPLTDPQKVHEMVASGSYLYRTFPFTDEDATIDDERIDVHVSILAGDPVPRSQLVSAYVERLLDWDGERVPELLIASQFAQLCALENADLVRADDDGGATEKLESFLDQTDGL-DDPERRGAFLIGALVGQVGTYQQAYHDRSTTVIDQYPIKSMTKTRVKRITQEVIDKDIVYSRE
>WP_006673617.1 [Halobiforma nitratireducens]
LPNSPIGSLRDLQYLYGKLYTLATTGGGDYASYLTPDAAGDLIDTESSLIVVRVDVSGSEPKLE---PVRVTRYTENLVQKVSHCKFSAARGIDHSVTHQAGRNSDAEKLARYAKERVTRWATDDVVTDAANAHPDGWIIERLATLAEDEGALETIEDAVVQELGGDSATALLTVQVKTDGGGDYRWPGDIDVFLEAMRQRKLSKLVTKNKADDSSGDATDIVTGQPARTVGTSEDPQNYFLGKQRETFPGLDIEEAWRAHPISEDAAVTVMNAETFVEACTYRTFGTKVYYLPYFFGRPAPEKVYELYGLLYQAATDMETPIEDAYADRRGQLEETDLRFYVSAVMPHQMSRYDVFGETLNGQLHYPTELAFAHNEVVGASAFNSDTDSWDLLTDTTRLNSVSTGWYFYQTFAERDDAADADDPRIKALVNVLSGEPIAVEMLLEEYVQRIIDKQTDGFPSLLVASQFAQLCALASEKLLTTTDDGGGDAKLESFIENTPALTVANERRGAFLLGALVGDIGSYQEYSEDRSTTLVDQYPVKSITQSRIKKVAQETIAKTLTYTRQ
>WP_188977591.1 [Halocalculus aciditolerans]
LPASPVASLRDLQYLYGTLYTLATAGGGEYASYLTPDAAGDLVDTADSLVVVRVDLSGDDPRLDETGPVEVTRYSDDLVEKVAHCKYPAARGIDHSVTHQAGRNSDPEKLARYANERLTKWATDDVVQETAEEHENGWVVDALAALGESEDALDEIEDGVERELGGESATALLTVRVKTDPAGDYRWPGEVDVFQAAMRARKLSKLVTKNKADDSSGDAVDLVTGQSARTVGTAEDPQNYFLGKQLEKFPGLDIEEAWRTHPISEDAAVTVMNAGAFVEACAYRTFGAKVYALPYFFGTVNPERAQSLYRILYAAATARITAIERAYQYREECFDENRLRFYVSAVLPHQTSRYDVVGETLNARLLYPAVVANAHSRILETAAFRDG-ANWTLLSGTELLGPVTSGWYFAETFPRGDDDASADDPRIEALVDVLSGTSIPVSFLLDAYVDRIEADASDGFPVFRVASQYAQLCALADAGFLTGEGDGGGEQKLADFIDDTPALA-NDQRCGVFLLGALVGAVGNYQEWHEDRSTTLVDQFPVKSITANRVKKVTQDAIEKTLTYTRQ
>WP_124957109.1 [Halocatena pleomorpha]
CSFDSVTSLRRIQALYGAIAEATTENTDEYQLYVTPSELDGFTTDDKKLVTAYVDITGDAPKL---DRMDVRPLRPEIVSKLGFSRYPWGRGIDHGITRRGAKGSSRSTAVTYCVDCLERWTNADAVGQIAEEHDDGWIVKALQDLGTSQTIEDEIKDAISPQMDSEEPRVVATVAVRLELEDGYYFPGQLDVFNAAMAARKDEKLAEKNTDVPSRGTGTCLVTGDEEEVFGTAEDPLALFTVQHTEKFAELKSEHAWRSHPVSSDAALLIQSGAALIEQCRRTRRGRSVYTIPYFT-RMNTTRAKDIKYAIRETPAEILAHLQKLLEEDGDA-TTDELRFYLISLRND-SGDINVLHEFPDATIQPTRRLANVHQRILDGSTFDAVPDGWSPIRPRHVVESIVTGRYAAGTVSQTSDDPTTDDTSEWLTFALLIGESVPIGRLLSEYVERLAQQRRNRLSENHLKAQYTQLRALAAVGRLAVPDDGEDEYRLNRFLAERPAL-SGPQRRAAFLAGVLVGQLGYHQDDERDMERTVLAQYPAEQMTGKRIKRFVPQLIHKTNVYAID
>WP_247995510.1 [Halocatena salina]
LPQRRPATMYDVGMQYALLDWYESVMAPEHMMAMTPTAKRELFGEPDSLIVVTVDLTDEQPHLDTEQPVTIETMASDLRYRVGHSYPNTSSMTDYSITTHKSARREDAWGTNNVCDRFTNWATSDAAQRVLADEGDRWILKALIEIGKDKTEMDRLSTAFIDAAEDTEYEALITIRVRLPNEETERYPGEIPVLNEVMFEQKADRLTSIS-VDDGTGDGVGFLTNTDGTVTGGSSGLFGAYGKKQREHFPNLSPSESWRTRPLSIDSALAIATADSVLDDFYRPMGSRRFYVLPYLAHTLSPADVEWFFETVFTPLREFEETIEQLYHQSAM-RAWDAVRFATVFVVT--GNPDRIFFETLDADLYRPAALQNTHNQIVGAAPFMSPHDDA-LLNPASLHRSILFGTYFVQTTEPTRTSGDIDDTRLQRLRRFLTEERIAPDKLLEGYVHKLVQDQRRAFPHVSILKQYAQLRALTDIDALESTPDATPDERLEQFIEQHEVIRESPERQAVFLLGGLVGRLSSYQR-NKNISSTLVRRYPIDYLTKQSIKEVTKEVLQMNTTYIQA
>AWB26694.1 [Halococcoides cellulosivorans]
LLDRSYSSIYDITDLYGRLHSTYLSLKQKYIERLTPEARPDYFEQGIGMVSVPVNISENTVSFDPTAPLYAEPVDRKKLLRVGYSRQDRASGHNMSLAHDIT-DKSPAKCAGYIRDLFTQWLQSDMASEVAEEHPDGDLINRLASLESED--LSKLEESVKAEFFPSGFTGVLSLRILTENGDRFKYPGEFEVLNEVTKRRWVANMRSYSEAKDSSGTATDFVTGEQGEVFGVSDSPLERHQGKMAESFPDLSPDESWRNRPLSSETAFAIISGSSVVKEFVHLLRDTRLYVIPYLS-NPNPGEAVALYDLARKAMDDIVSVISDELTDRSSR-LYDGVQLYYSVVYEP-GRKSKILIEEPSVSVQKMRSIAEAHTELLGSALLVSQYDGSEYLMSDAVFSGLLSGGYFASTFFDRKADYGANDPWTTATRQCLGDTRLNPEWLMDQYVPRLENEQRSPVPDSLLTRQYVQYQALARAGVLGISGDSNFEQRLNKFIEAHPALDKNEERQGAFLLGALVGRLAAYQTPKKDLSRTVMRQHPINSLTLQRFSTTLNQVLDKNAVYSEE
>WP_049903448.1 [Halococcus agarilyticus]
LPDSPIGSLRDIQYLYGKLYTLATTGGGEYAPYLTPDAAGDLEDSGDSLIVVRADLSGDEPRLDRIDPVWVTSYSEDQVQDVAHCKYPAARGIDHSVTHQSGQNSDPEKLARYAKERLTKWATDDVVQEVAENHDEGWIIKELVELGEDEGALDEIEGTLTTALGGESTTALLTVQVQLDEDEGYRWPGDLDVFMEAMRQRKLSKLVTKNKADDSSGNATDLVTGEPTRTVGTSEDPQNYFLGKQLEKFPGLDIEEAWRTHPISEDAAVTVMNADTFVEACTYRTFGAKVYCLPYFFGRPSIDDAYTLYSTLHAAANARTTPIENVYQRRTDWIDTNRLRFYVSAVMPHQMSRYDVFGETLNGRIQYPAELARSHVDVLRTAAFRDDNEGWTLLDGEGLLGPIASGWYFAETLPTGED-ASADDIRIEALVDVLSGTPIPVSMLLDGYVERIIEEDTDQFPRFRVASQYAQLCALAGAEFLTADDDGGGDQNLEEFIENTPALG-HDQRCGVFLLGALVGAVGSYQEWPLERSTTLVDQFPVKSITTNRIKKVAQDAIEKTLTYTRE
>WP_244704922.1 [Halococcus dombrowskii]
LPDSPIGSLRDIQYLYGKLYTLATTGGGEYAPYLTPDAASDLEDTGDSLIVVRVDLSEDEPRLDEHGPIWVTGYSEDQVQDVAHCKYPAARGIDHSVTHQSGQNSDPEKLARYAKERLTKWATDDVVQEAAENHDEGSIIDGLVELGEDEAVLDEIEDALKTALGGESTTALLTVQVQLDEDEGYRWPGELDVFMEAMRQRKLSKLVTKNKADDSSGNATDLVTGEPARTVGTSEDPQNYFLGKQLEKFPGLDIEEAWRTHPIAEDAAVTVMNADTFVEACTYRTFGAKVYYLPYVWGRISATDTRELYKLLYAAETEDMTPVERAYGMMDLDFRNAKLRFYVSAVMPHQMSRYDVFGETLNGRLLYPAELARVHNHLVRTAAFNSTHDNWGLLTGDKQLHSVSTGWYFHQTFAERDDDADADDPRIEALVAVLSGDAISVETLLSEYVDRIVAEQTDGFPSFRVASQFAQLCALATDELLSTTGDGGPATKLESFIEDTPALALNDQRRGAFLLGALVGDIGSYQEYDQERSTTLVDQFPVKSITGSRIKKVTQETIGKTLTYTRQ
>WP_004056008.1 [Halococcus morrhuae]
LPDSPIGSLRDIQYLYGKLYTLATTGGGEYAPYLTPDAASDLEDTGDSLIVVRVDLSGDEPRLDERSSVWVTGYSEDQIQDVAHCKYPAARGIDHSVTHQSGQNSDPEKLARYAKERLTKWATDDVVQEAADDHDEGSIIDGLVELGEDEAVLDEIEDELTTKLGGESTTALLTVQVQLDEDEGYRWPGELDVFMEAMRQRKLSKLVTKNKADDSSGNATDLVTGEPARTVGTSEDPQNYFLGKQLEKFPGLDIEEAWRTHPIAEDAAVTVMNADTFVEACTYRTFGAKVYYLPYVWGHVSPANAKDLYELLYSATTEDKTPVETAYDNRSTLFDDARLRFYVSAVMPHQMSRYDVFGETLNGRLLYPRALANEHNRLVRTAAFNSAHDNWGLLTGGERLHSISTGWYFHQTFAERDDDADADDPRIEALVAVLSGDAISVETLLSEYVDRIVAEQTDGFPSFRVASQFAQLCALATDELLSTTDDGGPTTTLESFIEDTPALALNDQRRGAFLLGALVGEVGSYQGYSEDRSTTLIDQFPVKSITGSRIKKVTQETIGKTLTYTRS
>HET7323186.1 [Halococcus sp.]
LPDRPVTSVRDVESLYGNLYTLGRGFTGKYGPFLSPDAAGDLVG-EERLVVVCVTVTDGTATL-PDDPVRVVPYASEDIEHVAHAKYEAANGDDHSITHLSGQTNEPEKHADHATERFTSWPSQDAVEAEADAHKDGWLIEALDTLGEDEDAMGRIRSAVTERTE--EGQFLHTVAFKFDSNATWHLPGEIEVLQEAMVRRKTTKFRAKNKAEDASGDGVCYVDDTDEEVYGVVDDPLKWYLSKQMERFPRFDPDQSWRTQGLGREAAIAAQNATTFLDACAESGPGVSAFYFPYFEAKLDAEDARELYWTLAEQADEDQNPVAALYDYIRSEDNANDLRFVFMVVNKYQKDRWRLLAFEPNGTVHYGDELAHEHHDAVNSPLFGEDRENFDLLATLEWIDTVTSVGYFAETCSPPDTDPSSDDFRFRATASVVGGESIDVDSLLAAYVDRITDRFDPPFPGTIVAEQHAQLTALAAAGLLNARGDSTKAERLDDFIDRHDALS-NGERQGVFALGALVGRISRYQR-AKNRSMTAVKQHPIDKLSKHTVTGVATDVVDANVIYSDE
>WP_120068644.1 [Halococcus sp. IIIV-5B]
LPDSPIGSLRDIQYLYGKLYTLATTGGGEYAPYLTPDAADDLLDTDQSLIVVRVDLSGEEPRLDDLDPVSVTRYSDELVQKVGHCKYPAARGIDHSITHQAGKNSDPEKLARYAQERLTKWATDDVVQEATEDHEHDWVIDALAELGEDEGALGEIEDTLTTKLGGESATALLTVKVRLDEGGKYLWPGDLDVFSKAMRQRKLSKLVTKNKAKNSSGEATDLVTGQPARTVGTSEDPQNYFLGKQLEKYPGLDIEEAWRTHPISEDAAVTVMNAETFVEACTYRTFGAKVYCLPYFFGRPSPKTTRKLYDMLYLAENSNVTPIEKAYRDRVELIDENSLRFYISAVMPHQMSRYDVFGETLNGRIQYPAELARSHVDVLRTAAFLDDSERWDLLNDEGPLGAVASGWYFAQTLPTGDD-ASADDIRIEALVDVLSGTPIPVSMLLDGYVERLIEEGSDRFPAFRVASQYAQLCALACAHFLAPNEDGGGEQNLEAFIENTPALE-NDQRCGAFLLGALVGAVGNYQEWHEGRSTTLVDQFPVKSVSTNRIKKVAQDAIEKTLTYTRE
>WP_007736473.1 [Halococcus thailandensis]
LLDRPIASLYDMAYLYGKLHALNTAKQDRYIGRMTHESRTDYYDQEVGLFSVLVDLTGDTPTFDDTSPFVAESLDREKMLRVGFSRQDRAAGHNMSLSHDVT--KSSEDCVKYVRQLFDRWAASDSVADVAAEHDDGWILDDLRAIGENSDLMGTLESDVVDSIFGTEFSGVLSVRLKLPDTESYVYPGEVEVLNEAMHYRWVEKMRSYSEADDASGEGRGFITEEGGEVFGLSDSPLQRYKGKMAEKFPNLVVDKSWQQRPLTSEAAVAVSSGVPLLENFVQILGDTTAYYVPYVP-EPTVEQAVALYELAMKAADNVVSVIEDAASNPANP-LFDDFKIHYVATYTP-GNKRKFIEEEPCADPERTRLVQEAHTELLQSAIFTSDDQGSRYLRVTAVITGILTSWYFQSTFRYQSTDHGTTDHRTEATSITLSNGRIDPDWLLGQYVPRLISEQRSELPESLLTRQYVQMHALARAGVLGDSSTIDIDDRLAQFIDNHPALAEDEERRAAFLLGALIGRVAAYQN-QSGLSRTVIRQHPIDAMTRRRVSTTLSKVLEKNAHYSSD
>WP_122105194.1 [Halorubrum glutamatedens]
LPNSPIGSLRDLQYLYGKLYTLATTGGGEYAPYLTPDAASDLVDTDDSLIVVRVDMSGDEPRLD-LDPVLITRYSDDLIQQVGHCKYSAAAGIDHSVTHQAGQDSDPEKLARYAKERLTRWAVDEVVTKAADDHTDGWIIERLAELGEDETILETIEETITRKLGGESATSLLTVQVKTASDGDYQWPGDLDVFNEAMRQRKLAKLVTKNKADDSSGDATDLVTGLPARTVGTSEDPQNYFLGKQLEKFPGLDIEEAWRSHPISEDAAITVMNAGTFVEACTYRTFGAKVYYLPYVFGRLTANKVHRLYGLLYHAVENDTTPIEDAYKDERDAINTRDLRFYISAVMPHQMSRYDVFGETLNGRLHYPKELAFTHNRLVEVSAFNMKNEKWGLLSTDEQLHAVSTGWYFYQTFSERDDDADADDPRIKALISVLSGEPIAVDMLLEEYVNRIVDEQTDGFPSFLIASQFAQLCALADNELLRPTDDGGAAPKLESFINETPALSVTSQRRGAFLLGALVGDIGSYQEYSEDRSTTLVDQYPVKSITRSRIKKVTQETVAKTLTYTRQ
>MFB6080555.1 [Haloferacaceae archaeon]
LPDSPVGSLRDVQYLYGKLYTLATTGGGDYAPYLTPDAADDLLDTDDSLIVVRVDLSGDEPRLDARGPVRVTRYGDDLVEKVAHCKYPAARGIDHSVTHQAGRNSDPEKLARYANERLTKWATDDVVAEAADAHEDGWIVDALAELGEDETALETIEDELTTALGGESTTALLTVRVKLDADGEYLWPGDLDVFLEAMRRRKLSKLVTKNKADDSSGDATDLVTGQPARTVGTSEDPQNYFLGKQREKFPGLDIEEAWRTHPISEDAAVTVMNADTFVEACTYRTFGAKVYYLPYVWGRPSPEDAYALYGVLYSAANERITPVERAYRERDKWIDANRLRFYVSAVMPHQMSRYDVFGETLNGRIQYPAELARSHAEVLRTATFRDGREEWTLLGGEKFLGPVASGRYFAETLPSGDD-ASPDDVRIETLVDVLSGTPIPVSMLLDGYVDRIDEDESARFPSFRVASQYAQLCALADADFLTADGDGGGERKLEAFLEDTPALR-NDQRCGVFLLGALVGAVGSYQEWHEGRSTTLVDQFPVKSITTNRIKKVAQDAIEKTLTYTRQ
>WP_151163987.1 [Haloferax litoreum]
LPDSPITSLRKLQFLYGKLYTLATAGGGQYAPYLTPDAAGDLVDTEGSLIVVRVDLSGDESQLDDRGPVWVTRYTDDRVEKVAHSKYPAARGIDHSITHQAGRNSDPEKLGRYAVERLSKWATDDVVQGTAANSEQGWIVNELANLGDDEDVAERIKEAVDAELGGESTTALLTVQVRRSEDEEYRWPSDIDVFLEAMRRRKLSKLVSKGQASDSSGKATDLITGQRTRTVGTSEDPQNYYLGKQLEKFPGLDPDEAWRTHPVSEDAAVTMMNSETFVEACTYRTFGAKVYCLPYFFGTPTPEKAIKLYALLHQAATAGMTPVEQMYNNVG--VSDDTLRFYVSAVMPHQMSRYDVFGESMNGRLLYPVALEQAHDAIVLTSAFDSDHEKWDLLVPESRLHSVSNGWYFAQTFAKRDDTASADDPRIGALVSVLSGDSINVQTLLGEYVDRIIAEEGE-FPSFQVAGQFAQLCALASTDLLDADDDGG-TAKLASFIKDTPALSVTDQRRGAFLLGALVGAVGNYQDYSEGRSTTVVDQYPVKSITQARVKKVTQEAIAKTLTYTRQ
>WP_115803830.1 [Haloferax sp. Atlit-24N]
LPDSPVGSLRDLQYLYGKLYTLATTGGGEYAPYLTPDAARDLVDTDDSLIVVRVDISGDEPQLDARGPVLVTRYTEDLIQQVGHSKYPAARGIDHSITHQAGRNSDPEKLARYAKERLTKWATDDVVATAASEHPDGWVIDRLAELGTRDAALEAIEEAVVRALGGESATALLTVQVKTERDGDYRWPGDIAAFNEAMRQRKLSKLVTKNKADDSSGDATDIVTGRPSRTVGTAEDPQNYFLGKQLEKFPGLDIENAWRAHPISEDAAVTVMNAEAFVEACTYRTFGAKVYYLPYFFGRLTPERVYRLYEMLCSAVEDDVTPIEQAYMKERELDADTRLRFYVSAVMPHQMSRYDVFGETLNGRLHYPKELAFTHNRFVRASAFNSDNDKWGLLSVDEQLHAVSTGWYFYQTFAERDDAADADDPRIEALVSVLSGDAIAVEVLLEEYVARIIDGESDGFPSFLVASQFAQLCALADGELLKTNDDGGAEQKLESFITDTPALSVTSERRGAFLLGALVGDIGSYQEYSEDRSTTLVDQYPVKSITRARIKKVTQETVAKTLTYTRQ
>WP_390242203.1 [Haloferax chudinovii]
LPDSPVSSLRDLQYLYGKLYTLATTGGGEYAPYLTPDAARDLVDTDDSLIVVRIDVSGDEPKLDAPGPVLVTRYTNDLIQQVGHSKYPAARGIDHSVTHQAGRNSDPEKLARYAKERLTRWATDDVVTTAASGHPEGWVINRLAELGTREGALEAIEEAVVRGLGGESATALLTVQVKTERDGDYRWPGDIAAFNEAMRQRKLSKLVTKNKADNSSGDATDLVTGEPSRTVGTAEDPQNYFLGKQLEKFPGLDIENAWRSHPISEDAAVTVMNAEAFVEACTYRTFGAKVYYLPYFFGQLTPERVYRLYEMLFSAVEDDATPIELAYMEERELDSDARLRFYVSAVMPHQMSRYDVFGETLNGRLHFPRELAFTHNRFVRASAFNTDNDKWGLLSADEQLHAVSTGWYFYQTFAERDDAADADDPRIEALVSVLSGDAIAVDVLLEEYVTRIIDGESDGFPSFLVASQFAQLCALADGDLLKTNDDGGAEQKLESFIDETPALSVTSERRGAFLLGALVGDIGSYQEYHEDRSTTLVDQYPVKSITRARIKKVTQETVAKTLTYTRQ
>WP_004971283.1 [Haloferax denitrificans]
LPDSPVGSLRDLQYLYGKLYTLATTGGGEYAPYLTPDAARDLVDTDDSLIAVRVDLSGDEPRLDSLGPVLVTRYTSDLIQQVGHSKYPAARGIDHSVTHQAGRNSDPEKLARYAKERLTKWATDDVVATAASEHPEGWVIDRLAELGTREAALEAIEDAVVRALGGESTTALLTVQVKTERDGDYRWPGDIAAFNEAMRQRKLSKLVTKNKADDSSGDATDIVTGRPSRTVGTAEDPQNYFLGKQLEKFPGLDIENAWRSHPISEDAAVTVMNAEAFVEACTYRTFGAKVYYLPYFFGRLTPEKVYRLYKMLFSAVEDDATPIEQAYMEERELDSDARLRFYVSAVMPHQMSRYDVFGETLNGRLHYPRELAFTHNRFVRASAFNSENDKWGLLSADEQLHAVSTGWYFYQTFAERDDAADADDPRIEALVSVLCGDAIAVDVLLEEYVTRIIDGESDGFPSFLVASQFAQLCALADGELLKTNEDGGAEQKLESFINETPALSVTSERRGAFLLGALVGDIGSYQEYSEDRSTTLVDQYPVKSITRARIKKVTQETVAKTLTYTRQ
>WP_008324580.1 [Haloferax elongans]
LPNSPVSSLRDIQYLYGTLFTLATTGGGPYAPYLTPDAAGDLIDEPDSLIVVRVDVSGTAPEFDSKGPVWVTKYTDALVPKVAHCKYPAARGIDHSITHQAGKNSDPEKLARYAKERLSKWASNSVVQEAAAEHDDGWIIDSLAELGEDETALEQLGDDVQASLSG-STTALLTVQIKVDTDGPYQWPGDLDVTMAAMRSRKLSKLVSKGEASNSTGEATDLITGAQTRTVGTAQDPLNYFLGKQLEKFPGFDPDEAWRTHPISEDAAITLMNAEPFIDACSYRTFGARVYYLPYFFGNPTVEDTYRLYELLYDTLEEGLTPIETAYQFREDVLDENSLRFYVSAIMPHQMSRFDVFGETMNGRIQYPASVATAHRDMLRTAAFKSGHEKWPLLSGDDFLGLVASGSYFYQTFPTGDDDASADDPRIKALVAVLSGDPLPVSSLLDSYVDRIIDDSGDGFPVFRVASQYAQLCALASAPFLEATGDGGGAEKLESFIKDTPALASNDERCASFLLGALVGAVGNYQEHKHNRSTTLVDQFPVQAVTSNRIKKVTESAIEKTITYTRQ
>WP_258303686.1 [Haloferax larsenii]
LQDRIPASLYEVAWQYSLFDWLDAAQSPEHLAFLTPRAKSGLFGEGDSLITVYADLSDANPALDDGRPVTLSTYTEADRFRVGHSYPGTSSMTDYSITTHKSALRDDAWGTNNIQDRFTDWAQSEYAETVREEAADAAILDTLAALGDDSEAMDALASAFLELVEDEELDALITVAVRLPGEDNYKLPGEVSVLNEVMRAKKAARLENIS-VDDASGDGTGYVTDEPGRVTGGSPGLFGMFGKKQREHFPDLDTDSAWRTRPLSFDVAAAVAMAGSLFDDFYRGLGSRRLYVLPYLAAEVDTETFEWFHEEVYGAIQSFDNVLENVIRKARL-ANWDLVRIAVVHQVT--GNPDRVYFDTLDG-LSPAAALEDTHNEVTESAPFRNDPDSSPLLGRLPLTRYILYGGYFQRTTEPTRSSGDADDSRMQRVRRLLTETRLDARGLLEEYLHQLVQEQREAFPTREVVEQYVQLRALTRADAIDTTDPDEFDDRLEQFLKNHDALS-GDPEKAVFLLGGLIGRISAYQS-REGISSTLIRRYPVDYLTKQTAVEVTKEVLQMNNSYGEA
>WP_089781122.1 [Haloferax massiliensis]
LPDSPVGSLRDLQYLYGKLYTLATTGGGEYAPYLTPDAARDLVDTDDSLIVVRVDLSGDEPRLDSLGPVLVTRYTSDLIQQVGHSKYPAARGIDHSVTHQAGRNSDPEKLARYAKERLTKWATDDVVAAAASDHPEGWVIDRLAELGERDAALEAIEEAVVRALGGESATALLTVQVKTERDGAYRWPGDIAAFNEAMRQRKLSKLVTKNKADDSSGDATDLVTGHTARTVGTAEDPQNYFLGKQLEKFPGLDIEHAWRSHPISEDAAVTVMNAEAFVEACTYRTFGAKVYYLPYFFGQQTAERVYRLYEMLCSAVEGDMTPVERAYMREREGTDDARLRFYVSAVMPHQMSRYDVFGETLNGRLHYPKELAFTHNQIVRASAFNADNDKWGLLSADEQLHAVSTGWYFYQTFAERDDAADADDPRIEALVSVLSGDAIAVDVLLEEYVTRIIDGESDGFPSFLVASQFAQLCALADGELLKTSDDGGAEQKLESFITDTPALSVTGERRGAFLLGALVGDIGSYQEYSEDRSTTLVDQYPVKSITRARIKKVTQETVAKTLTYTRQ
>WP_004060812.1 [Haloferax mediterranei]
LPDRPIASLRDIQYLYGTLYTLATTGGGTYAPYLTPDAAGDLVDEPDSLIVVRVDISGDVPVLDSQGPVWVTKYTEELIPKVAHCKYPAARGIDHSVTHQAGKNSDPDKLARYAKERLSKWAADSVVQSTAEDHEDGWIIDALAELGENEDTIETLEREVRSNLSG-STTALLTVQVKLDADGPYLWPGDLDVAMAAMRSRKLSKLISKGKASNSAGEATDLITGARTRTVGTAQDPLNYFLGKQLEKFPGFDPDQAWRTHPISEDAAITLMNAETFIDACSYRTFGARVYYLPYFFGKPSVEDTYLLYGILYDTVMQGLTPIETVYQRREDDIDDNKLRFYVSAVMPHQMSRFDVFGETMNGRIQYPASLAAAHRDALRTAAFKNDDENWPLLSDGGLLGLVASGSYFYQTFSTGDDDASADDPRIQALVSVLSGDSIPVSTLLESYVDRIIDESGDGFPFFRVASQYAQLCALATAEFLEAAGDGGGAEKLESFIEDTPALATNDERCASFLLGALVGAVGSYQEYKHDRSTTLVDQFPVQAVTRNRIKKVTESAIEKTITYTRQ
>WP_008320680.1 [Haloferax mucosum]
LPDRPIASLRDIQHHYGTLYTLATTGGGKYAPYLTPDAASDLVDEPDSLIVVRVDLSGDEPTLDDRGPVWVTKYTDELIPKVAHCKYPAARGIDHSITHQAGKNSDPEKLARYAKERLSKWATDSAVQPAAEEHEDGWIIDSLAELGEDEATLEQLEHDVLATLSG-STTALLTVQVKID-DDPYLWPGDLDVSMAAMRSRKLSKLVSKGKASNSAGEATDLITGAQTRTVGTAQDPLNYFLGKQLEKFPGFDPDQAWRTHPISEDAAITLMNAETFIDACSYRTFGARVYYLPYFFGKPDAEDTYRLYELLYDTVTEGLTPIETAYQFREEKLDENKLRFYVSAVMPHQMSRFDVFGETMNGRIQFPASLATAHRDLLRTTAFRDGHENWSLLSDDGFLGLVASGSYFYQTLPSGDDDASADDPRILALVAVLSGDSIPVSTLLESYVDRIIEESGDGFPVFRVASQYAQLCALADANFLDATDDGGGTEKLESFIEDTPALATNDERCASFLLGALVGAVGGYQEYEHDRSTTLVDQFPVQAVTRNRIKKVTESAIEKTITYTRQ
>WP_390225682.1 [Haloferax namakaokahaiae]
WGERPVTSLRRVQTLYGAIAEAQSGGGEEFQLYVTPGELDGFTTDGPKLVTVYVDLT-DEPTL---DGVEATTFRQDDVPKLGFSRYPWGRGIDHSITRRGAKGSSVSTATTYCVDCLRRWTNADAVGRVVDEHPDGWIIEGLQSIGQRDGLDDDLEGLLKQSFDGG-ARVTATVAIKLDTDDGYYYPGQLHVLNAGMRARKEEKLARKNLDPSSRGEAACLVAGETETVFGTAEDPLAFFTVQHAEKFNGLKKPEAWRAHSISAEAALLIQSGSSMVEGCRTTRRGRSIYTIPYFT-RMDGTRAQYLDFALGDTAIEDLVEVQKAIEARDEG-AVADLRFYVVVVRND-SGDINVLTETPDLSIQPARELAEAHMQVLKGTTFDESPPEWMPISAEAVLYSIVDGLYAYGTLSTPGGDPPADDPADWLTFTLLSGEAIPVERLLDEYVERIVAEQRDRLPESHLKTQFAQLEALARVDRLTTNTDGNWKYRLDRFIEERPAF-EERDRLGAFLAGVLVGQVGDYQAQTREMNQTVLQQYPAEQMTGSRINQFVPELVDKMNAYASD
>WP_008094396.1 [Haloferax prahovense]
LPNRPPASLFDIAYLYTTLDTLARTATRSYVPYMTPGAKTEVFTGNPNVLAARIVIENGEARL-DDEPVVAERFSADDVYRLGYSTFQTSHTTVYSATFQKSG--SALKITDALVDQLVKWTDKDGTVAAREEDVYAGVLGPLGDLGDDEVAAEALREATWELFEGEEAGMFVTLAIRTGGDDTFRYPGEVPAMNEAMARNRSVKLKEGKSGMDAYGEGVCLVLDEEQEVYGGSGTPMATSAGKQWGLFDDMDPGSAHRTRPLSRDAANSLSGAQGILDQFRTELGGQHLYLLPYPH-SLDVDAVRDLYVVLDAVRDSDLTEVDLVPHVTDKE----DLSLYAYLLTFEQSSVRLPQFEAPRIVKTRGRELSEAHVKEVAGWVFADEKPGWVYATTPLVLSVLARQRYFAPTVTRPDKDSMTYFPHLDFSFRLFEGDDIGATELFDQFAQKCIDYQRTATP-RIAATQYLQACAVAAVDGLDGYADYDMETRLNSFIESHPAIRDDEERQSAFLLGGLVGRLSAFQR-SNGTSNTLMRRHPVASLTERSFADVAADVMELNNVYSET
>WP_042663223.1 [Haloferax sp. ATB1]
FQNRIPASLYEVAWQYSLFDWYAASQSPEHLAYLTPRAKSGLFGKDDSLVVVYADLSDTSPTLEDGGPVEIRTYTAPERFRVGHSYPKTSNMTDYSITTHKNALRDDGWGTNNIQDRFTTWAQSEYAEQVRDEAEDAAVLEALGAIGDDEELMDHLADSFLNLVEDEEIDALITVAVRLPEEKEYKLPGEVGVLNDVMRAKKASRLENIS-VDDASGAGTGYVTGNDGTVTGGSPGLFGMNGKLQREHIPNLDPHDAWRGRPLEFDTAAAIAAANSLFEDFFRGLGNRRLYVLPYLAAELTPEMFTWFHERVYERLQSFDDVVDQLFADANR-DVWDHVRFAVVHQVT--GNPDRVFFGTLDG-VEPVVELDNAHSRVVGSEAFVDDPDSSPLLGTTNRTRYMLYGGYFQRTTEPTRTSGDIDDSRMSRVRNLLTDSKIDAHELLVQYIHQLVQDQREPFPKRSVVEQYVQLRALTSVGALDTKNTNQTNARLDSFIESHDALN-DDPEVAVFTLGGLVGRTSAYQS-YKEVSSTLIRRYPVDYLTKQTVKEVTKEVLQMNNSYAEA
>WP_396613673.1 [Haloferax sp. S1W]
LPDRPIGSLRDIQHLYGTLYTLATTGGGQYAPYLTPDAAADLLDEPDSLIVVRVNLSGDTPELDTKGPVWVTKYTADLIPKVAHCKYPAARGIDHSVTHQAGKNSDPEKLARYTKERLSKWSTDSVVQSTAEEHEDGWVIDALAELGDDENALERLERDVHSNLSG-STTALLTVQVKLDADSPYQWPGDLDVAMAAMRSRKLSKLVSKGKASDSAGEATDLITGHRTRTVGTAQDPLNYFLGKQLEKFPGFDPDQAWRTHPISEDAAITLMNAETFIDACSYRTFGARVYYLPYFFGKPGVEDAHLLYGMLYDTVVAGLTPIETAYQRREKYVNENTLRFYVSAVMPHQMSRFDVFGETMNGRIQFPASLSSAHRDLLRTAAFKADHENWPLLSGNDFLGIVSSGSYFYQTLPTGDDDASADDLRIQALVAVLSGDTIPVSTLLESYVERVIDESGDGFPFFRVASQYAQLCALAAAKFLEAAGDGGGAEKLEAFIEETPALATNDQRCASFLLGALVGAVGNYQEYKHDRSTTLVDQFPVQAVTRNRIKKVAEAAIEKTITYTRQ
>WP_188424433.1 [Haloferax sulfurifontis]
LPDSPVGSLRDLQYLYGKLYTLATTGGGEYAPYLTPDAARDLVDTDDSLIAVRVDLSGDEPRLDSLGPVLVTRYTSDLIQQVGHSKYPAARGIDHSVTHQAGRNSDPEKLARYAKERLTKWATDDVVAAAASDHPEGWVIDRLAELGERDAALEAIEEAVVRALGGESATALLTVQVKTERDGAYRWPGDIAAFNEAMRQRKLSKLVTKNKADDSSGDATDLVTGHTARTVGTAEDPQNYFLGKQLEKFPGLDIENAWRSHPISEDTAVTVMNAEAFVEACTYRTFGAKVYYLPYFFGQQTAERVYRLYEMLCSAVEGDMTPVERAYMREREGTDDARLRFYVSAVMPHQMSRYDVFGETLNGRLHYPKELAFIHNRLVGASAFNADNDKWGLLSVDEQLHAVSTGWYFYQTFAERDDAADADDPRIEALVSVLSGDAIAVEVLLEEYVTRIIDGESDGFPSFLVASQFAQLCALADGELLKTNDDGGAEQKLESFITDTPALSVTGERRGAFLLGALVGDIGSYQEYSEDRSTTLVDQYPVKSITRARIKKVTQETVAKTLTYTRQ
>WEL24591.1 [Haloferax volcanii SVX82]
MQSRIPASLYEVAWQYSLFDWYDATQSPEHLAYLTPRAKSGLFGQDDSLVTVFVDLSDTSPALADGGPVTLGTYTEAKRFRVGHAYPSTSNMTDYSITTHKGALRDDAWGTNNIQDRFTSWAQSEFAEAVRSEAEDAAILKGLAALGNDDDAMDSLADAFLDLVEDEEIDALITVAVLFPGADDYKYPGEIGVLNDVMRAKKADRLESIS-VEEASGEGTGYVTGESNTVTGGSPGLFGMYGKKQREHFSNLDTKSAWRSRPLEFDTAAAVSVARSLFADFYRGLGSRRLYVLPYLAAEVDRRAFEWFYERVYKRVQEFDETLDELFTDTKR-DAWDQIRFAVVHQVT--GNPDRVFFDTLDG-VSPVLELDDAHSDVVGSSVFTGDPSSSPLLGLQNRTRYILYGGYFRRTTEPTRSSGSLDDSRMSRVRNLLTDTRIDTDELLEQYLHQLVQDQNEAFPKRSVVEQYAQLRALSSIGALDTINTDQYSDRLDSFIETHEALD-SDPKVAVFTLGGFIGRISAYQS-YKNVSSTLIRRYPIDYLTKQTVKEVTKEVLQMNNSYAEA
>WP_004062464.1 [Haloferax lucentense viral cas8]
LLDRPMASLYDIAYLYGKLHALNTAKQDRYVGRMTHESRTGYYEQEVGLFSVLVDLTGDSPALDDVSPFVAESLDREKMLRVGFSRQGRAAGHNMSLAHDVS--KSSEDCVKYVKQLFERWAASDSVTDVAGNHDDGWILEDLRAVGEDGDLMDTIEDSVVDFLFGDEFNGVLSVRLKLPDTDGYVYPGEVEVLNEAMLYRWVEKMRSYSEADDASGDGRGLITGDTDEVFGLSDSPLQRYKGKMAEKFPNLVVDESWQQRPLTAEAAFAVTSGVPLLENFVQILGDTAAYYVPYVP-EPTVKQAVALYELAMDAADNAVGVIEDAATNPVNP-LYEDLLVHYVAAYTP-GNKRKFIEEEPCVDPDQIRAIKRAHTDVLTDGLIAPNEQGSKYMR-APVITGVLTGGYFQSTFRHQSTDHGTTDLRAEATSTALANDQIDLDWLLAQYVPRLISEQRGELPESLLTRQYVQMQALARAGVLGGSSTTDFDERLKQFIDSHPALAEDEERRAAFLLGALVGRVAAYQS-RNSISRTVIRQHPIDAITRRRISTTLSKVLEKNAHYSDD
>WP_163489488.1 [Haloferax volcanii wsp1]
LLDRPMASLYDIAYLYGKLHALNTAKQDRYVGRMTHESRTGYYEQEVGLFSVLVDLTGDSPTLDDVSPFVAESLDREKMLRVGFSRQGRAAGHNMSLAHDVS--KSSEDCVKYVKQLFERWAASDSVTDVAGNHDDGWILEDLRAVGEDGDLMDTIEDSVVDFLFGDEFNGVLSVRLKLPDTDGYVYPGEVEVLNEAMLYRWVEKMRSYSEADDASGDGRGLITGDTDEVFGLSDSPLQRYKGKMAEKFPNLVVDESWQQRPLTAEAAFAVTSGVPLLENFVQILGDTAAYYVPYVP-EPTVKQAVALYELAMDAADNAVGVIEDAATNPVNP-LYEDLLVHYVAAYTP-GNKRKFIEEEPCVDPDQIRAIKRAHTDVLTDGLIAPNEQGSKYMR-APVITGVLTGGYFQSTFRHQSTDHGTTDLRAEATSTALANDQIDLDWLLAQYVPRLISEQRGELPESLLTRQYVQMQALARAGVLGGSSTTDFDERLKQFIDSHPALAEDEERRAAFLLGALVGRVAAYQS-RNSISRTVIRQHPIDAITRRRISTTLSKVLEKNAHYSDD
>WP_405312289.1 [Haloferax volcanii VS-21]
WGERPVTSLRRVQTLYGAIAEARSGGGEEFQLYVTPGELDGFTTDGPKLVTVYVDLT-DEPTL---DGVEATTFRQDDVPKLGFSRYPWGRGIDHSITRRGAKGSPVSTATTYCVDCLRRWTNADAVGRVVDEHPDGWIIEGLQSIGQRDGLKDDLEGVLKQSFDGG-ARVTATVAIKLDTDDGYYYPGQLHVLNAGMRARKEEKLARKNLDPPSRGEAACLVTGETETVFGTAEDPLAFFTVQHAEKFNGLKKPEAWRAHSISAEAALLIQSGSSMVEGCRTTRRGRSIYTIPYFT-QMDGTRAQYLDFALGDTAIEDLIEVQKAIEARDEG-AVADLRFYVVVVRND-SGDINVLTETPDLSIQPARELAEAHMQVLEGSTFDKSPPEWVPISDEPVLYSIVDGLYAYGTLSTPGGDPPADDPADWLTFTLLSGEAIPVERLLDEYVERIVAEQRDRLPESHLKTQFAQLEALARVDRLTTNTDGNWKYRLDRFIEERPAF-EEPDRLGAFLAGVLVGQVGDYQAQTREMNQTVLQQYPAEQMTGGRINQFVPKLVDKMNAYASD
>WP_367996302.1 [Haloferax volcanii BBK2]
LPDSPVGSLRDLQYLYGKLYTLATTGGGEYAPYLTPDAARDLVDTDDSLIVVRVDISGDEPQLDARGPVLVTRYTEDLIQQVGHSKYPAARGIDHSITHQAGRNSDPEKLARYAKERLTKWATDDVVATAASEHPDGWVIDRLAELGTRDAALEAIEEAVVRALGGESATALLTVQVKTERDGDYRWPGDIAAFNEAMRQRKLSKLVTKNKADDSSGDATDIVTGRPSRTVGTAEDPQNYFLGKQLEKFPGLDIENAWRAHPISEDAAVTVMNAEAFVEACTYRTFGAKVYYLPYFFGRLTPERVYRLYEMLCSAVEDDVTPIEQAYMKERELDADTRLRFYVSAVMPHQMSRYDVFGETLNGRLHYPKELAFTHNRFVRASAFNSDNDKWGLLSVDEQLHAVSTGWYFYQTFAERDDAADADDPRIEALVSVLSGDAIAVEVLLEEYVARIIDGESDGFPSFLVASQFAQLCALADGELLKTNDDGGAEQKLESFINETPALSVTSERRGAFLLGALVGDIGSYQEYSEDRSTTLVDQYPVKSITRARIKKVTQETVAKTLTYTRQ
>WP_163488629.1 [Haloferax volcanii wsp1]
LPDSPVGSLRDLQYLYGKLYTLATTGGGEYAPYLTPDAARDLVDTDDSLIVVRVDISGDEPQLDARGPVLVTRYTEDLIQQVGHSKYPAARGIDHSITHQAGRNSDPEKLARYAKERLTKWATDDVVATAASEHPDGWVIDRLAELGTRDAALEAIEEAVVRALGGESATALLTVQVKTERDGDYRWPGDIAAFNEAMRQHKLSKLVTKNKADDSSGDATDIVTGRPSRTVGTAEDPQNYFLGKQLEKFPGLDIENAWRAHPISEDAAVTVMNAEAFVEACAYRTFGAKVYYLPYFFGRLTPERVYRLYEMLCSAVEDDVTPIEQAYMKERELDADTRLRFYVSAVMPHQMSRYDVFGETLNGRLHYPKELAFTHNRFVRASAFNSDNDKWGLLSVDEQLHAVSTGWYFYQTFAERDDAADADDPRIEALVSVLSGDAIAVDVLLEEYVARIIDGESDGFPSFLVASQFAQLCALADGELLKTNDDGGAEQKLESFITDTPALSVTSERRGAFLLGALVGDIGSYQEYSEDRSTTLVDQYPVKSITRARIKKVTQETVAKTLTYTRQ
>WP_004064662.1 [Haloferax lucentense plasmid cas8]
LPDSPVGSLRDLQYLYGKLYTLATTGGGEYAPYLTPDAARDLVDTDDSLIVVRVDISGDEPQLDARGPVLVTRYTEDLIQQVGHSKYPAARGIDHSITHQAGRNSDPEKLARYAKERLTKWATDDVVATAASEHPDGWVIDRLAELGTRDAALEAIEEAVVRALGGESATALLTVQVKTERDGDYRWPGDIAAFNEAMRQRKLSKLVTKNKADDSSGDATDIVTGRPSRTVGTAEDPQNYFLGKQLEKFPGLDIENAWRAHPISEDAAVTVMNAEAFVEACAYRTFGAKVYYLPYFFGRLTPERVYRLYEMLCSAVEDDVTPIEQAYMKERELDADTRLRFYVSAVMPHQMSRYDVFGETLNGRLHYPKELAFTHNRFVRASAFNSDNDKWGLLSVDEQLHAVSTGWYFYQTFAERDDAADADDPRIEALVSVLSGDAIAVDVLLEEYVARIIDGESDGFPSFLVASQFAQLCALADGELLKTNDDGGAEQKLESFITDTPALSVTSERRGAFLLGALVGDIGSYQEYSEDRSTTLVDQYPVKSITRARIKKVTQETVAKTLTYTCL
>WP_006601038.1 [Haloferax volcanii JCM 10717]
LPDSPVGSLRDLQYLYGKLYTLATTGGGEYAPYLTPDAARDLVDTDDSLIVVRVDISGDEPQLDARGPVLVTRYTEDLIQQVGHSKYPAARGIDHSITHQAGRNSDPEKLARYAKERLTKWATDDVVATAASEHPDGWVIDRLAELGTRDAALEAIEEAVVRALGGESATALLTVQVKTERDGDYRWPGDIAAFNEAMRQRKLSKLVTKNKADDSSGDATDIVTGRPSRTVGTAEDPQNYFLGKQLEKFPGLDIENAWRAHPISEDAAVTVMNAEAFVEACTYRTFGAKVYYLPYFFGRLTPERVYRLYEMLCSAVEDDVTPIEQAYMKERELDADTRLRFYVSAVMPHQMSRYDVFGETLNGRLHYPKELAFTHNRFVRASAFNSDNDKWGLLSVDEQLHAVSTGWYFYQTFAERDDAADADDPRIEALVSVLSGDAIAVEVLLEEYVARIIDGESDGFPSFLVASQFAQLCALADGELLKTNDDGGAEQKLESFINETPALSVTSERRGAFLLGALVGDIGSYQEYSEDRSTTLVDQYPVKSITRARIKKVTQETVAKTLTLSLI
>WP_310930582.1 [Halogeometricum luteum]
LPDRPITSLRDLQYVYGRLYTLATAGGGEYAAYLTPEKSTDLFDESESLLYLRVDLSEDKPRLDPDQPIGVESYGKEKVEAVAHSWYNAAKGFDHSVTHRTGKNKEPEKVAEYLHERLTAWAADDVIQEAVADHEDGWIVDALAELGESEGLRERIETAVDEQLDG-KTTALTTVAVKSEPDGEYLLPGESSVFNEAMRARKRSKLVSKGEATDSIGEATDLVTGNRGPTVGTAEDPLNYFLGKQLEKFPGFDPDEAWRTHPVSEDVAVTLMNASTFVDACDYYTMGANVYYLPYFFGRLGPEDARDLYGLLYDLVHAEMSPLESAYRSYQDTEVGERFRFYVAAVMEHQTKRFDVFGDSMDGTLFSPVELTRSHQRVLRSWLYDAEPDNWDIFVPSALLSTLATGWYFEQTFAPADDDASADDYRIRALVAVLSGEPLDIETVLTEYVERLLEDEGEEFPSFRVAAQYAQLCALAEAGLLTGRDDGGAETKLEQFLEQTPALADQPERRGSFLLGALVGQVTGYQQVSEGRSTTLIDQYPIKAVTESKLKRLASDVLDKNIVYSRE
>WP_089673856.1 [Halohasta litchfieldiae]
LPDSPIGSLRDLQYLYGKLYTLATTGGGEYAPYLTPDAAGDLVDTDDSLIVVRVDVSGEEPQLDDIGPVQVRRYTKDLIQQVGHCKYPAARGIDHSVTHQAGRNSDPEKLARYAKERLTKWATDDVVTETADEHPDGWIIDRLAEIGDNETALETIEETLTRKLGGESATSLLTVQIKTESDGDYQWPGDIDVFREAMRQRKLSKLVTKNKAKDSSGDATDLVTGRPARTVGTSEDPQNYFLGKQLEKFPGLDIENAWRSHPISEDAAITVMNAETFVEACTYRTFGAKVYYLPYVFGRLTPETVYQLYGLLYRVVEDDTTPIEQAHIDQREQLADQRFRFYVSAVMPHQMSRYDVFGETLNGRLHYPKELAFTHNRFVEVSVFNTSNEKWGLLSGDEQLHAVATGWYFYQTFAERDDDADADDPRIEALVSVLSGDAISVDVLLGEYVDRIIDDQTDGFPAFLVASQFAQLCALADDDLLKTTDDGGAEPKLESFINDTPALSVSSERRGAFLLGALVGDIGSYQEYSENRSTTLVDQYPVKSITRSRIKKVTQETVAKTLTYTRK
>WP_209490903.1 [Halolamina salifodinae]
LPDRPITSLRDLQYVYGRLYTLATAGGGEYAAYLTPEKSTDLFDEPESLLYLRVDLSGDEPRLDPDRPIGVERYGEGKVEAVAHSWFNAAAGFDHSVTHRTGKNKEPEKVAEYLHERLTAWAAADVIQEAAADHEDGWIVDDLADLGEAEGLRERIETAVDEQLDG-KTTALTTVAVKLDPDGEYRLPGESPVFNEAMRARKQSKLVSKGEATDSVGEATDLVTGRRGPTVGTAEDPLNYFLGKQLEKFPGFDPDEAWRTHPVSEDIAVTLMNASTFVDACDYYTMGANVYYLPYFFGRLDPEDARDLYALLYDLVQKELSPLESAYRSYQDREVGERFRFYVAAVMEHQTKRFDVFGDSMDGTLFSPVELTREHERVLRSWLYDAEPDNWDIFVPSALLSTLATGWYFEQTFAAGDGDASADDYRIRALVAALTGDALDVEALLEEYVDRLLEDGGEEFPSFRVAAQYAQLCALAGAGLLTGRDDGGAETKLEQFLDQTPALADQPERRGSFLLGVLVGQVTGYQQVSEGRSTTLIDQYPIKAVTESKLKRLASDVLDKNVVYSRE
>MFB6125678.1 [Halolamina sp.]
LPDRPITSLRDLQYVYGRLYTLATTGGGEFAPYLTPEKSTDLFDEPESLAYLRVDLAGEQPRLDEDEPVGVTQYGEELVGPVAHSWFDAARGFDHSVTHRTGRNSGAEKVARYLRERLTVWATDEVIQDAAADHEDGWIIEALAAVGEREGVADKIESALSERLEG-STTALATVKIKTDPDGEYRFPGNTTVFDEAMRARKRSKLVSKGQATDSAGQATDLVTGAEGRTVGTAEDPLNYFLGKQLETFPGFDPDQAWRTHPVSEDVAVTLLNATTFVDACDYYTMGANVYYLPYFFGRLGPEDARDLYDLLYGLVQEDMSPVERAYATYRRKDLAERFRFYVAAVMEHQTKRFDVFGDTLDGRFLAPVELARAHQRILESWLFDAAPENWDIFVPRALLRTLSTGWYFEQTFAPSDADAAADDYRIRALVAALSGDELDAETLLAEYVGRLVADEGEEFPGFRVAAQYAQLCALAEAGLLAGRGDGGAETKLEQFLDQTPALSESPERRGTFLLGVLVGQISGYQQVSEGRSTTMVDQYPIKAITETKLTRLASDVLDKDVVYSRD
>WP_276305442.1 [Halomarina halobia]
LPDRPITSLRDVQYVYGRLYTLATAGGGEFAAYLTPQKSTDLFDEPESLLFLNVDLTGDEPRLDPDEPVGVRQYGADLVGPVAHSWYNAAKGFDHSITHRTGRNKEPEKVAEYLHERLTAWAADETIRQVAADHEDGWIVEALAHLGEQEGVGERIEEVVFGLLDG-KTTALTTVRVKLDEDGEYQFPGASTVFDEAMRARKRSKLVSKGEASDSAGRATDLVTGVEGRTVGTAEDPLNYFLGKQLEKFPGFDPDQAWRTHPVSEDVAVTLMNASTFVDACDYYTMGANVYYLPYFFGRLTPEDARELYGVLYDLVNSGMSPLESAYRQYQDKAAGERFRFYVAAVMEHQTKRFDVFGDSLDASLLSPVGLARSHRDVLRSWFYDADPENWDVFVPRSLVTTLATGWYFEQTFGPQDDDASADDYRIRALVAALSGEPLSAEAVLDEYVNRLISDEGEEFPSFRVAAQFVQLCALAAADLLDGRGDGGAETKLAQFLEDTPALSGNPERRGSFLLGALVGQVTGYQQVSEGRSTTMVDQYPIKAITESKLKRLAGDVLDKNVVYSRE
>WP_015763780.1 [Halomicrobium mukohataei DSM 12286]
LPERPISSLRDIQHLYGRLYTLATAGGGDYAAYLTPDQANDLIGTEESLIAVCVDLSGERPTLDAEEPVRVTQYTDDLVQRVAHCKYNAARGIDHSVTHRSGRNSDPEKLARYACERLTKWATDDVVQSIADDHPDGDVIRGLATVGEDENALDRIREAVQTELGG-STTALLTVQVRREEGGEYEWPGQISVFDEAMRARKLSKLVSKGQATNSAGEATDLVSGERTRTVGTAEDPLNYFLGKQMEKFPGLDPDEAWRSHPISEDGAVTLMNAEEFVDACSYRTFNADVYYLPYFLGRPTPEETYKLYAALHRVTRDDMNPVQALYDEFGDHAPEGRLRFYVAAVMKHQMSRFDVYGETLNGRIHYPTEVGQRHEQVTGSWVFDEDHEEWALTN-QRFREMVASGAYLYGTFPFTDEDATVDDERIDVHVSILAGDPVPRNQLVSAYVDRLLDRDGDEVPELLIASQFAQLCALENAGLVTTDADGGATEKLESFIEQTDGL-DDAERKGAFLLGTLVGQVGTYQQGYHDRSTTVIDQYPIKSMTKTKIKRITQEVIDKDVVYSRE
>WP_018258161.1 [Halomicrobium katesii]
LPERPISSLRDIQHLYGRLYTLATAGGGDYAAYLTPDQANDLIGTEESLIAVRVDLSGERPTLDAEKPVDVTQYTDDLVQRVAHCKYNAARGIDHSVTHRSGRNSDPEKLARYACERLTKWATDDVVQGVADDHPDGAVIRGLATVGENENALDRIREAVQTELGG-STTALLTVQVRREEGGEYEWPGQISVFDEAMRARKLSKLVSKGQATNSAGEATDLVSGERTRTVGTAEDPLNYFLGKQMEKFPGLDPDEAWRSHPISEDGAVTLMNAEEFLDACSYRTFNADVYYFPYFLGRPTPEETANLYAALHRVTRDDMNPVQALYDEFGDHASEGRLRFYVAAVMKHQMSRFDVYGETLNGRIHYPTEVGQRHERVTGSWVFDEDHEEWALTN-QRFREMVASGAYLYGTFPFTDEDATVDDERIDVHVSILAGDPVPRNQLVSAYVERLLDRDGDEVPELLIASQFAQLCALENAGLVTTDADGGATEKLESFIEQTDGL-DDPERKGAFLLGTLVGQVGTYQQGYHDRSTTVIDQYPIKSMTKTKIKRITQEVIDKDVVYSRE
>WP_170094860.1 [Halomicrobium mukohataei]
LPERPISSLRDIQHLYGRLYTLATAGGGDYAAYLTPDQAKDLIGAEESLIAVRVDLTGSQPALDAQQPVDVTQYTEGHVQNVAHCKYNAARGIDHSVTHRSGRNSDPEKLARYACERLTKWATDDVVQSVADDHPDGDVVRGLATVGEDEDALDRIRAAVQTELGG-STTALLTVQVRREADGEYEWPGEIPVFNEAMRARKLSKLVSKGQATNSAGEATDLVSGERTRTVGTAEDPLNYFLGKQMEKFPGLDPDEAWRIHPISEDGAVTLMNAEAFVDACTHRTFNADVYYLPYFLGRPTPGETYKLYTVLYKMAQADPNPIQEFYDRFDGDKKGGRLRFYVAAVMKHQMSRFDVYGETLNGSLYYPTEVARQHDQVTGSWVFDEDTTEWPLTDPTTVRQMVASGEYLFRTFPFIDDDATVDDERIDVHVSILSGEPVPRQQLVSAYVQRLLDRDGDGVPELLVTSQFAQLCALENAGLVTTARDGGATEKLESFIDQTDGL-DDPERRGAFLLGALVGQVGTFQRSYHDRSTTVIDQYPIKAMTKTKVKRITQQVIDKDVVYSRE
>WP_153553875.1 [Halomicrobium sp. LC1Hm]
LPERPISSLRDIQHLYGRLYTLATAGGGDYAAYLTPDQANDLIGTEESVIVVRVDLTGSQPALDTEKPVDVTQYTDDHVPKVAHCKYSAAAGIDHSVTHRSGRNSDPEKLARYACERLTKWATDDVVQSVADDHPDGDVVRELATVGEDEDALDRIRAAVQTGLGG-STTALLTVQVRREAGGEYEWPGEISVFNEAMRARKLSKLVSKGQATNSAGEATDLVSGERTRTVGTAEDPLNYFLGKQMEKFPGLDPDEAWRSHPISEDGAVTLMNAEEFVDACSYRTFNADVYYFPYFLGRPTPEETANLYAALYRVTQDDMNPVQALYDEFGDHASEGRLRFYVAAVMKHQMSRFDVYGETLNGRIHYPTEVGQQHEHVTGSWVFDEGHQEWDLTT-QQFREMVASGAYLYRTFPHTDEDATVDDERIDVHVSILAGDPVPRNQLVSAYVERLLDRDGDEVPELLIASQFAQLCALENAGLVTTDPDGGATEKLESFIEQTDGL-DDPERKGAFLLGTLVGQVGTYQQGYHDRSTTVIDQYPIKSMTKTKIKRITQEVIDKDVVYSRE
>WP_317176153.1 [Halomontanus rarus]
LPDSPVASLRDLQYLYGKLYTLATTGGGKYAPYLTPDAAGDLVDTDDSLIVVRVDVSGDEPRLDHTGSILVTRYTENLVQNISHCKYPAARGIDHSVTHQAGRNSDPEKLARYAIERLTKWATDDVVTEAAATHEDGWIISQLAELGSDEHVLEAIEDAVITSLGGESATALLTVQVKTDSDGEYRWPGEIDVFLEAMRQRKLSKLVTKNKADDSSGDATDIVTGQPARTVGTSEDPQNYFLGKQLETFPGLDIEEAWRSHPISEDAAVTVMNAEAFVEACTYRTFGAKVYYLPYFFGQPTAEKAITLYGMLYQAMMGDTTPIENAYMEDRELIDGTNLRFYISAVMPHQMSRYDVFGETLNGSLHYPRELAFAHNHLVTADAFNSNNESWGLLTSDSQLNAISTGWYFYQTFAERDDTADADDPRIKALISILSGDPIAVELLLEEYVQRIIDDQTDGFPSFLVASQFAQLCALADSDLLTTSDDGGADAKLESFIQNTPALAVTDERRGAFLLGALVGDIGSYQEYSEDRSTTLVDQYPVKSITNSRIKKVAQETIAKTLTYTRQ
>WP_120086082.1 [Halonotius pteroides]
FQDRIPASLYEIAWQYSLFDWYDAATSPEHLAYLTPRAKSGLFGEPDSLITVYADLSDENPTLTTDGPVEITTLTESDRYRVGHAYPGTSSMTDYSITTHKGALRDDAWGTNNIQDRFTGWAQSEYAETVKEAAEDAAILEAMAALGDDDNTMEQLADSFLSLVEEDELEALITVRVKLPGEDSYKFPAEVPIFNDVMRAKKADRLTSIS-VEDARGESTGYVSDETEPVTGGSPGLFGMFGKKQREHFADLDTESAWRNRPLSFDVAAAVSVAGSVFDDFFRGLGSRRLYVLPYLTTDLDPETFEAFYSEVYKALQGFDATVSDIFDEIRG-LEYSNVRVAVVYQVT--GNPDRVFFDSLDG-VSRAMALTNAHSRATDTAPFCGDPDASPLLGRLNLHRYILYGGYFRRTTEPTRSSGAADDSRFQPVKTLVTGGKLAATSLLERYIHQLIQEQRQAFPKRSVVEQYAQLRALTDAGLIDTAQDTEYDDRLEQFLDSHAAIE-ADPERAIFLLGGLVGRITAYQD-FEGVSSTLVRRYPVDYLTKQTITEVTKEVLQMNNSYAEA
>WP_142442484.1 [Halonotius roseus]
LPDSPIGSLRDLQYLYGKLYTLATTDGGKYAPYLTPDAADDLLDTDDSLIVVRVDLSGDEPQLDNRGTVWITRYTKDHIPLAAHCYYQRGAGIDHSITHKSGQDKSPERLGEYAKHRFTRWPSEDAVQDLAENHGEGWIITDLNKIGENDELTEEIKTSVQRQIDGDQ-TSLITVKIKTESDGEFQWPSELEILMEGMRRQRLSKLVTKNKAKDSSGQAVDIVTQQNTRTVGTAQDPINYYLGKQVEKFPGLDIDEAWRSHPVSEDSALTLMKAEQFIETCAYRTFGAKVYYLPYIFGTPSAEELYELYTILHNSAVEDKTPIERAYERQQDIFGANRLRFYITAVMPHQNSRYDVFGETLNGKLHFPKELALSHNRLVKVSAFNRANENWELLETDNQLHSVSTGWYFYQTFAERDDDADADDPRIKALVSVLSGDSLSVEMLLEEYVNRIIDDQTDGFPSFLVASQFAQICALADNQLLKADDDGGAAPKLESFINETPALSVTSQRRGAFLLGALVGDIGSYQEYSEDRSTTLVDQYPVKSITRSRIKKVTQETVAKTLTYTRQ
>WP_058365097.1 [Haloparvum sedimenti]
LPDRPISSLRDLQYLYGRLYTLATAGGGEYASYLTPEKSTDLFGEPESLAILRVDLSGDEPRLDPERPVEFRQYTRDDVEAVAHSWYNAARGFDHSITHRTGAGKEPEKVAEYLHQRLSYWAADDVIQDAVTDHEDGWIVEALATLGDRDGTEEAIVDAVRKRIDG-STTALTTVAVKLDPDGDYELPGATDVFNEAMRTRKRSKLVSKGTATNSVGDAVDLVTGRKGRTVGTAEDPLNYFLGKQLEKFPGLDPDEAWRSHPVSEDVAVTLMNASTFVDACSYYTLESNIYYLPYFFGRPTPKDARDLYWMLYNVAEEDLTPVEQVYKQYTHEANAERLQFYVAAVLQHQTKRYDVFGDNMNASLMSPVDLAREHASVLASWAFDDDFDNWPLLREETLVGTIAGGAYFRTTFGVPDDDVSADDLRIQALVAALTGGSIPVERLLEEYVDRLIEETDEEFPTVYVAMQHAQLSALAAADLLAGDDDGGAAQKLEQFLTETPALSDNPQRRGGFLLGVLVGQVSSYQQSSENRSTTLIDQYSIKSVTGSKIERLAGDVLDKNVVYSRE
>WP_092817883.1 [Halopenitus malekzadehii]
LPDSPIGSLRDLQYLYGKLYTLATTGGGEYAPYLTPDAAGELVDTDDSLIVVRIDISSDEPQLDDIGPVQVTRYTEDLIQKVGHCKFSAAAGIDHSITHQSGRNSKPEKLARYAKERLTRWGTDDVVAEAADDHADGWIINRLAELGESESALETIEETITRKLGGESATSLLTVQVKTESNGDYHWPGDLDVFNEAMRQRKLSKLVTKNKADDSSGDATDLVTGLPARTVGTSEDPQNYFLGKQLEKFPGLDIEEAWRSHPISEDAAITVMNAGTFVEACTYRTFGSKVYYLPYVFGRLTPHKVHRLYELLYHATENDTTPIEDAYKNERGTLNTRDLRFYISAVMPHQMSRYDVFGETLNGRLHYPKELAFTHNRLVEVSAFNKENEKWGLLSTDEQLHAVSTGWYFYQTFAERDDDADADDPRIKALVSVLSGEPIAVDLLLEEYVDRIVDEQTDGFPSFLVASQFAQLCALADNGLLKPTDDGGAATKLESFINETPALSVTSQRRGAFLLGALVGDIGSYQEYSEDRSTTLVDQYPVKSITRSRIKKVTQETVAKTLTYTRQ
>WP_092734671.1 [Halopenitus persicus]
IPESPISSLRGIQYLYGKLYTLATTGGGEYAPYLTPDAASDLIDTDDSLVVVRIDLSSENPQLDKKGAVWVTRYADDLVQKVGHCKYPAARGIDHSVTHQAGRNSDPEKLARYAKERLTKWATDEVVTDAAATHDDGWIIRELAELAESEKVLEAIENEVIASLGGESATSLLTVQVKLETDGEYRWPGELDVFNEAMRQRKLSKLVTKNKADDSSGAATDLVTGTQSRTVGTSEDPQNYFLGKQRETFPGLDIEEAWRSHPISEDAAVTVMNAETFVEACTYRTFGAKVYYLPYFFGHQTPEKAYELYELLYSAVNEDVTPIERAYLNSREKISETDLRFYVSAVMPHQMSRYDVFGETLNGQLHYPKELALTHNQLVTASAFTTNNENWALLSEDDRLNSVSTGWYFHQTFAERDDEADADDPRIEALVSVLSGNAIAVDVLLEEYVARIIDEESGGFPSFLVASQFAQLCALADENLLTTTDDGGAGSKLESFINETPALAVTAERRGAFLLGALVGDVGSYQEYSEDRSTTLVDQYPVKSITRSRIKKVAQETIAKTLTYTRQ
>WP_049934646.1 [Haloplanus natans]
LPDRPITSLRDLQYVYGRLYTLATAGGGEYAAYLTPEKSTDLFDEPESLLYLRIDLSGNKPRLDPEQPIGVESYGEEKVEAVAHSWFNAAKGFDHSVTHRTGKNKEPEKVAEYLHERLTAWAADDVIQEAVADHEDGWIVDALAALGESEGLRERIETAVDEQLDG-KTTALTTVAVKLDSDGEYLLPGESSVFNEAMRARKRSKLVSKGEATNSIGEATDLVTGNRGPTVGTAEDPLNYFLGKQLEKFPGFDPDEAWRTHPVSEDVAVTLMNARTFVDACDYYTMGANVYYLPYFFGRLQPTEARELYRMLYAVVREDMTPIQHVYQQFQNDEYGERFRFYVAAVMEHQTKRFDVFGDTLDGSLMSPVELIGSHIDVLESPLFDVHPESWDIFVPHALLGTLATGWYFEQTFAPADDDASADDYRIRALVAVLSGEPLDVETVLTEYVERLLEDEGEEFPSFRVSAQYAQLCALAEAGLLTGRDDGGAETKLEQFLEQTPALADQPERRGSFLLGALVGQVTGYQQVSEGRSTTLIDQYPIKAVTESKLKRLASDVLDKNIVYSRE
>WP_114449381.1 [Haloplanus salinus]
VPDRPLSSLYDVACLYTACDMYDRLTSPEALRVMSPKKLESLFDAEYTLIAARVDVSGDTPKL-GDQPVTIENLTEDLQYKTGFMSRDTYKQTDYSISNYSNGLAHDTWGNRFLRGRLERWPFE-VSDELV---ENSPLLQNLRTLGDDAEAMERLEEALLNQAPFDETEAIVTVKIRQEPDGEYLYPGETPALNRAGVENRYEHLRDGLSVDEAHGPGTGYVSGEEGEVLGGSGGIRGQYSKLQTGPFPNLQSDDAWLSRPLTEAQAVAISNFDDFITDFSFTRQGVRLHYLPYPVQTVDEEIFERFHSEVYTPLRDFIDRVVDVYTAEVRQAGRDWLRLYGLMYIGA-TDPARVFIDEPNVRLDALTRLEDAYVDALS---VGSTVSQLGYYLPGALAYSIMFGSFFGNLTSRSPDPATADDALFSRYARILRNKPIETDKLLEEYALRVEQERREAFPTRAVLGQYIQLRSLAAAELLTGENNTVYDERLANFIQSHPMLE-DAETRSVFLLGALVGRIAAYQY-SDDVSQKLTEQYPPSAVNRRSLPDITQDVLDRNYTYGDK
>MFB6102563.1 [Haloplanus sp.]
LPDSPIGSLRDLQYLYGKLYTLATTGGGEYAPYLTPDAAGDLVDTDNSLIVVRVDVSGDEPRLDNLESVQVTRYTEHLIQKVAHCKFSAAAGIDHSVTHQSGRNSDPEKLARYAKERLNRWATDDVVVEAANEHPDGWLIEGLAELGDDETSLETIEETLTRKLGGESTTALLTVQVKTEPDGEYQWPGDLDVFNEAMRQRKLSKLVTKNKADDSSGDATDLVTGTPARTVGTSEDPQNYFLGKQLEKFPGLDIEEAWRSHPISEDVAITVMKADTFVEACTYRTFGAKVYYLPYVFGRSAPEKAHRLYELLYRTVEDETTPIEDAYREERRKIEEQDFRFYVSAVMPHQMSRYDVFGETLNGRLHYPKQLAITHNQFVTVSAFDRDNQNWGLLETDEQLHAVSTGWYFRQTFAERDDDADADDPRIEALVSVLSGEAIAVDILLEEYVKRIIDDQTDGFPSFLVASQFAQLCVLAHEELLQTTDDGGAAPKLESFITKTPALSVTSQRRGAFLLGALVGDIGSYQEYSEERSTTLVDQYPVKSITRSRIKKVTQETVAKTLTYTRQ
>WP_092636128.1 [Haloplanus vescus]
LPDSPIGSLRDLQYLYGKLYTLATTGGGEYAPYLTPDAAGDLLDTDDSLIVVRVDVSNDEPRLDDFGPVQVTRYSNELIQQVGHCKYPAARGIDHSVTHQAGRNSDPEKLARYAKERLTKWAVDEVVRKAADTHADGWIIERLAEVGENEDALETIEETITRKLGGESATSLLTVRVKTESDGDYQWPGELDVFNEAMRQRKLSKLVTKNKADDSSGEATDLVTGRPARTVGTSEDPQNYFLGKQLEKFPGLDIEEAWRSHPISEDAAITVMNAETFVEACTYRTFGAKVYYLPYVFGRSAAEKVHRLYELLYRSVEEETTPIENAYKREREKIEERDFRFYVSAVMPHQMSRYDVFGETLNGRLHYPKQLAIAHNEFVKVSALNRDNQNWGLLETDEQLHAISTGWYFRQTFAERDDDADADDPRIEALVSVLSGQAIAVDVLLEEYVTRIIDDETDGFPSFLVASQFAQLCVLADERLLATADDGGAASKLESFINETPALSVTSQRRGAFLLGALVGDIGSYQEYSEDRSTTLVDQYPVKSITRSRIKKVTQETVAKTLTYTRQ
>WP_014555903.1 [Haloquadratum walsbyi]
IPRRPVASLRDIEVLYGALYTLGRGLTGPYGAYLTPDAAADQIG-NETLVVVRVDLRGEKATL-VDPPVSLEMFPEDLVLRVAHSKYSAGNGDDYSITHQSGQTNGPEKQGDHALERLTSWSNQEAIEETASKHEDGWIIEKLAELGADDETEKKIREEVESLISE-EGQLLHTVAIAFDDNETWHYPGEIEVLQEAMAARKTGKFRTNTQADDASGDGTCFVFDTDETVYGIVGDPMKHYLSKQMEKFPAFDADRSWQTQGLGRDAAVRAQNADTFLNACTTSAPGTSAFYLPYPTGKIDANSAKVLYELLSEQVNSEYSPVGSKYRRLKATDKLDAIRFSLVIVNKYQKDRWRVLAATPTASTHIIEDVTQQHLAVLDSRWVTEEREKFSLLSIESLSNVVSSVAYLGETCLGDDADPSSNDFRFRGTAMIASGKQLRVEELLEEYVAKLVNKFDPPFPMATLTQQYVQLNALRACDLLTADD---AQEQFEQFIEDHSALS-DETRQGVFALGALIGRISRYQS-DDGRSTTAISQYPIGNLTKHNIRRIATEVVESNVIYSEK
>WP_135664030.1 [Halorhabdus rudnickae]
LLDRPIASLYDVAYLYGKLHALNTAKEDQYIERMTHESRTDYYEQEVGLLSILVDLTGDEPTFDDESPFVAESLDREKMLRVGFSRQDRAAGHNMSLAHDVSGDEKKEKCKKYAKQSFERWAASDAVADVADDHGDGWILEELKKVGEDGHLMDIIEDEVVDAVFGDEINGVLSARLKLPDTDGYVYPGEVEVLNEAMLHRWVEKMRAYSAAKDASGNGRGYITGDTGEVFGLSDSPLERYKGKMAEKFPNLVVDESWQQRPLTAEAAFAVSSAVPLLGNFVQVLGDTQAYYVPYVP-EPTVEQALALYGLAMDAADNIVDVLDDVANNPISP-LKGDLQFHYVATYTP-GNKRKFIQEEPCVDPERIRAIQDAHTTVLRGDLVAPDEQGSKYLR-APVVSGILTGGYFQSTFRHQSTDHGTTDLRAEATSTAIANGQFDPDWLLAQYVPRLISDQRSELPESLLTRQYVQMQALARADVLGDPSKTEFDDRLEQFIDSHPALDEDEERRAAFLLGALVGRVAAYQS-QSGISRTVIRQHPIDAMTRRRISTTLAKVLEKNAHYSDD
>WP_181685228.1 [Halorhabdus salina]
LPDSPISSLRSIQYLYGKLYTLGTLGGGDYAPYLTPDAAGDLIDTDDSLIVIRVDVSSDEPSLDDRGPVWVTRYSDDLVQHVAHCKYPAARGIDHSVTHQAGRNSDPEKLARYAKERLTKWADDDEVKGVADEHDDGWIIDALATLGDDDDILESIENGVTDALGGDSTTALLTVQIKTEPGGEYRWPGEIDGFMEAMRRRKLSKLVTKNKADDSSGEATDLVTGDGTRTVGTAEDPQNYFLGKQLEKFPGLDIEEAWRSHPISEDAAITVMNAETFVDECAYSTFGARVYYLPYFQGVPTPDSARELYGMLYFAA-EDMTTVERAYQELRGREIEYELRFYVSAVMPHQMSRYDVFGETMNGRLLYPKTLAVEHNRIVDTAAFQSKHDDWGLLTGDRRLHAVSTGWYFGEAFAERDDDAAADDPRIEALVAVLSGDSISVETLLGEYVDRIDTDEDNSFPSFRVASQFAQLCALATDELLSTDDDGGDAEKLETFIEDTPALALNDQRRGAFLLGALVGDIGSYQDYHEDRSTTLVDQYPVKSITRARIKKVTQETIAKTLTYTRQ
>MFB6202826.1 [Halorhabdus sp.]
LPDRRPASLYDVAVQYSILDWYQTITSPDHLAFMTPLAKPNLYDEPDNALVVYVDLSDESPQFRSENPVTLEHVGRSIRYKLGHGYPNTSAMTDYSITTHKEAQRDDAWGTNNIKDRFTDWAHSDAANRVLERDEDTWIIDALQQLGDDEAAIDALTERADFPLEDTEHEVFVTVRIKLSEESRYHWPGEIPALNEVMVEQKAERFENMG-VEDAGGDGVGYVTDDEGRVTGGSAGLLGMYGKKQREHFTDLSPDAAWRSRPIARETAAALATASSIFEEFYQGLGSRRLYVVPYLGAEISPGQFDRFATTVFQPLRDFERVVNEVFYKKDN-SAYEGVRVATAFTVS--GNPDRVFFEATNTDPYRPLELKQAHEEIIEQSPLAGENSNSALLAREALRAMALFGSYFERTTEPTRSSGDIDDVRARRLRQFLTNETVPLRPLLEEYLHRVVQRQRDGIPTGAIVEQYLQLRSLDAIDALGAGGDTTYAERLETFIDTHAVLAENESREAVFLIGGLVGLISNFQR-RDDISSTLVRRYPVDYLTKQSVTEVTNEVLQLANTYTEE
>WP_275882788.1 [Halorhabdus sp. BNX81]
LPDSPISSLRSIQYLYGKLYTLGTLGGGQYAPYLTPDAADDIIDTEDSLIVVRVDVSDDEPSLDDRGPVWVTRYSDDLVQSVSHCKYPAARGIDHSVTHQAGQNSNPEKLARYAKERLTKWPVDDEVQDVADEHVDGWIIDALAALGENEETLESVESGVTDALGGESTTALLTVQVKTEPDGDYRWPGEIDGFMEAMRRRKLSKLVTKNKADDSSGDATDLVTGDGARTVGTAEDPQNYFLGKQLEKFPGLDIEEAWRSHPISEDAAITVMNADTFVDECSYRTFGAKVYYLPYFQRVPTPDSARELYGLLYHAT-KDMTPVERAYQELRNRESEYELRFYVSAVMPHQMSRYDVFGETMNGRLLYPKTLAVEHNNVVDTAAFQSDHDGWDLLTENNRLHPVSTGWYFRETFAERDDDAAADDPRIEALIAVLSGDSIAVETLLEEYVDRIDTDENDSFPSFRVASQFAQLCALATDELLSTDDDGGAAEKLETFIEDTPALALNDQRRGAFLLGVLIGEVGGYQNYSEERSTTLIDQYPVKSITRTRIKKVTQEAIGKTITYTRN
>WP_154552740.1 [Halorhabdus sp. CBA1104]
LPDTPITSLRTIQYLYGKLYTLATAGGGTYGPYLTPDEAGDLIDTDDSLIVVRVDLSGEQPVLDGSGPIEVTRYSADLVERVGHCKYPAAAGIDHSITHQAGRNSDPEKLARYAKERLTKWATDPVVQEASGDHEDGWIVEALATLGEDDDALDRIEDELTTKLGGESTTALLTVRVKTEPDGEYQWPGDLDVFKEAMRQRKLSKLVTKNKADDSSGEATDLVTGQRTRTVGTSEDPQNYFLGKQLEKFPGLDIEEAWRTHSISEDAAVTVMNAETFVEACKYPTFGAKVYYLPYFFGRASTEEIYELYNLLYQATTEDLTPVEKACEDFQDQ-DDTALRFYVSAVMPHQMSRYDVFGETLNGRLLYPRDLARHHNRIVSTSAFNTDNENWGLLTADEALHSVSSGWYFYQTFAERDDEADADDPRIEALVSVLGGDAIAVETLLSEYVDRIIADEDDGFPSFRVASQFAQLCALATETLLTTDDDGGAAPKLESFIEDTPAIAVRNQRRGAFMLGALVGEVGSYQEYSEDRSTTLVDQFPVKSITQSRVKKVTREAIGKTLTYTRQ
>WP_158855438.1 [Halorhabdus sp. CUG00001]
LPDTPITSLRTIQYLYGKLYTLATAGGGTYGPYLTPDEAGDLIDTDDSLIVVRVDLSGEQPVLDGSGPIEVTRYSADLVERVGHCKYPAAAGIDHSITHQAGRNSDPEKLARYAKERLTKWATDPVVQEASGDHEDGWIVEALATLGEDDDALDRIEDELTTKLGGESTTALLTVRVKTEPDGEYQWPGDLDVFKEAMRQRKLSKLVTKNKADDSSGEATDLVTGQRTRTVGTSEDPQNYFLGKQLEKFPGLDIEEAWRTHSISEDAAVTVMNAETFVEACKYPTFGAKVYYLPYFFGRASTEEIYELYNLLYQATTEDLTPVEKAYEDFQDQ-DDTALRFYVSAVMPHQMSRYDVFGETLNGRLLYPRDLARHHNRIVSTSAFNTDNENWGLLTATEALHSVSSGWYFYQTFAERDDDADADDPRIEALVSVLGGDAIAVETLLSEYVDRIIADEDDGFPSFRVASQFAQLCALATETLLTTDDDGGAAPKLESFIEDTPAIAVRNQRRGAFMLGALVGEVGSYQEYSEDRSTTLVDQFPVKSITQSRVKKVTREAIGKTLTYTRQ
>WP_008524855.1 [Halorhabdus tiamatea]
LPDSPISSLRSIQYLYGKLYTLGTLGGGQYAPYLTPDAAGDLTDTDDSLIVVRMDASSDEPSLDDQGPVWVTRYSEDLVQNVAHCKYPAARGIDHSITHQAGQNSDPEKLARYSKERLTKWAVDDEVQDVADEHDDGWIIDALAALGDDEDILESIDSGVTDALGGESTTALLTVQVKTEPDGDFRWPGEIDGFMEAMRRRKLSKLVTKNKADDSSGEATDLVTGDGTRTVGTAEDPQNYFLGKQLEKFPGLDIEEAWRSHPISEDAAITVMNAETFVDECSYRTFGAKVYYLPYFQGVPTPDGARELYGLLYHAT-NDMTPVERAYQEFQNRDIDYELRFYVSAVMPHQMSRYDVYGETMNGRLLYPKTLAVEHNNVVGATAFNSKHGNWALLTGDRRLHAVSTGWYFGETFAERDDDAAADDPRIDALIAVLSGDSIAVETVLEEYVDRIDTDENDSFPSFRVASQFAQLCALATDELLSTDDDGGAAEKLETFIEDTPALALNDQRRGAFLLGVLIGEVGGYQNYSEERSTTLIDQYPVKSITRTRIKKVTQEAIGKTITYTRN
>WP_015789204.1 [Halorhabdus utahensis]
LPEIPITSLRTIQYLYGKLYTLATAGGGTYGPYLTPDEAGDLIDTDDSLIVVRVDLSGEEPALNGSGPVEVSRYSADLVERVGHCKYPAARGIDHSVTHQAGRNSDPEKLARYAKERLTKWATDSVVQEAAADHEDGWIVEALATLGEDDDALDRIEDDLTTKLGGESTTALLTVQVKTEPDGGYQWPGDLDVFNEAMRQRKLSKLVTKNKADDSSGEATDLVTGQRTRTVGTSEDPQNYFLGKQLEKFPGLDIEEAWRTHSISEDAAVTVMNAETFVEACTYRTFGAKVYYLPYFFGRASTEEIYELYNLLYQAATDDLTPVEKAYEDFQGN-DDTSLRFYVSAVMPHQMSRYDVFGETLNGRLLYPRDLARHHNRIVSTSAFNTDNENWGLLTADEALHSVSSGWYFYQTFGERDDDADADDPRIEALVSVLGGDAIAVETLLSEYVDRIIADEDDGFPSFRVASQFAQLCALATETLLTTDDDGGAAPKLESFIEETPAIAVRNQRRGAFMLGALVGEVGSYQEYSEDRSTTLVDQFPVKSITQSRVKKVTREAIGKTLTYTRQ
>WP_129069529.1 [Halorientalis pallida]
FLPRLPSSLYEIAWQYSLYDWYSAVQSPEHLAYLTPRAQSELFGEPDSLITVYADLSDATPQLGVGGPVEVTSYTAADRFRVGHSYPNASSMTDYSITTQKSALRDDAWGTNNVQDRFTDWAQSEYADAVRERVDAAAIIEGLAALGNDDEAMETLAEAFLAETEDEEFEALITVRVRLPDAEEYKLPGEIPVLNEVMVEKKSSRLESIS-VKAASGEGVGYVTGENGEVTGGSPGLFGMFGKKQREHFPNLDTDAAWRNRPLTFDMAAAVAAADSIFEDFYHGLGNRRLYVLPYLAATLDADDFACFYDRVFQPLRDFDSQLETIMRTAAHPDVWDRVRFAAVLQVT--GNPDRVYFDTLDA-SHYPAALEDAHNEVTDSSVFADDPESSPLLGVLQLTRYILYGFYFQRTTEPTRTSGDIDDDRMQRVRKLLTGGHLPMQPLLEQYIHQLVQDQREAFPKRSVVEQYTQLRALTIAGALTTTDTD-PEDRLEQFLDSHNALA-EIRHRAVFLLGGLVGRITAYQD-YNDVSSTLVRRYPVDYLTKQTVKEVTKEVLQMDNSYAEA
>WP_323677364.1 [Halorubellus sp. PRR65]
CPFETVSSLRRVQTLYGAMAEAVGTHGDDFQVYVTPGELDGFVADANSLVTVHVDLTTDTPSL---EGVSIRPLREDLVARLGFSRYPWGRGIDNSITRRGAKGSTRSTMQTYCVDCLERWTNADAVGRIAEEHPDGWIIKALQALGQQDNIEERIESELKAEIDAEAPRVVATVALRLDPLDGEYYPGQLHVLNAGMQARKEEKLARKNLAPPSRGTSSCLVTGETDDVFGTAEDPLALFTVQHTEKFPRLEKSESWRTHPISSKAALFVQSGASLIDQCRTTRGGRSVYTIPYTT-TVSEESAANIYAIIRDTDTEAMAKLQRRAEDHPE--FDSDLRFYLLSVRND-SGDINVLHEQPDATITPARTIADHHVGVTNSSTFNAVPADWAPIAVDMVAESIVSGRYAWGTVSENDADPPIDAASEWLTYSLIAGDSIPVDRLLDEYITRLNQERTSRLSENHLKAQYAQLQALAGAGKLHATTHDTDEYRLNRFLEERSAF-DDTERRSAFLAGVLVGQIATHQADKRDMNQTALAAHPAERMSGRRIRQLVIDLVDKANVYAMD
>WP_008444873.1 [Halorubrum californiense DSM 19288]
LPDRPITSLRDLQYVYGRLYTLATAGGGEYAAYLTPEKSTDLFDEPESLLYLRVDLSGDKPRLDPDQPIGVESYGEEKVKAVAHSWYNAAKGFDHSVTHRTGKNKEPEKVAEYLHERLTAWAADDVIQEAVADHEDGWIVDALAELGESEGLRERIETAVDEQLDG-KTTALTTVAVKLEPDGEYLLPGESSVFNEAMRARKRSKLVSKGEATDSIGEATDLVTGNRGPTVGTAEDPLNYFLGKQLEKFPGFDPDEAWRTHPVSEDVAVTLMNASTFVDACDYYTMGANVYYLPYFFGRVGPADARDLYGLLYDLVHAEMSPLESAYRSYQDTEVGERFRFYVAAVMEHQTKRFDVFGDSMDGTLFSPVELTRAHQRVLQSWLYDAEPDNWDIFVPSALLSILATGWYFEQTFAPADDDASADDYRIRALVAVLSDEPLDVEMVLTEYVERLLEDEGEEFPSFRVSAQYAQLCALAEAGLLTGRDDGGAETKLEKFLEQTPALADQPERRGSFLLGALVGQVTGYQQVSEGRSTTLIDQYPIKAVTESKLKRLASDVLDKNVVYSRE
>WP_128906407.1 [Halorubrum amylolyticum]
LPDRPITSLRDLQYVYGRLYTLATAGGGEYAAYLTPEKSTDLFDEPESLLYLRVDLSGDKPRLDPDQPIGVESYGEEKVEAVAHSWYNAAKGFDHSVTHRTGKNKEPEKVAEYLHERLTAWAADDVIQEAVADHEDGWIVDALAELGESEGLRERIETAVDEQLDG-KTTALTTVAVKLEPDGEYLLPGESSVFNEAMRARKRSKLVSKGEATDSIGEATDLVTGNRGPTVGTAEDPLNYFLGKQLEKFPGFDPDEAWRTHPVSEDVAVTLMNASTFVDTCDYYTMGANVYYLPYFFGRLGPADARDLYGLLYDLVHAEMSPLESAYRSYQDTEVGERFRFYVAAVMEHQTKRFDVFGDSMDGTLFSPVELTRAHQRVLQSWLYDAEPDNWDIFVPSALLSILATGWYFEQTFAPADDDASADDYRIRALVAVLSGEPLDVEMVLTEYVERLLEDEGEEFPSFRVSAQYAQLCALAEAGLLTGRDDGGAETKLEQFLEQTPALADQPERRGSFLLGALVGQVTGYQQVSEGRSTTLIDQYPIKAVTESKLKRLASDVLDKNIVYSRE
>WP_006114884.1 [Halorubrum coriense]
LLDRPMASLYDVAYLYGKLHALNTAKQDQYVERMTHESRTGYYKQEIGLFSVLVDLTGDSPIFDDVSPFVAESLDREKMLRIGFSRQGRAAGHNMSLAHDVS--KSSEDCVKYVRQLFDRWAASDSVADVAEDHDDGWILDALREVGEDDDLMDTIEDDVVDAIFGDEFNGVLSVCLKLPGTDGYVYPGEVEVLNEAMLYRWVEKMRSYSAADDASGDGRGLITGNTDEVFGLSDSPLQRYKGKMAEKFPNLVVDESWKQRPLTAEAAFAVTSGAPLLENFVQILGDTAAYYVPYVS-EPTVEQAVALYELAMGAADNAVGVIEDAATDPVNP-LYDDFQIHYVAAYTP-GNKRKFIEEEPCVDPHRVRAIQRAHTDVLTDGLVAPDEQGSKYLR-APVVTGVLTGGYFQSTFRHQSTDHGTTDLRAEVTSTTLADGQIDTDWLLAQYVPRLISEQRGELPESLLTRQYVQMQALARAGVLGDVSATNFDDRLEQFIDNHPALAKDEERRAAFLLGALVGRVAAYQN-RNGISRTVIRQHPIDAMTRRRISTTLGKLLEKNAHYSDD
>OSO97775.1 [Halorubrum ezzemoulense DSM 17463]
LQSRIPASLYEVAWQYSMFDWYSSRQSPEHLAYLTPSAKSSLFGEPDSLVVVYADLSDDSPHLEAGGPVEITTYTEDDRFRVGHAYPSTSSMTDYSITTHKNALRDDAWGTNNIRDRFTGWAQSEYAEAVLDDVAEHEILSALTELGEDQNAMERLSDSFLNLVEEEEIDALITVRIKLPGSDDWKFPGEIPILNEVMRAKKADRLQSIS-VEEASGEGTGFVSNNDSTVTGGSPGLFGMYGKKQREHFANLDTKSAWRARPLEFDTAAAVASAGSLFDDFSRGLGSRRLYILPYLAAEIEEGTFEWFYDRIYTRLRDFDDTAEDLFAEADR-AAWDKVRFAVVHQVS--GNPDRVFFNTLDG-VSPAVQLENAHNQITGSAAFDSDPESSPLLGRLSLVRYILYGGYFRRTTEPTRSSGDIDDSRMRRVRNLLTETRIDSTSLLEEYIHQLVQDQNESFPKRSVVEQYAQIHALATMGVLDTKKPDEFDARLDDFIANHGALS-GDAEQAVFTLGGLVGRISAFQS-YENVSSTLIRRYPVDYLTKQTIKEVTKEVLQMNNSYAEA
>WP_193310547.1 [Halorubrum halophilum]
LPDRPITSLRDLQYVYGRLYTLATTGGGEYAAYLTPEKSTDLFDEPESLLYLCIDLNGDEPRLDPDQPVGVESYGEEKVEAVAHSWFNAAAGFDHSVTHRTGKNKEPEKVAEYLHERLTAWSADDVIQEAAVDHEDGWIIDALATLGESEGLRERIEAAVDEQLDG-KTTALTTVAVKLEPDGEYLLPGESPVFNEAMRARKRSKLVSKGEATNSVGEATDLVTGGRGPTVGTAEDPLNYFLGKQLEKFPGFDPDEAWRTHPVSEDVAVTLMNASTFVDACDYYTMGANVYYLPYFFGRLGPADARDLYGLLYDLVHAEMSPLESAYRSYQDTEVGERFRFYVAAVMEHQTKRFDVFGDSMDGTLFSPVELTRAHQRVLQSWLYDAEPDNWDIFVPSVLLSTLATGWYFEQTFAPADDDASADDYRIRALVAVLSGEPLDVETVLTEYMERLLEDEGEGFPSFRVSAQYAQLCALAEAGLLTGRDDGGAETKLEQFLEQTPALADQPERRGSFLLGALVGQVTGYQQVSEGRSTTLIDQYPIKAVTESKLKRLASDVLDKNIVYSRE
>WP_008847067.1 [Halorubrum kocurii]
LPDRPITSLRDLQYVYGRLYTLATTGGGEYAAYLTPEKSTDLFDEPESLLYLRIDLSGDEPRLDPDQPVGVESYGEEKVEAVAHSWFNAAAGFDHSVTHRTGKNKEPEKVAEYLHERLTAWSADDVIQEAAVDHEDGWVIDALATLGESEGLRERIEAAVDEQLDG-KTTALTTVAVKLEPDGEYLLPGESPVFNEAMRARKRSKLVSKGEATNSVGEATDLVTGGRGPTVGTAEDPLNYFLGKQLEKFPGFDPDEAWRTHPVSEDVAVTLMNASTFVDACDYYTMGANVYYLPYFFGRLGPTDARDLYGLLYDLVHAEMSPLESAYRSYQDTEVGERFRFYVAAVMEHQTKRFDVFGDSMDGTLFSPVELTRAHQRVLQSWLYDAEPDNWDIFVPSVLLSTLATGWYFEQTFAPADDDASADDYRIRALVAVLSGEPLGVETVLTEYVERLLEDEGEEFPSFRVSAQYAQLCALTEAGLLTGRDDGGAETKLEQFLEQTPALADQPERRGSFLLGALVGQVTGYQQVSEGRSTTLIDQYPIKAVTESKLKRLASDVLDKNIVYSRE
>WP_009762285.1 [Halorubrum lacusprofundi]
LPDRPITSLRDLQYVYGRLYTLATAGGGEYAAYLTPEKSTDLFDEPESLLYLRVDLSGDKPRLDPDQPIGVESYGEEKVEAVAHSWYNAAKGFDHSVTHRTGKNKEPEKVAEYLHERLTAWAADDVIQEAVADHEDGWIVDALAELGESEGLRERIETAVEEQLDG-KTTALTTVAVKLEPDGEYLLPGESSVFNEAMRARKRSKLVSKGEATDSIGEATDLVTGNRGPTVGTAEDPLNYFLGKQLEKFPGFDPDEAWRTHPVSEDVAVTLMNASTFVDACDYYTMGANVYYLPYFFGRLGPADARDLYGLLYDLVHAEMSPLESAYRSYQDTEVGERFRFYVAAVMEHQTKRFDVFGDSMDGTLFSPVELTRAHQRVLQSWLYDAEPDNWDIFVPSALLSILATGWYFEQTFAPADDDASADDYRIRALVAVLSGEPLDVEMVLTEYVERLLEDEGEEFPSFRVSAQYAQLCALAEAGLLTGRDDGGAETKLEQFLEQTPALADQPERRGSFLLGALVGQVTGYQQVSEGRSTTLIDQYPIKAVTESKLKRLASDVLDKNVIYSRE
>WP_256417737.1 [Halorubrum laminariae]
LPTRPISTLRDIQYLYGRLYTLATAGGGEFSAYLTPDESRDILNEPESLVALQIDLAADGTASLAEEPVFVTSLTEQLVPAVAHCDYDSSAGIDHSITHRTGQDKSPDKIAGYLVDRLTRWAVDDVVEEIAADHEDGWLIDSLASLGKDESLSERIQTATESQLDG-TTTALTTIRVRPPGSDKYFYPGETDVFQVAMRARKLSKLVDKNAASNSTGSAVDFITGEESQTVGMAEDPLNYFLGKQHESFPGLDPEEAWRSHPISEDGAVTIINAQTFIDSCSYRALNMRVYYLPYFFGRPTTEKALALYDILYNVYQNDLTPVEAAYRSYRGDTSDLELRFYVGAIRYQQAKRFDVFGDTLDGALMYPVDLSDSHQTVIESPLFTARHPDWDLLTPTSQLRSIATGWYLTQTFPDLEPNTSPDDYRIEALVGILSGEPLLVEELLDAYTQAITDSAGDDHPSLTVASQFAQLTALANADLLKTNDDGGATEKLESFINDTPAINEDAQRRSAFLLGVLIGQVSGYQESKENRATTLVDQYPIKGLTIKKFKRTLHEAVDKDIVYSRD
>WP_004046328.1 [Halorubrum saccharovorum]
LPDRPIASLRDLQYLYGRLYTLATAGGGEFAPYLTPEKSTDLFGEPESLAILRVDLTGDDPKLDPKHPVEFQSYSREDVEAVAHAWYDAARGFDHSITHRTGAGKEPEKVAEYLYQRLTYWAADEVIQKAAAEHEDGWIVEELAELGDRDGVKETIVDAVKRQLEG-STTALTTVAVKLEPDRDYELPGATTVFNEAMRTRKRSKLVSKNAATNSIGQATDLVTGQDGPTVGTAEDPLNYFLGKQLEKFPGLDPDEAWRSHPVSEDVAVTLMNASTFIDVCSYYTLESNVYYLPYFFGQPTPGDARELYTALYKVADEDLTPVEQMYSDYNPQPDGDRLQFYVAAVLQHQTKRYDVFGDEMNASLMHPVELAREHCAILSSWAFDDTHEEWSLLRTETMLGLIAGGTYFQSTFATPDDDVSADDLRIQALVASLSGGSIPVERVLEEYADRLIEESDEGFPSMFVAMQHAQLCAFAAAGLLTGEDDGGAAQKLEQFLDDTPALAENPQRRGGFLLGVLVGQVSSYQQSSENRSTTLVDQYSIKSVTGSKIERLASDVLDKNVVYSRE
>WP_121597956.1 [Halorubrum sp. Atlit-26R]
LPDRPITSLRDLQYVYGRLYTLATAGGGEYAAYLTPEKSTDLFDEPESLLYLRVDLSGDKPRLDPDQPIGVESYGEEKVEAVAHSWYNAAKGFDHSVTHRTGKNKEPEKVAEYLHERLTAWAADDVIQEAVADHEDGWIVDALAELGESEGLRERIETAVDEQLDG-KTTALTTVAVKLEPDGEYLLPGESSVFNEAMRARKRSKLVSKGEATDSIGEATDLVTGNRGPTVGTAEDPLNYFLGKQLEKFPGFDPDEAWRTHPVSEDVAVTLMNASTFVDACDYYTMGANVYYLPYFFGRLGPADARDLYGLLYDLVHAEMSPLESAYRSYQDTEVGERFRFYVAAVMEHQTKRFDVFGDSMDGTLFSPVELTRAHQRVLQSWLYDAEPDNWDIFVPSALLSILATGWYFEQTFAPADDDASADDYRIRALVAVLSGEPLDVEMVLTEYVERLLEDEGEEFPSFRVSAQYAQLCALAEAGLLTGRDDGGAETKLEQFLEQTPALADQPERRGSFLLGALVGQVTGYQQVSEGRSTTLIDQYPIKAVTESKLKRLASDVLDKNIVYSRE
>WP_137692291.1 [Halorubrum sp. CGM5_25_10-8B]
LPDSPIGSLRDLQYLYGKLYTLATTDGGKYAPYLTPDAADDLLDTDDSLIVVRVDLSGDEPQLDSRGPVWITRYTKDHIPLAGHCYYQRGAGIDHSITHKSGQDKSPERLGEYAKHRFTRWPSEDAVQDLVEDHSGGWIITDLNKIGENDELIEEIKTSVQRQIDGDQ-TSLITVKIKTEPDGEFQWPSELEILMEGMRRQRLSKLVTKNKAKDSSGQAVDIVTQQNTRTVGTAQDPINYYLGKQVEKFPGLDIDEAWRSHPISEDSALTLMKAEQFIETCAYRTFGAKVYYLPYVFGTPSVEELYELYAILYNSAVENKTPIERAYDKQQDIFGEDRLRFYITAVMPHQNSRYDVFGETLNGKLHFPKELALSHNRLVKVSAFNRANEKWELLETDNQLHSVSTGWYFYQTFAERDDEADADDPRIKALVSVLSGDALSVEILLEEYVNRIIDDQTDGFPSFLVASQFAQICALADNQLLKADDDGGAAPKLESFINETPALSVTSQRRGAFLLGALVGDIGSYQEYSEDRSTTLVDQYPVKSITRSRIKKVTQETVAKTLTYTRQ
>WP_123621583.1 [Halorubrum sp. CSM-61]
LPDRPIASLRDLQYLYGRLYTLATAGGGEFAPYLTPEKSTDLFGEQESLAILRVDLTGDEPALDPDRPVEFRSYTREDVEAVAHAWYDAARGFDHSVTHRTGAGKEPEKVAEYLYQRLTYWAADEVIQEAASEHEDGWIVESLAALGERDGVEETILDAVNKQIEG-STTALTTVAVKLDSDGNYELPGSTTVFNEAMRARKRSKLVSKNAATNSIGQATDLVTGRDGPTVGTAEDPLNYFLGKQLEKFPGLDPDEAWRSHPVSEDVAVTLMNASTFIDACSYYTLESNVYYLPYFFGRPTPTDARKLYTALYRVVNEDLTPVERMYSKYTHDSNADRLQFYVAAVLQHQTKRYDVFGDEMNASLMYPVELAREHCAVLSSWAFDAEHEEWSLLRPKAMVGSIAGGNYFRSTFATPDDDVSADDLRIQALVASLSGGSIPVARLLEEYADRLVQESDEGFPSMFVAMQHAQLCAFAAAGLLAGEDDGGAARKLEQFLDDTPALAENPQRRGGFLLGVLVGQVSSYQQSSENRSTTLVDQYSIKSVTGSKIERLASDVLDKNVVYSRE
>OYR84182.1 [Halorubrum sp. E3]
LPDRPITSLRDLQYVYGRLYTLATTGGGEYAAYLTPEKSTDLFDEPESLLYLRIDLSGDEPRLDPDQPVGVESYGEEKVEAVAHSWFNAAAGFDHSVTHRTGKNKEPEKVAEYLHERLTAWAADDVIQEAAADHEDGWIVDALATFGEGEGLRERIEAAVDEQLDG-KTTALTTVAVKLKPDGEYLLPGESPVFNDAMRARKRSKLVTKGEATNSVGEATDLVTGGRGPTVGTAEDPLNYFLGKQLEKFPGFDPDEAWRTHPVSEDVAVTLMNASTFVDACDYYTMGANVYYLPYFFGRLGPTDARDLYGLLYDLVHAEMSPLESAYRSYQDTEVGERFRFYVAAVMEHQTKRFDVFGDSMDGTLFSPVELTRAHQRVLQSWLYDAEPDNWDIFVPSALLTILATGWYFEQTFAPADDDASADDYRIRALVAVLSGEPLDVETVLTEYVERLLEDEGEEFPSFRVSAQYAQLCALTEAGLLTGRDDGGAETKLEQFLEQTPALADQPERRGSFLLGALVGQVTGYQQVSEGRSTTLIDQYPIKAVTESKLKRLASDVLDKNIVYSRE
>WP_137694493.1 [Halorubrum sp. SP9]
LSDSPIGSLRDLQYLYGKLYTLATTGGGEYAPYLTPDAAGDLVDTDNSLIVVRVDVSGDEPRLDELGPVQVTRYTEDLVQNVGHCKFSAAAGIDHSVTHQAGRNSNPEKLARYAKERLTRWATDEVVTEAADEHQDGWIIEELATLGQNETALETIEETLTRKLGGESATSLLTVRVKAEPDGEYQWPGDMDVFREAMRQRKLSKLVTKNKADDSSGDATDLVTGSPARTVGTSEDPQNYFLGKQLEKFPGLDIEEAWRSHPISEDAAITVMNADTFVEACTYRTFGAKVYYLPYVFGRLAPEKVHRLYELLYRTVEDETTPIEDAYEEERRKIEEQDFRFYISAVMPHQMSRYDVFGETLNGRLHYPKQLAIRHNEFVQVSAFNRDNQNWGLLETDEQLHAISTGWYFRQTFAERDDDADADDPRIEALVSVLSGEAIAVDVLLEEYVTRIIDDQTDGFPSFLVASQFAQLCALADEDLLQTTDDGGAAPKLESFINKTPALSVTSQRRGAFLLGALVGDIGSYQEYSEDRSTTLVDQYPVKSITRSRIKKVTQETVAKTLTYTRQ
>WP_053772991.1 [Halorubrum tropicale]
LPDRPITSLRDLQYVYGRLYTLATTGGGEYAAYLTPEKSTDLFGEPESLLYLRIDLSGDEPRLDPGQPVGVERYGEEKVEAVAHSWFNAAAGFDHSVTHRTGKNKEPEKVAEYLHERLTAWAADDVIQEAAADHEDEWIVDALAVLGESEGLRERIEAAVDEQLDG-KTTALTTVAVKLEPDGESLLPGESSVFNEAMRARKRSKLVSKGEATDSIGEATDLVTGNRGPTVGTAEDPLNYFLGKQLEKFPGFDPDEAWRTHPVSEDVAVTLMNASTFVDACDYYTMGANVYYLPYFFGRLGPAGARDLYGLLYDLVQAEMSPLESAYRSYQDTEVGERFRFYVAAVMEHQTKRFDVFGDSMDGTLFSPVELTRAHQRVLQSWLYDAEPDNWDIFVPSALLSTLATGWYFEQTFAPADDDASADDYRIRALVAVLSGEPLDVEPVLTEYVERLLEDEGEEFPSFRVSAQYAQLCALAEAGLLTGRDDGGAETKLEQFLEQTPALADQPERRGSFLLGALVGQVTGYQQVSEGRSTTLIDQYPIKAVTESKLKRLASDVLDKNIVYSRE
>WP_089385707.1 [Halorubrum vacuolatum]
MHDRLPATLYEVAWQYTLFEWYSTQQSPEYLAYLTPNAKSNLFGERDSLLIAYVDLSDVYPKLAEGGPVELATYTEADRFRVGHSYPKRGLMTDYSLTTHKGGVSGS--GTNTLRDRFTSWPVSEAADQVRAEAADRAILDGLATLGQDDEVMDQLSDAFLDLVEDEELEVLITVRVKLPGEEEWKFPGEVPVLNEVMRVRKQAKLENIN-VDDASGQGVGLVSDEPGRVTGGSPGVFSMYGKQQREHFPDLDTTSAWRIHPLRFDTAAAVSLADSLFDNFHRGLGNRRLFLLPYLAVELDPETFEWFHDRVYTRLRDFDETVSGFFGDADP-DYWDSVRFAVVHRIS--GNPARVFFDTIDG-VSPALQLENAHNDVTGSAVFAADPDKSPLLGRLNLVRYILYGGYFRRTTEPTRNSGDIDDSRMERVRNLLTGTPIDASRLLEHYIHQLVQDQHKLF-RRNVVEQYAQIHALAAVGGLDTSNPTEFEERLDEFIESHEALS-GASEQAIFTLGALVGRITAYQS-RKNITSTLVRRYPVDYITKQTVKEVTKGTLQMDNTYAEA
>WP_254270589.1 [Halorussus aquaticus]
HPGGPISSLRRLEVLYGAITEAAEGKISKYDLYYTPGELDEFVVEDRYLVTLEVDVTGDSPEL---NGISADPLQPSDVDKLGYARYPWGRGIDHSLTERGAKGWDLDKTVRYSSEKLEKWSNASAVGRVADENPDGWVIRDLQTLSSRDDIADEIEQHLRPAFPSADPRVVATVAIKLDPENGYYYPGQLPILNDGMVARKNHKLATKNVPSPSKGEGTCMVTGERGEVFGTAEDPLAFFTVQHSEKFANLKKVESWRSHPVSSEAALLLQSGTSLVENCSRTRDGLRVYTLPYVV-DCDHESAEWLYGAIEDA---SIHRIQQHAENVDES-FAEALRFYVIGVRND-SGDINVLHEVPNVDIYWPREVGKAHLDVLESSLFGSAPDGWRHIAEEDVVKAITSGSYARDTLAFSDADPTSNDPREWLVTALLTGESVPVDKLLSQYVERIGSVMDPNFPTYLVLTQYAQLEALARADLLSAPADGNHKYRLERFLEERDALQDNDERRGAFLFGVLLSQLADHQSRERDMSRTLRNQHPADRLTTDRIQRVYSDLTQRSGVYAGE
>WP_128478287.1 [Halorussus pelagicus]
LPDRPVTSLRDIEALYGELYALAELGSDEYAKYRTPDAAATLLGMDQSVLVVRLDLRGETPAFDEEDSVEVQMYRDDLVPMLAHSKYASARGVDHSLTHQSGRDNSAEKLAVHATDRFTRWPTEDAVRETAERHEDGWLLDVLADLGEDDEMMDTLEATAESEVPP-EATMLVTVRVALDAAAEYHYPGEFEVFQEAMAARKTRKFKAKNEAKDAVGDGVCFVSDTEESVYGVVDDPMKSYLSKQAEKFPRFDSDESWRTQPLSRDAAIAAQNAETFLDACQYSGSGVSVYYLPYLRKTPNAETAQRLFELLAALDGSTRTPIERAYEDYPAS--RDALRYFVLVVHKYQKDRWRLVAGSGDVSAAETSKLGEAHRNVLNGPTFGPEVESWGLLDAPQYTGLVSEPSYFFRTCAETDEDPSADDLRFRATVAAISGESIRVESLLESYVERIGDEFDAGYPDRLVASQYAQLAALADRGVLDASR---EIEALDDFIDRHPAIEDNHERRGVFLLGALVGRLTQHQR-YKGKSMTAVKRHPVDGLTKHNVVRTATEVVDLNHTYWSE
>WP_253480949.1 [Halorussus salilacus]
LPDRQVTSLRDIEALYGELYTLATAGGGEYAKYLTPDAAEDLLG-KPSVLAVRVDLRGETPTLDADRPVVCWQYTEDLIPRLSHSKYASARGVDHSLTHKSGRDNEREKLAAHARDRLTRWPTEDAVREVAEDHDDGWLVDALATLGESESVRDAISGS--DRIPD-ERTMLVTVAFRLDASEKWHLPGEFEVFQEAMAARKTRKFKAKNEADDAVGLGTCFVNDTDEAVYGVVDDPLKSYLSKQAEKFPRFDSDESWRTQPMGRDAAIAAQNAETFLDACQYSGAGASVYYLPYLRKTPDADDAKRLFTVLAKLTNVSRTPVERTYESADGV--PDHLRYAVLVVHKYQKDRWRLVAGSTNVSDVETSKLGAAHRAVLEGPSFGDGNDEWALTNPSAFTGMVSKPGYFFRTCAETDDDPSADDLRFRATVAAISGGTIRIESLLESYVERLAEEFDTWFPRDLVASQYAQFAALAERGVVEASG---EIEKLDEFIDRHPALEENYERRGAFVLGALVGRVTQYQR-YEDKSMTAVKRHPIDNLTKHNVARTATDVVGLNVTYGSE
>WP_163524189.1 [Halorussus sp. MSC15.2]
HPGGPISSLRRLEVLYGAITEAAEGEISKYDLYHTPGELDEFVVENRYLVTLEVDVTGDSPEL---NGISADPLQPSDVAKLGYARYPWGRGIDHSITERGAKGWNIDKTVRYSSEKLEKWSNASAVGRVADENPDGWVIRDLQTLSSRDDIADEIEQHLRPAFPSADPRVVATVAIKLDPENGYYYPGQLPILNDGMVARKNHKLATKNVPSPSKGEGTCMVTGERGEVFGTAEDPLAFFTVQHSEKFANLKKVESWRSHPVSSEAALLLQSGTSLVENCSRTRDGLRVYTLPYVV-DCDHGSAEWLYGAIEDA---SIHRIQQHAENVDES-FAEALRFYVIGVRND-SGDINVLHEVPNVDIYWPREVGKAHLDVLESSLFGSAPDGWRHIAEEDVVKAITSGRYARDTLAFSDADPTSNDPREWLVTALLTGESVPADKLLSQYVERIASATNPNFPTYLVLTQYAQLEALARADLLSTPDDGNYKYRLERFLEERDAFQDNDERCGAFLFGVFLGELANHQSYNRDMNRTLRDQHPADRITAERMHRVYPDLQQRSGVYANG
>WP_153952331.1 [Halosegnis longus]
LPDSPVGSLRDLQYLYGKLYTLATTGGGEYAPYLTPDAAEDLIDTDRSLVVVRVDLSGEEPRLDDRGPVWITRYTDDLVTKVAHCYFAKGAGIDHSITHKSGQRKSPEKLGKYATDRLTRWPTEDAVAELAGEHDDGWIINKLAAAGESEELVQNVKQEVKRQLDGEKTTAVLTVQIRREEDGEYLWPGELDVIMEGMRRQRLSKLVTKNKADDSSGEATDIVTGAKTRTVGTADDPQNYFLGKQREKFPGLDIEQAWRSHPISEDAAVTVMNADAFTDACSFYALGARVFYLPYPFGTITPEGARDLYRLLYAILDHGLNPVEKAYDKTREGGDGSELRFYVSAVLAHQTSRYDVVGETLNGKLFYPRHLAQTHNQVVKTEPFLD-NENWALLSGDEQLGSVTGGWYFTQTFADHDDDAEEDDPRIDALVAVLSGESIAVEQLLDEYTDRITTETND-FPSFLVASQFAQLCALANDELLSTTDDGGGEAKLESFIEQTPAIATTDQRRGAFLLGALVGAVGNYQGYDLGRSTTLIDQFPVKSITQTRIKKVTQEAIGKTVTYTRE
>WP_276236225.1 [Halosegnis marinus]
LPDGPISSLRRIQALYGALAEAEAGDAGEFGLYYTPGDLSGYVTDTRYLATAHVDLTGESPEL---TDVSVRPLQPSDVDMLGYARYPPGRGIDHSITHRGAKGSDSEQTVGYLKQRLYRWTNGGAIGELADEHPDGWVITQLAALGGKDDIEEQLTQHVEQEFPATEPRVTATVAITIDPGVGEFYPGQLHVLNAGMRARKLEKLSRKNLDPPSRGQGACMVTGKEAEVFGTAQDPLAFYTVQHAEKFPHLSKSDAWRSHSISAEAALLIQSGGAFVDECSRTRGGIRVYTLPYFV-DCSVDDAIDLHRLITG----SIGDYHDQGEELFPD-AVERLRFYVIGVRND-SGDINVLFEEPSVTAYWPRRVAQAHTTTINSTTFDSTDSSFRHLGQNTMLRAVVDGTYARDTLERPFEEPVSDDPREWLTQSLLTGQEIPVERLLSEYVARLEDETDLQYGTYVLYVQIAQLEALARAGLLVSQTDGESEYRLARFIDERPALADNPERRGVFLAGVLLGQLAHHQRRNRDMNQTLRDMHPAHRMTGARLSRLFPELISKSSAYATE
>WP_179911482.1 [Halosimplex rubrum]
LPDRPVTSVRDLQSLYGRLYALGRGLTGEYGPFLSPDAAADLVG-EERLVVVRVELADDEVAL-ADDPVRVVPYVEEDLSHVAHAKFEAARGVDHSITHLSGQTNGPEKHADHAVERFTRWPSEDAVREEASDHDDGWLLDALDELGGDDDAMERVAEAVAEVTR--EGQYLHTVAFGFEGDATWHLPGEVEVLQEAMVRRKTTKFRAKNEAEDASGDGTCYVGDTDEEVYGVVDDPLKWYLSKQMERFPRFDPDQSWRTQGLGREAAIAAQNATTFLDACAEPAPGVSAFYFPYFERTPTVGDADELYSTLVRQTEGDENAVASLYDDLQDEEPAEDLRFVLMVVEKYQKDRWRLLAFEPNGTVHYGLELAEKHQDALNSPLFGEDREEFALLAPLEWLNVVTGVGYFARTCAPPDDDPSSDDLRFRATADVVGGHRIEAASLLSAYVDRIAERFDPPFPGTAVAEQHAQLTALANGDLLATDADGGETERLDEFIERHDALA-DGERQGVFALGALVGRISRYQR-SKNRSMTAVTRHPIDKISRHNVTQVATEVIDANVVYSEE
>WP_092907927.1 [Halostagnicola kamekurae]
IPDRPIASLRDIEVLYGALYTLGRGLTGPYGAYLTPDAAADQIG-NETLVVIRVDLRGDKATP-GDPPVTLKMFPEDLVPLVAHSKFSAAMGVDHSITHQSGQTNGPEKHSDHAFERLDRWPTEDAVIEAASEHDDGWLIETLAELGDDNSAETNIRDTVKSIVSE-EGQLLHTVAIAFDDNETWHYPGEIEVLQEAMAARKTGKFRAKNEAEDASGDGTCFVFDTDETVYGVVDDPMKHYLSKQMEKFPALDADRSWQTQGLGRDAAIRAQNADTFLDACTIPAPGTSAFYLPYPTGEIDAESARGIYQLLSEQVNAEFSPVGNKYRKLKATGKLDAIRFSLVIVNKYQKDRWRVLAATPTASTHIIEDITQQHRAVLDSRWVSKEREKFPLLSIESLSNVVSSVGYLSETCLGDDADPGSDDFRFRGTATIASGKQLRVKELFGEYVAKLVDRFDPPFPTATFAQQYVQLNALRACGLLTAND---AQEQFEQFIEDHPALS-DKTRKGVFALGALVGRISRYQS-REGKSMTAVKQYPIDNLTKHNIRRIATEVVDSNIVYSDE
>WP_050050668.1 [Halostagnicola sp. A56]
LPEQPISSLRDIQHLYGRLYTLATAGGGEYAAYLTPDQANDLIGTEESLIVVRVDLSGEQPSLDSDNPVWVTQYSDDLVQQVAHCKYNAARGIDHSITHRSGRNSDPEKLARYACERLTKWVTDEDVQNVAEEHPDGDVIRGLAAVGDDESNLEQIRSAVQAELGG-STTALLTVQVRRKADADYEWPGDVTVFNEAMRARKLSKLVSKGQATNSAGQATDLINGERTRTVGTAEDPLNYFLGKQMEKFPGLDPDEAWRSHPISENGAVTLMNAEEFVDACSYRTFNADVYYLPYFLGRPTPEETYPLYSALYQVTQADITPVQKFYDWFRKHDFEGRLRFYVAAVMKHQMSRFDVYGETLNGRLHYPTEVGKRHEQITDSWVFDEDYEEVALTDPHSLHEMVASGSYLYRTFPFTDDDAAVDDERIDVYVSILAGDPVPRSQLINAYVERLLDWDGEEVPQLLIASQFAQLCALENADLVTADNDGGATDKLESFINQTDGL-DNPERRGAFLLGILIGQIGTYQQGYHDRSTTVIDQYPIKSMTKTKVKRITQEVIDKDIVYSRE
>WP_138782689.1 [Haloterrigena sp. H1]
LPDRPISSLRDIQHLYGRLYTLSTAGGGDYAAYLTPDQANDLIGEEESLIVVQVDLSGDRPALDADGPVKITQYTEDLVQKVAHCKYNAARGIDHSVTHRSGRNSDPEKLARYACERLTKWATDDVVQDVVDEHPDGEVIRGLATVGDEESNLDRIRSVVKAELGG-STTALLTVQVRREAGADYEWPGDVPVFNEAMRARKLSKLVSKGQATNSAGQATDLISGERTRTVGTAEDPLNYFLGKQMEKFPGLDPDEAWRSHPISEDGAVTLMNAEEFVDACSYRTFNADVYYLPYFLGRPTPAETYNLYAALHSVTQADMGPVQTLYDELGDHNSEGRLRFYVAAVMKHQMSRFDVYGETLNGRIHYPTAVGERHEQITGSWVFDENHEEWSLTT-QDFREMIGSGAYLYRTFPFTDEDATVDDERIDVHVSILAGDPVPRTQLVSAYVERLLDRDGDDVPELLIASQFAQLCALENADLVTTDADGGATEKLESFIEQTDGL-DDPERKGAFLLGTLVGQVGTYQQGYHDRSTTVIDQYPIKSMTKTKIKRITQEVIDKDVIYSRE
>WP_256532681.1 [Halovivax cerinus]
LLDGPITSLRRIQTLYGALAEASSGDLPEFGLYYTPGELDGFTTDKRYLITVEVDLTADNVTT-EDVTIDVDFLEPETVGKLGFARYPWGRGIDHSITRRGAKGSDADTAATYCIDCLERWTNADAIGEVAETHPDGWIIKLLQELGADEAVQETIENQLQERYTDDE-RVVATVSLRLGPEPGWFYPGEIGVLNAGMKARKDDKLASKQVSTPSRGESACMVTGDRSEVFGTAEDPLAFFTLQHAEKFEGVQREQAWRSHPVSSDAALLIQSGSSLVDACRTTRNGLGVYTLPYFV-DTDERDAEELYYALERLQEFPMFFLEKTIEEEAGREKADTLRFYVISLRND-SGDINVIHEVPDVSPYWPRTIASAHRTVLHSSAFGPSVENWQPITPDDVVNSIVSGRYAWGTMPKMAGDAMADDLAEWLTYALLTGADIPVERLLAGYVERIEQEYRDRLPTNHIKTQFAQLEALARAGLLTGDSDDDIRYRLEQFIEDRESLAENAHRESAFLIGVLVGMVSHHQTSTRQMNRTVVDKYPPTQVTIDRLVRVWPELAEKDDVYAKD
>WP_247730104.1 [Halovivax limisalsi]
LPDGPITSLRRIQTLYGALAEASSGDLPEFGLYYTPGELEGFTTNKRYLITVEVDLTAETVTA-EDVNVDVDFLEPETVGKLGFARYPWGRGIDHSITRRGAKGSDTDAAATYCIDCLERWTNADAIGEVAKTHPDGWVIQLLQELGTEEVVQEKIRDLLHERYTDDE-RVVTTVKLRLDPETGWFYPGEIGVLNAGMKARKDDKLASKQVSTPSRGESACMVTGDRTEVFGTAEDPLAFFTLQHAEKFEGIRREQAWRSHPVSSDAALLIQSGSSLVDACRTTRNGLGVYTLPYFV-DTDERDAEELYHALERLQEFPMFFLEKTIEEEAGREKAESLRFYVISLRND-SGDINVIHEVPDVSPYWPRKIASAHRTVLHSSAFGPSVENWQPITPDDVVNSIVSGRYAWGTMPVMAGDAMADDLSEWLTYALLTGAEIPVERLLSGYVERIEQEYRDRLPTNHIKTQFAQLEALARAGLLTGDSDGDSRYRLEQFIEERESLADNPHRKSAFLFGVLVGMVSYHQSDTRDMNRTVVDQYPPTQVTIDRLVRVWPELAEKSDVYAKD
>WP_006165794.1 [Natrialba chahannaoensis]
LPNSPVGSLRDIQYLYGKLYTLATTGGGEYAPYLTPDAASDIIDTDDSLIVVRVDVSGDEPTLDATGPVWATRYTENLVQNVGHCKYPAARGIDHSVTHQAGRNSDPEKLARYAKERLTKWATDDVVTDVSEEHPEGWIIDDLATLGENEATLEAIEDAVVTGLGGESTTALLTVQIKTEPNGDYRWPGQIDAFREAMRQRKLSKLVTKNKADDSSGDATDIVTGRSARTVGTSEDPQNYFLGKQLEKFPGLDIEEAWRSHPISEDAAVTVMNAETFVEACTYRTFGTKVYYLPYFFGRPTPEKAYELYKLLYQAATDKDTPIEDAYERQREAIDETDLRFYVSAVMPHQMSRYDVFGETLNGRLQYPRELAFTHNRLVDASAFNSVTDSWGLLASNNRLNSVSTGWYFYQTFAERDDAADADDPRIEALVSVLSGDTIAVETLLEEYVQRIIDEQTDGFPSFLVASQFAQLCSLADGKLVTTNDDGGADAKLESFIENTPALSVANQRRGAFLLGALVGDIGSYQEYSEDRSTTLVDQYPVKSITQSRIKKVAQETIAKTLTYTRQ
>ELY96632.1 [Natrialba chahannaoensis JCM 10990]
VPDRPVSSLYDVACLYTACDRYSRLAESEAVSKVTV--ATDLLPESNSIVAARVDLSGQDPEL-ADSPVGVQNYTEDNRFKLGYLKNRTSSATDYSITNHSGTIAHDSWGNRFLRGRFEVWPHRDGAQKIAESHPDGEIIHQLAALGEDEDAMEELAEALLNTVDFEETRALVTVKIRLEDDGDFLWPGEIPVLNEAAYECRREHFRDGISDAEPTGEGTGFITGTDGHVIGGSPGILGQFGKLQPELFPDLNKDDAWRSRPLKPKTAIVVDRFGSIIDEFYTGFQGVRFYLLPYPETELTAETFSRFYTDVYKRLEGFEDEIIELFERKVDIDGYDWLRVYGLSVAKG-LDPTQVFVDEPAISLGSLTDLEAAYHNL--GISLQESVERTDYVRPQDVAKEVLGGRWFYSTIATSPDPPAPDDAFLSLAGNLVKGNKINADQLIELFTLKIEREFRNEFPSNVVLGQYARLIALANTNLLSESNTTGDETRLEHFIEEHDALA-TPEARAVFLLGGLVGRLTAFQH-RENVSRKLVEQHPPSSITKQSITSVTCQVMEKNETYAQM
>WP_006653096.1 [Natrialba hulunbeirensis]
LPDSPIGSLRDIQYLYGKLYTLATTGGGEYAPYLTPDAAGDIIDTDDSLIAVRIDVSGDEPTLDMIGPVQVTRYTETLVQNVGHCKYPAARGIDHSVTHQAGRNSDPEKLARYAKERLTKWATDDVVTNAATEHPDGWIIEDLAALGTDEATLEDIEDAVVTRLGGESTTALLTVQIKTEPNGDYRWPGQIDAFREAMRQRKLSKLVTKNKADDSSGDATDIVTGRSARTVGTSEDPQNYFLGKQLEKFPGLDIEEAWRSHPISEDAAVTVMNAETFVEACTYRTFGTKVYSLPYFFGRPTPEKAYELYKLLYQAATDKDTPIEDAYERQREAIDETDLRFYVSAVMPHQMSRYDVFGETLNGRLQYPRELAFTHNRLVDASAFNSITDSWGLLASNNRLNSVSTGWYFYQTFAERDDAADADDPRIEALVSVLSGDTIAVETLLEEYVQRIIDEQTDGFPSFLVASQFAQLCSLADGKLVTTNDDGGADAKLESFIENTPALSVANQRRGAFLLGALVGDIGSYQEYSEDRSTTLVDQYPVKSITQSRIKKVAQETIAKTLTYTRQ
>MFP8954200.1 [Natrialbaceae archaeon A-arb3/5]
LPDSPIGSLRNLQYLYGKLYTLATTGGGEYAPYLTPDAAGDLVDTDQSLIAVRVDVSGEEPTLDEYGPVRVTRYTENLVQNVSHCKYPAARGIDHSVTHQAGRNSDPEKLARYAKERLTKWATDEVVTDAAAEHPDGWIIDALGTLGEDETALETIEDAIVTALGGESATALLTVQVKTEPNGGYRWPGEIDAFLEAMRQRKLSKLVTKNKADDSSGDATDIVTGNAARTVGTSEDPQNYFLGKQLEKFPGLDIEEAWRAHPISEDAAVTVMNAETFVEACTYRTFGAKVYYLPYFFGRATPDNAYELYGLLYQAATDEETPIERAYEDQRASIDETDLRFYVSAVMPHQMSRYDVFGETLNGRLHYPRELAFTHNRLVDASAFNSINDSWGLLRSNSRLNAVSTGWYFYQTFAERDDAADADDPRIQALVSVLSGESIAVETLLEEFVQRIIDDQTDGFPSLLVASQFAQLCALAKSTLLSTTDDGGADGKLESFINNTPALSIANERRGAFLLGALVGDIGSYQEYSEDRSTTLVDQYPVKSITNSRIKKVAQETIAKTLTYTRQ
>WP_285928881.1 [Natrialbaceae archaeon AArc-T1-2]
LPDSPTGSLRDLQYLYGKLYTLATTGGGEYAPYLTPDAAGDLIDTDDSLIVVRVDISGPEPRLDHLGPVWLTRYTEGLVQQVSHCKYPAARGIDHSVTHQAGRNSDPEKLARYAKERLTKWATDGVVREAADAHEDGWIVERLAELSED--ALETIEEGVKKSLGGESATALLTVQVKTESDGEYRWPGEIDVFLEAMRRRKLSKLVTKNKADDSSGDATDLVTREPSRTVGTSEDPQNYFLGKQLEKFPGLDIEEAWRSHPISEDAAVTVMNAGVFVEACTYRTFGAKVYYLPYFFGRPTPEKARDLYRVLHDAASTDLTPVERAYEN-REEFDEDYLRFYISAVMPHQMSRYDVFGETLNGQLHYPKQLAFTHNRLVEASAFATENEKWELLAGDNRLHAVSTGWYFYQTFAGRDDTADADDPRIQALVNVLSGEPIAVDVLLEEFVSRISSEETDGFPSFLVASQFAQLCALADGDLLTTSDDGGADAKLESFIQETPALAVTAERRGAFLLGALVGDIGSYQEYSEDRSTTLVDQYPVKSITRSRIKKVTQETIAKTLTYTRQ
>WP_130169941.1 [Natrinema altunense]
RPPDPITSLRRVQALYGALAEAASGDAEEFGLYYTPGELEGFTTEKRYVISVEIDMTGETVTA-ADIDISVDFLDSRTVDRLGFARYPWGRGIDHSITRRGAKGSDADTATTYCIDCLERWTNADAIGEIAETHPDGWVIQLLQELGEDEDVQNEIAALLEERYTDNE-RVVATVQLKLEPEAGWFYPGEVHVLNAGMKARKDQKLATKNIKTESRGESACMVTGEEGEVFGTIEDPLALFTVQHAEKFEGLKKKESWRSHPVSSNAALLLQSGSSLVDACRTTRNGLGVYTLPYFL-EMDERKADALYNAIDSLETSQMYQLEWAVESEEDPELAEQLRFYVISLRND-SGDINVLHEVPDVSLYGPKRIGEAHDEVLHTSAFGTNVENWQPITSNDVVNAIVSGRYAWGTMPDMGGDAMADDLAEWLTYVLLTGESIPVKRLLEAYVDRIEQELTDRLPTNQIKTQFAQLEALARAELLEGGPDGDIKYRLETFIEGRDSLAANPDRQSAFLIGVLVGMVSSHQTNMRNMNRTVVDQYPPDRMTLEKIVTVWPELVHKSKVYAKD
>WP_008452268.1 [Natrinema gari]
LPERPVSSLRDIQHLYGRLYTLATAGGGDYAAYLTPDQANDLIGAEESLIVVRVDISGDRPALDADEPVKITQYAVDLVQKVAHCKYNAARGIDHSVTHRSGRNSDPEKLARYACERLTKWATDDVVQDVADEHPDGEVIRGLATVGDEESNLDRIRSAVKAELGG-STTALLTVQVRREAGADYEWPGDVPVFNEAMRARKLSKLVSKGQATNSAGQATDLISGERTRTVGTAEDPLNYFLGKQMEKFPGLDPDEAWRSHPISEDGAVTLMNAEEFVDACSYRTFNADVYYLPYFLGRPTPAESYNLYAALHSVTQADMGPVQTLYDELGDHNSEGRLRFYVAAVMKHQMSRFDVYGETLNGRIHYPTDVGQKHEKVAESWVFDEDHEEWALTAPQKVREMVASGAYLYRTFPFTDEDATVDDERIDIHVSILAGDPVPRHQLISAYVERLLDRDGDDVPELLIASQFAQLCALENADLVTTDTDGGATEKLESFIEQTDSL-DDPERKGAFLLGTLVGQVGTYQQGYHDRSTTVIDQYPIKSMTKTKIKRITQEVIDKDVVYSRE
>WP_179261417.1 [Natrinema halophilum]
LPNSPIGSLRDLQYLYGKLYTLATTGGGEYAPYLTPDAADDLIDTEDSLIAVRVDVSNDQPRLDNIGPIQLTRYTDGLVQQVSHCKYSAARGIDHSVTHQAGRNSDPEKLARYAKERLTAWAMDDVVQKVAGAHDDGWIIDQLAELAENEQVLESIEDGVIKSLGGESATALLTVQVRTEPNGEYRWPGEIDVFLEAMRERKLSKLVTKNKANDSSGDATDLVTGRPSRTVGTSEDPQNYYLGKQLEKFPGLDIEEAWRSHPISEDAAVTVMNAEAFVEACTYRTFGTKVYYLPYFFGRISPEKAYNLYGLLYRALSGDTTPIEDAYIKRRELIDEADLRFYVSAVMPHQMSRYDVFGETLNGRLQYPRELAFTHNRLVEISAFNTQNESWDLISTNQRLHSVSTGWYFYQTFGERDDAADADDPRIEALVSVLGGEPIPVEILLGEYVDRIISEETDEFPSFLVASQFAQLCALADGDLLTTTDDGGAETKLESFIEDTPALTVTSERRGAFLLGALVGDIGSYQEYSEDRSTTLVDQYPVKSITRSRIKKITQETIAKTLTYTRQ
>WP_092935996.1 [Natrinema hispanicum]
LLGRPMASLYDVAYLYGKLHALNTAKQDRYVERMTHESRTGYYEQEVGLFSVLVDLTGDSPTLDDVAPFVAESLDREKLLRVGFSRQGRAAGHNMSLAHDVS--KSSEDCVKYVRQLFDRWAASDSVSDVAEDHNDGWILDGLKEVGEDGDLMDTIEDEVVDAIFGDEFSGVLSVRLKLPDTDGYVHPGEVEVLNEAMLYRWVEKMRSYSEADDASGDGRGLITGDTDEVFGLSDSPLQRYKGKMAEKFPNLVVDESWQQRPLTAEAAFAVTSGGPLLENFVQILGDTAAYYVPYVP-EPTVEQAVALYELAMEAADNAVGVIEDASTDPINP-LYDDLQIHYVAAYTP-GNKRKFIEEEPCVDPDRIRAIKEAHTNVLTDGLVAPDEQGSKYLR-APVVTGVLTGGYFQSTFRHQSTDHGTTDLRAEATSTALADGQMDPDWLLAQYVPRLISEQRSELPESLLTRQYVQMQALARASVLGDAATTDFDDRLAQFIDNHPALAEDEERRAAFLLGALVGRVAAYQS-RNGISRTVIRQHPIDAMTRRRVNTTLGKVLEKNAHYSDD
>WP_092935916.1 [Natrinema hispanicum]
LPERPISSLRDIQHLYGRLYTLATAGGGDYAAYLTPDQANDLIGAEESLIVVRVDLSDDQPTLDADEPVKITQYTDDLVQKVAHCKYNAARGIDHSVTHRSGRNSDSEKLARYACERLTKWATDDIVQDVADEHPDGEVIRGLATVGDEESNLDRIRSAVKAELGG-STTALLTVQVRREAGADYEWPGDVPVFNEAMRARKLSKLVSKGQATNSAGQATDLISGERTRTVGTAEDPLNYFLGKQMEKFPGLDPDEAWRSHPISEDGAVTLMNAEEFVDACSYRTFNADVYYLPYFLGRPTPAETYNLYAALHSVTQADMGPVQTLYDELGDHNSEGRLRFYVAAVMKHQMSRFDVYGETLNGRIHYPTAVGERHEQITESWVFDENHKEWSLTT-QDFREMVGSGAYLYRTFPFTDEDATVDDERIDVHVSILAGDPVPRTQLVSAYVERLLDRDGDDVPELLIASQFAQLCALENADLVTTDADGGATEKLESFIEQTDGL-DDPERKGAFLLGTLVGQVGTYQQGYHDRSTTVIDQYPIKSMTKTKIKRITQEVIDKDVVYSRE
>WP_076145386.1 [Natrinema saccharevitans]
LPERPISSLRGIQHLYGRLYTLATAGGGDYAAYLTPDQANDLIGAEESLIVVRVDLSGDRPALDADEPVKITQYADDLIQKVAHCKYNAARGIDHSVTHRSGRNSDPEKLARYACERLTKWATDDVVQDVADEHPDGEVIRGLATVGEEESNLDRIRSAVKAELGG-STTALLTVQVRREASVDYEWPGDVPVFNEAMRARKLSKLVSKGQATNSAGQATDLISGERTRTVGTAEDPLNYFLGKQMEKFPGLDPDEAWRSHPISEDGAVTLMNAEEFVDACSYRTFNADVYYLPYFLGRPTPAEAYNLYAALHSVTQADMGPVQTLYDELGDHNSEGRLRFYVAAVMKHQMSRFDVYGETLNGRIHYPTEVGERHEQITGSWVFDENHEEWSLTT-QDFREMIGSGAYLYRTFPFTDEDATVDDERIDVHVSILAGDPVPRTQLVSAYVERLLDRDGDDVPELLIASQFAQLCALENADLVTTDADGGATEKLESFIEQTDGL-DDPERKGAFLLGTLVGQVGTYQQGYHDRSTTVIDQYPIKSMTKTKVKRITQEVIDKDVVYSRE
>WP_049992248.1 [Natrinema salifodinae]
LLDRSMASLYDVAYLYGKLHTLNAVRAERHIEHMTHESRQDYYDQEVGLISVLVDLTGDEPSFD--TMFVAESLDREKMLRVGFSRQPRTSGHNMSIAHDAS-EKDASKCPGYLEKMFSSWAQSDPVVDVADEHPDGWVLEQLATIGDDNDLIDQLVDA-EEFVFGDEFSGVVSLKLRLPETDGYVYPGEVDVVNEATRQRWIAKMREYSEAKDSTGESRGLVTGEDGEVFGMSDSPLQRYQGKMAEAFPNLDPDESWRNRPLTLDATFAVLSGTLLLENFVQILGDTTAYYVPYVP-NPTVEQAVALYELAMDAADNAVSVVEDAATNPINP-LYDDLQIHYVASYTP-GNKRKFIEEEPCVDPKRIRAIQEEQTEVLRGSLLTPDDQGSKYLRPTVVITGVLTGGYFQSTFRHQSTDHGTTDIRAEATSTSLADGHIDPDWLLKQYVPRLISEQRNELPESLLTRQYVQMQALARAGILGNASTTDFDDRLEQFIDSHPALAEDEERRAAFLLGALVGRVAAYQS-RKGISRTVIRQHSIDAMTRRRFTATLSKVLEKNAHYSDN
>WP_273737843.1 [Natrinema soli]
LPERPISSLRDIQHLYGRLYTLATAGGGDYAAYLTPDQANDLIGAEESLIVVRVDFSGEYPTLDRDEPVRITQYTDDFVQKVAHCKYNAARGIDHSVTHRSGRNSDREKLARYACERLTKWATDDVVQGVADDHPDGDLIHGLATVGEDEDALDRIREAVQTELGD-STTALLTVQIRHETGGEFEWPGQIPVFNEAMRARKLSKLVSKGQATNSAGEATDLISGERTRTVGTAEDPLNYFLGKQMEKFPGLDPDEAWRSHPISEDGAVTLMNAEEFVNACSYRTFNADVYYLPYFLGRPTPEETYNLYAALHRVIQADMGPVQMLYDEFGDHAPEGRLRFYVAAVMKHQMSRFDVYGETLNGRIHYPTEVGQRHEQITGSWVFDGDHEQWALTT-EDLREMVASGAYLYRTFPFTDEDATVDDERIDVYVSILAGDPVPRTQLVSAYVERLLDRDGDGVPELLIASQFAQLCALENADLVTTEADGGATEKLESFIEQTDGL-DDPERKGAFLLGTLVGQVGTYQQGYHDRSTTVIDQYPIKSMTKTKIKRITQEVIDKDIVYSRE
>WP_049900276.1 [Natrinema sp. J7-1]
LPERPVSSLRDIQHLYGRLYTLATAGGGDYAAYLTPDQANDLIGAEESLIIVRVDISGDRPALDADEPVKITQYAVDLVQKVAHCKYNAARGIDHSVTHRSGRNSDPEKLARYACERLTKWATDDVVQDVADEHPDGEVIRGLATVGDEESNLDRIRSAVKAELGG-STTALLTVQVRREAGEDYEWPGDVPVFNEAMRARKLSKLVSKGQATNSAGQATDLISGERTRTVGTAEDPLNYFLGKQMEKFPGLDPDEAWRSHPISEDGAVTLMNAEEFVDACSYRTVNADVYYLPYFLGRPTPAESYNLYAALHSVTQADMGPVQTLYDELGDHNSEGRLRFYVAAVMKHQMSRFDVYGETLNGRIHYPTDVGQKHEKVAGSWVFDEDHEEWALTAPQKVREMVASGAYLYRTFPFTDEDATVDDERIDIHVSILAGDPVPRHQLISAYVERLLDRDGDDVPELLIASQFAQLCALENADLVTTDTDGGATEKLESFIEQTDSL-DDPERKGAFLLGTLVGQVGTYQQGYHDRSTTVIDQYPIKSMTKTKIKRITQEVIDKDVVYSRE
>WP_014863256.1 [Natrinema sp. J7-2]
LPERPVSSLRDIQHLYGRLYTLATAGGGDYAAYLTPDQANDLIGAEESLIIVRVDISGDRPALDADEPVKITQYAVDLVQKVAHCKYNAARGIDHSVTHRSGRNSDPEKLARYACERLTKWATDDVVQDVADEHPDGEVIRGLATVGDEESNLDRIRSAVKAELGG-STTALLTVQVRREAGEDYEWPGDVPVFNEAMRARKLSKLVSKGQATNSAGQATDLISGERTRTVGTAEDPLNYFLGKQMEKFPGLDPDEAWRSHPISEDGAVTLMNAEEFVDACSYRTFNADVYYLPYFLGRPTPAESYNLYAALHSVTQADMGPVQTLYDELGDHNSEGRLRFYVAAVMKHQMSRFDVYGETLNGRIHYPTDVGQKHEKVAGSWVFDEDHEEWALTAPQKVREMVASGAYLYRTFPFTDEDATVDDERIDIHVSILAGDPVPRHQLISAYVERLLDRDGDDVPELLIASQFAQLCALENADLVTTDTDGGATEKLESFIEQTDSL-DDPERKGAFLLGTLVGQVGTYQQGYHDRSTTVIDQYPIKSMTKTKIKRITQEVIDKDVVYSRE
>ELZ16933.1 [Natrinema thermotolerans DSM 11552]
LPERPISSLRDIQHLYGRLYTLATAGGGDYAAYLTPDQANDLIGAEESLIVVRVDLSGDRPALDADEPVKITQYAADLIQKVAHCKYNAARGIDHSVTHRSGRNSDPEKLARYACERLTKWATDDVVQDVADEHPDGEVIRGLATVGEEESNLDRIRSAVKAELGG-STTALLTVQVRREASADYEWPGDVPVFNEAMRTRKLSKLVSKGQATNSAGLATDLISGERTRTVGTAEDPLNYFLGKQMEKFPGLDPDEAWRSHPISEDGAVTLMNAEEFVDACSYRTFNADVYYLPYFLGRPTPAETYNLYAALHSVTQADMGPVQTLYDELGDHNSEGRLRFYVAAVMKHQMSRFDVYGETLNGRIHYPTEVGERHEQITGSWVFDENHEEWSLTT-QDFREMVGSGAYLYRTFPFTDEDATVDDERIDVHVSILAGDPVPRTQLVSAYVERLLDRDGDDVPELLIASQFAQLCALENADLVTTDTDGGATEKLESFIEQTDGL-DDPERKGAFLLGTLVGQVGTYQQGYHDLSTTVIDQYPIKSMTKTKIKRITQEVIDKDVVYSRE
>WP_005576677.1 [Natronobacterium gregoryi]
LPDSPIGSLRDLQYLYGKLYTLATTGGGEYAPYLTPDAAGDLVDTESSLIVVRVDVSGGEPKLE---PVRVTRYTENLVQKVSHCKYSAARGIDHSVTHQAGRNSDAEKLARYAKKRLTKWATDDIVTDAADTHPDGWIVDQLAVLAEDEDALETIEDAVVQELGGDSATALLTVQVKTDGGGDYRWPGDIDVFLEAMRQRKLSKLVTKNKADDSSGDATDIVTGQPARTVGTSEDPQNYFLGKQRETFPGLDIEEAWRAHPISEDAAVTVMNAETFVEACTYRTFGTKVYYLPYFFGRPTAERAYELYGLLYQAATDMETPIEDAYATRRGKLGENDLRFYVSAVMPHQMSRYDVFGETLNGQLHYPTELAFAHNEVVGASAFNSDTESWDLLTDTTRLNSVSTGWYFYQTFAERDDAADADDPRIEALVNVLSGEPIAVEMLLEEYVQRIIDEQTDGFPSLLVASQFAQLCALADEKLLTTTDDGGGDAKLESFIENTPALTVANERRGAFLLGALVGDIGSYQEYSEDRSTTLVDQYPVKSITQSRIKKVAQETIAKTLTYTRQ
>WP_255192063.1 [Natronobeatus ordinarius]
LPDSPIGSLRDIQYLYGKLYTLATTGGGEYAPYLTPDAADDLIDTDDSLLVVRVDVSGSEPRLDQLGAVWSTRYTEGLIEKVGHCYFQRGAGIDHSITHKSGKNKSPERLGEYAKHRFTRWPSEDAVQHLIKEHPDGWIIDRLAEVADNEALLTEIKEEVQRQISGDQ-TALITVQVKTESNEGYQWPADVDVLMEGMRAQRLSKLVTKNKASDSSGEAYDLVTRERSRTVGTAQDPINYYLGKQREKFPGLDIEEAWRSHPISEDAAVTVMNAEEFVEACTYRTFGTKVYYLPYFFGQPTPEKARKLYGLLYRTAVDDMTPVEKAYEEYKQHFDETALRFYVSAVMPHQMSRYDVFGETLNGRLHYPRQLAIAHNHLVKTSAFVSENEKWELLASNNRLRAISTGWYFYQTFAERDDTADADDPRIQALVNVLSGEPIAVDVLLEEFVSRISSEETDGFPSFLVASQFAQLCALADGDLLTTFDDGGADAKLESFIEETPALAITDERRGAFLLGALVGDIGSYQEYSENRSTTLVDQYPVKSITRSRIKKVTQETIAKTLTYTRQ
>WP_263020516.1 [Natronobiforma cellulositropha]
LPETPIGSLRDVQFLYGKLYTLATTGGGEYASYLTPDAADGLVDTDDSLLVVRVDVS-SEPALDAVGPVQLTRYTADLVQPVGHCKYAAARGIDHSITHQAGQNSDPEKLARYAKERLTKWPTDDVVSDVAETHPEGWIIDRLAELGAEEQTLERIEAEVIDELGGESATALLTVQVKTERDGEYRWPGEIDVFLEAMRQRKLSKLVTKNKANDSSGEATDLVTETPARTVGTAEDPQNYYLGKQLEKFPGLDIEHAWRSHPISEDAAVTVMNAETFVEACTYRTFGAKVYCLPYFFGRSTVEKAYKLYNMLYRVTTEEQTPIEDAYKRERDEYEENTLRFYVAAVMPHQMSRYDVFGETLNGRLHYPKELAIEHGRIVETSAFNTDNEKWNLLSERDRLNAITTGWYFHQTFAERDDAAEADDPRIEVLINVLSGEPTAVELLLEEYVERIITEQTSGFPSLLVASQFAQLCAMADDELLTMNDDGGAAAKLESFIEQTPALVVNDQRRGAFLLGALVGDIGSYQEYSENRSTTLVDQYPVKSISRSRIKKVTQETIAKTLTYTRA
>WP_250585921.1 [Natronocalculus amylovorans]
WSGQSITSLRRVQALYGAIEESQSSYEEEFQLYVTPGELEGFTTEENRLVTIKIDLTDASPQL---DGIDVGPFRPEMVDRLGFSRFPWGRGIDHSITRRGAKGSTRGTVSTYCVDCLERWTNADAIGRVANEHPDGSIIQSLQSLGLEDGIEEEIEQELWSHFGEDEPRVVATVAIQLDPINGYYYPGQLHVLNAAMRARKEEKLAEKNSDIPSRGDGTCLVTNRSTEVFGTVDDPLAFFTVQHAEKFPELKKKNAWRAHPVSSEAALLMQSGASLFEQCRRTRHGRSIYTVPYFT-QTDSHCAKILRHVVTATHKSLMAEIQREIEREGDEDILENLRYYVIAIRND-SGDINVLHEVPDATIQPVRALAESHLDVLFGSTFNAVPKNWQPISEDPIINSITSGFYTFGTLARPDEDPSTDDPSEWLTFSLLTGQQITANRLLSEYVERLAQERAKRVSEKHLKAQYTQLEALARADQLTAPEDGEAEYRLKRFIEERPALDDNAQRRGAFLAGVLVGQLGNYQSSKRDMNRTVLIQYPAEQMSGPRITRFVPDLIQKTHVYASE
>WP_306760225.1 [Natronolimnohabitans sp. A-GB9]
VPDRPLSSLYDIACLYTACDRYERLTEPEAVSKVSV--ATELLAESNSIIAARIDLSGSEPTL-AETPIEVQSYTRENCFQLGYLKNRAGAATDYSITNHSGSIAHDTWGSRFLRGRFEEWPNRPGAQAVAEEHSDGWIIDLLSQLGEDEDAMEELTEALLESVEFEETRALVTVKIKLEPDGEFLYPGEIPVLNEAAYECRREHFRDGISDSDPTGTGTGFITDSDDRVTGGSPGVLGQFGKKQPELFPDLNKDDAWRSRPLTPEAAVVVDRFGSIIDEFYTGFQGVRFYMLPYPETAITPETFQRFYSDVYKQLVEFQDEVVRLFEDEVDTDGYDWLRVYGLYVAKG-LDPTQVFVDEPSVSLGPLTDLEAAYHNL--GVALQESIERTDYVRPQNVAKEVLSGRWFYSTIAQSPDPPSPDDPFLTLSGKLVRGDKISADTLLDLFVLKIEREFRDSFPSNVVLGQYARLTALANADLLLENHTPGEESRLESFIDDHDALA-TPEARAVFLLGGLAGRLTAFQH-KEEVSRKVVEQHPPSSITKQSIPSVASQILEKNETYAQM
>WP_178918097.1 [Natronomonas gomsonensis]
MQNRIPASLYEVAWQYSLLGWYSAVESPKHLTYLTPRAKSELFGEEDSLIVAYVDLSDENPSLEDGGPVEITTYTADDRFRIGYSRPDTNQ-TAHSITTHQDTLEDAWYGRGNLQDRFNRWIDSEYAETVREEAENRQILDALSELGDNENEMDRLADRFLQLAEDAEYDALLTVAIRTPGGSEYRFPGEIEVLNEVMYEKKLNRLDSIS-VEDASGDGTGYVTGDANEVTGGSPGLLGMNGKKQREHFADLDTTNAWNARPLEFDTAAAIASAGSLFNDFYRGLRNRRIYILPYIAAEISPETFEWFYRRIYARLQAFDDVLEELFIEASQ-VSWDDVRFAVVHQVT--GNPERVYFDTLDG-MAPATELEDAHNQATSSPLFESGPDSSPLLGVLKLARYILYGGYFRRTTEPTRSSGSLDDSQMRPVRNLLTGTQIDARSLLEEYIHQLVQDQRDPFPKRSVVEQYVQLRALDDIGALDTTNTTEYSARLTDFIENHDALD-GMTEEAVFVLGGLVGRISAYQD-YKNVSSTLIRRYPVDYLTKQTVKEVTKEVLQMNNSYAEA
>WP_411714359.1 [Natronomonas sp.]
LLDRPMASLYDIAYLYGKLHALNTAKQDRYVERMTHESRSGYYEQEVGLFSVLVDLTGDSPTLDDVSPFVAESLDHEKMLRVGFSRQGRAAGHNMSLAHDVSGEETREKCEKYAKQLFDRWAASDSVADVAGDHDDGWILEGLRDVGEDGELMASIEDGVVDAIFGDEFSGVLSVRLNLPGTDGYVYPGEVEVLNEAMRYRWIEKMRSYSEADDASGDGWGLITGDTGEVFGLSDSPLQRYKGKMAEKFPNLVVDESWQQRPLTTEAAFAVSSGVPLLENFVQILGDTAAYYVPYVP-EPTVEQAVALYELAMDAADNVVGVIKDAATDPVNP-LYDDLQIHYVAAYTP-GNKRKFIEEEPCVDSDRIRSIKRAHTNVLKDGLVDPDERGSKYLR-APVVTGVLTGGYFQSTFRHQSTDHGTTDLRAEATSTALADGQIDPDWLLTQYVTRLISEQRSELPESLLTRQYVQMQALARAGVLGDASTIDFDDRLEQFIDSHSALAEDEERRAAFLLGALIGRVAAYQS-RNGISRTVIRQHPIDAMTRRRISTTLGKVLEKNAHYSDN
>WP_411715419.1 [Natronomonas sp.]
LPESPVGSLRDLQYLYGKLYTLATTGGGEYAPYLTPDAADDIVDTDDSLIVVRVDVSGAEPRLD-IEPVSVTRYTENLIQQVGHCKYPAARGIDHSVTHQAGRNSDPEKLARYAKERLTKWATDDVVTKTAEEHSDGWIIERLAELGDGEAALETIMEAVTRKLGGESATALLTVQVKTESDGEYRWPGEIDVFREAMRQRKLSKLVTKNKANDSSGDATDLVTGLPARTVGTSEDPQNYFLGKQLETFPGLDIEEAWRSHPISEDAAITVMNAEPFVEACTYRTFGTKVYYLPYVFGQLVPEKVYRLYELLYRTVEDEAIPIENAYEKEREKIEERNVRFYISAVMPHQTSRYDVFGETLNGQLHYPKELALSHNRLVEVSAFNRENENWGLLETDEQLRSVSTGWYFRQTFAERDDDADADDPRIEALVCVLSGEAIAVDVLLEEYADRIIDEQTDGFPSFLVASQFAQLCALADTDLLKTADDGGAAPKLESFINETPALSVTNQRRGAFLLGALVGDIGSYQEYSEDRSTTLVDQYPVKSITRSRIKKVTQETVAKTLTYTRQ
>WP_008164964.1 [Natronorubrum sulfidifaciens]
LPDSPIGSLRDIQYLYGKLYTLATTGGGEYAPYLTPDAAGDLVDTDDSLIVVRVDVSGDKPKLDHLGPVQLTRYTDALVQQVSHCKYPAARGIDHSVTHQAGRNSDPEKLARYAKERLTKWATDDVVTKASIAHEDGWIIEQLAELGEDGDTLETIEDGIVTSLGGESATALLTVQVKTEQDSEFRWPGEIDVFLEAMRQRKLSKLVTKNKADNSSGDATDLVTGEPSRTVGTSEDPQNYFLGKQLEKFPGLDIEEAWRSHPISEDAAVTVMNAETFVEACTYRTFGAKVYYLPYFFGRPTPEKARKLYELLYQAAIDDTTPIENAYEEYRERIDENGLRFYVSAVMPHQMSRYDVFGETLNGQLHYPKELAFTHNRIVETSAFTTNNKKWDLLAADDLLHAVSTGWYFYQTFAERDDAADADDPRIKALVSVLNGEPISIEVLLEEYVSRIISEETDGFPSFLVASQFAQLCALADGDLLTTTDDGGAEAKLESFIQETPALAVTNERRGAFLLGALVGDIGSYQEYSEDRSTTLVDQYPVKSITRSRVKKVTQETIAKTLTYTRQ
>SIS20385.1 [Natronorubrum thiooxidans]
LLDRAYSSIYDIAHLYGRLHSTYLSLKQKYVQRLTPEARPDYFEQEIGMASVPVDVSDGNVRIDPTTSLYTEPIDREKLLRVGYSRQDRARGHNMSLAHDIT-DKSPAKCAGYITDLFTQWLRSDVASEVAAGHPDGDLIECLASFKADA--LSELEETVQAEFFPDGFTGVLSLRIRTEKDGRFQYPGEFEVLNEVTKRRWVANMRSYSEAKDSSGTATDFVTGEHGEVFGLSDSPLERHQGKMAESFPNLSPDESWRNRPLSSDTAFAVITGSSIVKQFVHLLRDTRLYVIPYLA-NPGPKEAVALYDLARKAIDDIVSVLSDELTDRSSR-LYDDVQLYYSVVYEP-GRKSKILMEEPSVSVRKIRAIADAHTELLGSNLLVRRYDGSEYLMSDAVFSGLLNGGYFASTFFDRKANYGASDPWTTATRQCLGDTRLNPEWLMDQYVPRLEQEQRSPVPDSLLTRQYVQYQALARAGVLGMPGDSNFEQRLDQFIEAHPALAQNGERQGAFLLGALVGRLAAYQTPKKDLSRTVMRQHPIDSLTLQRFSTTLSQVLDKNVVYSEE
>WP_312912691.1 [Natronosalvus caseinilyticus]
LPNRPISSLRDLQYVYGRLYTLATAGGGEYAAYLTPEKSTDLFDEPESLLYLRVDLSGDEPGLDPDRPVGVERYGEGKVEAVAHSWYDSARGFDHSVTHRTGKNKEPEKVAEYLHERLTAWAVDDVIQDAAADHEDGWIINELATLGETENIRERIETAIDEQLDG-KTTALTTVAVKVEPDGKFLLPGKSPVFNEAMRARKQAKLVSKGEATDSVGDATDLVTGHSGPAVGTAEDPLNYFLGKQLEKFPGFDPDQAWRTHPVSEDVAVTLMNASTFVDACDYYTMGANVYYLPYFFGRLGPEDARDLYQVLYELVHADMTPIESAYRSYQDTEVGKRFRFYVAAVMEHQTKRFDVFGDSMDGTLFSPVELTRKHEQVLQSWLYDAEPDNWDIFVSSTLLSTLATGWYFEQTFATG-DDASADDYRIRALVAVLSGEPLDVKAVLTEYVDRLLEDEGEEFPSFRVAAQYTQLCALADAGLLTGREDGGAETKLEQFLDQTPALDEQPERRGSFLLGALVGQVTGYQQVSEGRSTTLIDQYPIKAVTESKLKRLASDVLNKNVVYSRE
>WP_330990110.1 [Salarchaeum sp. III]
LPDSPIASLRDLQYLYGKLYTLATAGGGEYAPYLTPDAAGDLVDTDDSLIVVRVDLSEDAPQLDETGPVEVTRYTDELVAAVAHCKYPAARGIDHSITHQAGKNSDPEKLARYANERLTKWATDDVVQGAAADHEDGWIVDALAELGENETVLETIENEVERELDGESATALLTVRVKTETGGDYEWPGAVDVFQAAMRARKLSKLVSKGQATESAGDAVDLVTGEGARTVGTAEDPQNYYLGKQLEKFPGLDVDEAWRTHPVSEDAAITLMNAETFVEACTYRTFGAKVYSLPYFFGTPDPASARELYGMLYRNT-EEMTPVELAYDERAGVDKDDDLRFYVSAVMPHQMSRYDVFGETLNGRLLYPKELAVEHNFMTRTALFESRNEKWGLLASDGMLDSVSTGWYFTQTFAERDDAADADDPRIEALIDVLSGDPLSVDTLLEEYVERIMADENDRFPSFRVASQFAQLCALATDELLTTNDDGGPASKLATFIESTPALVINDERRGAFLLGALVGEVGSYQGYSEDRSTTLIDQYPVKSITRTRVKKVAHEAIAKTVTYTRG
>WP_145843261.1 [Salarchaeum sp. JOR-1]
LPDRPITSLRDLQYVYGRLYTLATAGGGEYAAYLTPEKSTDLFDEPESLLYLRVDLSGDKPRLDSDQPIGVESYGEEKVEAVAHSWYNAAKGFDHSVTHRTGKNKEPQKVAEYLHERLTAWAADDVIQEAVADHEDGWIVDALAELGEREGRRERIETAVDEQLDG-KTTALTTVAVKLEPDGEYLLPGESSVFNEAMRARKRSKLVSKGEATDSIGEATDLVTGDRGPTVGTAEDPLNYFLGKQLEKFPGFDPDEAWRTHPVSEDVAVTLMNASTFVDACDYYTMGANVYYLPYFFGRLQPTEARELYRMLYAVVREDMTPIQHVYQQFQNDEYGERFRFYVAAVMEHQTKRFDVFGDTLDGSLLSPVELIGSHIDVLESPLFDVHPESWDIFVPHALLGTLATGWYFEQTFAPADDDASADDYRIRALVAVLSGEPLDVEAVLTEYVERLLEDEGDEFPSFRVSAQYAQLCALAEAGLLTGRDDGGAETKLEQFLEQTPALGEQPERRGSFLLGALVGHVTGYQQVSEGRSTTLIDQYPIKAVTESKLKRLASDVLDKNIVYSRE
>WP_141464392.1 [Salinadaptatus halalkaliphilus]
LPNSPIASLRDIQYLYGKLYTLATTGGGEYASYLTPDAAGDLVDTDDSLVVVRIDISGEDPTLDTIGPVQLTRYTESLVQNVSHCKYPAARGIDHSITHQAGRNSDPDKLARYAKERLTKWATDDVVIDVAEEHPDGWIIEDLAALSEDETTLEAIEDAVTTSLGGESTTALLTVQVKTEPNGDYRWPGEIDAFLEAMRQRKLSKLVTKNDADDSSGDATGIVTGQPERTVGTSEDPQNYFLGKQLEKFPGLDIEEAWRSHPISEDAAITVMNADTFVEACTYRTFGTKVYYLPYFFGRPTPEKAYRLYNLLYQAATNDETPIERAYIDHREKVDERDLRFYVSAVMPHQMSRYDVFGETLNGRLQYPRELAFTHNRLVDTSAFNSINDSWGLLTSDSRLNSVSTGWYFYQTFAERDDAADADDPRIGALVSVLSGDAIAIEVLLEEYVQRIIDDQTDGFPSFLVASQFAQLCSLADSKLLRTTDDGGADDKLESFIESTPALSVATQRRGAFLLGSLVGDIGSYQEYHEDRSTTLVDQYPVKSITNSRIKKVTQETIAKTLTYTRQ
>WP_221169843.1 [Salinarchaeum sp. IM2453]
LPNSPVSTLRSIQFFYGKLYTLGTLGGGKYAPYLTPDAADDIVDTEDSLIVVRVDLSGEEPSLDERGPVWVTRYSDNLVEKAAHCKYPPARGIDHSVTHQAGRNSGPEKLARYAKERLTKWPTDDVVQTVAEEHDEGWVINGLATVGKDEDLLVQIEEGVKTALGGESTTALLTVQVKTAVDEGYRWPGEIDGFMEAMRQRKLSKLVTKNKANNSSGEATDIVTGQISRVVGTAEDPQNYFLGKQREKFPGLDIEEAWRTHPISEDAAVTVMNADPFVEACTYRTFGAKVYYLPYFRGEPQADHARQLYDLLYRAATTDMTPVERAYREFKFD-REHELRFYVSAVMPHQMSRYDVFGETLNGRLLYPLSLAKRHENIIESSAYNSQNDSWDLLTKDNRLRSVSTGWYFSQTFVDRDDTASADDPRIKALVSVLSGGSIAVETLLKEYVDRIDADENDKFPSWRVASQFAQLCALADEELLSTADDGGSAEKLETFIEDTPALAINDQRRGAFLLGVLIGEVGAYQNYSEDRSTTLIDQYPVKSITGARIKKITQEAIGTTITYTRN
>WP_114578405.1 [Saliphagus sp. LR7]
LPESPIGSLRDVQYLYGKLYTLATTGGGDYAPYLTPDAAGDLIDTDQSLIAVRVDVSGNEPRLDSIGPVTVTRYTGDLVQKVSHCKYPAARGIDHSVTHQAGRDSDPEKLARYATERLTKWAADDVVAETAANHTDGWIVDRLAELGNNEDALDTLENAVTINLGGESATALLTVQVKTESDGEYRWPGEIDVFLDAMRRRKLSKLVTKNKADDSSGEATDIVTGRPARTVGTSEDPQNYFLGKQLETFPGLDIEEAWRSHPISEDAAVTVMNAEAFVEACTYRTFGAKVYYLPYFFGRPTPENARELYELLHRAATDDATPIEEAYETFKHEDREVALRFYVSAVMPHQMSRYDVFGETLNGRLQYPKALAVAHNRLVRTSAFNTRNEKWGLLNGDEQLRSVATGWYFYQTFADRDDAADADDPRIEALVNVLSGEATAVDVLLEEYVERIVDEQTDGFPSFLVVGQFAQLCALATAELLKTVDDGGAATKLESFIEDTPALAVASERRGAFLLGALVGDIGSYQEYSEDRSTTLVDQYPVKSISRSRIKKVAQETIAKTLTYTRQ
>WP_151099557.1 [Haloarcula sp. CBA1130]
LPDSPIGSLRDLQYLYGKLYTLATTGGGEYAPYLTPDAAGDLIDTDNSLIVVRIDVSGDKPQLD-LDPVLVTRYTDDLVQQVGHCKYAAAAGIDHSVTHQAGRNSDPEKLARYAKERLTKWAVDEVVTEAADNHSDGWIIERLAEVGEDESALETIEERITQKLGGESATSLLTVQVKTESDGGYQWPGDLDVFNEAMRQRKLSKLVTKNKANDSSGDATDLVTGLPARTVGTSEDPQNYFLGKQLEKFPGLDIEEAWRSHPISEDAAITVMNAETFVEACTYRTFGAKVYYLPYVFGRLAADKVHRLYELLYQAVEEETTPIENAYKRERDKIEEQDFRFYVSAVMPHQMSRYDVFGETLNGRLHYPKQLAITHNQFVEVSAFDRDNQNWGLLETDEQLHAVSTGWYFRQTFAERDDDADADDPRIEALVSVLSGQPIAVDVLLEEYVSRIIDDEGDGFPSFLVASQFAQLCVLADEDLLQTADDGGAAPKLESFIDETPALSMTSQRRGAFLLGALVGDIGSYQEYSEDRSTTLVDQYPVKSITRSRIKKVTQETIAKTLTYTRQ
>WP_008576917.1 [Haloferax sp. ATCC BAA-646]
LQSRIPASLYEVAWQYSLFDWYDATQSPEHLAYLTPRAKSGLFGEDDSLVTVFVDLSDTSPALADGGPVTLGTYTESKRFRVGHAYPSTSNMTDYSITTHKGALRDDAWGTNNIQDRFTSWAQSEFAEAVRSEAEDAAILKGLAALGNDDDAMDSLADAFLDLVEDEEIDALITVAVLFPGTDDYKYPGEIGVLNDVMRAKKADRLESIS-VEEASGEGTGYVTGKSNTVTGGSPGLFGMYGKKQREHFSNLDTKSAWRSRPLEFDTAAAVSVARSLFADFYRGLGSRRLYVLPYLAAEVDPGAFEWFYERVYKRVQEFDETLDELFTDTKR-DAWDQIRFAVVHQVT--GNPDRVFFDTLDG-VSPVLELDDAHSDVVGSAVFTGDPSSSPLLGLQNRTRYILYGGYFRRTTEPTRSSGSLDDSRMSRVRNLLTDTRIDTDELLEQYLHQLVQDQNEEFPKRSVVEQYAQLRALSSIGALDTINTDQYSDRLDSFIETHEALD-SDPKVAVFTLGGLIGRISAYQS-YKNVSSTLIRRYPIDYLTKQTVKEVTKEVLQMNNSYAEA
>WP_115820203.1 [Haloferax sp. Atlit-16N]
WDERPVTSLRRVQTLYGAIAEARSGGGEEFQLYVTPGELDGFTTDGPKLVTVYVDLT-DEPTL---DGVEATTFRQDDVPKLGFSRYPWGRGIDHSITRRGAKGSPVSTATTYCVDCLRRWTNADAVGRVVDEHPDGWIIEGLQSIGQRDGLKDDLEGLLKQSFDGG-ARVTATVAIKLDTDDGYYYPGQLHVLNAGMRARKEEKLARKNLDPPSRGEAACLVTGETETVFGTAEDPLAFFTVQHAEKFNGLKKPEAWRAHSISAEAALLIQSGSSMVEGCRTTRRGRSIYTIPYFT-RMDGTRAQYLDFALGETAIEDLVEVQKAIEARDEG-AVADLRFYVVVVRND-SGDINVLTETPDLSIQPARELAEAHMQVLEGSTFDKSPPEWVPISDEPVLYSIVDGLYAYGTLSTPGGDPPADDPADWLTFTLLSGEAIPVERLLDEYVERIVAEQRDRLPESHLKTQFAQLEALARVDRLTTNTDGNWKYRLDRFIEERPAF-EEPDRLGAFLAGVLVGQVGDYQAQTREMNQTVLQQYPAEQMTGGRINQFVPKLVDKMNAYASD
>WP_310893742.1 [Haloferax sp. S2CR25]
LPDSPVGSLRDLQYLYGKLYTLATTGGGEYAPYLTPDAARDLVDTDDSLIAVRVDLSGDEPRLDSLGPVLVTRYTSDLIQQVGHSKYPAARGIDHSVTHQAGRNSDPEKLARYAKERLTKWATDDVVAAAASDHPEGWVIDRLAELGERDAALEAIEEAVVRALGGESATALLTVQVKTERDGAYRWPGDIAAFNEAMRQRKLSKLVTKNKADDSSGDATDLVTGHTARTVGTAEDPQNYFLGKQLEKFPGLDIEHAWRSHPISEDAAVTVMNAEAFVEACTYRTFGAKVYYLPYFFGQQTAERVYRLYEMLCSAVEGDMTPVERAYMREREGTDDARLRFYVSAVMPHQMSRYDVFGETLNGRLHYPKELAFTHNQIVRASAFNADNDKWGLLSADEQLHAVSTGWYFYQTFAERDDAADADDPRIEALVSVLSGDAIAVDVLLEEYVTRIIDGESDGFPSFLVASQFAQLCALADGELLKTSDDGGAEQKLESFITDTPALSVTGERRGAFLLGALVGDIGSYQEYSEDRSTTLVDQYPVKSITRARIKKVTQETVAKTLTYTRQ
>WP_115862012.1 [Haloferax sp. Atlit-48N]
LPDSPVGSLRDLQYLYGKLYTLATTGGGEYAPYLTPDAARDLVDTDDSLIVVRVDISGDEPQLDARGPVLVTRYTEDLIQQVGHSKYPAARGIDHSITHQAGRNSDPEKLARYAKERLTKWATDDVVATAASEHPDGWVIDRLAELGTRDAALEAIEEAVVRALGGESATALLTVQVKTERDGDYRWPGDIAAFNEAMRQRKLSKLVTKNKADDSSGDATDIVTGRPSRTVGTAEDPQNYFLGKQLEKFPGLDIENAWRAHPISEDAAVTVMNAEAFVEACTYRTFGAKVYYLPYFFGRLTPERVYRLYEMLCSAVEDDVTPIEQAYMKERELDADTRLRFYVSAVMPHQMSRYDVFGETLNGRLHYPKELAFTHNRFVRASAFNSDNDKWGLLSVDEQLHAVSTGWYFYQTFAERDDAADADDPRIEALVSVLSGDAIAVEVLLEEYVARIIDGESDGFPSFLVASQFAQLCALADGELLKTNDDGGAEQKLESFITDTPALSVTSERRGAFLLGALVGDIGSYQEYSEDRSTTLVDQYPVKSITRARIKKVTQETVAKTLTYTRQ
>WP_418280799.1 [Halorubrum sp. DTA98]
LPDRPIASLRDLQYLYGRLYTLATAGGGEFAPYLTPEKSTDLFGEPESLAILRVDLTGDEPALDVDRPVEFRSYTRDDVGAVAHAWFDAAAGFDHSVTHRTGKGKEPEKIAEYLFQRLTRWADDDVIQDAAAEHEDGWIVEALADLGERDGIEEAIVDAVNKQLEG-STTALTTVTVKLDAGSDYELPGATTVFNEAMRAHKRSKLVSKGAATNSIGQATDLVTGQDGPTVGTAEDPLNYFLGKQLEKFPGLDPDEAWRSHPVSEDVAVTLMNASTFVDACSYYTLESNVYYLPYFFGRPTPEDARELYTALYSVVDETLTPVERMYRDYNPEPDGERLQFYVAAVLQHQTKRYDVFGDDMNASLVHPVELAREHCAVLSSWAFNEEHQEWSLLRPEAMVGSIAAGGYFRSTFATPDDDVSADDLRVQALIASLSGGSIPVDRLLEEYADRLIEESDAGFPSMFVAMQHAQLCAFAAAGLLAGGDDGGAAQKLEQFLDDTPALSENPQRRGGFLLGVLVGQVSSYQQSSEGRSTTLVDQYSIKSVTGSKIERLASDVLDKNVVYSRE
