# Supplementary material for: Evolutionary insights into provirus-encoded CRISPR-Cas systems in halophilic archaea
Source: Microlife. 2025 Oct 22;6:uqaf033. doi: 10.1093/femsml/uqaf033 (PMC12596717; doi:10.1093/femsml/uqaf033)
Supplement: uqaf033_Supplemental_Files [file uqaf033_supplemental_files.zip › supplementary_data_3(spacers)/supplementary_data_3/haloferax_lucentense.fasta]

>main_chromosome_luc
TCGACGTCCCACTCGCTTCGCTCGCGGGACTCCCGGCGAATCCGCCACGTTCTGGGACCAGACTCTGTTA
CGGTGGGCTCTCGTCAGTCTCGGAGTCCGCGTCCGGCGACCCACACACCCGCGGTTCCGGAACTATCTCG
GCGTCGCTGAGAAGATACCTATCGGACGGGTCTACTTACCTGACTGTCAGGTACCCCGCGAGGTTTTCAC
CCCGCATCTCCTTCAGGTAGGTAATGAGCGGTCGCCCCCGGGTTCCACTGGTCTATCGCGTCGTCAGAGA
CCGGACGGCGCAGACCTCGCCGATTGCCGTGGTGCTTCTGTTAGCGATTACGGTCGCCGGGACGACTGCC
GTCGTCGCGCTCGGCGGCCCCGCCCTCGACGAGACGAAACAGGCGTCCCAACTGACGCGCGCCGAGCACT
CGATGACGCTGTTCGACTCGCGAGTCGCCATCTCCGCGCTCGGCGAGGGCGAAACGCAGTACGTCGACCT
CAGCGGCACCGGCGGCGGCGCCTACGTCGTCGACGACGACAGCGGCTGGCTGAGCATCACGCACAAGAAC
TACACCGACGCCGGCGACGACCAACCGCTTTACAACGAGTCGCTCGGGAGCGTCGAGTACCGCAACGGCG
ACGCCCGCATCGCCTACGAGGGCGGCGGCGTCTGGCGCACGCAGGACGGCGGCACGACGATGGTCTCGCC
GCCGGAGTTCCACTACCGCGGGGCGACGCTGACGCTCCCGGTCGTCCGAGTCTCCGGTGACGGGTCGTCG
TCGGGCGACGTGTCCGCGAGGGTCGCGGCGACCGAGCGCGCCCATCGCATCTATCCGAACCAGACGGCGG
CGTACAACGAGACAGCGGGCAGTTACGACAACCCGGTCAGCAACGGCACAATCGTCGTGACGGTCCACAG
CGACCACTACCGAGGGTGGGCGGCGTTCTTCGAGTCGCGGAGCGAGGGGACCGTGACGGTCGACGACGCC
AACCAGACCGCGAGCGTGGAACTGGAGACCCTCGGTCTCGTCGGCGAGTTCCAGATGCCGAACGAGGGCA
CCTCGGTCGACGTGCGCGGGATGGCCGGGAATCACAACGTCTCGGCGTTCACGCTCACGCTCTCGAACGA
CCAACACCTCCAGAACATGGAGTGGGGGATGTACTACGACGGCGACCAGCGCGACCTCGAACTCCACGTG
CAGGCGGACGACAAGTGCAAGGGCGGTAGCTACGACGGCACGTTCGACCTGACGCTCTACTACGCCACCG
AAGACGGCAAGTACCACGGCTGGCAGGCGACCGACCTCGACCCGGACACGAGCGACGCGGTGAGCATCGA
CTGCTCTGCGAGCAACCCCGAACTCAGCGTCGACTTCACCAGTTCGGAGACGATGACCTACGGCGACATT
CAGTCGGACAAGGGCTTCGGCAACCAGAACAAGTGGCAGTTCGCCCCCGAAATCACGGACGGCGAGGCCT
ACGACAGCGTCACCTTCGACGAGCACGCCGCCGACAGCGGCCAGACGTTCTCGAAAGCCGACGGCGACAC
CGCCTCGATGGCGTTCGTCGTCAACCACTACTTCTCGCTCGCCGCCCCGCAGTTCGAACTGACCGTCACT
GACGGGCCGGGCAACAGCCAGAGCGTCGACGAGTCCGGCTCCCGCGGCGAACTCGACTACGACCAGGCCG
AGGGCGGCCAGTTCATCACCTTCCTGCACGTCACGGAAAACGAGGTCGAAGTCGACGTCGAGTGAGCGGG
TCCGCCCGCCCACCCGACGGTCGCGGTCCGAGTCGGGTCCGGTTCGACTCAGTCGGCGAACGTCATGTCG
ACCGACGTCGAGACGACGTGAACGCGGGCCGTCCCGTTCACGTAACACGAGACGCTCGGGTACGCGTCCG
GCGGCTCAACCACATCGTCGCAGGTCACGTCGGGGCGGCTCGATAGCTCTCGTTCCCAGAGCGCCGCGCG
CGGGGAGCGAACGGTCAGGTTCACGTCGTACGAGCCCTCGGTCCGCGCGGCCAACACGTCGCTCGCGGCC
TTGTCGGCGCGGATGAGGAACGTTCCCGACCCGCCGACGGCGGTCGTCGCCTCCTCGTCGGGCCGCGTCA
CGAACGCCGGAATCAACACCCGCTCGTCGGTGAGCACAAGCGAGGGTCGCCGGACGAACGTCCCGGTGTC
GCCGCGAGTCCGGAAGAGCGCGTCGAACGCGTAGACGACTCGCTCGTCGCTGGCGTCGCTCTCGTAGACG
ATTGGCGACACCTCGTAGGTGTTGGTGAAGTTGACCGACGGGTCTCCCGTCCGCTCGCCGGAGACGACGA
ACTCGACGGGCCGGTCGAGCGTCAGGCTGGCGTCCTGAAGCTTCACCTCGGTCGCCCGACTCGGCGCGCC
GCGGTCGGCGATGTCCTCCATGTTGTCCCCGAGGATGTCGAGGGCGCGTTCGGCGTTGTTGACGCGCTCG
ACGTCGCGGGCGTCTTGGAGGCCGGTCATCCCGACGGCGGTGACGAGGCCGACCATCGAGAGGACGATGG
CGAAGACGAAGACGAACCCGAGCGTGTCGCTCACGGCGCGATTGCTCACGACGCCACCTCCACGCCCGAC
GATGGGTCGTAGGTGATGGTCACGTCGCCGCCGTCGACCCGGCTCGCGGCCAGCGAGGTCTCCGTCTCCA
CGGAAACGCGGACTGTCACCTCGGGGTCGGTCGAGGTAAGTACGAGTTCGTTCGACGCCGGCAGCACCTC
GATGGTGTATGTCGTGCCGGCGACTCGCGGCGGCAGCCGAACCCTCGCCTCGACCCGCGACTCGCCGGGG
GCGGCCCCGATTCGGTCGACCGATTCGATGCCGGCCGCGAGCCGGTTGCCGACGACGTCGAGTTCCGTCT
CCGTGACTCGCTCGCGTTCGTCGGAGACGAACCCGCCGGCGGCGACCATCAACCCCGAGATGAGGACGAC
CGTGATGGTGAGCGTGAGGACGTAGCCGAGCGCCGTCGAGACGCCGCGGTCGGTCGAGCGGGGCCGAGCG
CGGCTCACGCGCCTCTCGCGCCGAGCACGGTCACCCCGGTCGCCCGGAAGCGTCGGCGGCGTCACGCAAT
CTCACCCGGGGCGACCCGAAGCTCTCGGGAGACGTACGTCTCGCCCGACTCGTAGACGTACGAGACGGTG
ACGGCGTACAGCGCCTCCTGTGCGACCGGCGACGACCCGCTTCCCGCGGGTTCGTACTTCGTCGCGTCGA
AGACCGTGGCGTTCGTCTCGTCCACGTACAGTTCGTAGGACCCCTCGGCCTCCGCCGCGTTCCGATACGA
GACCGTGACCGAGCCGTCGAGGTCGGTGTGGACCGCGTCGAGCGGGTCGCAGGCGGTCCCGTTGAGTCGG
CCGTCGGCGACGTCAATCGTGACGTAGTCACCCGCGTCGGCCGCGACGCTACAAGTCGTCTCCACGCCAC
CGGCGTCCTCGACGGCCACGAAGACCCGAGACGAGTCCCGGTAGACCGCGGTTTCGACCGCGTTCGTCTC
GTCGTCGACGACGAGGTGGAACGACGACGCGTTCGACGTCGAAAGCGAGTCGCGCGAGACGTTGAACCGG
ACGCCGCGAACGCCGACGTCGCTCGCGAGCGTCCAGTCGGCCGTCTCGTTCCTGTCCGTGAAGTTCCGCG
CCGCGTCGGGCTGGGAGATTCGCGTGCCTCGGACGTGGCTGACGCGCTCGGCGTCCGTCGCGGCCCCCCT
GACCGCGGCGAGCGTCGCGGCCGCGTCGCTCCAGTTGCCGAACGCTTCGTCGAACGAACCGGCGAGTTCG
CCGTACGTGCCGCCCTCGCGGTTGACCTCGTCGAGGAGCGTCCCCGCTCCCGCCTCGACTGCGCCGCCGT
GATTCACCGCGCCGTCGAGGTTCGTGTCGGTCGTGCGCGTGGCGAGGTTTTCGGTGTAAATCGCGGTGTT
GAGCGTCAGCGCGAGGCCGACGAGGAGCACCGCGATTGCGAGCGCGGCGACGAGCATCAGCTGGCCGCGG
TCGTCGCCGCCGAGACGTGGGAGGTCGTCAGCCGCGTCGCTCGCGCGCTCGAACGCGTCGGTCACATCCG
CCATACGACCACCTCCACGTCGACGACGGCGTAGAGCGGTCCCGCGCTCCCGTCCTGTATGAAGTACGTC
TCGTCGGTCTCGGCGGCGACCGATTCGAGCGTCTTCGTCGTCTCGACCGCGCGGGGGTCGCCGCCCGGCG
ACGTGCCCGGTTCGGTCAGCGCGTCGTCGTCAGCGAGCGTCACGAGTCGGGTCCGCGAGACGGCGTGGTC
GCTCGGCTCGCCCATGTACACGAGGCGAGTCGTCCGCCTGACCTCCCGGTCGCGCAGGTAGTGCAGGTAG
ACGTTGAACGCGATGCCGCGGTCCAAGAAGGACTCGTCGAGCATCTCCCCGAAGGCGGTCGGCGGGCCGC
CGTCGACGTAGTAGCCGCGCGCGTCGATATCGTAGAAGCTCCCGTTTTCGGGGTGCGTGAACAGCACCGT
TCGCTTCAGCGCGCCGGTCTCGGCGGCCGCCGTCAGGACGCCGTCGGCGACGGCGGCCTGCTGGTTTTCG
ATGTGTTGGCTCGACGTGCTCGCGGTCAGGGGCGTCACCGCGGTCACTTGCAGCGCGAACGTGACGCTGG
CGAGAAGCACCATCGCGGCGACGATGGCTTCGAGCGCGTGGGCCTGTGCGCGGGACACGGTCACCACACC
CTCACCGATAGCTCGTGGAGGTCGCCGTCGAGGAGAACGGCCCGCCGGGCGGTGACGACGCTCCGGGTGG
TCGGGACCGGCTCGCCGGTCGTCTCGACGACGCTTCTGTTCTGTGAGAGCGTGACGTTGAGCCCGTAGGA
CGCACCGATGCCGGTCGCGGCGTTGGGGTCGGCGCTGCCGTAGTCGCAGTCGCCGGGGGGCTCGTCGGGC
GAGTCCCCGTCGAAGAACGCCTCGGTACAGACCGGGTCGAGCACGTCGGGGTTCTCGTCGTCGACGAGCA
GGCGCTGGGTGAGCGAGTCGGCGGCGCGGTTGGCGACGAGCGGGCGGTCCTGTTCGGCCTCGAAGGGGTC
GAGAATCTGCGGGATGGTGCCGACGACCCACGCGACCGCGAGGAGGAAGATGCCGACGCCGACGGCGAAG
TCGATGGTCGTCTGGGCGCGGGCGCTCCGACCGCTCGTCTCGCGGGCGTCGTCGCCGCCGCGTCGCCGCA
TCAGCCGACCACCATCCACACCGCGAGCGACAGCGTCTGGAGGATGACGACGAACTTGACCCCCGACAGA
AGGTCCGCGTTGCGGATGTAGCCGCTGATGAACCCGGACAGCATCGCCTGGATGGTGACGCCGTGGAAGA
ACAGAAGCGACAGCAGGTCGGGGTCGATGCCGCCGCCGAAGCTCGGGCCGCCGGTCGTCGCGCCGCCGGA
ACTCGACGCCTGCGACGAGAGCCCGGCCATCACGTCGAGGAACTGCGTCTTCAGGATGGCCATCACCGCG
AGCAGCGTCACGTACGTCATGAGGATGATGGCGACCTGCATCCGGGTCCGCGAGATGCGCTCGCGCTCGA
TGTCGTCTTGGTTCTCGGAGGCTTGGGCGGCGGTCGTCAGCACCTCGGTAATCTGGCTCGACGCCTCCTG
TGCCTTCGTGATGAGTTTGACCGTCCGGGCGAGCCGCGGGATGTGGTATTTGTTGTTGAACTCGACGAGC
GCCTCCTTGAGGCTCATCCCGTAGTGGACCTTCGCGTGCATCACCTCGAACTCGTCGGCGAGCTTCCCCG
AGGAGGTGTCGGAGACGGTCTTGATGGATTCGAGGAGCGTCTGGCCGGTGTCGTTCGCGCTCGACAGCTT
GCGGAGGTTGTCGGAGAGCTTTCCGGTGATGGCCGCCCGCGAGTGGACGTTCCACTCGTGGAAGGCGGTC
AGCGGCACCGCGACGAGGTAGACCGGGACGTAAAACCAGATGAACGTCCCCCAGACGGGGTTGGCAATCA
TCCCGTCCCACGTCGTCGGGGCGGCCCCGCCGGCGACGGAGACGCCGAGGAGCGCGAGCGCCGCCGGGAC
CGTCAACGCGAGGGTGAAAAGCGGGTGCCGCTTGAAAAACAGGTGCGGGCGGTGCAGGAGCTCTTTCGTC
TTGAACGTCCCCTCGCGGGACTTGATGCGCGAAAAGAGGCTGAACTCGCCGACGTAGCTCTCGACGAGCC
CCATGTGGACGAGGCCCTCGCGCTGTTGGCCTTGCAGGCGGTCGCTCTCGTCGTCGGGGCTGAGAAAGCC
GTCGCCGATTTCGTCCTGTTTGACCGTCGAGACGAGGACGAGAAAGCCGACGCCGGTCAGCGGGATGAGC
CCGTAGACGGTCGCGTACAGCAGCCTCGACTGGGCCTCCCCGAGCATGCTCATGATGACGAGGATGATGA
TGAGAAGCAGCGGGAACAGCGACAGCGTCATGTACATCTCGCCGAACAGCTCCATCGTCTCCAGCGTCTG
TTCCTGCTGTTGTTTCGCGGTTCGGAGGTGCTTGTCCTTCTTGTCGTCGAGGAAGCCCTGCATGTCGCCG
CCGGAGTTGACGATAGAGAGCATGTCCGTCAGGAACTGCGAGAGCTCGTCGGAGGGGGTCAAAAGCGCCT
GCTGGCGGATGGCGTTGCGGTAGTCGGTCCCGAAGTACTCCGTCTCCTGGACGATGCTCTGGAACTCCCG
GGAGACCTCGCCGTAGGTGTCTTCGGCGCGGGCCATCGCCTCCAGAATCTCCAGTTGGTTCAGCCCGCCC
ACCGAGAGGGCGTACATGAACGAGACGGCGTCCGACAGGAGCATGTTTATCTCGCGTTTGCGGGCGGACG
CCGTCGAGTACGGGATGGCGACGAGCGTCCCGAACCCGCCGGCGAAGCCGAGCGACCCGAAGACGAGCCC
CGAGAGCACGACCGCCGCGGGCATCGCGAGCGACCGAAGCGTGTCCGCCGTGGCCTCGCTCCCGACCGGA
ATCCCGAGGCTCACCGAGTCCGCCGAGACGACCCCGAGCGCGAAGACGCCGTAACCGACGAGCATCCCGA
CGAGCCACGACACGAGCCCGACGAGCACGCCGACCGCGAGCGCTCGCGAGAGGTAGAGTTCGACGGTGTC
GGGCATCCGGGCCTGCTGGAGTTTCGTTTCGATGTCGGAGACGAACTCTCCGTCCTCGTCGAAGAGGAGC
TGAAACAGCGGGTAGAACGCGTCGCCGAGGGTGTCGGTACTGCGGTCGAGCCCGCCCGAGGTCTTCGAGT
CGAGATTGCTCATCTACGCTCCCTCGCCGGAGTCGGAACCGCGCTCGCCCGCGTCGTCCGGGGGGTCGTC
GGCATCGACCGCCTCGAATCCGCCCCACGTCTCGTCTTCGTGGCCGCCCTCGTCGCTTCGGCTCGGTTCG
TCGTCCGGGTCCGCGGGCGACCCCGACTCCGACCCCGATTCCGACCCCGGTTCCGCTCCCGACTCCGATT
CCCCCTCGATACCGAACGCGCCGAAGAAGTCGTCGAGGTCTGCGCCGTCGTTGGGGTCGGAAAACGAGAC
GCCGTCGTCGTTGAACCCGAACGGGCCGTCGTCGTCTCCGAAACCGCCCGGTTCGTCGTCGGCGTCGGTG
TCGTCAGGGGCGGTGTCGTCGGTGTCGTCCTCGTCGCCGTCGCGTCCCGCTTCCAGCGCCGGCGTCTCGC
TCTCGCCGTCGAGCGACGAGGGGCCGCGGTCGCCGTCGATTTCGGGCGTGTCGTCGCCCGCGTCCAGTTC
GGCTCGGTCGCGCCCCTCGTCGAGTTCTGGGTCGCCGCTCGACGCGTCGAGCGAGTCGAGTTCGTCCCGC
TCGCCGGGGGTCGCCTCCACGTCCGGGGCGTCGCGCATGTGGTTGAGCGCCTCCGCGACCTCGCCCACGT
CGCGGTCGCGGTAGTCGGGGAACAGTTCGTCTTCGGCCCGGCGGAGGATATCCTTCGCCAACTGCCGGAC
GTGTTCGGGCGGGTCGGGCCGGGGGACCATCGCCTCGCTGTCGGGGTCGATGTTGATGTGCACCGATTCC
ATCTCCCGGAGGTCTTCGAGGCTGCGTTCGAGGTCGTCGGTCGCCATCAGCCCGAGGATGGTGTCCTGGT
CGTTGATGAACGCCTGGAACGTCGCGGCGACCTGCGTGTAGGTGTTGAGCCCGCGGTCGATGAGGTACGC
GAGGATGACCTGTCGCTTGAATATCTCCAGTTCGACCGTCTCCTGATTCCAGCCGCGGTCGAACTTTATC
TCTTCGAGCGTGTTCGACGAGCCCATCTGGAGGAACTCGTCGGTCTCGGCCTGCCACTGGTAGACGTCTT
GGACGTTAATCTCGTCGTTTTCGGGGTCGTAGTGGTTGATTTCGGTGAGCGATTTGTTCCGGCGCACCTT
GTTGCCGCCGACCCGCGTCGAGGTCTGGATGGACACGAGGTCGAGGGCGGTGAACATCGTCTTCGAGACG
TTGATGGGCGCGGTCGTAAACCGCTTGAGCACCTCCCCGACCGAGTCCGCGTGGAACGTCGTGTACGTGG
TGTGACCCGTGGACATGACCTGAAACAGCGTCCGCCCCTCCTCGCCGCGAATCTCGCCCATGACGATGTA
GTCGGGGCGCTGGCGGAGGGCGGCTTCGAGCAGGTCGAACTCGTCCACGTCGCCTTTGTCGTCGTCCGCG
AACGACGGCCGGGTGACGGAGGCAATCCAGTTGCGCTGGGGCAGTTCGACCTCGCGGGTGTCCTCGATGG
AGACGATTTTCGTGTTCGACGGGATGAAAAGCGAGACGGCGTTGAGCGAGGTGGTCTTCCCCGATGCCGT
GCCGCCGGCGAAGATGAGACTCTTGTCGTTTTCGATGCAGAGCCAGAGGAACGCCATCTCCTCCAGCGAG
AACGTCGACCAGTTGATGAGGTCGATTGGCGTGAAGGGAACGTCCTTGAACTGGCGGATAGTGTAGTTCG
TCCCGTGGTCCGACACCTCTCGGCCGAGCGTGAGCTGTGCGCGCGACCCGTCGGGGAGCGTCGCGTCCAC
CTGCGGGCGTCGCTTCGAGATGCCTTTCCCGGAGCGCTGGGCGAGTTTCACGACGAAGTCGTCGAGTTCG
CCCTCGCCGTGGTAGACGTTCGAGATGATCTGCTCGTAGTCGGAGTGGTAGACGAACACCGGCGAGTTGT
AGCCGTCGCAGGAGATGTCCTCGACGTTGATGTCGTGTTTGATGCCGTCGATGCGCTCGTAGCCGATGAA
GTCGCGACGGAGGTAGTACTGGAGCTTCCGCACCTGGTAGTCGTTCAGGACGTCGGCGTCGTCCGCGAGG
ACCGCGGACTCGGGCCGGGCGGCGATGCCGTCGATGCCGCCGAGCGGGTCGTCCTCGTCGGCGGTTCGCG
CGCGACCGCCGAAGACTGAGTTCAGCCCCAACCGAGAACCGAGACCGCCGAACCGCCCGGAAGTCGTGGC
GGTCGTCGAACCGTCGGCCGACGAGCCGTTGCCGCCGCCGAAGAGACCGCCCAGTCCGAGCCGGGACGCG
AGGCCCGACGACTCCGCCGCGCCGTCAGCGTCAGCGGCCGCGTCGGCGGTCGAACCGTCGTCTCCGGCCG
CCGCGGACGCAGACGCCGACGCCGGCGGGTCGTAGAGGTCGTACCGCGAGAGCAGTTCGTAGGTCTCGGC
CTCGATGACCCGCCCGCGGTTGTCTCGGCCGCCCTCGACGACGCTGTCGTCGCCGTACTTGATGGCGGTT
CGGAGCTTGTTCGTGAGGAACTCCGTCAGGTCGTCTTCGATGCGGTTCAGGTGCGGTTCGACGACGTAGT
ACTTCTTTTCGTTCTCCTTGACGGAGTGGAAGACGATGACGAACGCGTAGGGCTTGTTCACCCAGTAGCG
TTCGACCTCGCGGAAGTGCGTCTTCTTCTCCATCGGGACGGCCTTTTCGAGGTCGTAGCGGTTCGCCAGC
GTGGTCGTGCCGTCCACGCTGGAGAAAAACGCGTCCTCGTCGAACTCGGGGTCGACGTCGACCGTTCGCT
CGTCGACGACAGCGGCCAGCTCCCCGGCGCGCTGGCCGGCCCGCGCGACCGCGTTCTCGATGTAGTCGGG
GTCGAAGCCCAGCGCCGCCTCGCCGTCGAAGGGGACGATTTCGCCCGCCGAATCCTGCGGGCGAGCGCCG
TCGTCCTCGTAGTAGTACTCGCGTTTGTAGTGTTCCCACAGCCAGACGCCCTTGACGACGGGCGTCGTCT
CGGGGTCGCAGAAGGCTTCGAACTGCTCACTGAGGTTCTTCGCGTGCGCGCCGCGATCGCCCACGAACGC
CGCCACGTCGACCGGGTGACAGTCGAGATACTCCTCGGGGTCGAGGTCGACGCGGTCCCAGTCGGCCCGG
GTCGGCGTCGACGCCGACCCGTCGTCGTCTTCCCACCGGGACGTGCCGGGCGCGTCGCGTTGCGTCCGCG
GGTCGGTCCCGTAGAGGGATTCGACATCGCCGTCGCTCCCGTACTCGTCGAGAAAGTCGGCCCACGTGTA
CGACCCGACGCGCGCGTTCGACGCCTGCTTCGGAGCGGCGTCACTCTCCGCCGGCGACGTCACATCACCG
GATAACGCCTGTTGGTCTCCGCCGTCGGCGTCGTCGGTTGCCATTGTCACCGGGTATTCGGGCCGATGGA
AAAGTCTTTTTCCCAATTAACTCACAATTTAAGGTCTGTTTAAGTTCTATTTTTATACTCGTTTATATGT
AGTCGGTTCTGGACACCGCCCGGACGCGCCGTTAAAGTAGGGGTTTATCCCCAGCAGAGTCGGCGTGTGG
CGTGAGTCCCGCGAGTGAAACGAGTGGAACGCGGGAACGGCAGCGTCAGGAACGACGTAAGAGAGTCTGA
CGTGGCGGGATTGAGCAAACACGGAGCGTTTGCGATGTCCATCACGGCCGCTGAACGAACGCAGTGAGAG
AAGCGGGCGTGACGGGATTCGAACCTCGGTCGCTCACTGACGTTCGCTCCCTGATTCGAACCCCGCACGC
TACGTTATCGGACTCGCTTTGCTCGTCACGATAACGGGCGTGACGGGATTCGAACCCGCGATCGAGAGGT
TAGGAACCTCTCGCCCTGTCCACTAGGCCACACGCCCCACGGCGCTGTCTCTCAGGATCGGTCAAAAATC
GCGTGGTTCGCGCTGGGCGGACAGAAGAGAGACAGTGAGCTGTGGTCAGTTCGACGATTCCGTCGAAACC
GAGTCGGTCGAAACCGAGTCGGCGGAACTCTCGCTGGTCGCGTCGTCTTCGTCTTCGTCGTCGTCGCCCG
TCATGTCCTGCAGTTCGTCTTCGATCTCTTCGCGGCCGCGCTGGAACTCGCCGATGGCCTGCCCGGAGGA
CCGAGCGAGCTTCGGAATCTTGTTCGCGCCGAACAGCAAGACGACGATGAGCAGCACGACGAGCAGCTCG
GGCCCGCCCGGGAGTCCCGGGAACAGTGGGGTGATGGTCTCGAACATCTATTTCTGCGTTACCTAGTGGC
AATTATAGGCTTTTTGCCTTCTACGGGTTCTGGAAAGACGGAATATCGGCGCGTCGGAACGCCCGCATCC
GCCGAATCGACACGTCTCGGCGCGTCACTCCTACGAAAAGCTTGTGGCCGGTGTGTCGAGCGCAGTCGGT
CGGCCGCTGCGGGGGCGGCCAGCGAGCCCGCCGTCGGCGGTTCCCCTGAATTTCCGCCGACGGTGAAATA
ATGTGGGCGGAGTCGAACACCCTCGTATGGTATCAGTCGGCGACGCCGCCCCGGACTTCACCGCACCGCT
CACCGACATCGACGGCGACATCGAGTCGTTCACGCTCTCCGAGAATCTCGACGACGCGCCCATCGTCCTC
GCGTTCTTCCCCGCGGCCTTCACCGGGACGTGCACCACCGAGATGTGCACGTTCCGCGACCAGATGGCGA
ACTTCGAGGACGTCGGCGCGACGGTGTACGGTATCAGCATCGACACGCCGTTCACGCTGACGGAGTTCGC
CGAGCAGAACGGCCTCAACTTCGGCCTCATCAGCGACACGAACCGCGAACTCGTCGACGCCTACGACGTG
GCGATGGACTTCGCGGACCTCGGCGTCAACCGCGTGGCGAAGCGCGCGGTGTTCGTCGTGGACGGCGACG
GCGAGGTCACCTACGCGTGGGTCAGCGACGACCCCGGCGTCGAACCCGACTACGAGGCGGTCGAGGCCGC
CGCCGGAAAACTCGAAGCGCCGAGCGAGGCCGCGTAGGACCGAGACACAGCGTGACGCGGTAGCGCACCT
GATTCGGAGCCCAAGTCCTTTTCTCTCCGTGCGACTACCTTGCGGGTCATGAGCGATACCGAAGACACCC
TGAACGGCGGCCGCGTCTACGACCCCGAGGCGGACCACGCCTTCCCCGACGAGAAGCTCAACGAGGTGCT
CCCCGTGCTCCTCGACGACGAAGAGGTGACGACGCTCCTCGAAGCGCAGAACGTCAACGCGGTGACGCGC
AAGGGCTACAACGACCACGGCCCGAAGCACATCGAAATCGTCCTCAACCGCGCACTCCGACTGTACGACC
TGCTCAAGGCCGGCGGCTGCGAGTTCAACGGCGCGGCCGAACAGGGGCTCGACGAGGCCGACGAGCCGGT
CATCATCGCTCTCGCGGCGCAACTGCACGACATCGGCCACGTCGTCCACCGCGACAACCACGCCTACTAC
TCGATTCCGCTCGCGTCGGACGTCCTCGACCGCTTCCTCCCCGAGTTCTACGACCTCGCCGACGCGGTCC
GCATCAAGGCCGAAGTCCTCCACGCCATCCTCTGTCACCACCGCGAGGAGGACCCGCTCACGCTCGAAGC
CGGCGTCATCCGCGTCGCCGACGCGCTCGACATGGAGCGCGGCCGGTCGCGCATCCCCTACGAGAAGGGC
GGCCGCGGCATCAACACGCTCTCCAGTCGCGCCATCAAGGACGTCGTCCTCAAGCCCGGCGAGGAGTCGG
CCGTCCTCGTCGAAATCGAGATGCTCAACGCCGCCGGCGTCTATCAGGTCGACAACCTCCTGAAGGCGAA
ACTCGACGGCTCGGGCCTCGAAGACCACGTCCGCATCGTCGCGGTCAACACGAAGTCCGACGACCGGCTC
GTCGAGCGCATCGAACTCTAACCGGCGCTGTCGCGGCGCTGTCGAATCGGGTGTGAAAAAGGCGAGTCGG
CGTGTGAACCGGGCGGGGCGGTCCCCCGCGGTCGGTCGTGTGCCTCAGTCGTTGGACTGCGCGAGGCGCT
CTGCGCCGCCGACCGAGAGTTCGCCGCTGAGGGTGCGGTTCGGGTAGGGGATGTCGATGCCCTCCTCGTC
GAACCGCTCTTTGACGGCGGTGACGTACTCGCCGCGGGTCTTGACGAAGTCGGCGCGGCTGGGCTGGGAA
ATCCAGATGCGCGACTTGAGCGTGACCGACGAGTCACCGAGTTCGGTCAGCCTGACCGACGGCTCGGGCG
TCGTCATGATGCCGTCGTGCGCTTCGGCCTCGTCGAGGATGATGTCTGTCGCCTGCTGGATGTCGTCGTC
GTAGCCGATGCCGAACGGCACCTGCAAGCGGAGTTTGTCCTTCGCGACGGGGTTTTTGATGACGCCGTCG
GTGAGCTGCGAGTTCGGCACGGTGAGCAGTTCGTTGTCGAACGTGCGAACCCGCGTCACGCGGAAGGAGA
TGTCTTCGACGATACCGGAGTTGCCGTCCCATTCAATCCAGTCGTTGATGCGGAACGGCTTGTCGGTGAA
GATGAAGATGCCGGCGACGAAGTTGGCGATGACGTCCTGCATGGCGAAGCCGATTGCGAGCGTCGCGGCC
GCGCCGATGGTGGCGAGCGACTGCAGGATGTTGCCGAGGCCGGCGAACGCGAACCCAGCGCCGAGGGCGA
CGAACGCCACGACGAGGGTCGCGATTTTCATCAGGGGCTTTTTCGCGTGTTCGTCCGCGCCGCGCCGGTC
GAGGACGCGGTTGAGCGCGGACGACACGACGGCCTTGCCGACGATGTAGACGACGGCGAAGCCGAGAACG
AGACCCAAGAGCGTCCCGAGCGTCTCGGCGTACGGGACGTTCTGCTGGGTGAGAATTCGACCGACAGCAC
CGCCGTCACCCTGCAGTTGGAGCGGGACTGCGAGCGCGTTCATCGGTGGTAGACCGCTGTCTTCCCCCGG
GTCTCTATCAGGTCCGCGTTCACGCGCTCCGCGAGATCAGCGGCGGCCTCGTCGACCGTCGTGCCCCCGA
GCGCCGCCCGGAGGAACTTCGCTTTCACGAGGTTCCGGTCTGCCAGCTGGTCGTTGAGTTCGCCGACCAC
CGATTCGATGCCGCTCTTACCCACCCAGACGGTCACGTCGAGGTCGTGGGCCTCCTTCCGCAGCTCCTGC
GTGTTCATGTGTGGCCTCCACTATGTGCCAGAGGGCTTCAATAGTAAGGCTTTGGCGGCCGTTTGGTTGT
CGTACACACGCGGGAACGGGGCGATTCTACCGAAATCGCCGTCGGGCGGTCAGTAGGGATAGCGCTTCGT
CGCCCCGCAGTCGCACCTGACGACGACGTGGCCGCCGGCGCGGGTCCGGACGCGGGCGTTGACGCCGGGA
CGGAGGTAGGCGTCGCAGTCGTCGCAGGTGAACCGGCGGAACGCTCTGGGGAGGCCGCAGCGGTTCCGCT
CCGCGACGCGACGGGCGAGGCGGACGTACTCCCGGGCGCGGTCGTGGTCGCGGTCGCTCGCCGCCTCGCG
GGCGAGGGCGTGGAGTCGGTCGATGCGCTCCTCCGCGATGTTCATACACGTTCGGGCGAGCGGCCCGGAC
AAAGACGTTCCGAACCGCGACGCGGGACCGACACCGAGGAACCGAAGCCGATACTGTGATACCCCGGCCG
GAAAAACGGCGACTGTGCGCGTCCTGAACTACCTCGAGTTCGCCTCGCAACTCGACCGTAGCGGCATCGG
CACCGCCACCGACCAGCAGCGGGCGGCCCTCGCCACGACCGACGTGGAGGTCGTCACCTCCCCGTGGCCC
GAGTCGGTCGCCGCGGGTGCCGCGGGCCTCCTGCGGGGCGACGGGGTCGTCCGCGACTACGACGTGGCCC
ACTGCAACCTCATCGGTCCCGGCTCGCTCGCCGTGGCCAGACACGCCAAGCGCAACGACATCCCGCTCGT
CCTCCACTCGCACGTCACCCGCGAGGACTTCGCCGAGAGCTTCCGCGGGTCGACCGCGGTCGCCCCCGCC
CTCGGGAAGTACCTCAAGTGGTTCTACTCGCAGGCCGACGTGGTGCTCTGTCCCTCCGAGTACACGAAGC
GAACCCTCGAATCCTACCCGGTCGACGCGCCGATTCGCCCCGTCTCGAACGGCGTCGACACCGACGCGCT
CGACGGCTTCGAAGACCTCCGCGACGAGTACCGAGCGGAGTACGACCTCGACGGGATGACCGTGTTCACC
GTCGGCAACGTCTTCGAGCGCAAGGGGCTCACGACGTTCTGCACGCTCGCGCAGGAGACCGACTACGACT
TCGCGTGGTTCGGCCCCTACGACACCGGCCCGCACGCCTCGAAGACGGTGCGGTTCTGGGTCGAAAACGC
CCCCGAGAACGTCACGTTCACCGGCTGGATAGACGATATCCGCGGCGCGTTCGGCGCGGGCGACGTCTAT
CTGTTCGCGACGAAAAACGAAAATCAGGGCATCGCGGTCCTCGAAGCGATGGCCTGCGGGAAGGCGGTCG
TCCTCCGCGACATCCCGGTGTTCGAGGAGTTCTACACCCACGGCCACGACTGCCTGAAGTGTTCGACCGA
CGCGGAGTTCCGCCGGGCGCTCGACCTCCTCGCCCGCGACCCCGACCTCCGGCGACGGCTCGGCGAGAAC
GCCCGCGAGACCGCCGCCGAACACAGCCTCGACCGCGTCGGCGACAGGCTCGTCGAGACGTACGAGGACG
CGCTGGCCGGGCGACTCGAAGGCTGACCGGCGAGATACTCGACCATCTGGAAGCTGGCACGCTAACACAC
GACAGTCCAGCGGGAAGTCACAACGGTTTATCCCGTCGGAGTCGCACGAACGGCCATGCAGTCGGTCGCC
GCGTTCACGGACACGTACCTGCCGACCGTCAACGGCGTCACCTACACGATTCAGACGTGGCGCGAGCGGT
GGCACCGCCGCGGCGGCCGCATGGACGTGGTGTTCCCGGCGGACGACGACTACGACCCGGAACCGGGCGA
GTACGGCGTCCGGAGCCTCCCCTTCCCGTTCTACGAGGGGATTCGAATCGGCGCGCCGCGGATTCCGGGA
GCCGTCGACGACGTGGATGTCGTCCACGCCCACACCCCGTTCGGCCTCGGACTGGCCGGCCTCCGACTCG
CCCGCCGGCGCGACCTCCCGCTCGTGGCGACCTACCACACCCCGACCGGCGAGTACGCCGAGTACCTCAG
TTCCGTCGGCGCTATCGAGCGCGGCGTCGAGCGCACCGCCGAACGCTACGAGCGGTGGTTCTTCGACCGC
GCCGACGCGGTCATCGTCCCGAGCGAGGACGCCGAGCGCCGCCTGGTCGACGAGGTCGGCGTCGAGGCCG
AAATCGTCGTCCTCTCGAACGGCATCGACGTAGAGCGGTTCGAACCCGTCGAGGGCGGCGACTTTCGCCG
CCGGTACGACCTCGGTGACGGCCCGCTCATCGGCTACACGGGTCGGCACGGCTACGAGAAGCGCCTCGAC
GAACTCGTCCGGGCCGCGGCCGACCTCGACGCGACGCTCGTCTTCGGCGGCGACGGGCCCGCACGCGACG
AGCTATCCTCCCTCGCCGACGACCTCGGCGTGGACGCTCGTTTCCTCGGCTTCCTCGACCGCGAGGAGCT
GCCGGCGTTCTACTCCGCGCTCGACGTGTTCTGCTTCCCGAGCCCGGTCGAGACGCAGGGGCTCGTCGCG
CTGGAGGCCAACGCCTGCGGGACGCCCGTCGTCGGCGTCAACGAGGGCGCGCTGGAGGACACCGTCCTCG
ACGGCGTGACCGGCTATCACTACGAGTCCGGGGATTTGGAGGGTTTCCGCCGCGGGATTCGGCGGGCGCT
GGCGGAGCAGGAGGCACTCAGCGCGCGCTGTCTCGACCGCCGCGACGAGGTGAGCGTCGACCGCTCTGTC
GACCGACTCGCGGCGCTCTACGACCGATTGGCGTCGAAATAAAACAGCGAGACCGACTGCGAAACCGCGT
CAGTCGCGGTCTTCGAGCGCGTCGGCGATGCGGCGTAGTTCGCGGTTCACGTCACGGACCTCGTCGCGGA
GCTGTCGGACCTCGCGGACGAGCTGTTCGTCGCTTCCGCTTCCCTTTTCTGGGTCGCGCGGGCCGCTCTG
GCCGCCGCCCATACCGCCGGGACCGCCGCCCATACCGCCGGGACCGCCGCCCATGCCGCCGGGACCGCCG
CCGCCCATCATGCCGCTCATCATCTGCGCGAAGGGGTTGCCGCCGCCGCCCATGCCGCCGGGACCGCCGC
CGCCCATCATCTCTTCGGGGTCGGGGCGCTCGCCCTCTTCGCGCTCTTCCTCGCGGCGCTGTCGAATCTC
TTCGACCCGCTCGCGGAACGACTTCTCCTCTTCGCCGTCGTCGCCCTCGTCGGGCGTCTGCGTCTCGTCT
GCGGGTTCGTCGTCAGCCATGAGAGCGAATTGGCCGTCCTCCCGGAAAGTGCTGACGGTCTCTGAGAACC
GCACCGCTCACCCGAACGCGCCGAGGCTCGACTGGAGGTCGCGGTCCGTCCCGCCGTCGTCGAGTTCGTG
GCCGACGAGGTCGCGCAGGTCCACCGCGTAGGTCGTCCCGCGGTGGTCGAGGACGAGCACGCGCCCCTTC
ACGCCGCGGACGGTCCCCGTGGCGACGGTTTCTGCGACCGGCGAGTCGTCGAGGTCGAGGCCGTAGTCGA
ACGCGAACGTCTCGATGAGGTCGAACTGGGCGAGGAGGTCGTCCCACGCCGCGGCGTCGACCGACCGGCC
GAACCCCTCGATTTTGGTCGGGACGCGGATGCGGTCGGGAATCTCGGTCGCCAGTTCGGCCTCGTACTCG
CGGGCGACGCGACCGTCCGAGAACGTCCGGACGTGGGCCGCGCGGTCCGCCCCCTGCTCGCGCAGGCGGG
TGTCGAGCCGCCATTCGCGGGTGACGCCGACCTTGAACGTGTCGGGGGCGAACGCGGCGAGGTAGACCGC
GTGGTCCTCGTAGCAGTCCATCTCGTCTTTCAGACACGTCCCCGTACACTTCGCGCAGACCCACGTGTGG
CGGTGGTCAGAACAGTACGGCGCACGAGTATTGTCGCAGGCGACGTGGCGGTCGTCGTGGATGGTGCCCG
CGCAGTGGCGGTCGCCGAGGCGGTAGTCGAGTTCGGTGCCGGGGGCGAGCGCGACCGAGTCGATGCCGTC
GCTCGCGCTCACGAGCAGCGCGGGGGTTCCGGTATCGTAGCCGACGACCTGCACGCTCCGGGGTAGGGAG
TCGCGGTAGAAAGGTGGCTCGCTCCGGGGGCGGGTTTCGGGGTCGCCCCGGGCGTCGGCCGCGATTGTCG
GTGTCGGTGTCGGTCGCGGCTGTGAGCGTCGGCAGCCGTTATTCGTATTCGGCGCGAAGCTCTGCTGTGA
GTTCCTCTGCGGCGCGGCGGACGGCCTCGTCGCTCGACCCGTCGGGCTCCCAGCCGAGCGCCGAGAGTTT
CTCGATAGAGAGGCGCATCTTCGGCACGTCGCCGGTCCAGCCGCGGTCGCCGCCGGTGTACTCGAACTCG
GGGTCGAGGTCCAGCACGTCGGCGACGATGTTGGCGATGGTCGTCACGGAGGTCGTCGTCCGCGTGCCGA
GGTTGTAGACGTTGTAGTCGCGGTCGGCGTGTTCGACGACGTGACACATCGCGTCGATACAGTCCTCGAC
GTGGAGGTAGGACTTCTCCTGTCGGCCGTCACCGAGGATTTCGAGCGTCTCGGGGTCTTCGAGGAGCTTC
TCGATGAAGTCCGGGATGACGTTGCCGCGCTGGTTCGGGCCGACGATGTTGGCGAAGCGGTACATGTAGA
CCGTGAAGTCGTAGGAGTGGGCGAACGTCGAAAGCAGGCCCTCGTCGGCGAGCTTGGAGGAGCCGTAGAT
GCTGATGGGTTCGAGGGGGGCGTAGTCCTCGGGCGTCGGTCGCGGGGCCTCGCCGTAGATGGTCGACGAG
GAGGTGAAGGCGATATCCGACACGCCGACCTCCTGCATCCGTTCGAGGACGTTGTACGTCATCTCGGTGT
TCTCCTCGAACAGCTGTCGGGGGTTGCCGTAGTTCGTGTCCGTGTAGGCCGCGAAGTGGAAGACGATGTC
GAGGTCCTCGGTGACGGCTTCGGCGACCTCGTCGGCGTCGGTCATGTCGGCCTGTACGAACTCGACGCCG
TCGGGGACCCGCTCCCGAGCGCCTTTCGAGAGGTCGTCGGCGACGACGACGTGGTTGTCCTCGGAGAGGT
GTGCGGCGAGGTGAGAGCCGACGAGTCCCGCGCCCCCGGTCACGAGGACGCGCTTGTCGGAGAGTTCCAG
CGACATGGCACAGATGATTCGGCCGAGTGATAAGTCCGTTTCCCCTCCGGGCCGCGAGCGGGCGTCGGTG
ACGCCCATCAACCCGTCCCCGGCGACCGCCGCCCGCGTTCCGAAAGCACCACTTTCCCCCGCCGTCTTCG
GAGAGACATGCACAACGAACCCGAGGTCGCCGTCCTCCGGTACGGACACCGACCGGGGCGCGACGACCGG
ATGACGACGCACGTCGGCCTGACGGCCCGCGCGCTCGGTGCTGACCGGGTCATCCTCCCGGACAACGCCG
GCCATTCGATGGAGACGGTCGAGGACATCACGGAGCGGTTCGGCGGCCCCTTCGAGGTCGAACTCACCGA
GGCGCTCAACGGCGTCATCCGCAACTGGGCGGGCACGGTCGTCCATCTCACGATGTACGGCGAGCGCGTT
CAGGACGTTGAAGCCGACATCCGCGAGGCGCACGCCGAGGAACCGCTCCTCGTCGTCGTCGGCGGGGAGA
AAGTCCCCTTCGAGGTGTACGAAGGAGCCGACTGGAACGTCGGCGTCACGAACCAGCCCCACTCGGAGGT
CGCGGGCCTCGCGGTGTTCCTCGATCGCCTGTTCGACGGGCGCGAACTCGACCGCGAGTGGGAGGACGCC
GAAAACCGGGTGGTTCCGATGGCGACGGGCAAGAAAGTCGTCCCGGCCGACGAGGAGTAATCGGAGCGTC
GGCGCGCCCGCTTGCGGTTCTCCGCTGCCCGGGAGTAATAAGACTTAATGGCGTTCCTGACGCCATTTCG
CACAATGGCTTTTGAGGAGTTACTGAACGACCCTGTTATCCAGAAGTACCTCCACGAGTTGGTCGGGCCA
ACCGGGATGCCGGTCGCGGCGGCACCCCCGGACGGCGAGGTCACCGACGAGGAACTCGCCGAGGAACTGC
GGCTCGAACTCAACGACGTGCGCCGCGCGCTGTTTATTCTCTACGAGAACGACCTCGCGTCGTACCGCCG
CGTCCGCGACGAGGACTCCGGCTGGCTCACCTACCTCTGGACCTTCCACTACGAGAACATCCCCGAGAAC
CTCGAAGAGGAGATGTACCGCCTCCTCGACGCGCTCGAAGAGCGCCTCGACTACGAGCGCAACCACGAGT
TCTACCTCTCGGAACCCGCCGGCATCCGATTCGAGTTCTCCGAGGCGATGGAACACGGCTTCCAGTGCCC
CGAGACGGGCGCGCAGCTCGAACCGATGGACAACGACGACCTCGTCGACGCGATGGAGCGACGCATCGAG
GAGCTTCGCGACGAGCTCAACGTCGAAGTGACGGGGACGAACTGAATGGTCGTTCTCGCAACGAAGTGCT
ACATCGACGGTGACGCCCGCGAGCGGGCGCTCGACAGCCTCACGTCGCTCGTCGCCAACGACATCGGCGA
CCTCGACGTGACGTACGACATCGGCGTCCGCGACGACGGTTTCATCTCCGTGACGGTCTCCGGCGACGAC
GAGACGGTCGCGCGGAACGTCCTCCGCGAGGAGTGGGGCGAGGTCACGCCGCACCTGTCGGCCGGCGAGA
CCTACGTCGGCACCCTCGAACACTGGGACGACGACGGCTTCGTCCTCGACGCGGGCATCGAGGTGCGCAT
CCCGACCGAGGAACTCGGCCTCGGCCGCGGCTCCGCGACCCAGATTCGCGACCGCTTCGGCCTCGTCCAG
CACATGCCGCTGACGTTCGTCTACGGCGGCGACGAGGGGCCCTCGCGGCTGGCCGACGAGCAGGTCGACC
GCCTCTACGACTGGACCCGCGGGAGCGGTCGCGTCAACGTCAACAGCGCGACCCGCGGCGAGGTCCGCGC
GACGGTCAACCGCGCCGGCCACGCGAAGGACATCGTGACCGTCGAGCGCCTCGGCCTGCTCGAACAGAGC
ATCGTCTGCCGGGACGAGACCGACCCGCCGGGGCTCCTCGCCAGCATCGGCTCGTACCTGCCGGCGGAGC
TGAAGTGCGTCATCGGCCAGTAAGACGATGAACAGGCGACTCCTCGTCGGTATCGCCGCGCTCGCCCTCC
TCCTCGTGACCGCCGGGTGTCTCGGCGGCACCTCCAGCGTCTCGAACGACCGGCTCGACGCCGCGCCCGA
CGGCGACTACGCGTGGACCGCCGAGACCGACGCGCACATCACGGTGCAGGACAACGGCCGGTTCCGCGCG
GTCTACGAGGTCAACAGCTCCTCGGTCGAGCTCTACCGGTTCGACGGCTTCGGCAGTCGGACGCCGCTTT
CGGTCGAGGCGGTCCGCTACCGCTACGACAACGGGACCGTCCTCAACGGGACCGAACTGAAGGCCCGCGG
CGGCGACGTGACGCAGAACGACCGCATCACGAACGTCACGCTCCCCGAGGACGCCGGACGCGACGGAAAG
CTCGCGTTTAGCTCGTCCTCGACGCCGAAGCGGTTCTCGCTGCCCGTCTTCGTCGAGGGGAGCTACGAGG
TCGTCCTGCCCGCGGACCGCCGCGTCGACTTCCCGATATTCGGGTCGGTCCGGCCGTCGGGCTACGACAC
CGAAGTCGTCGACGACCGGCTTCACATCCGGTGGGACGAAGTGACCGATGGGAACGTCGTCGTGCAGTTC
TACCTCCAGCGCGACCTCGGTATCTTCGCGGCCGTCGCGGCCGTCTCGGTGCTGGTCGGCGGCGCGGGGA
TACTCTACTACCGCCGGCAGATTCGGGCGCTCCGCGACCGCAGACAGGAACTCGGCTTGGACGTGGAAGA
CGACGACCGCTGACGCACGACTGTGCCGCGGTGTCAGCCCGCCGACCCGCGGTTCGCCGGTGTGAACGCT
TTTTTGCCTCGCAGCGCGCTACCTCGGGGTATGCAAGTCGCCGTGGTCACCGTCGGGGACGAACTCCTCG
CCGGCGACACCGTCAACACGAACGCCGCGTGGCTCTGCGAGGAACTGACGGCGCGAGGCGTCTCCGTCGA
GCGCGTGACGACGGTCCCCGACCGCGTCGCCGACATCGCCCGCGTCGTCAACGAGTACCACGCCGAGTAC
GACGCCGTCGTCGTCACCGGCGGACTGGGGCCGACGCACGACGACGTGACGATGGAGAGCGTCGCGGCCG
CGTTCGGGCGCTCGCTGGAGCGGAACGCCGACGCCGAGGAGTGGCTGGAGACCAACGGCGGCTACTCCGC
GGCGGACCTCGTGGAGGGGACGACCGACCTCCCCGCGGGGTCGCGGATGCTCCCGAACGACGAGGGCGTC
GCGCCCGGCGCGGTCGTCGGCTCGGTGTACGTGCTCCCCGGCGTCCCCGGCGAGATGAAAGCCATGTTCG
CCCGCGTCGCCGACGAGTTCGCCGGCGAGCGGACCCACGTCCGGTTCGTCCACACCTCGGAGCCCGAAAG
CTCGCTCATCGGGCGGTTCGAGGAAGTCCAGTCGGCGTTCGACGTGACCGTCGGGAGCTACCCCGGCGAC
CACGTCAGAATCAAACTCGCCGGAGCCGACGAGGAGACGGTCGAATCGGCGGCCGCGTGGCTCGAAGCGC
GAGTCGACCTGTACGAAGAGTAGGGTCGGCCGGCCGACGGGTCAGCGCTGGAGGTACCAGAGCCACCCGG
CGGTCATGAGGATACCCACGAGAAGCACGGTCGCGGCCGTCTCCGAGGTCGGCAACACCTGCTCGCTGGC
TGATAGCGGAATCATAGGTGACAGTTCCCACGTCCGGTTCTTAAACGGTGAGGTTCTGGCGACAGTTGTC
GCGGCGTGAGCGTCAGCGAACCCGTGGGGGCGCGACCCAGTCGCCTCTCGCCGGCTCCCCTCTCGCCGGC
TCCTCTCTCGTCGGCTACCGCGTCGCTTTTCCCCGGGGCGCGGGTTCGTTCAGTCATGCGAATCGGTGTC
GTCGTCAACCCCGTCGCGGGGATGGGCGGCCGGGTCGGCCTGAAGGGAACCGACGGGAAAGTCGCGGAGG
CCAGAGCGCGCGGCGCGGAGCCGCGGTCGCCCGAGCGGGCGCGACGGGCGCTCTCTCGGCTCTTCGAGGC
CGCCCCCGAGGCGGAACTGCTCGCGTGGGGCGGCGAGATGGGCGCGGCCGCCGCCCGAGACGCCGGCTTC
GACCCCGAGGTGCTCGGCGAGCCGTCCGGCGACGAGACGAGCGCGGCCGACACCGTCGCCGCCGCCGAGG
CGTTCGTCGACGCCGACGCGGACCTCGTGTTGTTCGTCGGCGGCGACGGCACCGCGGCGGACGTGGCCGA
GGCGCTCGACGGGACCGACGTGCCGATGCTGGGCGTCCCCGCGGGCGTGAAAGTCTACTCCTCCGTGTTC
GCCGTCTCGCCCGAGGACGCCGCCCACGTCGTCACCTCGTTCGAGCGGACCGAGGCCCGCGAGGTCATGG
ACATCGACGAGGACGACTACCGCGACGGCGAGGTCAGGCCGGAGCTTCGGGCGGTCGCGCACGTCCCCGT
CGCGGAGGACCTCCAGTCGTCGAAACAGACCGGCGGCGGCACCGTCGAGTCGCTCGCCGCGGGCGTCGCT
GACGACATCCGCTCGACCGAAGGCGTCACCTACGTCCTCGGTCCCGGAAGCACCGTCGGCGCGGTGAAAG
CCGAGTTGGGAATCGACGGCTCGCCGCTCGGCGTCGACGTCTACCGCGACGGCGAGGTGCTCGCCCGCGA
CGCGACGGAGGCCGAGATTCTGGCGAACCTCGGCGCGGAGAACGTCATCGTCGTCACGCCCATCGGCGGG
CAGGGATTCGTCTTCGGTCGCGGCAACCCCCAACTCTCGCCGGCCGTGATTCGACGCTGTGACGTGTCGG
TCGTCGCCTCGCGGTCGAAACTCGACGGGATTCCCGTCCTCCGGGTCGACACCGACGACCCCGACCTCGA
CGCGGACCTCCGCGGGTGGACGAAAGTCCGCGTGGGTCGCGTCGAGCGCCGGATGATGAAAATCGAGTGA
GCGGCGCACGTCGGATGCGGCCGACTCGGCGCGACGCGTCACCACAGAAAAATCGAGGAGAGGCCGCTCC
AGTCGGCCGTCTCGTCAGTCGTCCGCCGGTGCCTGTTGTTTCGTGATGTACTCGACGATTTCGTCCGTTT
CGGCCTTGAACCCGTCGAGATCGGTCTCGTTCCCGTGGAGCACCGTCGAGAAGTACTTCGTGTCGGCGGC
GAGGTTGACTGCCTCCCTGAGTTCCTCGTCCGTGACGCCGCTCAACCGCGCTTCCTCGGTGTGGAAGTAG
ATACAGTACGGACAGTTAACCGCGGCCGCGACGCCGACGCCGATGAGCGCCTTCTCCCGCCCGGACAGTT
CGGTGTCTTCTCCCAGATTGAGGTCGCGGAAGAGCCCCCAACTGTGTTCGCTCGCCGGTTCTGCCAAGTC
CTCCATCCAACTCGGGACCTGACCGAGCATTCCCTCCATCTCTTGTCGTGTGGCTTTCGATACCATCTCT
CTTCCCGTACCTCCGCAGTCCCGTCGCTATGGAGGCGCTTATTACGAGGTTCCGGAGCAGTAAAGTTATG
AACAGTCTGGAAAATCATAATCTGCCCGTATCGACGACGTTCCGGGGAAATTCGGGGTTAATACGCCGGT
GCACGGGACGGTCAGCCATTTCCATCCCGGCCGCTCGACGTAGATGATTTAATATTCGGAATCGTGTGCA
ATGGGAACCACTACCCATTATTCACACGGGGTGTAATATAGTGAGATTTAAGGTCATTGGATGGGTTCTG
ACTGGCATGGAAACCCGGAAAGTCCAGCGTCTCGGTCCCTCCACGCTGGCGATGACGCTTCCAGCGGAGT
GGGCCAAGGAACACAACGTCGAGAAGGGCGACGAGGTGACGATTCGAACGAGCGGCAAGGGAACGCTGAC
GGTTCTCCCCGAATCGGTCAACACCGAAGATTCGAAGGCGACGATTCGCGCCGACAGTCTGAACGCGGAG
GCGCTCGAACGCGCCATCGTGGCGCAGTACGTCCTCGGGCGACGCGTCATCCACATCGAGAAAAGCGAGG
GCGCGCTCGACTCGGACCACATCAACGCCGTCTACAAAGCCGAGACCCAGCTCATGGGCCTCGGCGTCAT
CGAGGAGACCCCCGAGCGAATCGCGATTCGCTGTTCGGTCGATGCGGAGGACTTCACCCTCAACAACCTG
CTCGAACGCCTCGAAAACACGGGCAGCACGATGCGCGGCGAGGCCGTCAAGGCGCTCGCCCACGGCAACC
CCGACCTCGCCCAGCGGGCGCTCAACCGCGAGCGGCAGGCGAACAAGATTTTCGTCCTCCTGCTCCGGCT
CATCTTCACGTCCTACCAGAACCCCAACCTCGCGCGGGCGGTCGGCCTCGATTCGGGCTTCCCGCTCATC
GGCTACCGCTCGGTGGCGAAGAACCTCGAACTGACCGCCGACAACGCCGAGGACATCGCCAACATCGTCA
TGGACGCCGAGGGCCACACCATCGACGTCGACCAGTCGACGATGCGGCGCATCCGCGAGTTCACGGACCA
CGTCGACGAGATTACGACGACCGCGGTGCGGGCCGTCGTCGAGCGCGACTACGACCTCACAATCGAGTGC
CGAGAGCTGTTCCGCGAGATTAGCGACCGCGAGCGCGACATCCTCAACGACCTCCCGGAGATGGAAAACC
AGAAGCTCCTCCAGATTCGCGAGGTGCTGGTGAGCCTCCAGCAGACCGCGCAGTACGCGATGCGGAACGC
CGAAATCGCGTCGAACCTCGCGCTCAACGAGGAGTCGGACCACGTCACGATAGACTGAGGCTGCGGAACC
GAAGTCGGGAGGGGAGGCGGGTCGCGGTCGGCGCACCGGCGCGCCGTCGTACCGCCGCGCTCAGTCGGCG
ATGACTTCCATCGCCTCGCCGTTTTCGGTCTCGGACGACTCTTTTTCGCCCGTCAGCGGGTTCCGACTGG
CGATGCGGCAGTCGAACCCGGGATGCTCGCCGAAGTGCCGGAGTATCATGTGGCGGCGCGACCCGGTGAT
GCCGGTGCGACCGATGTCCTCGGCGGTGAAGCGCTCGGGCAGGCGGTCGTACAGGCGGCGCAGCTCGTCG
AAACTGGTGAACACCTTCGCGTTGCCGGTGGAGTCCGCGCCGCGGCGGGAGACGACGTAGCTTCCGTCCC
GGCGGTACTCGCCGGCCGTGCGGAAGAACTCCCGTTTCTCGGTCAGCGCCGAGCCGATGGCCTCCTGCAA
GTCGGCGGCGGCGTCTCGGGACAGTTCACAGGACTGGTCGCCAAAGGAGACGACGATGGTTTCGTCGTCG
CTCTCGACGGACACAGGGTTCTCATTACGGGAGAAGAACTCGATCAGGAGCGTGGGTACTCCGTGTCATA
TCATCGACTATCGTAGCCGACGGTAAAGAGTTATCGGCTGAGTCAGGATTCACCGACGATTCTTCGATAG
ACGCCGGCGGTCGAACGGCCTCCGACGCCGCGTCTGACGCGGGACTGTTACAGGAGGCCGTCGTCGGTGG
TCGTGGTCCCGTCGTCTGACGAGGGCGTCGTCGCGGTCGTCGCGGTCGTCGCGGTCGTCGTCGCTGTCGA
AGTCGTGGTTGCCGTCGAAGTCGCGGTCTCGGACTCGGCCGTCTCGGTCGCCTCGGTTGTCTCGGCCGTC
TCCGTCGCCGTGGGTTCGTCCGTCGTCTCGCTTCCGTCAGACGCCGCCTTGTTCCCGAAGATGTCCGTCT
CGAACGTCTTCTCGTAGGTCAGCGGGTCGAGGGGGACGCGAAGCGTCGTGCCGCTGGCGTCGAGGTTCGC
GTAGAAGTCGATGCGCAGGTCGGTCGTCTGGTCGCGTTCGAGATGCGTGACCCACCACTCGTCGAGCCTG
TCGTTCTGGATGTGGGTCGTCGCCTCGATGGTCTCCGTCGACCGCGGAGAGATGACGTACTCGGAGTTCG
TGGTCCCCTCGCCCACGGCCACGTCGTTCATGGAGATGTCGTAGCCGAGTTCGGAGACCGCAATCGGGTA
CGGCTTGGGGTTGTGGACGACGAACGTGAGTTCGAGCGCCGTGCGCTCGTCCGTGGATTCGCCCCACTCG
GCTCTCGTCTCGTTGACGTACAACACGGGGTCGGAGACGACCGGCGACTCCGCGTTTATCTCGCGGGTCT
CCGTGGAGTTGAACGCCGACAGGAGGTCGGTGTCGATGCTCCGGGTAATCTCGGGCGCTTCGAAGGTCCG
GCCGAGCGTCTCCGAGGAGACGGTGGCGTTCACGGCGAGGTCGGTGTGCTCGCCGTTCTGGACGTGCGAG
ACCCACCACTCGGGGATGCGCTCGTTTTCGAGCGTCGTCCGAAGCGGGACTGCCGTGGTCCCCTGCCCGA
CAGAGACGCCTTCCTTCTCGCCGGTCGCCATCCGAATCCCGTTCATCTCGACGCCGTAGTCGACGGCGAG
CCCGGAGAGGTTCGCTGAAAGCGGGTTCGGGTTCGAGACGTACAGGTCGGTCTCGATGACCGTCGCCGTC
TCGTTGACGCCGCCGAACCGGTTGTCGACTCGGTCGACGCTCGGCGCGCCGATTATTCCGGCCGCGAACG
CCGCGCCGACGACGGCCGCGACGAGCACCAGCGCGACGAGCGCGATACGGAGTTTACCGCCGAACAGCGC
GGATGTCAGTCCCATCTTGTGGACACACGAGACTGGTGGTACATATGTCGAACGGCCGAGCGCGACGGCG
GTTCGCGGGACCGTCCCGCACGCCTCGACCCCGACACGTCGCCCCACGGCAGGCGGTGTCGAATGAACTA
AGTGCGCACCCGCGAAGGTCGGAAACATGGAAACCAAGACGGTGCAATCCGACAAGTCCATCGGCTTTGC
GGCGTTGTTCGGCGTACTCACGCTCGTCGGCGCAGGGCTGATGGTCGCCGGACCGGACCAGTTGACGAAG
GCGCTCGGGTTCATGGTCGCGATTATCGCGGCCTCGCTGGCGGTCTGCGGCGCGCACCTGTTCCAGTAAC
GTTGAGTATCAACGCTGAGGAACACGGGTAACCGTTAATAACGCCCATTCCCTAGACGGTCCGAGGATGA
CTGAGTACACCGACGAGGAACAACGCATTCTCGCCTATCTCCGCGACAGCGTCAGCCGCGGCGAGGGCTA
CTTCCGGGCGAAGAACATCGCCGAAGCCATCGGTCTCACCGCGAAGCAGGTCGGGTCCCGTCTGCCGCGG
CTGGCCGAGAAGTCCGAAGACGTCGAAATCGAGAAGTGGGGACGCGCCCGCTCGACGACGTGGCGCGTCA
CCCGAAGCTGAGGCGATTCCACGGATTTTTACTGTGGAGGTGTGATGGTATCTCATGACCGTCCGCGTGA
AACGAACGTTCGAGTTCGACGCTCCCGGCGAGCGCGTCTGGGAGTTCATCGCCGACCCGGCCAAGCGAGC
GGGGGCTATCAGCGTCGTCGACCGCTTCGACGTGTCCGACGACGGCCGCCACGCGACGTGGTATCTCGAA
CTCCCGATTCCGCTCGTCCGTTCGACGGTGACAGTCGAGACGGAAGACATCGAAGTCGACGAGCCGACCC
ACGTCAAGTTCGTCGGTAAGTCGCGGGTGATGCGGGTGACGGGCGAACACACTATCGAGGAACACGACGG
CGGCAGCCGCCTCGTCAACGAGTTCACCGTCGACGGCCGACTGCCGGGCGTCGAGGCGTTCTTCGAGCGC
AACCTCGACCGCGAACTCGACAACCTCGAAACGGAGCTCCGACGCGAGTTCGAAGCGACCGCGTAACGCC
GGCGACGACCGTCGACGCTCGGTGAGACAGGGCGAGAAACCGCGAGAGCCGTGCGCTCACGGGGTATGAG
AACGGCTGTTGCGGTGGCTTTATACATCGTGGCTCCTAAGCGAAAGTCGCCGACGCAATAGGCGCTTTTC
TCGCCAGTCGTCGGCGACTCCACATCCGCCGCACCCGCCGCAACGTTTCGGGGTCCGTTGCGGCATCCGA
AACGACGTGGCCACGTCGTTTCCCGCCCCCAAGCCCGGTGGGGGCAACTCCCCTCGTCTCACTTCGCCAA
CTGGTGACGCGAGATTCGGCGGGAGGCGCATTCGCCTCCGCCTTTTGACGACCGCTTCGCTCCGAGCCAC
GGCGTCGCCGCGCCTCGGCGGCGACCGCCCGCCCGCCCGACAGTCCGAGAGCGCACGCTTCTTTCCCCCG
GCCCTCGTGGAGCCACCATGACCGAGACGATTCGAGGCGACGTGCTGCACGCCATTCCACCGGACGAACT
CGACGACGAGGACCTGTCGCCCGAACTCCGGGCGCTGGCCGACTCGCGTCACGTACTCGTCGTTCGGAAG
GGCGGCCATCCCTCGATGCTCGACCTCGTCTGGGCGTTCGTCCGCCGCGACCCAATCGAGGCCGTGACCG
TCGTGACCGACCGCCCCGCCGAGGAGGACGAGGAAGTGGCGCTGACCGTCGAGGAGACGGGGATGCCCGG
CGTCTACGTCGCGGCCGGCGCTCACGGGGAGGCTGAATCGACCGACGGACACTGAAAACAGCGGACGGAA
AAAGCAGGACTGCTGCGGGGCCGTGACGCGGTGACCGGCCGGACGACTTCAGTCGTCTTGCTTGGTCTTG
ATGTCCGCCGAGAGGCCCTGTGCCATGCGAATCTCCTTGGAGTTGTTGAGCGTCCACGCGGTGCGCTCGG
TGACGGCCTCGATGATTTCGCGGGCCGAGGGGTAGCCGTTGCCGGACTTCTTCACGCCGCCGAACGGGAG
GTGGACCTCCGCGCCGATACACGGGAGGTTGCCGTAGGCGAGGCCGACCTCGGCGTGGTCGCGGAAGTAG
TTTATCTGGCGGTAGTCCTCGGAGATGACGGCACCGGCCAACCCGTAGTCGGTGTCGTTCTGAATCTCGA
CTGCATCCTCGATGTCGCCGGAGTACTTCAGCAGGGCGACGTGGGGGCCGAACACCTCCTCGTGGGTGCA
GCGGAGGTCGTCGTGGGGGTCGGCCTCGTAGACGAACGGCCCGACCCAGTGGCCGTCTTCGTGGCCCTCG
GGAATCTCGTCGGCGTCGAGTTCGGTGCGGTCGACGAGGACGTTCACCCCCTCCGTCTCCGCGAGTTCGT
TGTAGTTCGTGACCTTCTCCTTGTGGCCCTCCTCGATGAGGGGGCCCATGAACGTGTCCTCGCGGAGCGG
GTCGCCCACGGAGACGTTCTTCGCGTTCTCGACGAAGCGCTCCTTGAACTCGTCGTACACGTCCTCGTGG
ACGACGATGCGCTCGGAGGAGACACAGCGCTGGCCAGTGGTCTTGAACGACGACATCGTCGCAGAGTGGA
CCGCGATGTCGAGGTCCGCCTTCTCCGTGATGACGATGTTGTTCTTGCCGCCCATCTCGCACGCGGCGAG
TTTGCCGGGCTGTTGGGCGACCTTGCTCGCGACCTCGTGGCCGACCTCGGCGGAGCCCGTGAACAGCACG
GAGTCGACGCGCTCGTCGTCGACGATGCTCGCGCCGGCGTCACCGAAGCCCTGTACCATGTTGAACACGC
CGTCGGGGATGCCGGCGTCCTCGAACATCTCGGCGATAATCTGCCCGCACCACGGCGTCTGCTCGGCGGG
CTTCCAGACGACGGTGTTGCCCTCGACGAGCGCGACGGCCATGTGCCAGAAGGGGATGGCGACGGGGAAG
TTCCACGGGGTGATACAGCCGACGACGCCGCGGGGCTTGCGGCGCATGTAGGCGTCTTTCGCGGGAATCT
CGGAGGGGACCACGTCGCCTTTGGGGTGGCGGGCGTCGCCCGCGGCCCACTCGACCATGTGGTACGCCTC
GATGACGTCGGCGCGGCCCTCGGAAATCTCTTTGCCGCACTCTTTGGTGACGATTTCCGCGAGTTCCTCC
GTGCGGTCGCGCAGTTCGTGGTAGATGTCCCAGAGGTACTCCGCGCGGTCGATGTGGGAGAGTTCGCGCC
ACTCCTCGTACGCCTCGTCGGCCGCGGCGGCCGCCGCGTCGATGTCCTCGGGCGTGCCGCGTCGGAACGT
CCCCAGCGACTCGCCCGTCGCGGGGTTCGCGCTCTCGAACGTCTCGTCGCCGGTGCCGTCCGTCCACTCG
CCGTCGATGTAGTGCTGATATTCGTCCTGCGCCATATGACTCTAGACTCACAACTAGGATTAATAACCCC
GGACCCTCCCATGGAAGGGGCGCGCCCGAACCGACGCATCACCGCGACGCCAAGTGACCACAGATAACAT
CTTACGTAACGACGTATTACCCGGTGTATGAGCGAGCGCACGGCAGGTGAAGGCACGCGCCTTACGCTCG
ACCTGTGGCATCCGAACTGCTGGGCGATAGAATCGACGAGCGAATACGACGGCGGCATCCTCGCACACGC
CATCTACGACGCTCCCGCCGCGGGCGTCGAGCGGTCGAACGGGCTGTTCACCGCCTACGGCGAGTCGCTC
GACGAGGTCGAGACGCTCCTCGACGCCATCGCCGACTCGGAGCTCACGGGCGAGGTGTTGGAACTGCAAG
AGCGGTTCGACTCCCGCGGGAAGCACGTCGCGCCCGGCCCGGTCGCCCGCGAGTTCTTCTTGGAGTACGA
CCCGAGCGACATGATGTGTCCGGAGCTGCTCAAGCAGGGCTTCGTCCACAGCGCCCCCACGCAGATAGAA
AACGGCCGCGAGCGGTGGGAAGTCTGGTTCGCCGGCGCGCGCGAGGAGATACAGCCGCGCATCGAGACCG
TCATGGACGAGACCGGAGCCGAGATTCGCGTCGCCTCCATCTCCACGTCCGAGGGCGCGGAACCGGAGCG
CAGTCGGCGGCTCGACACGCTCACCCGGAGTCAGCGGGAGGCGTTCGAACTCGCGCGCGAAGAAGGCTAC
TACCGCTGGCCTCGCGAGGTGTCGACCCGCGAACTCGCCGCCGAGATGGACATCTCGAAGACGACGCTGC
TCGAACACCTGCGCAAAGCGGAGTCGAAACTGCTCGACCCGCAGTAGCGCGGGACGATTGGGTGTCCGTC
CCGGCTCAGATACCGGCGACGGCGCGGAGCGCGAACAGCGCGTTCGACTTCCGCTCGCGGACGCGCCGGT
AGAAGTAGGAGAACCATTTGTCCCCGTAGGGGACGTACTGCCACGTCTCGATGCCGGCGTCCGCGAGGTC
GCGCTGACCGTCCTCGCGCACGCCCATGAGCATCTGCACCTCGTAGGGCGTCCCGTACTGTTCGTGGAGG
CGGCGGGCGTGCGCAATCATGTGCGGGTCGTGGCTGCCGACCGCGATGCCGTCGTCGAACTCGGTGAACA
TCTGTTCGAGGAGGTCCCTGTACACCTCGTCCACCTTCGACTTCTCCTTGTACGCGATGGACGCCGGCTC
GTTGTACGCGCCCTTGACGAGGCGGACCTTGCCGGGTACCTCCGCGAGGCGTTCGAGGTCGTCGCGCGTG
CGTTTCAGGTTCGCCTGCACGCAGACGCCGACGTTCCCGCCCGTCCGGTGGCCCAAGTCGTCGACGGCGT
CGAGGGTCACGTCGGTCGTCTCGTGGTCCTCCATGTCGACCCAGACGAACACGCCTTCGGCGTCCGCGGC
GTCGACGATGCGGTCGAGGTTCTCCCGGAACGCGCGGTCGCTGATGTCGAGACCGATCTGCGAAGGCTTC
ACCGAGACGCAGCCATCGAGGTCCGTCGCGCCCAGTTGGCGGACGAGGTCGACGTACGCGTCGGCGTCGG
CGTCGGCGGCCGTCCGGTCGGTGTAGTGCTCGCCGAGCAGGTTCAGTATCCCCGCGATGCCGTCGCGGTT
CAGCGACTCGACGTGCGAGACCGCTCCGTCGGCCGTCTCGCCCGCCACGAAGTTGTTCGCGATGGGGGGT
ATCACGACCCGCTATTGTGAGACACGTACCCTAAAGAGAGACCCTACCAAATCATTCTGAAAAATATTCC
TGAAATAATCACGGAACGCTCGTTTCGTCCGACGGGGTCCGGGGTCCCGACCATGGGCGGTCACAGGTAT
ATTTACGATAGCTGGAGAGCATTGCTTGTTATGTCACCACACGACATGGACCGCAGAACGCTGCTGAAGC
TGTCGGGGCTCTCGCTCGTCGGGGCGACCGCCGGCTGTCTCGAAGGGGAAGAAGAGACCCCCGCGGCAAC
GACCACCGAGGCAAGCGGCGGCGGCGGTGGCGGCGGCGACGAGACCACCACGACCACCGAGGAAAGCGGC
GGCGACGAATCGTCGTACACCATCGGTATGGTCGACTCGCTCACCGGGTCGCTCGCGCCGTACGGCGAGC
GCAACACTCGCGGCCGCGAACTCGCGCTCGCGGCCATCAACGAGGTCGGTATCGGCTCCGAAGGGGCGTC
GCTGAACATCTCCGTCGAGGACGACGAGAGTACGAACCAAGGCGGAGTCAACGGCGCACAGGTGCTCGTC
AACCAAGACGGCGTCCCGCTTCTCATCGGCTCCGTGGGCTCCGGCGTCTCCATCGCCATCCACGACAGCG
TCACGAGAGACGCCGGCGTCGTCCAAATCAGCCAGAACAGCACGAGTCCCGAACTCACGACGCGGCCGGA
GCTGCTTCGGATGAGCCCCTCCGGTTCCGCGAAGGGACAGGCGCTCGCCAGCCTCGTCAACGACGACGGC
CACGACACGGTCGCCGTCACGTGGATCAACAACGACTACGGGACGGGGCTGTCCGAGGTGTTCGCCGAGA
CGTTCGAGTCCGAGTTCGACGGCACCGTCGCCTACAACGAACCGCACGACCAGGGTCAGTCGTCGTACAG
CGGCGTCCTCACCGAGATGGCATCGACCGACGCCTCGGCGTGGATTTTCCTCACGTACGCGAACGAGTAC
ACGGTCATGGTCAACGAGGGCTTCGACCAGGGCTACAACACGTCCGTGGACTACTACGGCGCGGAGTCCA
CCGTCGCCGACTCCATCATCGAAAACACGCCCGAAGGCAGCATGGACGGGATGACGGGCATCACCGAGAG
CGCCCCGCAGGACCAGGAGAACTACCAGAACTTCGTCGCCGCGTTCGAGGAGAACTACGACGGGACGCCG
ACGGTCTGGTCGGCGTACGCCTACGACGCCGTGACGGTCGCGGCCATCGCCATCGAGGCGGCAGACGAGT
TCACCGGCGAGGCGCTCGCGTCGGTCGTCCGCGACGTGACCCGCCCCGAGGGCGAGGAGGTCTTCAACTT
CGAGGAGGCCGCAGCCGTCCTCCGCGACGGCGGTTCGCCGGGCGACATCAACTATCAGGGCGTCAGCGGC
CCGGTCGACCTCGACGAGAACGGCGACCCGCCGGGCTACTACCAGATTTACAGCGTCGAGAACCACGAGT
ACGTCTTCGGTGACTACATCACGAGCTAACTATGCACGCACGGAACGGACGGCGAACGACCCTCGGGAGG
GCCCCGGAGCCGTGATACCGCTCCAAATCAGCCCCTTCCAGTACGTCGCCAACGGCGTGGTGTTTTCGAG
CATCATCGTCCTCGCGGCCATCGGGCTGTCGCTCGTGTACAGCATCGCGGACTTCGCGAACTTCGCCCAC
GGCGACCTCATGACCGTGGGGGCGTTCTCCGCGCTGTTCTCGGTCGGCTTCTTCCGACCGATGCTGGGCG
ACGCGGGCGTGTTCGGCCTGCCGCTTTGGTTCTTCCTCGCGCTCGCGTTCGGCATGGGGGCGGCGGCGGT
CATCGCCGTCCTCACCAACCGCGTCGTCTACCGCCCGGTGAAGGACAGCGGCTCCATCGGGCTTCTCATC
TCCAGCATCGGCGTCGCACTCGTCTATCGCGCGCTCGTCTTCCTGTCGTTCGGAACCGAGCCCGAGCGCT
ACGGCGTGTCCCGACAGGGCCCGATTCCGTGGGTCCGCGAGACGCTCGGCATCGCGGTTACGCCGCGCAA
CCTCGTCGTCGTGGCGCTCACCGTCGTCCTCGTGACGGCGCTGCACCTGACGCTGACGCGGACGACGCTC
GGTCGGAAGATGCGCGCGACCGCCGACAACGCGGACCTCGCGCGGGTCAGCGGGATTCGGACCGGCGAGG
TCATCTTCGCCATGTGGCTCATCGGCGGCGCGCTCGCCGCGGCCGGCGGCGTCTTCCTCGGACTGGAGGA
ACTCGTCCGCCCGCGGATGGGCTTCGACATCCTGCTTATCGTCTTCGCCGCGGTCATCCTCGGCGGCATC
GGCTCCGTCTACGGCGCGATGCTCGGTGGCCTCGTCATCGGGATGGTCCACGAGCTCGTTCCGCTGTTCT
ACCAGTGGGGCATCATCCCGGTCAGGTCGCGGTACGCCGCGGCCGTCGCGTTCGTCATCATGGTCGCTAT
CTTGCTCGTTCGCCCGAGCGGAATCGCGGGTGATAACGGATGAGCGCCGTCACCTCGTGGGTGACCGAGA
CGCTCGTCCGCGACGCGACCGAGCGGCGCATCTTCGCGGTGCTCGGACTCATCACCGTGTTGCTCGTCGT
CGGCGTCCTCACCGGCGTCGTCGGACTGCGCTTCCTCCTGTTCCAAATCGCGCTCGTCGGGATGTACGCC
CTGCTGTCGCTCGGACTCAACGTCCAGTGGGGCTACGCCGGACTCATCAACTTCTCCGTCGCCGCCTTCT
GGGGAATCGGCGCGTACTGCGCCGCGCTGTTGACCGCGCCGAACTCCCCGCTCGGACTCGGACTCCACCC
GGTGTTCGGGTTCCTCGGGGCAATCGTCGTGAGCGCGCTCATCGCGGTGCTCATCGGCATCCCGACGCTC
CGCCTGCGCGAGGACTACCTCGCCATCGCCAGTCTCGGACTCGCCGAGGTCATCCGCACCATCATCCTCA
ACGAAGACCAGTGGACCGCCGGGTCGAGAGGTATCAGCGGCATCCCGAACCTCCTGTCGTGGCTCCCGCT
GACCGACTCCGCGACGACGGCCGCCGTCGTGGTCGTCCTCATCGCCGTCGTCTACCTGTTCCTCCGGCGC
GTCCACCGGTCGCCGTGGGGGCGCGTCCTCCGGACCATCCGGTCCGACGAGGACCTCGCGAAGGCGCTCG
GGAAGAACACCTACCGGTTCAAGATGCAGGCGTTCGTCCTCGGCTCGGTCATCATGGCCGTCGCCGGGGC
GTTCTACGCCCACCTGAACCTCTACATCGACCCCTCCGACCTCGTTCCCCTGACGACGTTCTACATCTGG
ATCGCCGTCATCCTCGGCGGGACCGGGTCGAACCGCGGGGCGGTCGTCGGCGCGGCCGTCGTCATCGCCA
TCCGCGAGGGGACCCGCTTCCTCAACGACATCGGGTTCATCCAGACGCTCGGCGTCGACTTGGCCCCGCT
CCGACTGCTGTTCGTCGGCGGGCTCATCATCCTCATCATGCGGTTCCGGCAGGACGGGCTCCTGCCGCCG
AAGGACGAACTCATCTGGCCGGCGGCGCGCGACGGAAGCGGTGCCGGCGGCGCGTCTCCCTCCGGTGCCG
CCTCCGACGGCGGGACCGCCTCGAACGGGGGTGACGACCGATGAACGACGACGCGTACGAGGGCGCGCGC
CTCGACAAGGACGACGTCGTCCTGAAGACGACCGGCTTGGAGAAGGCGTTCGGCGGCCTCGTCGCCACCG
ACGACGTCTCCATCGAGGTCGAACGCGGGACCATCACCGGGATGATCGGACCGAACGGCGCGGGCAAGTC
CACGCTGTTCAACCTCATCTCCGGCTTCTACGAGAACGACGCCGGCCACGTCACCGTCAACGGCGAGGAC
GTGACCGACCTCGAACCGCACGAGCGCGCCCGAAAGGGACTCGTTCGGACCTTCCAGACGCCCCGGCGGC
TGGAAGGGATGTCCGTCCGCGAAGCGATGCTCGTCGGTCCCGGCCCGCAGAAAGGCGAGTCGATTTTCTC
GCTTTTCTTCTCCGGCTCCGACGTGACAGAAGAGGAGCGGGCGAACATCGAACAGACGCGCGAGCTGCTC
GAACGGTTCGAAATCGGGCATCTCATCGACCAGCCGTCGACCGACCTCTCCGGCGGGCAGATGAAGCTCG
TCGAGCTCGCGCGGGCGTTCACGACGAACCCCGACATCCTGCTTTTGGACGAGCCGGTCGCCGGCGTCAA
TCCGACGCTCGCGAACGACATCAAACGGTTCATCCGCGAACTCAACGAGGAGGGACAGACCTTCCTCATC
ATCGAACACGACATGCCGTTTATCATGGACCTCGCAGACCCCATCATCGTTCTCGACCAAGGGAAGGTGC
TCATGGAGGGCTCGCCGGACGAAGTCCGCTCCGACGACCGCGTCATCGAGGCGTACCTCGGGGGGGCCGG
CCCGTGACCGAGCGCGCCCTCGACGTCAGCGGCGTCGACAGCGGCTACGGCGAGGTACAGGTGCTCCGCG
ACCTGACGCTCCACCTCGAATCGGACGAAATCGTCTGCATCATCGGGCCGAACGGCGCGGGGAAGTCGAC
CGTCCTCAAGACGGTGTTCGGCCTCCTCAAGCCGTGGACCGGCTCGGTCGAACTGAGTGGGCGAGATATC
ACCGGCGAGGAGCCGGAGGACCTCGTCCGCGTCGGGATGGGCTACGTCCCGCAGGTGGACAACGTCTTTT
CCTCGCTCACCATCGACGAGAACCTCAGGATGGGCGGGGTCGCCCGCTCGGAGGGCTTGCAGGCGCGAAT
CGACGAACTGTACGACCAGTTCTCGATTCTCGACGAGAAGCGCTCTGCGAAGGCCCGGACGCTCTCGGGC
GGCCAGCGGCAGGTGCTCGCGTTCGCCCGCGCGCTCGTGATGGAGCCCGAAGTGCTCCTCATCGACGAGC
CGTCGGCGGGCCTCGCGCCCAACATCGTCCAGTCGGTGTTCGAGGACGTGAAGAAGGTGAACGAACTCGG
GACGGCGGTCCTGATGGTCGAGCAGAACGCCCGCGAGGGGCTCGGCATCTCCGACCGCGGCTACGTCCTC
GACCAGGGGACAGTCGCCTACGAGGGCGACGCCGACGGCCTCCTCGACGACCCCGAAGTCTCGCGGCTCT
ACATGGGCGGCGCGGACTACGAGGGCGTTGAGGGCGAGTAACGCGCGACTCGCCTCGCGTTCGCGGTTTT
TTCCGACCGCGTGCTACGCCGCGTGCTTTTCGATTTCGCCTTTGAGCGACGCGGCGTCGAAGTCGTGGTC
GGGCCGGATGTTGACGAAGTCGAGGAAGTCGACGGCGTCCAACAGCGCGTCCGCGTCGTAGGAGTCGAGC
GCCGCGGTGACCGCCGCCTTGGGACCGACGAGCGGTTCGAGCGCGGCCAGCCCGCAGGCGAGGTCGTACG
CGCGGGCGTCGCGCATCCCCTCGTCGTTGACGTTCGTCGCGTCGATGAAGTAGATGCCGTCCTCGCGGAC
GAGGACGTTCTCGGCTCTGAGGTCGCCGTGAGCGAGGTGGTTGTCGTGCATCGCCGCGAGCGCCGCGAAC
AGTTCGGGGGCGAGCCGTTCGACCTCCGCTCGCGGGGCGGTGTCGAGGGTGTGGAAGTTCGGCAGGTATT
CGAGGACGAGCACGCCGAGACCGTCCACCTCGAACGCCTCGACCGGCGCGGGCGCTTGCAGGCCGATGTC
GCGGAGTCGCTTCGTCGCTTCGAGTTCGTGTTCGGCCATCTCCAGCGGCGTCCCGAAATGCCCGAAAAAG
CCCTCCGTCCCGCTGGAGAACGCGCCGAGGTTTCGCCCGGTCGTGAACACGGCGTGGACGAGCGAGTTCT
GTTTGGAGATGACTTTCACGAACCACTCGTCGTCGACGACCATCGGGGTCGAAAGCCAGTTGTCCGCCTC
GAGAAATCGGATGTGGAGGCTGTCGCGGTCGTATCGCCGGGCGAGTTCGCGGGCGACCGTCTCCAGACGC
GGCCACCCGAGGCGGCCGCGGACGAGCCGACGGAGGTCCATGCACCCCCGTAAGACGAGGGGCGGCTTAA
CCTCGTGGGCCTACGACGATTCCTGTCGGACCGTCAACACGGGCGCGTCGGAGCCGCGGACGACGCGCTC
GGCGACGCTCCCGATGAGGTAGCGGTCGATGCCGCTGCGGCCGTGGGTTCCCATCACGACGAGGTCCACC
TCCCGTTCGTCGGCGTGGCGGATAATCTCGCTCGCGGGCGTGCCCTCCGTGATGACGGTCTCGACCTCGA
CGCCGGCCTCGCGGGCCGCCTGAGCGACGCGGTCTACCACCTGCTCGCCGCTTTCGAGGAGCGCCTCGCG
GACCCGTTCGAGCGAGAGCGCGGGCGCGGCGTAGCCGACCTCGCGCACGTCCGCGACGTAGAGCACCACG
AGCGTCGCGTCGTAGGTGCGGGCGTGTTCGATGGCGTGGTCCAACGCGGCGTCCGCGCAGTCGCTGCCGT
CGGTCGGAAAGAGGATGTGGGAGTACATACGAGAACGTCGGGCCGCGGCGCAAAAAGACCCGGATGCCTA
TTCCCACGCGATGGGAGTACCCGACGTGGGCTGCCGCCTTCGCCGGCCGCGACGCATATCCTTCATGGTC
GTTCGATTAGTTTATGTCCGGCACGGCGATAGTTGGTCGCATGGACTTCGACATCCCGGCCGAACACCGG
ATGATTCGGGACACCGTCCGCGAGTTCTGCGAGGAAGAAATCGCGCCCATCGCGCAGGACATCGAGGACG
AACACCGGTTCCCCGCGGAGATATTCGACCAGTTGGCCGAGTTGGACGTGATGGGCGTCCCCATCGACGA
GGCGTACGGCGGCCTCGGCGGCGACCAGTTGATGTACGCGCTCGTCGTGGAGGAACTCGGTCGCGTCTCG
GGCGGTATCGGCCTGTCGTACGCCGCCCACGTCAGCCTCGCGTCGAAGCCTATCGAACTGTTCGGCACCG
ACGAGCAGAAGGAACGCTGGCTTACGCCGCTGGCGACCGGCGAGCACCTCGGCGGCTGGGCGCTCACCGA
GCCCGGGTCCGGGAGCGACGCCAGCGACATGGACACGGTCGCAGAGCGGGACGGCGACGGCTACGTCATC
GACGGCACGAAGCAGTTCATCACGAACGCGAACGTCGCCGGCTCGGTCCTCGTGAAGGCCGTCACGGACC
CCGGCGCGGGCTACGACGGCATCTCGACGTTCATCGTCGACCCCGAGAACGACGACGGCTTCGAGGTAAC
GACCGAGTGGGACAAGATGGGGCTCAACTCCTCGCCGACCTGCGAGCTCTCCTTCGACGACTGTTGGGTG
CCCGAAGACCGCCTCCTCGGCGAGGAGGGCGACGGCTGGAAGCAGACGATGAAGACGCTCGACGGCGGCC
GCATCTCCATCGCGGCGCTCTCGGTCGGGCTGGCCGAGGGCGCGTACGGCCACGCCAAATCGTACGCCCA
AGAGCGCGAGCAGTTCGACCGGCCGATTTCGAAGTTCGACGCCGTCCGCGACAAACTCGTCTCGATGCAC
CGCAAGACCGAGCGCGCGCGACTCCTCACCCACAAGGCCGCGACGCGGTACGACGCCGGAAAGCGGGTCA
GCCGAGAGTCCGCGCTGGCGAAACTCGACGCCTCGGAGGCCGCCCGCGAGGTCGCAGAAGACGCGGTGCA
GGTGCTCGGCGGCTACGGCTACACGACCGATTTCGCCCCTCAGCGGTTCTACCGCGACGCGAAGCTCATG
GAAATCGGGGAGGGGACGAGCGAGATTCAACACCTCATCATCGGCCGCGAACTCGGCCTCTGAGCGGCCG
TCGAAGCCGGCGGTGACTCACTCCGACTCGGCCATCGCCGACAGCCGAGCGACGTAGGAGAAACTGCGGA
CGTGGTCCTCTTCTGTCGGCGCGTCCTCGAAGTCGGCGCGTCCTCGAAGTCGGCGGGGACGGTAAAGGAG
ACGACGCGCTCGCGAATCGTGTCGTGCGGTTCGTCGCCTATCCAGCCGATATCGCGGTAGTACGACGCCA
TCTCCAGCGCGCCGCGACCGCCGAGTCGCTCGACGAGGTGGACACACCAGTCGAGCAGCACGCGCTCGGC
CCGCGGCGTCCGCGGAATCTCGTCGAGGAACGGCTCGCCGTCCGAGGTGACAGCCGCGGTCGTCGCGAGG
AGGCGCTCGTGAGCCACGTCGCTCCACGCCCGGTTCGTCGGTGCGTCGACCCAGTCGAACGACCGAGCGC
CGGAGTTCCGTCTGAGTCCGGGCCCGGTCGGGCCGTCGGCGTCAGTCGGGTGACGTGACTCGCGCGGCAT
CTATCCCTGCGTGTGCGTCCATCCGAATTAAGCGTTCGGGCGAACGTCCGACATATGACAGCCACACGAA
CGTTCAATCCGAGAGAGTGGGTGAACGGTAGAGTTGATAACTCCGAACGAGACTACGAGTCGAAAGCTGA
TTTGACGGGCGTGTCACTCGGCGTGGCGTGATTTCTCTCTTCGCCCCGTCTGCTATCAACTTTGATATGT
GGAGCGAATCGCTTAAGTTCCGAACCAGCTACACGTTTGATATCGCTCCGATGTGACACTCATCGGAAAG
AACAGTTCCGAGAGAGTCACAGATGCGAGCCACGACCCACATATGACCAGCGTCGGGCAGTACCCACACG
CGTACGCGCTGTTCGCCGCGGGCATCCTTGCGGGGGTCGTCACACTCGTTGTTCTCGGCCGGTTCCGACG
CTACTCGCGGCGCGTCCGCCTCCCGTTTGCGCTGTTGACGCTCTCCGGGAGCATCTGGGCCACGGCGTAC
GGGTTCCTCTTCCTCCCGATGACGCCCAGCGCAGAACTGTTCTACGCGCAGTTGGCGTGGGCCGGCGCGG
CCGTCATCCCGACGGTCTGGCTCGTCTTTGCGCTCGTCTACGCCGGCGAAGACCAGCTCCTCTCCACGCA
GATGCTCGGCTTTCTGGCCGTCGAGCCCGCCGTCGCTATCGCCCTCAAGTTGACGAACGCCTCCCACGGG
CTGCTCGGGTCGTCGCTCGGCCCCTGGCGGGCCATGCAGCCGGACCGGTTCGGCGCCCCCGGTGCGGACT
TCCTCGGCCCGCTCGGCCCGGACCTCGTCCTCGTCGCACACGTCGTTTACGGGTTCGGCGTCGCGGTCAC
CGGGGTGAGCGTCATCGCGAGAACGTACCTCAAAAGCTCGAACATCCACCGGCGACAGGCCGGGTTTCTC
TTCGTCGCCGGGGTGATTCCGCTCGCCGCGCTCGGCGGCGAGTTCTTCTTCCCGTTCCGCATCAATCCGG
TCCCCGTCTCTATCGGCGTTAGCTCGGTCGTCGTGCTCTGGGCGCTCTTCAGACACCAACTGTTCGATAT
CACGCCCATCGCCCGCGACGCGATTCTCTCGGAGATGCGCGACGCCGTCGTCGTCCTCGACGAACAGGAC
CGAATCGTCGAATCGAACGGGGCCGCCTCGGAACTGTTAGCGCGGCCGGTCGCCGAGTGCGTCGGCGAGC
CCGTCCTCGAAAGCGTTCGCGTGCCGTCCGAGGTTCAGGCGGTGTTAGCGGGTCGAGACAGGGCGCAAGC
GGTCGTCGAAGACGACGGGACCAACCGCTATTTCGAGGTCCGCTCCGAACCGCTCGGCGACCAGACACGC
GACCGGACGCGCTTGCTCGTCTTCTACGACGTGACGGAACGCCGCCGCACCGAAGAGGAGTTCCGCGCGC
TCATCGAGAACTCGCGAGATGTCATCACCGTCCTCAACGAGGACGGCGAACGGACCTACACGAGTCCCTC
GATGACCGAGGTGCTCGGCTATCAGACCGACGCGCTCGTCGGTGAGCCAGTGCTCGACCTCGTCCACCCC
GATGACAGAGACCGGGTCGCTGACTGCTTCGACGAGGTGGTCTCCGGCGACCCGCCCGTGCGCGCCGAGT
TCAGAGTCCGCCACAAAAACGGTACGTGGCGGCGGTTCGAGACGGTTGGCGTCAACCTCCTCGATGACCC
CGCCGTCGGCGGCGTCGTGTTGAACTCGCGGGACGTGACGAGTCGCCATCGCTACGAACAGCGCCTCCGA
GTGTTGAATCGCGTCCTCCGACACGACCTCAGAAACGACATGAACGTCATCCTCGGCCACGCCGACCTCC
TCCTCGACGAACGCATCCCCGCCGAGTCGAAGGACCACGCCCGGACGATAAAGCGGAAGGCGTCGTCGCT
CGTCGAACTCGGCGAGCAGACCCGGCACATCGACACGACGCTCACCCGCGGGCCGTCCGGACTCGAACCC
GTCGAGGTGGTCGAGCGCATCGAGGCGCAGTTAGACGACATCGAGTCCGACTACCCCGAGGCAATCGTCC
ATCGGAACCTCCCCGACGAGATGTGGGTCACCGCGGACGACCTCATCGAGTCGGCACTCAAACACCTCAT
CGACAACGCGCTCGAACACAACGACCGCGTCATCCCGGAGGTCGGCGTCACCGTCGAGCGGAGCGCGACC
TCGAACGACTACGTCGAGATTCGAATCGCCGACAACGGGCCGGGCGTCCCCGACGCCGAACTCTCCGTCC
TCGAATCGGGGACCGAGACGCCGCTCCAGCACATCAGCGGACTCGGCCTCTGGCTGGTCCAGTGGATAAT
CGACCGCTCGAACGGTCGGCTCCGGTTCACGGAGAACGAGCCGCGGGGGTCCGTCGCCATCGTCGGCCTC
CGGAGCGCCGACCGAGCAGCCTCCGCCAGCGACGGCGGCACGATAACGGGCGAGTCGGAGACGGACTGAG
AGACGGGCTGAGCCGCGCAGTAATCGAGTCGCATAATCGACGTGTCAAAAAAGGGACACGAGAACGAGAC
AACGAGCGGACCCGAGAGCCGAGCGTGTTCAGGTCGCGTTTCGGTCCCGGAGCCGCACCGCGAGCCTGTG
TGCGCCCGCGGCCGCGGCGGTCGTCGGGTCGTCGGGGACGACCACGTCTACGGGACGGTCGAGCTCCGCG
GCGAGGCGTGATTCGAGTTCTGCGACCAAGCCGGGGATGCACGCCATCCCGCCGGTGACGACCAGCGGGC
GTGCGCGAGCGAGCTGATAGGTCTTCATGTGCGAACTCGCCAGCCGCGAGAAGAAGTCGCTGAGCTCTGC
GACCGCGTCGTCGAGGTAGTCGTCCAGCGGCTCCATCACGCCTCGTTCGACGGTGAACTCGTGGACGCCG
TCGCCGCCGTCTTCGTCCCCGCGTTCGACCGCGTCGGTGAAGGGTTCGAACCCGCCGAAGTCGGCGTGGG
TTTCCTTGTACTCGCGGGCGGTGTCGGGGTCGATGGTCGCGCGCCCGTCGGTCTCGGCTTCGACCGCCTC
GGCGATGCGCCGGTCGACGCGGTCGCCGGACACCGCCGCGGAGACGAACGGGAGCAACCGCGTTCCGTGT
CGGTACGCGCACGCTTCGAGGTTCGTCGCGCCGAGGTCGAGGGCGACGAACACCTCGTCGACCGCCTCGA
TTCCGTCGCCGAGCGCCGGAATCGACGCGCACAGCGATTCCGGGAGCCCTCGCGTGAGCGTCCCCCCGAG
GCCGCACTCACCGACTGCGGTGCCGAAGTTCGCGAGGCCGACCCTGTCGTCGACGGTCGGCATCGCGTAG
ACGACGGCGCTTTCGGCCGGGAGGTCGTGTCGCTCGCAGAGTTCGCGGACGAACCGCTCGAACAACTCGG
CGTCGCGGGCGGTCGCGGGCACGCCCGAGCGAAGCATGAACTCCGCTCGGTCACCGGACCGCCGGACCGC
CCCCTCGTCGTCGCTGACGCGTTCGTCGCCGGGGAGCGCGTCTTCGCCGTCGACCAGACACGAAGGGACC
TGAACGGTCGTCGCCGCGTCGCCGTCGTCGAAGACGAGCGTCGTTCGGGCGCTCCCGAACTTGACGCCGA
CGGCGGTCGGAGCGTCGCGCTCGCCGGACTCGGGCGTCGCGTCAGTGCCGTTGGCCGTGGCTGCGTCGTT
CGTCATACGGTATCAACTCGATTCGGACTCGGCGGGGTGGTTCGCGCAGTCATGGGATACACTCGGTTGT
CGGAAGGAGAGACCGTGTTCGAGACCCGGGGGTCGGCGTCACACCATCGAGGAGAGGCGGGCGACGTAGA
CCAGGCTCAGCAGGTGGTCGTCGACGTCGAGGTCGGTCGGTTCGTCGACGTCGGCGGAGAAGCCGAGGAG
ATAGTCCCGGAGCGTCTCCTCGACGTCCGGCGTGACCCAGCCGACCGTCTGGTAGTACCGGAGGGCGTCC
ATCGCCCGCTTGAACCCGCTTTTGAGGACGAGGAACTCCAGCCAGTCGAAGACGACGCGCTCCGCGCCGT
ACTTGTCCGGCAGCGAGCGGAGATACGGCTTTTCGACGCCGTCTTCCTCGCCGCGGGACTGGTGGACGAG
CAGGTGTTCGAGTTGGCTCGACCGGAGCGCCTCGGACGCCTCCTGTCGGCTCCGGTCGAAAAGCGGGTTA
TCGAACCGGAACGGTCCGCGGTCGTCGAACCGGCCGTCGTCGAATCGGCCGTCGTCGAATCTACCGTCGC
CGTTCCGTCTGGCTCGTGGTGCGTCACGCGCGATACGTCGAAGTTCGTCTGGGTCGTATTCGTCCGGGTC
CAGGTACATGGGTCACCTCGTTCAGGACGGCACGAATCCCCTGAGTCCCCCGACTCGGGGCGGCGGAGCG
CGCAGCGCGCTGTCCGCGATGTCACACGCGATATCGTACCGTGTCGGTGAAAGCATTCGAAGGAGGCGAC
ATAAATCTATTCGAGACATTATCACTCGTGATATCTCGATGTGCGGGCGCTCAAACTCGGTCGTCGTCAT
TCGACAGTCGGTGTCATCGGTCACCAAACGATGAGTGTGGGTTCGTTCCGACACCGTCGCACTGAGACCG
AGACAGGAGACGAACCGCTCAGAGAACGTGAGTGCCGCTCTTCGCGCTTCGCACGCGGAGGTCGCCGGTC
TCGCTGTCGAGTTCCAGCGAACGGCCGTGGGAGCCGCCGACGTCCTCGGCGACGACGTCGATGCCGAACC
CGTCGAGCGTCGTTCGCGTCGTGGCGACGTTTCGGTCGCCGATACTGCCGTCGCCGTCAGCCGAGGTGAA
GTCGAACATGGTGCTTCCCCCGGCGATTTTGGCGACGATTCGGTCGGTGTCCGCGCCGACTGCCTGCATC
TCTGCGATCAGGAGTTCGACGCCGGTGTCGACGAACTTCGCCGGCTCGCTGCCGTCGTCCGCCTCCGGAA
GCATCGCGTGTGCGAGCCCCGAGACGCCGGTCTCGGGGTCGTACAGCGCGACGCCGATACAGGAACCGAG
ACCGCTCGTCGTCAGCGTGCTCTCGTCGCTGGAGACGGCGAAGTCGGCGATTCCGACCTTGATTCGGCCG
GAGCGGGCCGCGGGCGTGTCCGTGGTGTAAACTTGCATTGGGATACCTCTACGGAGGGGTCACGCGGCGG
GCGAGAGTTGCTTGAGCGCCTTGCGCAGTTCCGTCTCGTCGGGGAGCGCGTAGATATCGCAGGTGAACTC
GTCGTCGTCCGTTCGAATAGTCGAGTCGATGAGGAACGCGTACTCTTGGGACTGCGCGAGGTCGGTCGCG
AGCGGGTCGATGATGGCCGACCCGATGTCGTGGACGTGCTTCGGCGGCGAGATGTCGATGGTCGTTTCGA
GCGCGTTCGCCCAGCCGTCGAGGAAGCCGGAGGTCGTGATGTTCCCGATTTCCTGAATCGCGCTCTGGCG
CATCGCCTCGTCGCCCTCCATGCCCGGCAGGAGGCTGCTGGCGATGTTCTCGGCCGACGGCTCGTCGAAG
AGGATGGCGATGTAGCCGCTCGGCGTCCCGCTGAACTCCAAGACGACGCCGCGTCGAACCGCGTCGGTCA
GCGACATCGGCACGCCCTCGATGGGGACGAAGCTCAGCCGACTCACCTCGACGGTCGTGTCGATGCCCGT
CATCGCGGTGATGTCCTCGGACGCCTGGGTCGCGCCGTCGTTTATCATCTCGGAGAAGGCGGCGAACGAC
TCGACCGGGAGCGCGCCGTCGTCGCCGCTCGCCTCGACGATGGTCCCGATGGACGAGGCGGTCGGCACCA
TGTACAGGTCGAACTCGATGGCGTTGTCCGCGGCCTCCAACTGGTTGCGGAAGACGAGGACGTGCTCGTC
GTCGCCGCCGTTTTCGAACCCCTCGGCGTCGACGCGGTCGAGCGGGCCGTCGTTCTCGTCGTCGACGTAG
GTCGGCGTCGTGATGTCGACGGTGGTGTCGAGGTAGTCGGCCCAGCCGTCGATGAAACCGCCGAGCATGA
TGTTCGCGACCTCTTTGAGGCTACTCTCAGCGAGTTCGCCGTCGGCGTCGGTGGCGTCGATGCCCGGCAT
CAACGCGTCGACCAACCGCTCTGCGGACTCGGGCGAGAACGCCAACACGGTGTGGCCGTCTAAGCCGCCC
GAAAAGCCGATGTGGACGCTCACGAGGTCGCGCTCGGCGAACTCGTTTTCCACGTCCGACTTCGTCCCGA
GTTCGACCTTGGTGACGTTGACGTACGTGTCGATGCCCGCGAGCGTGGTCAGCGAACCGGCGGCTTTCTC
CGCGCCCGAGTGGGCGAGCCGACTGAACGTGCGGAGCGACCGGACGTCGAGATTCATGCCTCTGCCTGAA
TCACGTCGGCGATAGCCTGGAGCACGTTCGGCTTCTGGAACGGCTTCGTGATGTAGCCGTCCGCCCCCGC
CTCGACCGCTTCGCGCATCTTTTCTTCCTGTCCGACCGACGTGCACATGATAACCGATGCGCCGGCGTCG
AGCGACTTGATCTCGGACGTCGCTTCGATGCCGTTTCGAATCGGCATCACGACGTCCATCGTGACGACAT
CGGGTTCGAGTTCGCGGTAGAGTTCCACCGCTTCGACCCCGTTTTCGGCCTCGCCGACGACTTCGTGTTC
ACCCTCGAGGAGCTGTTTGAGGAGATTCCGCATGAACGCAGAGTCGTCCACGACCAGTACCTTGCTTGCC
ATACCTCCAGATTTCCGAAAATCACACCATAAACCCTTCCTCCCCATTATCAAGGCTGATATGGTATGTC
GAGGACGAACCACCCGCGTCGCGTCGTGCAGACCGCAGCAATCGGGTTCCAACGCCCACCCGAGCCGCGT
CACCGACGCATCAGCGTCGGCGCGGCGGGAACGACGCGCCGGTGTCTTCGACGGCGTCGAGGAGGTCTCC
GATGCTGTCGTCTCGGTCGAGTCCGTTGGCGGTCGCGAGCGCCTCGACGGCACGAACGGGATAGGTAACC
CGCACCTCCGAGGCTAAAAGCAGGATGCCGAGCACCTCGTCGCGCGGGGTGTCGGCGTTGCCGACGGCGT
CGGCGTACCACGAGAGAAAGGAGTTGACGACTTCGGTCACGTCGTCGGAGACGGTCTCGTGGCGAGCGAC
GTTGCCGTCGACGAGCGCGGTGGTGACGAGCACGTGGTCCGCGCGGACCGCTCCGACGCGCTCTGCGAGC
AGGCGTCGAGCGAGCACGGCCCGTTTTTTCGGGTCTTTCGGGAGGACGAGTTCGGGAGCCGCGGCGTCCT
CGCCGCGCTCGTCGTGCTCGTCGCCCTCGCCGGAGGTCTCCGTATCGGACCCTGTGGTCTCACCCGAATC
GGAGGGCTGGCTCTCGTCGTCTGCCGCGTCGGCGGCCGGCGGCTTGGCCTCCCCGGTCGAGATGACGTAC
CGGCCCGTGTCGAGCGCCGCGACGTGCTCGTCGCGGCTGATATCGAGTTCGTCCGTCCCGACGACCCCCT
GTTCTCGCTGGTGAGTGGGGGGACGTTCGTCCTCGTCGTCCATCGGCGAATGCTCGGTGCCGTGGCATAT
AATCCCATCGTCACCGTCCGTGGCGGACTCACTACTATGACTGAGAACGTGGCAGATAGCCAACCAACAC
ATTGACAAGCCGCGCGTCCTGATAAATCTCCATCTATGGAGTCTGACAGGACCCTCTCCGCACTGGGAAA
CGAATACAACCCTGACATCCTCCGTGCCGCGGACGAACCCCACTCGGCACAGGAGTTCAGCGAGATGTTG
GACATCCCCATCGCGACCTGTTATCGCCGGATCGAGGAGTTAACGGCGGCGGGCCTCCTCGAACTGCACG
ACCGGGTTCTCTCCGACGAGCACCGACGAACGAACGTCTACCGCCGTGAAGTCGACGAAATCGTCGTTCG
GTTCGAGGGCGACGACTACACGGTCAGCGTGACCGAACGCCCGGAGGTGAAGAACAAACTCGACGACGTG
TGGCGGAAGATTACGCAGGACTGAACCGCTCCGACTCCGGACTCTTTTCTTACGTTTTCTGAGACGAGTG
CTCGCTGATCGCCCGCGTGAGCGTGCGGAGAATTTTACGTATTGACGCACCGACCCTTCGATATCAGTCT
TGATAGTGAGGGCCGTAGCGTTATGTAGGACCTCTCCAAGTTGACGAGTGACGGTTCCCCGCTCCCCACC
GAGTGTGGGACCAAACCCACGAAATCTATGTTCGAAAACATCAACGAAGACCGGGGTCAGGTCGGTATCG
GGACCCTCATCGTCTTCATCGCGATGGTTCTGGTCGCCGCAATCGCGGCGGGCGTCCTCGTGAACACGGC
TGGCTTCCTGCAAGCCACCGCCGAGGACGCCGGACAGCAATCTGTGAACAAGGTCACCAACCGCGTCGAC
GTCGTCAACGCCCACGGCTTGGTTAACAAGACCGGCGAGGAACGCACCGTCGACCAGATTTTCCTGACGG
TCCGCCTCGCGGCCGGTTCGGGGAGTGTCTCTCTCGAAGATACGACGGTCAAGTACCTGAGTGAGACGAC
CGCGCGAACCCTCACCTACAACGACACCGTCACCGGCTCCGACACGGCAGACCCGGCTAACCTGACGACT
GGGAACAACTTCACCGCGGGCGTCCTCGAAGACGGGGACGACTCGTTCGAGGTTCTCAACGAGCAGTCCG
ACCGCGCGGAGATCGTCATCAACACCTCCACGGTCGAGGGTGCCAACACCACCGGAACGGCCACGGGTCA
GACCGTCAAGCTCGACATCACCAGCCGCAACGGTGGCACGACGCAGGTCATCCTGACGATGCCCCAGCAG
CTCGCCGGCAAGGACAACAACGACCCCATTGCGCTCTGAGGAGATTCAAATGTTCAACAACATCACTGAC
GACGACCGCGGTCAGGTCGGTATCGGTACGCTCATCGTCTTCATCGCGATGGTTCTGGTCGCCGCAATCG
CGGCGGGCGTCCTCGTGAACACGGCCGGCTTCCTGCAGGCGACTGCCGAAGACGCCGGAGAGCAGTCCGT
GAACAAGGTCACCAACCGCGTCGAAGTTCTCAACACGCACGGCACGGTCGGCGGCGAAGAGGACATCGAC
AACATCACGCTCACCGTTCGTCTCGCCGCCGGTTCCGACGCGGTGGACATGAACGAGACCTCGATTAAGT
ACCTCAGCGGCGACAGCGTCGTCACCCTGACCAACCAGACGGTGACGTCCGGAGCGAACTCCGCGACGAA
CGACTCCGCGGAAGGCGTCGCAGACAGCGACGAGTTCGGCCTCTCCGAAGTCACCGACGACGACGGCTCG
TTCGGCGTCCTCAACAGCATGAACGACCGCTACGAGGTCACCATCGACACGGCCGCAATCGAAACCAGCG
ACGGTGACGACACTAACCTCACCGGCGGTCTCTCGACGGGCGAGCAGGTCACTCTCGAAATCACCTCTCG
CACGGGCGGGACGACGCAGGTCATCCTGACGATGCCCCAGCAGCTCGCCGGCAAGACGCAGGGCGAACCC
GTCGAACTGTAACCCGGCACCGAAACTTTCCTTTCATTTTATCGACGCCGACTGCCGAGCGGCAGCGCTG
TCGTTTGTTCGGAGTGCACGGCCCACAGCGCGACTCGACCGAGTGACGCTGTCGGTCGTGCCGCTCACGT
GACGGGCAACGCCGCAGCCGAGTCGCGACGGTGAGCCGAGACGAACTGCGAGGAGACAGTAGCTGGTGAG
ACGAACACGAACAAATCGACGAGTCGGGCGCGTTCTCGTGTGCGAGCGAGTCGAAAGAGCCGACGGCGAA
AACAGGAAGAGCGCAGCGAGACCGGGGCCACCGGCCTTCAGGACCGACCCGTTACTCGGTCTCTTCGCCG
AACCACGGCGGCGACTCCCCGACCATGGAGAACCCGGCCGCCTGCTCGTATATCTTGATACCCCCCTGTG
CGATTTCCAGCGGGAACATGGAGTTCTTGATGCTCTGCTTGCGCATTTTCGCGACCCAGATGTAGCGGTT
GCTCGTCGCGCCCGCGGGACTCTGGATGAGGTAGATGTTCCCGTCGGTCAGGAAGTTCTCGAGGCCGATG
TCGGTCTCGGGGAAGATGGCCGACTGCTCGGTCGTCAGAAGCGAGGTGAGACCGCTGTCTTTCAGGATGT
CGATGAACTTCAACAGATACTGGCGCTGTTCTTTCTCGTCGTCGAAAAACAGCTGGAACATCGTCAGCGA
GTCGAGGACGAGCCGGTCGTAGTTGGTGTCTTGGAGGTCGCCGAGGATGCGGTCGAGCGTCGTCGAGAAG
TCGCCGTCGCGGAGGAGCGTCCGCTTGTCGTAGACCTTGATCTCGCCGGACTCGACGTACTCGTGCCAGC
GGTCGAAGCCGATGGACTCGGCCGCCTCGCGGATGTCGTCTTCCGTCTCTTCGAAGGTGAGATACAGGCC
ACCCTCATCGAACTGGTCGACGCCGTTGTAGAGATACTGGAGGCCGAGGATACTCTTCCCTGTCCCCGGG
TTGCCGCTGATGAGCACCGCGGCGTTCTTGACGATACCGCCGTTCAGGATGGAATCGAGTCCTTCGACAC
CGGTCTTGACTAGTTCTGTCATGGTTGTGTTGAAACGGGTGTTGGCTGTCGGAGGAATGTCCGTGCCGAC
GCCGGATAATTCTTCTTACCGCCGCTACGCCGTCGTCTGACTTTTATTACACGTTCGTCGCACAGAAATT
CATAACCACGAAAATATCGGGACTGATAATGGGACGGGAACTTTCTTGTACCGACTTACGTACCTTGCAC
CAATGTTACCTGCTCCCCCGAGTGCGTCGGACCTCCCCGGCCGGTTCGCCGCTCGGCCGGGTGACAGGCC
GTCGCTCGAACGAATTGCCCCGCAGGCGGTGCGGAGGTGCTCGCCGCGAGCATGATGGAGTGGCAGAACG
ACGAAGACACGGCCGACACCGGGGACGAAACGGACACGGAAGAACAACATATGTCATCAGACGATGGACT
TGGATTCGAGGAGGGAATCGACGACCTCTCCGACGAGTTTGGTGACTTCGGCGACGACCTCGACGACGGA
TTCGACGACGACGAATTCGGCGGATTCGGTGACGACAACAGCGAGGAACTCGCAGAGCTCGAAGATCGCG
TCGGCGAACTCGAGAACGAAGTAAGCGCCATCTCGTCGGGGATGAACACCGTCCGCGAAGAGAACAAACA
GATCGGTGAGACCGTCGAAGAGCTCGACGACACGATTCGCAAACTGCTCGACATCTACGAGATGGTCACC
CGCGGCATCAACCCGTTCGTCGACGACGCCCGCGAGATGGGCGGCCTCGACGGCGGCGGCGCGTTCGGCC
TCTTCGAGGCGGAAGCCGAGGACGAAGAGCATCTCGACCCCGAGGTGGCGAACGCCGACGCCGAGTCGTT
CTTCGACGACGACTTCGGCGAACTCGACGCCGAGGAGGGCGCGAAAGAAGCGGAGCTCGCCGCGGAGGAC
GAACTCGCGGAAGCGGAGCGCGAGAGCCCCGCGGACGTGCTCGACGACGAGGACGGCGAAGCCGACGAAG
CCGACGAGACCGACGACGCGGGCGGTGCGGGCGGCGCGAGCTTCGACGACCTCAAAGAACAGTACGAGGA
GGGCGACGGCTGGGACGACGAGGACGACGCGGCGGCGGACGACGCCGAAACGGACCTCGACGACGCGGCG
GTCGACCTCGAAGACGAGGACGACGACGCGCTCGACGACGCCGACCCGCTCGACTCCGAGACGGCGGACG
ACGCGGAGGAAGACGACGAACCGGGCGACGAGATGTCCGACGAATCCGAGACCGACCCGGCCCCCGAGAT
CGAGGACGGCGAGCAGGACGCCGACGGCGACGTCCGCAAGACGCTCGACGAACTGGAGGCCGAGTACGCC
ACTGCGGCGGGAACCAAGGACGAACTGTCGGACGACGACGAGGACGGCGCGGTCGCGGAACCCGAGTCGT
CCGCGTCGGTCGAGGAGTCCGACGCCTACCTGGCGACGCTCCCGTCGAACTACGTCTCCGAGGTGCTCGT
CCTCGAGTGGGCCGAACACCTCGTCACGGTCGGCGGCGCGCTCGGCGCGTCGCGTGCGCTCCGCCAGTAT
CGGGAGCAGGACTGGATATCGCGCGCCGTCGAGAGCGAGCTGAACGCCCACGTCGGACAGATAGCGCCGT
CGGTCGAAGACGCCGACGACCACGAACTCCGCATCGACGACCACCAGACGAGCCTCGCGTACGTCTGCCG
GCTTGCGGAGGACGTTCCGCGGGGACAGCTGTACGAGGAGTTGGTCGCCTACGGGGGGAGATTCGATGGG
ATTCGGTGTTAGCGGCTCGACCGCCATCATCTTCCTCGGCGTCCTCATCGCCACGGGAACGCTGTACACG
GCGACATCCAACGCGTCGGAGAACGTACTCGAAGCGCAGGACGCCGACGCGGAGCGGGCGCTCGAACGGA
CGAACACGGACATCGCCGTCACGAACGCGACCTACGACACGAACAACACGAGCCTCACGGTGAACCTGAC
GAACGTCGGTTCGGAGACGCTCTCGGTGAGCGAGACCACGTTGCTCGTCGACAACGCCTACGTCGACGTG
CCGTCGGCCAACGCGAGCGTCGACGGCGACGCCGGAACCGACCTCTGGTACGCCGGCGAGAACCTCTCGT
TCGTCGTGGACGCCGACCCAACCCCCGAACGGGTGAAAGTCGTCACCGGAAGCGGCGTCGCAGCCACGGA
GGCGGTGAGCTAGATGGCCGACATCTCCGTTCCGAGCCTCATCCTATTCATCGCCAGCATCGTCGTCGCC
GCCGGCGTCTCGGGCGTCCTCATCGACACCGTGACCGGCATCAGCAGTTCGCTCGACGAGCGCGGCGGCG
ACGTGAGCACAGAGATCAGAACAGACATCGAAGTCATAAGCGACCCGCGGGCGGGCGTCTACGACGGCGG
GAGCGACAACCTCTCGATATACGTCAAGAACACCGGCCTCAGGACGCTCCCGGCGGCCAGCGGCGGCTTC
GATATCATCGTCGGCGGACAGTATCAGACCAACGTCACGGTGAACGTCGTCGACGGCACCGAGTGGCGGC
CGAGCAACGTCATCGAACTCACGGTGACGGACATCGCGCTGAGTTCGGGCGACTACCGGATGACAATCGT
CGTCGACGGTGACGAAGAGGTGTTCGAATTCCGCGTACCATGAGCAGTCAATTCTCTCTCGGGCTATCCG
GGCACGACCGTCTCGAAAAGGAACTCGGCGGCGGCATCCCCAAGGGTGCCATCGTCCTCATCGAAGGGGA
CTACGGCGCCGGCAAAAGCGTGCTGTCGCAGCGATTCAGCTACGGCCTCTGCGACGAGGAAACGGTGGTG
ACGCTCGTCTCGACCGAGCTGGGCGTCCGCGGCTTCCTCGACCAGATGCACTCGCTTTCGTACGACATCG
TCAAACATCTGCTCGACGAGCAGATTCTGTTCCTTCAGGCCGAAATCGACAGCAGCGGCGCGCTCTCCGG
CGGGAGCAGCCAAGAGGAGCGCAAACAGCTCCTCCGGCGGCTGATGGACGCCGAGACGCTCTGGGACGCC
GACGTCATCATCATCGACACGTTCGACGCCATCCTGCGCAACGACCCGCAGTTCGAGGCGCTGGTCCGGC
AGAACGACGAGCGGCAGGCCGCCCTCGAAATCATCTCGTTTTTCCGCGAGCTGACGACGAAGGGCAAGAC
CATCATCATCACCGTCGACCCGTCGTCGGTCGACGAGGGCTCTATCGGCCCGTTCCGCTCTATCGCCGAC
GTCTACTTCGAACTGGAGATGGTGGAGGTCGGCAACGACGTTCGCCGGAACATCTTCGTGAAGCGCTTCG
CGGGGATGGGCCAGCAGGTCGGAGACCGCGTCGGCTTCTCGGTCCGGTCGGGTATCGGGCTCGTCATCGA
GTCGAGGAGCGTGGCGTAGATGGCGACCGAACACGGCTCCGCCAGGCTGTCGGACGACCTCAAGCGCCTC
GCGATGCAGTGGCCGCACCTGCGGGACCACCTCAAGCGGTTCCGGCAGATTACCGGCGAGTTCCCGATGC
TCGTCGACGAGCCGGGCGACTACGAGTCCCGGCGTCCGAACATCATCTACCCGCTGGGCGGCCCCGTGTT
CTGCCAGATATACGGCAACTTCGGCGAGACGACGAAGTACTACACCATCGAACCCGAGATGGACGACGAC
GAACTCGAGGTGTTCGGTCGCGTCAAGGACAAACTGCTCGAACGCAGCGTCTCGAAGCCGGCACCCGAAG
AAAGCGCCGACTACGAGGAGCGCATCGAGGAGTTGCTCTCCGAAATCGTCCACATCGAGGGCGACGACCG
CGGGCCGCTCGGCTCCGTGGCCAAGCGACTCGACGTGGCCGGCATCGAAGTCTCGCAGACGACGTACGAC
AAGATACAGTACCGGCTCGTCCGCGACATCGTCGGCCTCGGGCCGCTCGAACCCATCATGCGCGACCCGG
AGAACGAGGACATTCACGTCATCGGTCCCGCCCAGGTCGATGTCGACCACGGCACGTTCGGCCTCCTGGA
GACGAGCGTCGAGTTCGACAGCACGGAGCAGTTCGACAACTGGCTCCGCAACATGGGCGAACGAATCGGT
GACCCCGTCTCCGACGCCCACCCCATCGTGGACTCCACGCTCCCCGACGGCTCGCGTATCAACATCATCT
ACTCCGACGACGTGTCGCTGAAGGGGTCGTCGCTCACCATCCGTCAGGGCGACGACGTGCCGCTTTCGAT
CTTCCAGATTACGAAGTGGGGAACGCTCTCGCCGGAGTTGGCCGCGTACCTCTGGATCGCGCTGGAGAAC
GAACGAACCATCTTCGTGGTCGGGGAGACGGCGTCGGGCAAGACCACGACGCTCAACGCCATCCTCTCGT
TCATCCCGCAGGACTCGAAGATTTACACGGCGGAGGACACCGCCGAGGTGCTCCCGCCGCACGACACGTG
GCAGCAACTGCTCACCCGCGAGGGCCGCGGCTCCGACTCCGAAGTCGACATGTTCGACCTCGTCGCGGCC
GCGCTCCGCTCTCGCCCCGACTACATCATCGTCGGGGAGGTCCGTGGCGAGGAGGGGCGCATGGCGTTCC
AGGCGGCCCAGACCGGCCACCCGGTGATGCTGACGTTCCACGCGTCCGACATCGTCTCGATGATTCAGCG
TTTCACCGGCGACCCCATCAACGTCCCCGAGACGTTCATGGACAACTGCGACATCGCGCTGTTCCAGAAC
CGCGTCCGCCGGGGCAACGACATCCTCCGCCGGGTGACGAGCGTCCAAGAAATCGAGGGCTACTCGAAGG
AGATGGGCGGCGTCGTCACCCGCGAGGCGTTCTACTGGGACCCCGTCCAAGACGAGATCGTCTTCCAGGG
GATGAACAACTCCTTCATCATGGAACAGAAGGTGGCGACGCTCCTCGGCTACGACGACACGCGGAAAATC
TACGACGACATCCAGTTCCGCGCCGAACTCGTCCGCCGGGCGATTCAGGAGAACGTCCTCGGCTACCACG
AGGTGAACGAGCTCATCGAGGACTACCAGCGCGACGGCGTCGAAGGACTGCCGTTCGACATGGCGAGAGT
GTAACGAGATGGCAGGGGAACAGAGCACGTCGATGCAGGCGGTGCAGGTCCGTGACTTCATCAGCGACAT
CATCGAGTCGTACGAGCAGATGCCGATGGAGCTGCCGCGGTACCTGCTCGCGGTGCTCGGCCCTGCCATC
GTGTTTTTCTTCCTCTCTGTGGCCGGTGCCATCGCGCTTCCCCTTCCCCTCCTCGTCCGCATCCCCGTGT
TCCTCCTCGGCGTGTTGCTCTTGGGCGGGGCCGTCCTCTACCCGCGGCTCCTCGTCGAACAGACGCGCCG
CAGCTTGGAGAACCAACTGCACCTGCTTATCACGCACATGACCGTGCTCTCGACGACGAACATCGACCGC
GTCGCCGTGTTCCGAACGCTCGCGCGCGAAGAGGAGTACGGCGAGTTGGCGACCGAGATGAACCGCATCG
TCCAGCTCGTCGACGCGTGGAACCAGTCGCTCGACGACGCCTGTCAGCGCCGGGCGCGGGAGGTCCCGTC
GAAGCCGCTCGCTGACTTCCTCGACCGGCTCGCGTACTCCATCAACGCGGGGCAGAGCATCGACGACTTC
CTCCTCGGCGAGCAGAACGCGATGATTCAGAAGTACATCACCGTCTACGAGAGCGCCCTCGGGAACCTGG
AGGTCATGAAGGACCTCTACCTCTCGATGATTCTGTCGATGACGTTCGCCATCATCAACGCCATCGTGCT
CCCCATCCTGACGGGGACCGACGCGACGATGACCATCGGCGCGGTCATCGTGCTGTTCGTCTTCGTGCAG
TTGGGCTTTTACTTCGTCATCCGGACGATGTCGCCGCACGACCCGCTGTGGTACCACCAGCGGGAGTACC
GGACGAAGGCGAACCGGCAGATAGACATCACGCTGTACGGCGCGGTCGGCCTCTCTATCACGATGGTGCT
CGTGCTCGCGTTGGGCACGTTCAATCTGACTCCCGTCGGCGTGACGGTTCGGCCCATCATGATTGAGCTC
CCGATTCCGCTTCTCATCTCGACCCCGCTGACGCCGCTCGCGGTCCCCGGTATCGTCGCGCGCCGCCACG
AGAAACGCATCGGCGAGCGCGACGAGGAGTACCCCGGCTTCATCCGCGCGCTCGGGGCCTCGGAGACGGC
GAAACAGAGCACGACGACGGCCGTCCTGAAGACGCTCAAGACGAAGGACTTCGGCGTCCTCTCGCGTGAA
ATCGCCCGGCTGTACACGCGGCTTCGGATGCGACTCGACCCCGACCGCTCGTGGTTCTTCTTCACCGCGG
AGACGAACTCCTACCTCGTCCAGAAGTTCTCCGAGATGTACAACGTCGGCCGGTCGATGGGTGGCAAGCC
GAAGCTTCTCGGCGAACTCATCAGCCGCAACATGAACGAGATTATCAAGCTCCGCCGCCAGCGGAAGCAG
TCGACCGTCACGCTCATCGGCGTCCTCTACGGCATCACGGCCTCCGCGTCGTTCGCCTTCTTCATCGGGC
TGGAAGTCGTCGAGATTCTCGCGTCGTTTTCGACGGAGATGAACCTCGACAGCCTCCAGTTCGGGACGCT
CATCTACGCCGGCGTCTACGACGTGCCCTTTATCGAGTACATGCTGACGCTCATCATCCTGTTCAACGCC
CTCCTGTCGTCGCTCATGATTCGGATGGTCGACGGGGGGCACAAGGCGAACGCGTACCTCCACTTCGTGA
TGCTCGTCTGGGTTGGCTCCCTGATGGCGGTCGCGACCTCGTCGCTCGCAGGAGCGCTGATTAGTGTATG
ACTGACGACGGACCACAGAGACAGACCCGAGATACGATGCCAGACACAGGAGGCGAACAGACCGCACAGG
AGGCCCGTTCCCGCGCGCCCGAGGGGGGCGACGTGGCGAAAAGCGATCTCCTGCAGGCGTACCGCCGGAA
GAAGTCCGAACCGTCGGACGAACGCGAGGAACAAGAGCGGGAGCGCTCGAAGAAGCAGACGGAAAAACGG
ACCAGCGACGGCGAATCCATCGTCGTCGACTTCGTCGCCAACTTCGTCGCCGGCGGCAACGCCTCGTTCG
AACCCGTCAAGGGGCGCGTCCTGATGAGCCAACGGCGGCTCATCCTCGCCACGTCGAAGGCGAAGACCGT
CATTCCCATCACGTCCATCTTCGACATCGCCGTCGGGCAGGTTCCCCCGGAGGTCGAGGAGTTCTTCGAC
TACACCGTGATGGTGGGCTACATCATCGGCCGCCAGCGACGGACGACCGTCATCGGCGGCGACCGCGAGA
CCATCGAGAAGTTCTCGCTGCTGTTGTTCCGCGCGGCGCTCAACGGCTCGCGCGCGCAGGTTACCCACCC
GGCCCGCATCGGCGGCCGCGTCCTCGACACGGAGCGCCGACCCTCGGGCCTGCATCTCGACTACGAGGCC
GTCACGTTCCCCGACGACGACGGCCCGCTCACGGAGAACGGCGAGCCGTTCCACATCGACCTCGCGAGCG
TCATCTTCTTCGAGGTGCTCGAACGGACCGTCGACGGCGAAACGCGACTGGTGCTTTCGGTCCAGCACGT
CAAACAGGGCCAGACGGTCACCTCCGAGATAACGCTCGACTCGCGGCGGAAGATGAACATCCTCGGGCGC
TACCTCAGACTCGTCTACCACTGGATAAAGTCGGGCGTCCGCGACGTCGAAATCACCGAACAGGGCCTCG
AAGTCCTCGTCGGGCTGTACTCCGCCGGCGAGATGGCCGCCGAGGTCGACTTCAGCGAACTCCTCGGCGT
CGAAGAGGAAGTCCTCGAAGCGGAACTGGAGACGCTCCACGAGGAGGAACTCATCGGCGACGACGAACTG
CCGACCTCGCTGACGCCGCAAGGGCGGTTCGTCGTCAACGAGGAAATCGAAGACGTGAACGTCTGACGCT
GTTTTTCTGGCGGAATCGGTTCCGTCGGGTGGTTGCGAAGAACTATCAACTACACAACCGATTCTACCTC
CATGCGGACGCGGACTTCGTCGCTCGTCGGCCTGGCAATCGGAAGCGCAGTCAGCTACTCCTTCGGCTTC
CGACACGGCGACGCGTTGGTCGGCGTCACCCTGCTTCTCACGTACACAATTGTGGGCTTCGGATTCGTTG
CCTTTCCCGCGTACCGCTGGCGATGGTCCGGGCCGAACGACCACTTCTGGTACAGCATAGTCGGCGTCCT
GAGCGCTCTTTTACCAATTCTCGCGATTCATGGCCTGGGCCTCGAACCCGGGGAGCGCGTGCGGGGAATC
GTTCTCTTGGCCGGGGTCTGGTTGGGAGGCGTCTACGGTGGAATCGCGCTCGAACGGGCCTCTCAGCGCG
CGAGCGACGACTGACGAGCGCGACGCGTCGCTCTCGGTTCGACGACTGCGCCGCGAAAAACCGAATGCTG
GCTACTGCTCGTTGATGGCGTCTGACGCGATACTGCGGCCGCGGGCGTTGAGTTGCACCTCGTGGCGCAC
GCGAATCTCCTCGACGACGTTGTGGTCGATGAGTCGCTGAAAGAGTTCCTCGACCTCGTCCACGTCGAGG
CCGAGGAAGTTCGGGATGTCGAACGGCGAGACGCCGGAGTACAGCGCCGTGAGGACCTGTTTGTCCGTCT
CGCTCAGTTCGATGGAGGTCTCCGAAAGCTCCTCGCCCTCGCGGAGGAGCGTGTAGAGGAAACTGACGGC
GCGGTCGGAGCCGGAGATGTACGTCTGGAGGCTCGTCCCCTCGTCGTCGGAGTGTTCGACCTCGATGACG
CTGCGGTGTTCGTCGACGATGGTCCGCTCGCCGGTCTTCACGTCGCCGATGTCGTCGAGGCGGATTTCGA
CGAACTTGCCGCCGACGGTCGCCATGCTCACGGCCTCCGTCTCGACTTTGAGCCGGGATTTCTCCCACTC
GGTGTTCTGGACGACGCCGCCGGCGACGGCGGGGTGTCGCGCGAGGAACTGTTCGGTGTTGAGGAGCGCG
CCGAAGAAGTCCGTCTCGAACTCGTCGTAGTCGACGGGCGCGAGCAGGACGACGCCCGACGGGATGTGGA
CGCTGAAGTAGTCGGAGACGGTCGCGATGCGTTGGTTCACGTCGTACCGGCCGCCGAACTCCTGTATCTT
CGAGAGCTGAATCGTCCGCTTGCCGCCCGTGCCCGCGAGGATGAGCCGCCGGTTCGAAAGCAGGATGCGG
CCGCTCGTCCAGTCCACGTCGTGCATCTCCCGGCCGTTCTTGACGACTTGGAGGAACCGCCCGCGCGTGT
CCCCGAGCTTTTGCTCACCGGGTTTCATCGCTCACCTCCCGACCGCGGCGTCGCTCGCGCGGTAGATGCG
GAGTCGTTTCTCGACGGGGTCGAACTGCTGTCTGCACGTCGGCGGGATGGTTTCGGTCATGCCGATGGTG
AGGTAGCCGTCCGGGTTCAGCGCGGAGCCGAGCGTCTCGAAGACGGCGCGCTTCGACTCGGCGTTGATGT
AGATGAACAGGTTCCGGCAGACGACGAGGTCGAACGTCCCCGGCGGCTCCTCGCGGATGAGGTCCCGCCG
CTCGAAGCGGACCATGTCGGTGACGGCGTCTTTCACCCGGAAGGTGTCGTCGTCGCGGTCGACGAAGCGC
TCCCAGCGGCCGATGGGGTCGAGCTGTTCGGCCACGTCGTTCGTCTCGGAGGCGCGGTACTCGCCGGCTC
TGGCGGCGCGCAGAATCTCGCGTTTGATGTCCGTGCCGACGATTTCGATGCGGCGCTCGTCGACTCGGTC
GTCGTCGTGGGCGAGCATCGCCAGCGAGTAGGCCTCGCGGCCGTCCGAGCAGGCCGCGCTCCATATCTTG
ATTGGGTCGTGGCGGCTCCCCCGCGAACTCAGGTCGCGGAGCACCTCCCGGAGCGCCTCCCACACCTCGG
GGTTGCGGAAGAAGCTCGTCACGTTGACCGACAGCGCGTCGAGGAGCGCCTGCTGTTCTTCTTCGTCGTC
GGTGAGGAGGTCGTGGTACGACCCGTAGTCGTCGACGCGTCGTCGCCGCATCCGGGCGGAGATTCGGCGG
TCGAGGTAGGCGTCGTTGTACGAACTCGTCTGGAACTGCAGGGAGTCTTCGATGTAGTCCAAGAGCCGGT
CGAACGCCGGGTCGTCGGTCGCCGACGACGGCATCAGTCGGCCGCCTCCTCGGCGGTGTCGGAGAGCTGG
CTCGGGTCGAACTCGCGCATCGCCTGCTCGCCGTCGGCGGGAAGTTGAAGCGTCGACACGTCGAGAATCG
GGATGACGTTCCCGTCGCCGATGACGGCCGTCCCCGACAGCCCGCCGACGCCCGACAGCGGCCCTTGGAG
GGGCGTCACGACGACCTCCTCCTGTTTCGTCACGCCGTCGCAGTGGAGCGCGACCTGCCTGTCGTCGGGG
CGGATGCGGACCACCATCCCGTCGTCGGGCTCGGGCGAGTCGATTTCCAGCGCCTCGCGGAGCCGAATCA
GGGGGAAGATGGTCTCCTCGTGGACGATGACCTCCGCGCCGTTGACCGTCTGGACGCGGTCGCGGCGGCT
AATCTCGTCGATGTACTTGATGGGGACGCCGAACTCGCGGTCTTCGACCTGGACGAAAAGCACCTTGATG
ATGGCGACCGACACCGGCAGCCGGATGTTGAACGTGCTCCCCTCGCCGGGGTCGCTCTCGACCGACACCG
AGCCGTCGAGCGATTCGACGGTCGTCTTCACCACGTCCATGCCGACGCCGCGGCCGGACACGTCGGTGAT
TTCGTCGTTGGTCGAGAAGCCGGGATGGAAGATGTAGTCGTACACCTCGCTGTCGGGCATCTGGTCCAGT
TCCTCGCGGGTCGCAACGCCCTTGTCGATTGCCTTCTCGCGGACGGCGTCGGCGTCGATGCCGCTCCCGT
CGTCCTCGACGGTCACGATGACGGTGTCGTGTTGGCGGCGCGCGGAGAGCCGGATGGTCCCCGTGCGGGA
CTTGCCGTTCGCCTCGCGAACGTCGGGGGCTTCGATGCCGTGGTCGACGGCGTTCCGGAGGACGTGCATC
AGCGGGTCGGAAATCTCGTCGAGGATGGTTCGGTCGAGTTCGATGTCCGCGCCCTCGACTTTGAACGAGA
CGCGCTTGTCCTGCTCGCGGGCGAGGTCGCGCACGAGTCGGGGGAACTTGTCGAACACCTTCTTCAGCGG
GATGAGCCGCATGTCCATCACGGTGTTCTGGAGGTTCGACGAGATTTTGTCCAGTTCGTCGAGCGTGTCG
AGCGCCGTCGTCTGACCCACGTCGATGGCGTTTCTGAGCTTGATTCGGCTCGTGACCAACTGCTCGACGA
GTTCGTGGAGTTCGTCGAGTTGGTCGACGTCCACGCGGACGGACTTGACCGCCGAGATGGAGCGTGCCTC
CTTTTTCTGCTCCGCGCCGTCGCCCTCGTCCGCGTCGTCCGCGTCGTCTTCGCCGTCGCCGTCGGTCGAT
TCGGCTCCGTCGGCGTCTCCCTCGGAGCCGTCGTCGCCCGCCTGTTCGTCGGTGGCCGCGTCAGCGCCGG
TGTCGCCGGCAGCGTCAGCGTCGGCGTCGGCGCTCGATTCGGTCTCGTCCGACGCCGAGGCGTCTCTCTC
GGCGTCCGCGTCGGAGTCGGCGGCCGGCGCGTCGCTTGCAGTCGCGGTCGCGTCCCCGGCGGCGAGCGCG
TCGGACACGTCGGTCGTCTCGACCGTCGAGACCTTCCAGAGGCCGTCGAGTTCGCTTTCGACGACGGCGG
CGTCGCGCTCCGCGACGAACAGGTCGAAGCCGTCGCCGTACTCGCCGTCTTCGATGGCGTCGCGGGGCGG
GTTCGCCCCGACCACGTCGAGGTCCTCGGGAATGCTGCTGAGGAAGATGCCGGCGTCGACGCCCTTCATC
TGGCCGGCGTCGAGTTCGACGTGGGCGTGGGTGAGTGTGGTCGCGTCCAACGCGTCCGCGTCGACGCAGT
CGGCGGCGAGAGAGCCGAGGTCGACCGACTCGCGGTCGGCCTCGTCAGACGCCGCCGGATTCGAGTTTCC
CGCGTCACCGCCGTCCTCGACGGCCGCGCGAATCTCCTCGACCGTGTCGCTCGGGTCGATGGTTGACTCG
CCGTTCTCCTCGATGTCGTGGAGGATGTCCACGATGAGGTCCATCCCGTCGAAGACGAGGTCCATCCGCT
CGGCCGTCACGTCGAGTCGCTCGTGGCGAATCTCGTCGAGGAGGTCCTCGACGGCGTGGGCGACGGTCGC
GGCGTTGTCGAAGCCCATCGCGCCGAAGTTCCCCTTCAGCGTGTGGGCTTGCCGGAAGATGTCGTCGATG
GCCTCGGTGTCGTCCGGGTTCGACTCCAGCGACAGAAGCGAGTTGTTCAACTGCGTGATGCTCTCTTCGC
TCTCGGTGATGAATGCTTGGTAGAGTTCTTCGTCCATGGTCAGGTAGTGAGCCCGCTGAGTGCTTCGTCC
GCGATTCGCCCGTCGGCCGCGACGGTGTCGACACAGCCGGCCTCGATGGCCCGCTTCGGCATTCCGAAGA
TTGCGGAGGTAGCTTCGTCTTGTGCGACCGTGTGGCCGCCCGCCCGCTCGATTCGGGTCATCCCCTCGAC
GCCGTCGCGGCCCATACCCGTGAGCAGGACGCCGGCCAGCGGCGCGTCGACCGCCTCCGCGGCCGACGCC
ATCGTGAGGTCGATAGCCGGTTTGACGCCGTGCAGCGGCTCGTCGTCGGAGAGTTCGAGCCGGAGGCGTC
CCGCGCGGTCGCCGGTCACGAGGAGGTGCGAGCCGCCCGGTGCGATTCGAATCTGTCCGGGGCCGATTCG
CTCGCCGTCTTCGGCCTCGCGGACCTCGTAGTCACAGCGGCCGTCGAGCCGCGCCGCGAAGCGCTTCGTG
AAGCCGGCCGGCATGTGCTGGACGACCAGCACGCGGAGGCCGGCCTCCGCGGGGAGCGCCGCGAGCACTC
GTTCGACGACGTTCGGCCCGCCCGTGGACGCGCCGATAATCAGCGTCGAGCCCTCGGTCGGGAGCGACTC
GGTCGTCTCCGACGCCGCCGATGTCGACCCCGCGGTCGCCGGCGACTTCGACTCCGCTTTCGGTGGGCGA
GAGCCCCGGCGCGTCGCCGAGAGGTCGACCGCCGCGGCGGACTGAATCTTCTCGACCAGTTCCCGCTTGA
CACGGGGCATCTCGGAGGTGACTTCGCCGCCCGGTTTCGTCACGAAGTCGACCGCCCCCCGGTCGAGCGC
TTCGAACGTCACGTCGGCGTCCTCCTCGGCGTGCGCCGAGAGCATGAGGACGGGCGTCGGACACTCCTCC
ATGATGGCCTCGACCGCGTCGAGGCCGTTCATCTCGGGCATCTCGATGTCCATCGTCACCACGTCCGGTC
GGTTCTCCTCGACCACCGAAATCCCCTCGCGGCCGTCGGCCGCCTCGGCGACGACCTCGACGTCTGCGTC
TTCGAGGAGCGTGCGAATCAGCGTCCGCATGAACCGCGAGTCGTCGACGACGACCGCTCGCGTCGGTCCC
GCGCCGGCGGTCGAACTCATCGCCTCCACCCGTTGGTGCCGAGACGACGGTCCCGCTGAGTCGTCGAGTG
GGTCCCCCGCCGAGGGCTCGGTGGCTTCGTTAGTGTGCCGTTTCGTTGACCGCTCATCTACCTCCGTGGT
TCGGAAATCGGGTATATAAACACTCGGCGGGGATAATCACGGCTGATAATCGAGTACGTATCTTTATACG
CTGAATCTCACCACTCTGAAGCAGACAGGTGGCGGCGGATGTCGCCGCCGGGGTTGACCATGCGACAAGA
TGCAATCACGACCGAGATGAGCGCGGACGAGACCGACGCGGAGGACTCCGCCGAAGAAGTACAGGTGCTG
GAATTCCAACTCGGACCGGAGACGTACTGCGTCGACATCGAGTACGTGAGCGAAATCGTCGACAAGGGCC
AGCTCACGGCGGTGCCGAACGCGCCGGACTACGTCGAGGGCGTGATGGACCTCCGCGGGCGGACCACGTC
CATCATCAATCCGAAGTCGCTTCTCAGCATCGACGCCGGGGGCGAGTCGAAGCGCATCGTCATCTTCGAC
CCGAACAAGTTCGAAGACGAGGCGGCGACCGGCTGGCTCGTCGACGAGGTGTACCAGGTCGTGCGCGTCT
CGATGGACGACGTGGAGGACCCGCCGCTGGAAAAAGACGACTCCATCGAGGGCGTCATCAAGCGCGACGG
CGACCTCGTCGTCTGGATTTCGCCGGTGCACGCCATCGAGTAAGGCGGTTCGACGACCGGCCCCGCTTTC
GTTTTCGAGACCCTAATCGGCGAGCGACTGCTCTCCCGCCGCGACGCCCCGACCGCCGGTGAGCAACACC
ACGACGAGCGCACAGCCCACGACGACGCCCGCGAGCCCGAACGCCGCGACGTAGCCGGCGGCGTCCGCGA
CGAGGCCGCCGAGCACCGAGCCGACCCCGCCGCCGAGGCTCGAAAGCGCCGTGTACGCGCCGAGGGCCTC
CCCGCGAATCCGGTCGGGCGCGAGCCGCGTCACCAGCCCCGTCGCGGTCACCGCGATGACCGCCCACGTG
ACGCCGATGACGAGGAACGTCGCGCCGAGCGTGACGAGCGCGGCGAACGCGGCCAACTGCGTGCCGACGA
CGGCGACCGCCGGGAAGGCGAGGCCGCGGGTCGCCAGCGCGCCGGCCTGGAGGCGACGGGGGTCGTGTCG
CGCGGCGAACGCGCCGACCTTCGCGTAGCTCGCCGCCGACCCGAGACTCGACAGGACGAACAGGGCGAAC
ACCTCGTCGGCGGTCCGCCCGGAGTCGACGAGGTACGCGGGCAACGGCCCGAAGAACACCGAGAAGCCGA
CGAAAAACAGCGTCGCGGCCGCGAGATACCGGAGGAGGTCGGGGCTCATCCGCGCTCGGAGGTCGTCGAG
GTCGAGGCTCTGGAGCGCCCAGTAGAGCCGCGAGGGACCGTACGGGACCGCGCGGACGGAGCGCCCGACG
AGGCCGCTTTGTCGACGGATACTGGCCGAGACGCGGGCGAACCGTCGCGTCGACACCGTCGAGCGCTCGG
GGTACCAGACGCGGACGAGGACGACCCCGAGGGCGGCGGCGACCGCGGCCGCGACGAGGAACCGCCGCTG
GACCGACAGCGCGTCGAGGCCGAACAGCCGCGGGGCCAGCGCCGACCAGACCGCGCCGACGACGAGGCCG
CCGAGCCAGCCGTAGCCCTGATAGTGGTTGAGGACGCCGAAGCGGCGGTCCCACTCCTTCGAGGGGACGC
CCTCGACGACGATGAGGTTCAACACCGGTGCGGCCGCGGCGACGGCGAACCACAGGAGGGCGTTGGCGAC
GAGGACCGCGACCGGCGATGCTGCGACGGCGGTGAGAGCCAGCGCGCCCGCGGTCGCCGCGAGCGCGACG
AGGATGAAGGGCCGTCGGCGCTTCGCGCGGGCGGCCAGTCTGCCCCAGAGTACCGCGCCCGGCGCACCGG
CGAAGGCGGCGGTCGCGGCGATGAGGCCGACGAACAGCGCGCTCGCCCCCAGTTCGATGGCGTACAGCGG
GACGACGAGCGACGACGCGCCCACCGCGGCGTAGCCCAGCGCCCAGCCGAACAGCCATCGGTCGCGGTTC
CCCGCCGCCGAAGCGCCGTGTCGGTCGGTCACACGTCACGAATGAAACCGGTGAAACAAAGTCGTTACTC
CCCGAACGCGCGCGAAAAGCAGGACATATATAGTCTGAACAAAATCCTCGGACAACTATGCTCGGGAGCG
AACCGCCACATACGGGGGGATGGTCGTGACGGACGACTCCTCTCCCTCCTCGTTCGTGCAGTACGGTATC
GACGACAAACCGCCTCTTCCGACCGCTCTCCTTCTCGGCGCCCAACACTACCTCACCATGGTGGGCGCGA
ACATCGCCGTCCCCCTCATCCTCGCCGGAGCTCTCGGCATGCCCGCCGACGTGATTCCGCGGTTCGTCGG
GACGTTCTTCGTCGTCTCCGGCATCGCGACGCTGATGCAGACGACGTTCGGGAACCGCTACCCCATCGTG
CAGGGCGCGCCCTTCTCGATGCTCGCGCCGGCGCTCGCCGTCATCGGCGTGGCGACGGCGGCCGACCAGT
CGGGCGTCGCGTGGCAGAGCGCGCTCTTGCAACTCCAGGGCGCGATTATCGTCGCGGCCGTGGTCGAGGT
GTTCGTCGGCTACTTCGGTCTGCTCGGACGCCTCCGGAAGTTCATCTCGCCGGTCGTCATCGCGCCGACC
ATCGCGCTCATCGGACTGTCGCTTTTCAACGCCCCGCAGGTCGCGTCCGCCACGAACAACTGGTGGCTCC
TCGGCCTGACGCTCGCGCTCATCGTCCTGTTCTCGCAGTATCTCGACACCGCGCACCCGGCGTTCAAGCT
GTTCCCGGTGCTGCTCGGCGTCATCGTCTCGTACGTCGTCGCCGCCGGCCTCTCGGTCGCGGGCGTCATC
GCGCCCGGCGCGGCGGGTTACGTGAACCTCCAGACGGTCATCGAGGCCCCGGCGCTCATGCCCATCTACC
CGCTTCAGTGGGGCTTCGCGGGCGGCGCGGGGACGACGACCGTCTCGCTCCCCGTCGTGGGGTCGGTCGC
CTTCGGCATCCCGCAGTTCACGACCTCCTTTATCATCGGGATGCTCGCCGGCGTCGCGGCCTCGATGGTC
GAATCGTTCGGTGACTACCACGCCGTCGCCCGGCTCTCGGGCGTCGGCGCGCCCTCCGAGCGCCGCATCA
ATCACGGCATCGGCATGGAGGGCGCGATGAACGTCTTCTCGGCCGTCATGGGCGGCAGCGGCTCGACCTC
CTACTCCGAGAACATCGGCGCAATCGGCCTGACGGGCGTGGCCTCCCGCTACGTCGTGCAGGTCGGGGCG
GTCGTGATGCTCGTCATGGGCTTCGTCGGCTACTTCGGCCAGCTTATCGCGACGATTCCCGACCCCATCG
TCGGCGGCCTCTACGTCGCCATGTTCGGCCAAATCGTCGCCGTCGGCCTCTCGAACCTGAAGTACGTCGA
CCTCGACTCCTCCCGGAACGTGTTCATCGTCGGCGTCGCCATGTTCGCCGGTCTCGCCGTCCCCGCCTAC
ATGGGGAACGTCGGAAGCGCGGCGGCGTTCCGCGAGGGGATGCGACAGGTCGCGCTCGTCGGCCCCGTCC
TCGGGACCCAACTCGTCGCCGACACCGTCTTCGTCATCGGTTCGACCGGCATGGCAGTCGGCGGCCTCAT
CGCCTTCTTCTTCGACAACACCATCGCGGGGACCCGCGCCGAACGCGGCCTCGAAGAGTGGGAAGACACC
GTCGAAGACGACGACGATTTCGAGTCGGCGCTGGACCGCTTCCGCGGCGACGAGTCCGCGACGGCCGACT
GACCCGAACGACGCATGGCTTTCGGCCTGCCTAAAAATCGACGCGTTTTTCTATTATTAGGTGTGCCTAA
AACCATGGAATACAGCAGACGACGTCTCTTGCAGACGACGGGGATCGCAGTCGCGACCGCGGGGCTCGCA
GGCTGCAACGGCCAATCGAGCGATGAGACGACCACCGCCGCCGAGACCGATTCGGAGACGGAGACCGCGG
CCGAAACGACCACCGAGAACGCCGAGTCGTCGGTGAGCGTCGACGCCGCCGTCGCCGTCGCGGCCGAGTG
GAACGCGATGCGCGCCCGCCTCTACGACACCGTCGCGCTGGCCGCCGCGGGGCGACTGGGCACCGCCGCC
CGCGTCACCGGCGACGTGTTCGCCCGCTTCGAGCAGTCATCGGGCGAGTGGGGCGCACACGAGCAGTTGG
AGGCGACGAACGAACAGAACTACGAGACGTTCGAATCGCACCTCGGCGGTGCGAGAGAGGCGTACGCCGC
CGGCGACGCCGAGCGCGGGTCGGACCTCGCGGTGCAGGCGGCCGACAACCTGCTTGCGGCCCAGCGCGGC
CGCGTCGACGCCGCCGTGGTCGACGCGCTGGAGGTCCTGCTGTTCGGCGCTCGCGCCCGCGACGCCGGTC
TGCTCGCCGCGGCCGGCGAGGTCGACGCCGCGGCCGAACTGGCGAACGCGGTGTACGAGGACTTCGAGGA
CGCGCCCGCGCACTCGTCGCTGGAGTCCGCCTCGGGCGAACTGTACGAGACGTTCGAGGCGGCCGTCGAG
GGCGCGGCCGACGCTGGCGACGCCGAGACCATCGCCGCCTCGGCCCGGACCGCCGCCGACGCGACGGTCG
ATGCGAGCTACGAACTCGCTCCCGAGGCGGTCGCGGGCGCGGGCCACCTCGCGCTCATGCAGGCGGTCGG
CTTCGACGCCGAGGTGCTCGCCGGACTCGGCGGTCCCGGCGACGAGTTCGCCCACGCGGCCGCGCTGTCG
CTCTACCGCGCCCGCGCCGCCGACGTGCCACGACTGGTCGCCGCGGGCGAGGCCGACTTCGCCGCGACGG
TCGCGAGCGACGTGTTCGCCCACTTCGAAGGCGCGCGAGCGCACGAGGCGTTAGAGGAGGCCGACCACGA
CGCCTACGAGGGCTTCGAGGGCGGGCTGGAATCGCTGACCGAGGCCGCCGAATCGGGCGACGGTGCGGCG
GCCGAGGAGGCGGTGGCGACGGTGGACGAGAACCTGCTCGCGGGAATCTCGGCGCTCGTCGGCGGCGAGG
CCGCGACGGTGCTCGAAGCGGCGTTCTTCCGCGCCCGCCTCGGCGACGCCCGCGAGCTGGTCGCCGTCGG
CGAGACGGACCGCGCCGCCGCCATCGGTGAATCCCTCTTCGCCCGGTTCGAAGAGAACGAGGCGAACCTC
CACGAGTCCGTCGAAGAGGAGTCCGAAGAGCTCTATCACCGCTTCGAAGAGGAGCATCTCGCCGGCCTCG
TCGAGGACGCGGCCGCCGGCAACGCCGACGCCGCCGCGGCCCACGCCGAGGGCGCGATGGACGCGCTGTT
CGAGTTCGAGGCGGCCGTCGGCGCGACCGCCGAAGTGTCGGCCGCGGAGGCCGCGTTCTTCGGTGCCCGC
GGATTCGACGCCGCCGCGCTCGCGCAGGTCGGCGCGTCGGCCCGCGCCGGCTCGGTCGTCCAGTCCACCT
TCGCCTTCTTCGAGAGCGGCGCGGGCGGCTATCACGAGACCTTGGAGGAGGCCGACCACGACCTCTACGA
GTCGTTCGAGGGCGCGCTCGGGTCGGTCCGAACCGCGGCCGAGGAGGGCGGCGACGCCTACGGCGCGGCC
AAGACCTACGGCCAGCGGGCTGTCGATTCGATGTACGCCGTCGTCGCCACCGCGGCCGCGGACGCCGGCC
TCGGAGCCGCCGCCTCGGAGCGCATGACCGGCGTCTTCCAGACGTTCGAGGAGGCCCGCGTCCACGAGGC
CTTAGAAGGGGGCGACCGCGACGCCTACGAGGGCTTCGAGGCGGCGCTGTCCGACTACGTCGACGCGTTA
GCGGACGGAAGCGAAGTCGACGCCGCCGCAGAAGCGTACGCGACGGCGACCGCCCGCGCCCAGTTCGCCG
TCGTCGGTGAAGTCGGCAAGGCCCCCGAGGCGGGCGGCTCCGAAGACGGCGGTTCCGCCGACGCGGCGCT
GTCCGGCGGGCCGAACGTCGTCGAGGGCGTCCCCGAGGACGCCGACCACGTCGTAGAGATGTCCGCCGTC
GCGTTCGAGCCGGCGGAACTGACGGTATCGGCCGGCGACACCGTCGCGTTCGAGCACGTCGGCGGCGAGG
CCCACTCGGTCACGGCCTACGGCGACGAACTCCCCGAGGGAGCGGCGTACTGGGCCTCAGGCGGCTTCGA
GTCCCAAGAAGCGGCCGAGACCGGCTGGAGCGAAGGGAAGGGCGCGGTCCAGTCTGGCCAGTCCTACGTC
CACACCTTCGAGACGGCCGGCGAGCACGCGTACTACTGCGTGCCCCACGAGGCCGCGGGCATGACGGGTA
CTATCGTCGTCGAGGAGTAGAGTCAACTCCCGTCGCGCCCGGTCCGCCCGAGCGCGACGAGCACGAGGTA
GCCGACGAACCCGGCGGCGAACAGCAGGACCGGAATCGCGAAGGGGCCGAACGTCTCGATGAGCCCGTCC
ACGGGACCGAGTTGGAGCATATCCGAGCCACGGCCGCATCGCGGTTAACGTTCCCGGCGAGAGTCGCCCC
GGAGTGTCCACGGCGGGGTACTCCGGGCGCTCACTCGTCGTAGGCGCTGTCGTCTTCGTCCGCGTCCGCG
TCCGCGACATCGCCGGCCACCACTTCGTCGGCCGCGTCGGGGGTGCGGGCCGGTCGCCGGACCCCGCCGT
TCGAGAGCCCGGCCGCGGGCGACTGCCGGGTCGCCTCGGCGTCCGCCGAGTGGACGTGCACGTCCCGCTG
GGGGAACGGGATGCCGATGCCCGCGTCGTTCAGGCGCTTGTATATCTCGCGGTTGAGGTTGTGCGTCGCC
TTCCCGCGCTTGAGCGGACTGTTGACCCAGCAGACGAGTTCGTACTCCAGCGCGTCGGGGCCGAACCGGC
GGAACCGCGGCCGGGGTCGGGGGCTGTCGAGGACCAGCGGCTCGTCGAGGGCGATGTCGGTCAGGAGTTC
CTCGAACGCGTCCACGTCGGTACCGTAGGCGACGCCGACCGGGACTTTCAGCCGGCGGCGGCGGTTCGGC
GCGGACTCGTTGATGATTTTGGCGGCGTTGAGCACCGAGTTCGGCACCGTCACGAGCAGTTCGTCGCGGG
TGAGAAGCGTGGTCGAGCGGATGCCGACCTTGACGACCGTGCCGGCCTCGCCGGAGTCGAGGACGACGTA
GTCACCGATTTTGTAGGTGTCGTCGAAGTACAGCGCGATGCCGCCGAAGAAGTTGGCGACGGTGTCCTTG
GCGGCGAATCCGACGGCGATGCCGGCGATACCCGCGCCGGCGAAAAGCGGCGTGATTTCGATGCCCCAGA
TGTACAGGAGCGCGCCGATAGTGCCGACCGAGACGACGATGGTCCAGACGTTCGAGAAGACGGGCGCGAA
GTCGTAGCGACTGCCCTTGTCCTTGACCGCGTCGACGAGGCGGTTGACGAGGCGGTTGAGCGCCCACGCC
CAGACGACGATGCCGACCGACAGCGACGGTAGGCCGAAGAAGTCGTTGAGCGTCGCCGCGTCGACGACGA
ACGCCTCCGCGACCGCCGGGGCTCTGGAAAACAGGAAGACGCCCGTCAGCGAGACGGTGACGACGATGGG
CCACCGAAGCTCTTGGACGACGATGTTGTCGAGGGAGGTCTCGGTTCGGCTGGTGTATCGAAACAGGAGG
CGGATGACCACCGTCTCCATGACGAACGCACCGCCGACCGAGATGAGTAAGACGAGGGCCGTCACCTCAA
GCGCCGACAGACCCGAGAGGAACGACGAGAGGTGTTGGCTCATGCCGCGAAAGTCGCGGCCACCGGAGAT
AACGATTGCTCCGCTGACGGTCGCGGCGGCCGAAAGGTTTTGTTCGCCGCGGGCGCGAGGGCACACCAGA
TGTACCGATTCGGTCACTGGGGCGTCTCGCTCCTCGTGTTCGCTCCGCTCGGCTTCGCGCTCGTGCAGGC
CGGCCGCCCCGAACTCGCCTTCGTCGCCGGCGCGGCGATGTGCTGGCTGGCGATGCTCCCCGACTACGAC
ATGCGCGTCCCCGGCATCTCCCACCGCGGGCCAACCCACACCGTCCTCTTCGCCGCCCTCGTCGGCGGCG
TCGGCGGCGGCGGGGCGTATCTCCTCGCCAGCAACGCGGGCCAACCCGAGGCCGCGGCGACGACCCTCGG
CGCGTTCGGCTTCGCCGTGGGCGCGCTCACCATCCTCGCGCACCTCGCGGCCGACGTGCTGACGCCCGCC
GGCATCCGCCCCCTGTGGCCGCTTTCGTCCCGGAAGTTCACGCTCTCGCTGTGGACCGCGGACAACACCG
TCGCCAACTACGGCCTGTTCGCCGTCGGCGTGTTCGCCGTGGCCGCGGCGGCGTACCTCTCGGTCGCGCT
CTGAACGCCCTGAAACTCGGAGTCGAACACCCCGGACTCGGGACGGCGAGCGCCCCTCGGATATGAGGAA
TCGTTAAGATCTGTCCGGGAGACCGGAGACGCATGGACGACGACGCCATGCGCCGCTTTCCGGTGCCCGA
CCGCGACGACCTCCCGGACGACCTGCGCGAGCGCATCGACGACGAGACCGAGCGCGCCGGCTTCACGCCG
AACGTCTTCGCCGCGTTCGCGTACAAACCCTCGCACTTCCGGCCCTTCTTCGAGTACCACGACGCGCTCG
TCGAGGACACCGACCTCGAACGCCACGAGGTGGAGATGATTATCGTGGCCGTCTCCGGCGTCAACCACTG
TTACTACTGCAACGTCGCCCACGGCGCGCTGGTCCGCATCTACGCGAAAGACCCGCTGCTCGCGGACCAA
CTGGTCGCCAACTACCGCACCGCCGACATCCCCGAGAAACACAAGACGATGCTCGACGTGGCGGTCAAAC
TCACCGAGTCGCCCGTCGAAGTCGGCGGAGACGACCTCCAGCGACTCCGCGACGCCGGCTTCTCCGAGGA
GGCGATATGGGACATCGGCGCGGTTACCGCCTTCTTCAACCTCAGCAACCGCATGGCGATGTTCGCGGAT
ATGCGGCCGAACGAGGAGTTTCATAATATAGGACGTACACAGAATGTAGACACGACTAAGTAACACCCCT
TCCCATTGACGTGTATGGGACGACCGCAAGTGCATATCCGACTGTCCGAACAGCAAAAGGCACGCTGGCA
AGGCTACGTCGATGATTCGCCCGAATACGATACACTAACTGAACTAATACGGCGGAGTGTTGAACGGACA
ATAGCCGTGGAGGGGGATTCTGATGATGCAACCCCAAGGGTCCAAGGCGACAATCAACCATCCTCCGAAC
GATTAGATATTCTTGATGAACGGACAAGCCGCATACTCACCCGCTTAGATTCAATTGAGGATACGGTATC
TGATGCGGCTAATGCAATGTACGAATCACAAACAGCGGGGAGGTTTGTGAATTTAGAATTGTATGAATAT
ATTCCCACGGATAGAGACAATTCGGCTACGATAGAGGATATATTCAGAAAACAGCGGGATGAATTGGGTA
TGACAAAAGAAAAAGTGGAGGATTCGCTTGGTGTGTTGGCTCAAATGGTGGATACAGTTTCGTCACATAG
GGAGGGAGGGTCAATCTGCTATTATAAGGAGGACTAAATCATGTCACAAGCCAACATAGAGGCATTTAAG
CGACGTGTTAGAGCCAAAAACAGCGATGGAACAGCGAATCGCTATGCCTCCGCAATACGTCGGTATGTAG
CATGGCTGGATTCTGAGGGGCTGTCAATTGAGGATGCTGATAGATGGGACATTGAAAATCATCTTTTGGA
ATTAGCGGAGGGTGAGTTTGCTGAAGGAACCATCAAAATCGCCAAAGCTTCAATTGAAAAATACTACAAA
GAACTACACGATACTGAAGGAATTACTGAAGGAATTTCATTATCTCAATGGTCGAATATAAAAGGTACTA
AAAAATCAAAGGCATTAGGCGATGATGTCCATTATCTTGAACCTGAACAGATACAACAGTTAGTTGACAA
CGTTCCATCACCTAAATTACGGAATCAACTGCTGATAAAATTAGCCTTTCAAACAGGATTGCGGAGAGGT
GAATTGACGACCATTAAATTACGCGACGTTAACAGAGAGGAACGAAGCATTAAAATTCATGCTGATAAGA
CACATAATAATCGTACTGTCTACTATCAGCCTTCACTTGATACGTCACTCTCCCTGTGGATTGACGTAGA
GCGTAATGCTGTTCTCACGGCTGATTCATCACCGTATTTATTCCCGACCCAGAAACGTGAAAATTTACTC
CCCAAATCATATGGCAAAATCGTCCGTATAGCCGCTGAAAATGCTGGAATCCAAGAAGTGCTGTATGAGG
ATAACGGCGGACGACCCATCAGAAAGATTACATCCCACAGCCTCCGCCACTCCTTTGCTGTTGCCTGCTT
GCGGAACAATATGGACGTTCGAACTTTACAAAAATTGATGGGACATGAAAATATTGAAACAACTGAACGG
TACTTGGACATTGCTGATGAAGATATTAAACAAAAAGCTCGTCAATTTGGACCTTCGTTAGAATCTTAAA
ATAATTTGAGATTGGTGAACCTACCTCCGCCGTATATGCATGATTCTTGGTGTGGGGGGAGTGGCTGTTG
CTGTTCCGAGTGCGGCTTCAATAAGGTTCAACTATCTTTTGCAAATTAATAGAGACGTAGCGGGATTTGA
TGATGCAACGGTGGGCTGAATAGGGGGGTTTATAAGTGTGTAGTCTTGGTACGGGGAGGGAAGGGGTGTG
CCATAGTGTACCAACACTCCGCTGTCTTGCGATTATTTTACTTGTGTCGTTGTCTGTCTCGGACAATGAG
CCTTAGCAACAGCAATCTACGAATAGTTAATTTCATGGAATCAATGTAGACAGTCAACTACGAAAGGCCA
CACAAGCCGCACAGTTGGCTCAGATTCGATTTCTTACATCGGGTGAATGGTTTCCATCGTATAGAGATAG
AATCCGCTTAGAACTAACGTGGGACGCCTTAGAATTGATTCGTACATAATGAGTGTCGTATCACCCACGA
CTCGAAGGGAATTGTAGTCGCTTAGAAGCCGCACAGTTGGCTCAGAATCGCCTCAGTTGCTCTGTGAATA
GGGAAGGTTCATGGAATCGCTTAGAACGTCCGTCAGATTCGCCTCAGCCCATTTCTCGCGGTCGCGTTAT
TGGGGTGCCCCGGTCGGGAAAGGGACGTAAGTTGACTTCAACGAACATATAGTACAACAGATAACGTTCC
TACAATTAAACAAGGTCCGTATAATAATATAGTATACTGTAAGTAATAACGCGCGTAGAAAACCGCGCCC
CTACTTACTCAGTTCGTAATTGAGTTAACGGTGATGGGGTATTTAAAGCGGTCGCAATCACCGTCTCATT
CACAGATACCACCCTATCCCATATTTTGCCCCCTAATCCGAATTTTGGGATTCATTTGAGTATTTCCTCT
AAAATCTTGTATTCGTTAGTAAATTGCCACTAATAATTATATTTTCTCACGACACAAGACCATTTATTAA
CAAATCATCATATCTGGCGGGATAAGGATGCTTTTCTATTCCGTAGTGGGGCCATATTTCGGATAATGTA
GATAGCGGCTCTAAGACTGTATAATCTAACCATGACTACTCTTAGGGTAGAGGCGGTGTGGTGAGGTAAC
TACGATACGGTACACAGTCATTGTTACCATTCGGCGTCAAAATCAGTCATATCTTGTCCAGTTCCCCAGC
ACACCAGTCCTCTAATTTATACATTCATACAAAAAACAATGAGACGTGAAAATACTATCCGAATCAGCGA
TGAAGGACATGAAATTATGGTACAGATTGCGGAAGAACGTTACGATGGCGAAGTTCCGTATGGCTACATT
ATCGAAGAAGCCCTGAAGGAGTATCAGAATACTGATGTAAATGAGGTGAACTTCTAAAATGCAAGTAGTC
AATCAGGGATTAAATGAGGGTGGAGTCATTGAAATCGGGGAGTGCAAGACAAAGAAAATTTCAAATGAAT
ACACAACACCTCGCCTACATGCTGTTTGTGAATCTGGCACGCTTGAAAAGTACGTTGTGCTACGGAAGGT
GGTGAACCACGGAGATGATATTTCCTTCCCCGCTGATAGCATGGTATTAGGCACGACCCAGAATAGCTCT
AAGGCTAACATCATCTTCGTATGGTATGCAATTCCCAAATCGCATTATGGGGGTAGCCAATGAAGGAATT
GTTTGACATTTCTGATGCTAAGCAACGTGGGGGCGATGCCGCTGATGAACGTCCTGATGCTGTTGATGAA
TTACTTGCTGAATCTGAAACGCTTGGTTACCGTAATGGCGAGCCTCTTGCCGAAGGGGTAGAATCCTATG
ATGCTTACCCTCAATCCCGAGAAGAGTGGTTCCAGCCTGAGACGGGGGCTATACTACAATCGGTTGCTGA
GAGCGAGATAGTATATGACATGATAGATGCCGCTGATGAGCTTAACACAACAGCGTACAAGGAGACTGGA
ACGTCCACTCTTGAGGACGCCATCGACCTTCATGGAATAAGCCTCCCTGCCAGCGTACCTGATGCTGAAA
AGGAAACCCCGCTGAAGGTTCCTGACGGGGAGGGTGGCACAATCACCGTACCCCGTGAAGGCCCTGACTG
GCCGACAGCGTATCATCTATACGTTACTCTAGGGCTGTCAGCGGAGGAAATGGCAACCCTACTCGACGTT
CCATACAATGCTGTTTATAGCCCCCTTTCCGAATACGGCATGGTATAGTCTAACAACCACCCTTCGCTAA
GCCTCCTTTTTGTCTACATGCTGTGTATCTGTTGTTAATTGGAACGAGGAGTTTCACAGCCTCGGCCGAG
AGCCGCGCGACGACTGACTCGAAAGTGAGTAAACGAGTACCACGGTTATTGGTAGCAATCGGCGGAATCC
TTATGCCGCCAACCGATGAGTTTCGACACGCAATGGCGAAAGGTAAGGTTGCGTTCTTCAAGTCCTCCGG
CGGCTACGGCTTCATCGAGACCGACGACCACGACGACGACGTGTTCTTCCACATGGAGGACATCGAGGGT
CCCGACCTCGAAGAGGGTCAGGAAGTGGAGTTCGACATCGAGGAGGCCGACAAAGGCCCGCGGGCGACGA
ACGTCACGCGGCTCTAAGTCCGACACGTTCCGACCGGCGACGACTCGACACCGAACCAGAGTTCCGAATT
TTCAGGCCGCCAGCCGCGGCGCTCGCGGGTCGTGGCCGTCGGCCGTGGAGGTCGGCCGTCGCCCGCCTCA
GAGCGTTCCCGCCCGGCCCATCCGCCGAATCTCGTCGGCCCGCGCCCGGATAGCTTCCCACTCCTCGTCG
TCCTTGCGGTCGACGTGGGAGTACATGAGTCCCATCCGACCCGTCCCGCGGAGGCGTGCTTCGTTCTCCT
TCAGGAAGTCCCAGTAGAGCGCGTTGAACGGGCAGGCGTTCTCGCCGGTCGTCTTCGACACCGCGTAGGG
ACACGACGAGCAGTAGTCGGACATCTTGTTCACGTAGTTGCCCGACGAGGCGTAGGGCTTCGACGAGAGC
ACGTCGGTGGCGAACGACCCCATGGCGACCACGTTCGGCGTCGTCACCCAGTGGAACGCGTCGACGAAGC
CGAGATGGAACCAGCGGTCGAGTTCCGCCGGGTCGACGCCGTAGACCAGCGCGAAGTTCGAAAGCACCAT
CAGGCGCTCGATGTGGTGGGCGTAGCCGCGGTCGCGGACGTGGCCCACGGCCTCGGACAGACAGTTCATG
TCGGTCTCGCCGGTCCAGTACGCCTCCGGGAGCGGTTCGGTCTGGTCGAGTTGGTTCGCTTCGGCCAACT
CGGGCATCGACCGCCGGTAGACGTGCCGCACGAACTCCCGCCAGCCGAGGACCTGCCGCACGAACCCCTC
GGCGCTGTTGAGCGGGGCGTCGCCCCGTTCGTAGGCTTCTTCGACGGCCTCGACCGCCTCGCGCGGGTGC
AGCAGGCCGAGGTTGATGGCCGCCGACAGAAGCGAGTGACAGAGCGACCACTCGCCGTCGACCATCGCGT
CCTGATACGGGCCGAACTCGGGGAGGCGGACCTCGACGAAGTGCGACAGCGCCTGTCTCGCCGCCTCGCG
CGTCACCGGCCAGACGAACGGTTCGGGTGACCCCCACGCGTCGGGGTAGCGCTCGCGGACGAACTCGATG
ACCTCGCGCGTCGTCTCGTCCGGGTCGAACCGCGGTGCCTCGGGCGGCGTCCACCCCTCCGGCGGCGTCT
CGCGGTTCTGGTCGTCGTAGTTCCACTCGCCGCCGACGGGGTCGTCGCCGTCCATCAGGACGCCCGTCTG
CCGGCGGGCGTGTCGGTACCAGTGTTCCTGTCGGTAGCTGTCGGCGTCGCCGGCCCAGTCGTCGAAGTCG
GCGGGCGTCGTGAGAAACAGGTCGTTCTCGACGAGCGTGAGCGACCCGCCGCGGGCGGCGACGAGTTCCC
GAAGCCGCTCGCCCGCGCCGTGGCTCGGGGGGTCCATCACGACGAGGTCGTCGCCGGGCGCGGCGTCGAA
GTAGCGGTCGAGCCCTTCACCGAACGTCTCGGTTTGGAGGTACGTCACCTCGTAGCCGCGCTCGCGGAGG
TCGTCGCGGAAGTGCCGCATCGCCGCAAAGACGAGCGCGAGCTTCTGGGGGTGGTACGGCAGTCGGTCGC
CGAAGGCGTGCGCCTCGATCATCAGCACGCGGTCGTCGGACTGGAGCGGCGCGGCCGACGGGTCGAGTTG
ATCGCCGAGGACCCAGACGGTCATAGGCGTCCCTTCGGCGGCGGAGAAAAGAGCGTGTCGGCCAGCCGAG
GGGTCAGCGACGCGACCCCGGCTGGGGGTCGACGTGCGCGGGTGCGAGCAGGTCGTCTATCGGCTGGCCG
TCGAGCCACGACAGCAGGCGAACGAGCTGGTCGGTCGCGGCCTCGAACAGCTCTTCGCCGGCCTCGGGCG
ACGCGTCGGTCTGGTCACCGAAGACGCCGTTTCCGGAGTTCTCGATGGCGTCGTAGAACGTCCGCGCGCC
GTGTTCGCGGAGGTGGTCGTCGCCCAGGTCGACGACGCCGCCGTCGCGGGCCGAGTCGAGTTCGCCCTCG
CGGACGAGGTCGCGGGCGATGTGCATAATCATCGAGGTCTCCTTCGGCCCGCCGTGGGGACCGGGGTGGT
CGAACAGGTCGGTGACGAGGTCCGGAATCGACTCGTCCCACATCCACTCGATGGCGTACATGGTGCCGTC
GTCGCGGAGACGACGGCCGACCTCTCGGAGATGCTGGACGTTGCCGCCGTGGGCGTTGACGAAGACGACC
CGGTCGATGCCGTGGTACGCGAGGTTGCGCGTCATCGACTCCACGTAGTCGCGGAACTGCGGCGGGTCGA
CCCACATCGTCCCGTGGAACTGGCGGTGGTGGGGGCTGACGCCGACGTTGACGGTCGGGGTACAGAGGTA
GCCGGTCCGGTCGGCCGCCTCGCGGGCCAACGCCTCCGCGATGAGGTGGTCGGTGGCGAGCGGGAGGTGC
GGGCCGTGCTGTTCCGTCGAGCCGAGGGGGACGACCGCGAGCGACGATTCGGCCACGTAGTCTCCGAGTT
CGGGCCACGTCTGGTCCGCGATGTACATGGGCGTCACCAAGCGACGACGCCTAAAGAAAGGTGCCAAAGG
GGAAATGGACTCCCGGAGCGCGCCGACTCAGTCCTGCTCTCGGGACCGCAGTTCGATGCGGCGAATCTTC
CCCGAGGAGGTCTTCGGTAGCTCCGCGACGAACTCGATTTCGCGCGGGTACTTGTACGGGGCCGTCTGCG
CTTTCATGAACGACTGGAGTTCGTCCACGAGGTCGTCGGAGCCCTCGTAGCCGTCGGTGAGGACGACGTA
CGCCTTGACGATGCTGCCGCGTTCCTCGTGGGGGCTGGCGACCGCGGCGGCCTCCGCGACCGCCTCGTGG
GAGACGAGCGCGTCTTCGACCTCGAAGGGGCCGATGCGGTAGCCCGCCGAGATGATGATGTCGTCGGCGC
GGCCCTCGAAGAAGAAGTAGCCGTCCTCGTCGCGGGAGGCGAGGTCGCCGGTGCGGTAGTAGTCGCCGGA
GAACGTCTTCTCGTCGAGGTTCGGCTTCTCGTAGTAGCCGTCGAAGATGCCGGGGCAGCCGACCGGGACG
GCGATTTCACCGATTTCGTCGACGCCGACTTCCTCCTCGTTTTCGTCGATGATGGTCGTGCCGAGGCCGG
GCGTCGGCTTGCCCATGCTGCCGGGTTTCACGTCGATGCCGGGGTAGTTCGTCAGGAGCGCGACCGTCTC
GGTCTGGCCGTAGCCGTCCCGCGGGGTGACGCCGAACGCCTCGCGGAACGCCTCGATGGGTTCGCGGTTG
AGCGGTTCGCCCGCCGACAGCGCCTCTTTCAGCCGCAGATCGTACGAGCCGAGGTCGCGCTGGGCGAACA
TCCGGTACTGGGTCGGGACGGCGCAGAGGCGGGTGACGCCTTCTTCTTCCATGATGTCGAGGAACGCGTC
CGGTTCGAAGTCACCGCGGTAGACGAACTGGGTCGCGCCGGTCGTCAGGCCGACGCCGACGGGGCTCCAG
AACCACTTGGCCCAGCCGGTGCCGGTCGTCGCCCAGAGCAGTTCGTCGGAGAGGTCGTCGTCGGCCGTGA
CGCCCCACCAGTAGGGGGCGTTGACGAGTTCGAAACACCGCATCCAGCGGTGGCGGTGGCGGACCGGCTT
GGGCTGGCCGGTCGTCCCCGACGTGTAGTTGATGGACATCGGGTCTTCGGCCCGGAGGTCGGGGCCGTCG
TGCGCGGTGGACTCGTCGGCGACTAGGTCCGAAAACGAGGTCCAGCCGTCGGCGTCGCCGCCGAGGACGA
CGAAGTTCGAAAGCGGCGTCTCGTCGCGCACCTCGTCGACCATGCCGACGAGCGACTCGTGGACGACGGC
GGTCGTCGCCTCACAGTCGTTCGCGCGGAACGCGATGTCCTTGGGCTTGAGCATCGACGAACTGGGGACG
AGCAGCGCGCCGCGTTTGAGCGCGCCGAGTTGGACGGCGAACACGTCGGGGTCGCGGGGAAGCAGATGGA
TGAGCCGGTCGCCCTTCCCGACGCCCATGGATTCGAGCGCGTTGGCGAAGCGGTTCATGTCGTCGCGGAG
GTCGCCGTAAGTCCGCTCCTCGCGGCCGCCGTCGGCGTCGAGGAACCGGAGGGCGACGCGGTCGCCGAAG
GCGTCGGCGTGAGACTCGATGACCGCGGGGATGTTGTAGTGCTCGGGGATGTCCCACTCGAACGATTCCG
ACTCGGCCGCGTAGTCGACTGCCATGGCTCGACAGACAGAACAGACCATAATAATTGTTCGTCCGGTTCC
CGCGTGAGAGGCGCGCAGTCAGGCCATCGGCGAGCCCTCTCGCGGGCCTTCGTCGGGCGCGCTCACGCTC
TCGTCGCCGTCGTCGGCGGACTCCCCGCGGAGCGCCAGCGCGAACGCGCCGAGCCCGACGAGCAGGACGA
CGAATTCGAGAACGCCCCCGAGCGGGACGAAGTCGAGGACGGCCAGCACGAACAGGCCGGCGAACAGCGC
GACCCAGCGGTTGTCGTAGTCCGCGAGCGACAGGAGCCACGTCCCGAGGACGAGCGCGCCGTAGACGCCC
GCGACCCAGAGGACGAGCAGGAAGCCGACCCCGCCGGCCAGCGAGAGCGGGATGCCCACGATGGTCAGGA
GCAGGAGCAGCAGGACGATGGGTATCGCGACGATGGCGAGGAGGCCGACGCCGCCGCTCCGCACGGCCTT
CTTGGTCCCGAGGCCCGTCACGCGGCGGGCGAAGCCGGGAGCGACGAGGACGATAATCGCGCCGACGACG
AAGTTGGCGAGGAGCCAGTAGCCCGAGACCACCCAGCCGGGGATGACCGGGCCTTCGAACTGGCCGAACT
GGAACGGCGTCCCGGCGACGACGGGCGCGGCGACCGCGAGGTCGTCCACCTGCCGCACGCCGCCGTCGAC
GACGGCCGCGGAGTCGACGGTCGCGGTCGCCGCGTCGTATTCGAGCGAGCCGCCGACCCGAGCGGTCGGG
CCGACAGCGAGTTCTTCCGCACCGACGCGGACGTTGCCGGCGACCGCGCCGTCGAGTCGGACGGTGCCGC
CGGCGGCGTCTACCGACCCGCCGATGTCGGCGGTGTCGCGGACGAACACCGCGCCGCCCGCGAGGCTCAC
GTCGCCGCCGACGGTCCCTTCGAGGGTCGCGGAACCCGCGACTGCATCGAGGTTCCCGTTGACGACGCCC
GTCTCCGTCACGAGGACGGTCCCGGCCGTCGCGGACACGTCGCCGGTTACCGTCCCGGCGACGACGACCG
TGCCGCCGACCGCGTCGAGGTCGCCGTCGACGGTCTCGCCTTCGTCGACGACGACGGCCCCGCCGGCGGA
CGGTCCCTGTTGTGCGGCCGCGACGCCCGTGAGCGACCCCACCACGAGGAGGCTCACGAGGAGCGCGACC
AGTTGTTTCGTTGTGAACATCGGAATCACCGAGGCTACGCCTCGGGTTACTGATACGACTCCGGAGAGCA
TAAACCGAGAGAGACGGTTTCAAACCCCGGGAAACGGCCGTTTGGGCCGACTGTCTCGGCTCGCTGACCG
GCCGGGCGATTCCGCGGACCTCCCCAGACGGTCGGCTGGTCACCCGCCGCGGCTACTTGGTCCATCTTTT
TGCCGACTCGCGGGGATGTTCGCACATGGAGTACACGACGCTCGGAGACACCGGCATGGAGGTCTCCCGC
ATCTGTCTCGGCTGTATGAGCTTCGGCACGCCGGAGTGGCGCGAGTGGGTGTTAGACGAGGAGGCGGGGC
TCGAACTGGTCGACCGCGCCATCGAACTCGGTATCAACTTCTTCGACACCGCCAATATGTACTCGAACGG
CGAGTCAGAGCGCGTCCTCGGGAAGGCGCTGGAGGGCCGCCGCGACGAGGCGGTCGTCGCCTCGAAGGTG
TACTTCCAGATGGACGACGACGACCCGAACTCCGGCGGTCTCTCGCGGAAGGCCATCGAACAGGAGCTCG
ACAACTCGCTCGACCGCCTCGGGATGGACGCGCTCGACCTGCTCCAGATTCACCGCTACGATTACGACAC
CCCCATCGAGACGACGATGCGCGCGCTCGACGACGCGGTTCGGCGCGGCAAGACGCGCTACGTCGGCGCG
TCGTCGATGTGGGCCCACCAGTTCGCGGAGGCGCAGTACACCGCCGACTCGCTCGGACTGGACCGCTTCG
CCACGATGCAGAATCACTACAACCTGCTGTACCGCGAGGAGGAACGCGAGATGCTCCCGCTCTGCGAGAA
GCAGGGCGTCGGCGTCATGCCGTGGTCGCCGCTCGCCCGCGGCTACCTCACCCGCCCCCACGAGGAGCTC
GAGGCGACGACCCGCGGCCGGACCGACGAACACGCCAAGGGCCACCCGTACTTCGAGGGCGGCGGCCGCG
AGGTGAACGAGCGCGTCGAGGAACTCGCCGACGAGAAGGGCGTCAAGATGGCGCAACTGGCCCTCTCGTG
GGTGCTCCACAAGGACTGGGTTGACGCGCCCATCGTCGGCACGAGCAGTATCGAACACCTCGAAGACGCG
GTGGAGGCCCTCGACATCACGCTCTCGGACTCCGACATCGACTACCTCGAAGAGCCCTACCAGCCGGTCC
GCGTCTCCGGCCACGACTAAGCCCAAGGGAAACAGCCTTCAGCGCCCGCAGTGAGGGACGACCGTGTACG
GGACCCTCGCACGACTCGCCCGCGACGAGCCGGAGACGGCGATTCTCGGCGTCGAGTCGCTGCTCGCGGC
CGGCGTCCTCCTCGGCGTCGCGCTGACGCTCGTCTCGTCGCTCGCGCCGACGCTCCCGCTCGCCCACGTC
GGGTTCACGCTCGCGGCGGCCGCGACGCTCCTTCTCACGGCCGTCTCGCTTGTGGCCGCGTCGCGGCGAA
TCGCCCTCCTGCTCACCGGCCGCGGCGGCCTGCGAATCGAGACGTTCTGGCGACTGCTCGAACTGATGCT
CGCGTTCCTCGTCGCCGGTATCGTCGCCTTCGCGGTCCAACTCGGTGAGTTCGCGCCGACCGTCCCCGAC
CCGCGGGGCGGCGGCGTCTTCGTCGGGCTGTTCCTGGCGTTCGTCCTCGCGGGCGTCGGCCTCGCCGTCG
TCGTCTGTCTCCGCGGAATGTGGCTCGTCGTGAACGCCGAACTTCAGTCGGCGCTCGACGGCGTCTGAGC
CGCGCCGATGCCGTCGAGTCGCTTCACCGCCCGGAGCGCGACGACGGCGATAGCGACCTCTGCGAAGCCG
ACGACGAGAAACGACGGGAGGTAGCCGACCACGTCGGCGACGACGCCCCCGATGAGGAAGCCGGCGAGGA
AGCCGAGGCTGCCGAAGACGTTGAAGCCGCCGAGGGCCGCCCCGCGCTCGCCCGACTCTGCGAGGTCGGT
CACGAGCGCCATCGTCGCGGGCGCGACGAGCGCGCCGAAGACGCCGACGACGACCATGAGAGCGGCCGCG
AGTTCGAAGACCGGGGCGACGCCGACGGCGACGATTGACACGCCGTAGAGCATCGACCCCGCGACGACGG
GGACGAACCGGCCGACGCGGTCGGACAGCGAGCCGAGGGGGTACTGCAAGAGCGCGAAGGGGACGAAAAA
GAGCGCGAGCACCCCGCCGGCGACGGCGGCGTTCACGCCGAACGCCTCGCGGAAGTAGTACACCCCGACG
AGGGCGAAGAAGCCGGCGGTCATGCGGTCGATGAAGCCGAAGGCGTACGGGACCGCGAACGCCGGGCGCG
CGGCCAGTTTCTTGAGGACGACGCCGACGCCGACGCGGGTCGAATCGGGCGTCCTGTCGGTGACGGTCGT
GACGAGCAGCGCGACGGCGGTGAGCGACGCGGCCGACGCGTACAGCGGCGCGAGGGGGTCGATGGTCGTG
AGTTGGCCGCCGACGACCGAGCCGAGCGCCGCGCCGAGGCCGATGGCGATGCCCGCCGCGCCCATGTTCC
GGCCGTTGCCCCCCGAGAGGTCCGCGAGCATCGTAATCGACAGCGAGAACGCGCCGATGGTCATCGCGCC
GCCGAGGAGGCGGACGATGAGGACCGCGCCGAACGTGGCGTCGAGCCACGGGAGCGTGGCGAGCGCGAGG
AGCGCGACGTAGCTGGCCGCGCCGCCGAGCGCGCCCGCGACGATGAGCCACGTCCGCCGGCCGAGCGCGT
CCGAGAGCGCGCCCCAGACGCTCGAGAAGGCGACGAACGAGGCGAACTCGGCGACGAGAAACAGCATCCC
GGCCGAGAGGTCGTACTCCCCTTGCCCGCCGCCGAGGGCGGTCACGAGGTCGGAGACGCCGGGATAGAGG
AGCACCTGCGAGACGAGGACGCCCCAGACGGCGAGCGCGAGTGTCGCGCGTTCGCGGCGCGTCGAGTCCA
TACGGGGTCGGTCGGCCCGGACGGAAATAGCCCTGTCCTTGTTCGATTCGATTGCCGTTACCCGAGGCGG
ACGGGGTCGAATTCGAGGAAGGCCGTCTCATACCCCTCGTGGCGGGCGACCTGCGGCGGCACGTCCACCG
CGAGGTCCGCGGTCGCGTCGTCGCCGGCGAGCCCCGGAACCGACGCGCCGTAGTGGAAGCCGAGGTCGGC
GTCGAGGCCGGGTTCGAGGCGGCCGTCGAAGCGGGTCGACCCGCCGGATTCGACGGTCGCGGTGAGGCCC
AGCCGCGGGACGAGAAGGCGGTTGTAGGGCGTCAGCGGGAAGACGGCGAGGTACGGGTCGTCGCCGAAGC
GGTCGGCGTCGAGGGCGGTACCGACGAGTCGGAGGCTCCCAGTCGTCGCGCCCCCCAGCGCCGTCCCCGG
AAGCGTCTCGGGGCCGCGGCCGAGCGGAAGCCCGTCCATCTCCATCGGCCTGACCGCGCCGGGGTCGCCC
TGCTGGTCGTCGAGCATCGTGTACGGGATGTCGTCGCGGTCGCCGGCGCTGTACTCGAAGTCGAGCGTCG
CGCTCGCGGGGGAGTCGAACCGGCCGACGAGGTCACCGAAGAGGCGCAGCGAGGGCGCGCCCACGTCCAC
CGTCACCTCGTAGGTGCCGTCGCCGTCGAGACCGAAGTTCGAGCCGTAGTGAAAGCCCATCCGCTGGGAG
AGCATCGCGTAGACGACCTCCTCGCTCACGAGGTCGCCGTCGCGGGCGATTTCGAGAGAGAGGCCCGTGT
CGGGGACGACGACGCCCGTCTCGGGGTCCCAGACGGTCGCCATGAGATGCACGTCGTCGCCGGCCTCGAC
CGACATCTTCGACGTGCCGAAGCCGTCGCCCTCGTCGGCCATCACCCAAAAGCGGTGGGGGTAGCTGTAA
AAGACGCCCACGCGGAGGTCGCCGGCGTCCGCGCTCCCGACCATGCGCATCCCCTCGGTGTGGGTCGGGA
CGTACACCTCGTCCGGGCGGTTCGAGACGACCGGCGGCTCGTTCGACGTGTAGAGCCGACCGAGTTCGGC
GAGACAGCCGGAGAGACCCGCGGCCGCGACGGCTCCGCCCGCCGCGAGGAACCGACGCCGACTCGTCATG
CCTCCCGGAGCGCGGTGAGGTCGTCGATGAGCGACTGTTCGTCCGGCTGGTTACCGCGGTAGGTCCGCTC
GACGTAGCCGTCGCCGTTGACCAGCGAGATGAGCCCGAGGTGGGTGAACATGTAGTTGCCCTCGTCGTCC
GGCTCGTTTTTCTCGAAGAAGACGCCGAACTGGTCTTCGACGACCGACTTCGCCTCGGCCTCGTCGGCGG
GCCGGAGGAACTGCCAGTTGCCCGCGTCCATGTCGACGTTCATCTGGTCGGCCTCCGCGCGGAAGGCGTC
GGCGTCGTCGCGGGCGGGGTCGAACGTGATGGGGTAGAACGACACCTCGTCGGCGTAGCCCTCGCTGACC
GAGTGAATCTGGACCTCGCGGAGCGCGCTGATGAGCACCGGACAGACGGTCATGCAGTTGGTGAAAAAGT
ACGTGTGGAAGTGCGGCACGTCGATGTCGCGCACCGACACCTCGCTCCCCGCGATGGGGTCGGTGAGCGT
CACGTCGGGGACCTGCTGGCCCCACGCCGGATACGGGAGGTCCTCGCTAGACACGTCGTTCTCGCGGTCC
GGCTTCGACAGCGACACGTTCGGGTTGGCGTCGCCGCCGCCGAGACAGCCCGCGAGGCCGACGGCCGCGC
CCGCCCCGGCGGCGCGGAGATACGTACGTCGTTTCATTACCCTCGCTAGCGCCCCGGCACTCAAATGCCG
TTTGGTGTGCGTTTCGAACGGTAGCGCGCGTGTTCTCGTCCCGCACGCCGGAGGCGAAATCTTCGACGCA
CACACCAGAACGGACTTCCCCGCGAGGTCCCTAGCCGGGCGTATGTTCGACGGGTCTCCGTCCCGCCGGG
AGTTCCTGAAGGCCGCGGTCGCCGCCGGCGGCGCGGCGGCGCTCTCCGCCTGCCTCGACAGGGCACCGGA
CGACCCCGTTCCGGCGGGGACCGACGCGTTCGAGGCGCTCCCGAGCCGGCAGCACGCGTGGAACGAGTTC
TGTCGGGAAGACGACCACGGCAACGTCGAAATACCCCGTCATCAGGTGCTTCTCTATCTCGACCTCGACG
GCGAGGGACCGCCCGACGAGGCCGCCCGCGAGACCGCCGAGCGCGCCTTCCGCGTCCTCGACCGCGCCTA
CGAGCGGAGCCACGAGGGCGTCATCTGGTCGGTCGCCTACTCGCCGCGGTACTTCGACCGCTTCGACGAC
CCGCTCCCAGAGAGCGTGGACCTGCCCGAACCGCGGGCGCTGTCGCCGTTCGAGACGCCCGAGTTCGACC
GGCAGGACGCGCTCGTCCACCTCGCGTCCGACCGCGCCGACGCGGTTCTCGAAGCCGAGCAGGCGCTTCT
CGGAGAGGTCGAGGAGGCCAACGGCGTCGCCGTCGACGCCGACCTCTCGGGCGTCTTCTCGGTCGCGTCC
CGGCGGACGGGCTTCGTCGGGGCCGGGCTCCCCGCCGAGCACCAGTCCGACCTGAACGGCATCCCCGACG
GGAACCCCGTCCCCGAGGCGTCGCCGCTGTTCATGGGGTTCAAAGCGGGATTCGCCGGGAATCAGGCCAC
AGAAGAGTACGTCACCATCGACGAGGGGCCGTTCGCGGGCGCGACCACGAAGCACGTGGCGAACATCCGC
CAGCGCCTCTCGGACTGGTACGACGAGGAAGACCGCTACCACCGGGTCATGAAGCTGTTCTCGCCCGCGC
ACGCCGAACAGAACCTCGTCGACGGCGTCGGCGACAACCTCGGTGACGATAGCGGTATCGACGCGATGCT
CGACAGCCTCCGCGACGACGCCTTCGAGTTCGGTCACGTCGGCCACGCCCAGAAGGCCGCCCGCGCCAAC
CGCGACGAGGAGGGCAACGTCAGGCTCCTCCGCAGACACTTCGAGTCGGCCGACGACGGCGTGGCGAGCC
TGCACTTCCCGTCGCTCCAGCGCGGTATCTCGGCGTTCGAGGAGGTCCGAGAGGCGATGAACGGCACCGA
CCTGACCGACGTGCCGACCGTCCGCCAGCGCGTCAACAACGGGATTTTAGAGTACATCTTCGTCAAGCGC
CGCGGCAACTTCCTCGTGCCGCCGCGGGAGATCCGCGCGTTGCCGACGCCGACCGGCGAGGTGCCGGGAC
TAGCCGACTGAATCGAGCGCTTCCGCTTACGTGTCCGGTCGGCCGCGCCCTCAGACGTGTCCCAAGAACG
ACAGCGCCAGCCAAATCTGCCAGAGGCCGGCGAGCACCATCACGACCGCGGCGGCTTTCTGGACCGAGCC
AACGTAGCCCGACAGCGACCGGATTCGGTCGCCGCCGAGCGCGGCCGCGACGGTGACGACCGAAAGCGGG
AGCGCCGCGGCGGCGGCGTAAGCCCCCAGCGAGACGACCGCCTGCGCGGTCGGGAGCGCGAGCGATTGCG
TGACGACGCCGAGGAAAATCGGGACGACGCAGCCGGCCGCCGCGAGGCCGTACACCCCGCCGAAGACGGC
GAAACCGGTCACGGACGACCGGTACTCCGGGAGGACGACGTGGAGGCTCGGCGCGCGCCCGGTGAACATG
AGGACGCCGAAGCCGACGAGCGCCGCGCCGACGAGCGGTTCGAGGAGCGCGAGGTGCGAAGCGATACGGC
CGCCGACGACCGCGAGCGCGCTCCCGATAGCGCCGAGGACGACCAGCGCGGCGAGCGAGGCGACCGCCCC
GCGGACGACCGCGCCGCCGAGGTCGGCCTCCTCGCTGGAGAGGTAGTAGCCGACGTAGCCCGGGAGAAGC
GGGTAGGCGCAGGGCGCGAAGAAGGTGGCGACGCCGGCGCTGACGGCGAACGCGAGCGTGCCGGCGAAGG
CGGAATCGAACCCCAGCGCGGGGCCGAGACCGAACCCGGGCATCAGGCGACGTCCTCGACGGCCGCGCGG
AGATTCTCCTCGCTGGCGAGTCCGCGGTGGGTCCACGTCGCCTCGCCGTCGGCGTCGAAGACGACGAGAT
ACGGGAGGCCGTTCGCGCGGACCGCGCGCATCAGGCTACTGTCGGGGTCGTGGCCGACCGTCCAGTTCCC
GTCGTGTTCGGCCCACCAGTCGCGGATGTCGTCCATCGTGAGGCCGCCGCCGAGGCGCTCGTTCGTCACC
GAGACGAACGCCACGTCGTCACCGAACTCCTCGTGGAGCGTCCGCAGCGACTCCATCTGGGCGACGCAGG
GCGCACACCACGTCGCGAAGAGGTCGAGGACGGTCGGCGCGCCCTCGGCGGGGATTCGAACCTCGCCGGC
CGACGACCCCTGCGCGTCGACGGTGTCGACGACGAGCGGGAGGTCGCCGGAACCGGACCCCGACGACGCG
GTGGCGGAGGCGGGGTCGGCGGCGTCGCTCGTCGTCTCGGCGGCGTCGCCCGCTTCGGCGGGTGCGGACC
CGTCGCCGAGACAGCCCGCGACGCCGGCGACGCCCGCGCCCGCGAGCAGCGAGAGGAGGGCGCGTCGTCT
CACCGGGCGTCACCTCGTCGGGGTCGGGAGCGCGGTCGCGTCGTGTGCATACTCGTGGCTAGTGAATCCC
GTCGTAAAGCGTCGCTGGTGTCGTGCGCGAATCCCGCGCGAGAGGTGGTGTGGACGTCGAACCACGCGAC
TCGCGTCCGATTACCGGGCGTTCTCGACGGCGCGCTGGAGGTCGGACCATCGCGGCGCGACCTGCTCGCC
GTCGACGAGAACCGTCGGCGTCCCCTGGAAGCCGCGCTCGTCGACGGCCTCGGTCCGCTCGGCTTCGACG
AGCGGGCGGTAGCGTTCGCGCGAGGCCGCCGCGGCGACCGAACAGCCGTCGAGGTCGGCGTCGTCGGCGA
GCGACTGGAGCGTCGACAGCGACCCCTCGGCGTCGCCGCCGCCGAACTCCGATTGGTTCTCGTAGAGCGT
GTGGGCGAAGTCGAAGAAGGTCTCGTCGTCGGCCTCGTCCTGGACGGCGCGGGCCGCCGAGGCCCCCTTC
CACGACCACCATTCGTCCACCGGAATCGGGAAGTCGTGGTGGCGGTAGCGGACGATTCCCTCCGAGACGT
ACTCGGACCGGAGCTGCGGGGCGACGTCGACCGCGAACGTCGCGCAGTGAGGGCAGGCGAAGTCCTCCCA
GACGTCGACGACGACGCTCGCGTCCTCGGACCCGATGACGGGCGTGGGGAGCGAACTGACCGTGTCGCGT
TCGGGGACCTCACAACCGATGGCGGCGACGGCGTCGTTTCCGGACCCGCCGCTTCCGCCGCCGAGGCACC
CGGCGGTGCCCAGCGTCAACGCACCCGCCGTGGCGGCGAGGTACGCGCGTCGTGTGTTGCGCATGGTCGG
GGTCGGGGACGGACGAACTTAGATTCTCCGAGGCGAATCGCGGGGTTTCGGAGGGCGTTGCCGCTTTTCG
TGGTTCGATTCGGGAACGCGGAACTCCGGCGACTCACGGCCGACGACCGCGATTTCAGTCGTCTCACAAA
CGACACTGATTAAGCCTCCTGTGGCGTCACCCAACACGTGCCAACCGTCCACTTCCGCGGCCGGGAAATC
GAGTGCGACCGCGGGGACGTCCTCCGCGACGTGCTCCGAGCGGCCGGCGAATCGCCGCACAACGGCCACT
CGTCGTGGTTCAACTGCCGCGGCGGCGGCTCCTGCGGCACCTGCGCCGTCCGGGTTCGCGGTCCCGTGAC
CTACCGGACGAAAAAGGAGCGCCGCCGGCTCCGGTTTCCCCCGCACGACTCCGAGTCGGGGCTCCGACTC
GCGTGCCAGACGGTCGTCCTCGGCGACCTCCGGGTGGAGAAGTACCCCGGATTCTGGGGCCAACACGTCG
ACGACGCGGAGAGCGACGCGGACGAAGCCGGCGACGCCGGCGACGCGGAGGGCGCGCAGGACACGGGGGA
CACACCGGACACCCGAGAACGGCGCGAAGCGACCGACTGAGCCGGCGGGTCGGTCAGTCGCCGGCGACGT
GGTCGTACCACGACAGCAGGTCGTCGCGGTCGCGGGTGTCCGCCGGGAGCTCCGAGACGCGGAACCACCG
CGCGGCCGAGATTTCTTCGTCGGGGTCGTTCACGCTGAGTTCCGCGGCCCCGTCGACGCGGGCGCGGTAG
ACGGGCATCACGCCCCACGTCTGGTGGCCGTCGCAGCGGATGTCGATTCGGGTGGCCATCGCGAGGCCGC
CGTAGTCGGCGGTGATACCGGCCTCTTCAGCGAGTTCGCGCCGGGCGGCCTCGGTGAAGCCCTCGTCGTC
GCTGTCGACGCCGCCGCCGGGGAGGACCCAGAGGTCGACGCCCTCGTGGCGGACGAGCAGTATCTCGTCG
TCGCGGCGGCGGACGACGGTGTGGACGCCGTAGGGCGTCCCCGTGGACTTCACGCGGGAGGCGAGCGTGC
GGAACCGCGGGCGGGAGACGCGGCGGGTGTGAACCGGTTCGAGGTAGTCGGCGTCGGCGTGGTTCCGGCG
CAGGCGGTGGTACGCCTGCTCGGCGCGCTGTCGCGCCTCGTCCGCGAGGAACCACAGGTCGTCGACCGTC
ATCGGCGCGCGGCCGGCGGTCGATGTGCGAGCGGGCGACTCGGCATACCGCACGGTTCGGCGCGGCTCCA
CAAATCGGCTTCGACACGCGTCGTCGCGAGCGGCGGAGCCGGCGACTTCGCGTCCAATCATCGCCCTTTT
ATCCGGTGACGCGGAACCTGTGGGTATGAGCTTCGAGAAAGACGACAAGGTCGTCCTGAACGACAAGCAC
AGCGAGTTCGACGGCGAGACCGGCACGGTCACGCAGGTCATCGAGAGCATGTTCGGCGAGCCGACCTACA
CCATCAGCTTCGACGAGGGCCAGGAGGTCGGCATCGCGCAGGACCAGCTCGAAGCCGCCGACGGCGACGA
CGCGGACGAAGCCGACGAAGAGTAAGCGACCGACGACCGACCGACGCCTCTCAGACCCACCATGCCACGC
GTTCCGTTCCACTACATCGACCTCCGAACGTTCTGCTACGAGACGGAAGACGAAAAACGGGTCGAGGAGG
CGCTTCGGACGTTCCTCCCCGACGAGTTCGACGTCGACCGCGTCGAGAGCACCGGCCACCACGGCGACCG
CATCATCGTCTTCTCCGCGCGCGTCGAGCGCGCCAACGACGTGCGGCACGTCCTCGACAAGATACGCGAC
CTCCCCGACTTCGAGACGCTCCTCGACGAACTCGACCAGCGCGTCACGGACAACACGGAGTTCTTCCTGC
GGCTGGACAAACAGGCCGCGTTCAAGGGCGAGGCCCGCCGCGGCGGGGGGCTCACCCTTCGCGCGAAAGT
CGAGGCCTACCCGGCGAAGAAGGAAGCCGCGGTGGAGAACGCCCGCGACGCCCTCCTCGGCGACGAGTAG
GGTCGTCCGCGAGCCGGTCGAATCGCTTCCGAGTGCGCTGTGTTACTCGTCTTTCCACTTGATGGAACAG
CCCTGCGAGGGGTACTCCTCGACGGGGATGTCGTCGCCGGCGAGCAGCGCCTCGACGGCCGTCCGCATCT
CGTAGTCGGACACCTCGTCGTCGGGGCTCATCGCGTCGTCGATGCGGGAGTGGAACGCGAGTTCGAAGCC
GTCACCGGTGTTCTCGAAGAGGAACGGGTCGGGCGTGCAGACCGCGCCGTACTCCGCGGCGACCGTCTGC
GACTCGTCGCGGAGGTAGGCGGTGTACCCAATCGTGCCGTCGTCGACGAGTTCCTGCATCCGCTCGAAGG
AGTCTTCGGGACGGTCCTCGGCGTCGTTGGGGTTGATGCCGACGACCGCGAGGTCGTCGTAGGCGCTGGC
GAGGTGGTTCAGCTCCTCGAACTTCGCCTTCGCGTACGGACAGTGGTTGCAGGTGAAGACGACGAGGAGC
GCGTCGTAGTCAGCGAACGACGAGAGGGAGTACGTCTCGCCGTCGGTGCCGGGGAGTTCGAAGTCGGGGG
CGGCGTCGCCGCGTTCGAGTTCGGAGTCGGATTCGAGCAGTACCATGTCGCCACGTTGGCCCGCGAACAT
GAAAAGCGGTTGGCCCGCGGCAGTGCTGCATCGGCGTCGGCGGCTCCGAGACACCCCTCAGTCGATGGAG
ACGAGGGCGATTGCGAGGACCGCGAAGCCGATGCCGGCCACCTTGCGAACCGTCAGCGGTTCGCCGAGCG
CGACGATGCCGACGACAGACGAGACCGCGAGGAACATCCCGAAGATGGGGGCGACGATAGAGACGGGGCC
GAGCGCCAGCGCCCGGTAGTACGAGAGGATGCCGACCGCGAGGCAGGCACCGGCGGCGAGAACGTAGGGA
AGTTTCGGGCTGATGACCGAGTCCGTGACGCTCTGCCCGGAGACGACGATGACCCCGACGGTTCCCACGA
CGAGCACGCCGTTAGCGACCAGTGCGGCCACGTCGCTCGGGATTTTGGCCTGCCCGGTCGTCGCCACTTT
CATCAGCGGCGCGACGAGCGAGTAGGCCCCGAGCGCGACGACCGCCCACGAGAGATAGTTCACGGGTAGA
ACGCCGCCCCGAGTCGTGTATAGGGTTACGATTCGACCGCAAGCCGACGGGAGTGAACCGCGATAACACG
GTGACGGCTCGACATTACTCGATTTAGAATCGAGTATGTATTCTCCCCGGAGATAGACAAATGAGGCTAG
ATGGCGCCACAGACCAAATTTTTATCAAGTATTCTCGCGTATTGGTGTGTATGTCCCAGGAAGTACAACC
CTCGGTCATCGCGCACACGTGGGACGACCCGACTCGCTGTCCGTTCTGCCTCGACGAACTGGAGAGCGAA
GGAGAGGGGTTCATGGACCACCTCGAAGAGAGCCCCATCTGTCAACAGGGGTTCGGCATGTGGCGCGACG
CGGTCGCCGACGACGTCCGCGGCGAGTGGTCCGGATAGGCGGCCAAAAATCGGTTGTTTTTCGCGGTGCA
GTCGGTTCACTCGGGCGCGACGCCGAGCTGTGACAGCATGGACATGCTGTCGGTGCTGTTCCACTCCTCG
ACGCACAGTCCACCCTCGTAGCGCGCTTCCACGATACCCCACGTGTCCATCTTGCGGTGGGTCGCCGGGA
TGTCGCCGCGAGCGCTCCGGAGCGTCCCGTCGTGGGTGCCGGTCAGCCGATACCGACCGTAGACGCGGTC
GTCCCGCGCCGTCACGTCGAACAGTTCCACGTGGAAGTCGGAGAAGGCGTCGTGGTACCGCCGCGCCCAC
TCTTCGACCGCGTCGGTCCCGATGATGCCCTCGGGGTCCGAAAAGGCGTGTACCTCGACCAGCGGGTCGT
ACTCCTCTCTGATGACCTCGTACTCGCGTTTGTTCCACAGTTCGTCCGCCACGCGCATGAACGAGTCTCG
GTGCTGTTGTTCTTTCTCGGATGTTGCTGCCATTTCCACCACCGTCCGGAGAGACGGCCGACAGCGGCTT
AGTTATGGATTCTTGCTCTCACGAACGTCGCCGGGGAAGGGAATGACGACCCGACCACCGACGAGTTCGA
AGCGTCAATGAGATTATGGGCTCGGCGTCAGAACCCCCGTCGTATGACGACTCGCGTCTCCCCGATTGCG
GTGTTCGTTCCGGGACTCGTCTTCGGCGGCGCGGGGTTCGCGTTTCTGGGGCCGTTCGGTGCCGGCTTCG
GCGCGGTCGTCGGCATCGCGCTCAGGGTGCTCGTGGGTCGAGGAGAGGAGTACTGAGCGCGACGCCCGGG
GGGACCGCCGCGCACGAACGCGCCGCTCTCAGTCGCTCGGGGTCGCCTGCGGCCGTCGCGCCGACCCGTC
GACCCGGCCGAGGAGCCACCGGGTCAGCCCGAACGACAGCAGGCCGAGGACGGCGACGACGCCGAAGGTG
ACGCGCACGCCGGCGAGGTCGATGAGCGCCCCGAACGCCGGAGGTGCGACGGCCCCGCCGAGCGAGATGC
CGACGGTGACGACGGCGAAGTTCTTCCCGAGGTCGGCGCGCTCCGAGAGGCGGTCCGCGAGCGTCGAGCG
CGCGGGCCGGGAGACGCTGATGGTCCCGCTGAAGGGGAGAATCGACGCGACGAGCGCGAGCGGGAGCGAC
CCGCTGGCTAAGAGCGCCGCCAGTCCGGCGAGCGCGGCGTACCCGCCGAGGGCGACGGTGCCGGGGCCGA
CCCGGTCGGTGAGCGCGCCGCCGACGAGAATCGTCCCCGCGCCGACGACGAGCATCGCCGAGACGAGGAG
GTTCGCCGTCCCCGGCGCGAGGCCGTAGCCGGCGGTGAGCAACTGCGGCGAGTACGTCCGGATGCACCAC
GCGGCCGCCGAAGTGAGAAACGAGAGGAGCGCGAGCCCCATCAGCCCCGACGACGAGAGGAGTTCCGACG
CGCCCCGCCGAATCCCCGCGAGCGTGGGGCGCGACGACGGGCGGTCTTCCGCCGCCGGTTTCCGGATTCG
CTCGGGGAAGCCGCGGGCGACCGGGAGCGCGACGAGCGCGAACGCCGCGCCGAAGACGGCGATGCCCGCG
ACGGTCCAGCGCCAGCCGAACCCGAGCGCGCCGACGCCGGCGGCGATGGCGTACGAGACGGCGAAGCCGA
GCGACCCGCCGAGGGCGTGCAGCGAGTACGCCCGCCCGCGGTTCGTCTCCGAGGAGGCGGTCGCCAAAAG
CGGGTAGTGCGCGGGGTGGTGGCCCGCGATGCCGACGCCGAGGAGCGCCTGCGAGGCGAGGAGCCACGGG
TACGAGGGCGCGAGCGCGGTGGCGACGATGCCAGCCGCGCCGAACCCGAGCGAGATGGCGAGGACGAGCG
TCCGGCTTCGCGCGTCGGAGAGGTAGCCGAAGGGGAGTTGCAGGAGCGTCACGACGCCGCCTTGGACGCC
GATGGCGAGGCCGACGGCGGCGATGCTCACGCCGAAGTCGTCGGCGACGAGGCCGATGACGGGCGCGAGC
GCGACCAGATAGGCGTGGTTGACGACGTGCGAGCCGGCGACGAGGCCGACCACGCGGCGCTCCTGTGTCT
CCGTCACACCGACTACTGGGCGGTGGGTCGTGAAAAACTCGCGGTCCGCGGCGACGGTGGGCCGGCGCGT
GGGTCAGCCGCCACCGCGGTCAGCCGCCACCCCGACCACCGCGCCGCTCGCCGCCGAGCCGCGCGCCGAG
CCAGAGGTCGGCGAACGTGTCGAAGAACTCCGCGCCGGTGTCGACGAGTTCGCGCTCGATGCCGAGCGCC
TGACACCGCTCGTCGACCGCCGCGAGGTGGCGCTGGAGCCGGTCTGTGTACTGTCGCGCCGCCGACCCGC
CGAAGTAGGTCCGGCGCGTCGCCTCGGACTCGGGGTCCTCGAAGATGGCGTCGCCCGTCGCCTCGGGGTC
GAGTTCGTCCGGGGTGAGCACCTGCGCGACGAGCACGTCGTTTCGCGCGAGCGCGGCGAGGCCGGAAGCC
ACGTCGTCGGGGTCGAAAAGCAGGTCGCTCACGACGACCACGAGCGACCGCGAGTGGATGGTCTCGGCGT
ACGTCGACAGCGCGGCCGTGATGTCGCCGTCGCCCCCGGGCGTCGTCTCGTTGAGCCGTTCGACCAGTCG
GAGCACCTCGCCGCGGCTCGACGCGTCGGTGTCGATGCGGTCGGGCAAATCTCCGAGGAGCGAAAACCGG
AAGTCGTTGTTCTCCTCGGCCGTGAGGTGGCAGAAGCCGAGGCCGAGCTTCGCGCCGTACTCGAACTTGT
TCGCGTCGGCCTCGCCGAAGTCCATCGAGGCCGAGGCGTCGAGGAGGACGTGGACCGTCAGGTTCCGCTC
GGCTTCGAACCGCTTGATGAACAGCTCCTCGGTCCGGGCGTACACCTTCCAGTCGATGAGCCGCGGGTCG
TCGCCGGCGGCGTACCGGCGGTGATCGCTGAACGTGAGCCCCTCGCCCACGTCCGGCGACTCCTGTTCGC
CCTGCCGCTGGGCGTTCGAGACGCGCTTCAGCGAGGTGTCGAAGCGGTCGAGTTCGTCGAGGAAGCCGGG
GTCTATCATCGCTCGGTCACTCGTTCAACAGCCGTTGAATCACGTCGTCGGGGTCGAGTCCCTCGCGCTC
CGCCCGGAAGTCGAGGATGATGCGGTGTCTGATGACCGGCGGGGCCATCTCGACCACGTCCTCCCACGAG
ACGTGGGTGCGCCCGTGGACGAACGCCCGCGCCTTCGCGGCGAGCACGAGCGCCATGCTCGCGCGGGGGC
TCGCGCCGAACTCGACCTGCTCGTCCTCGCGGGTGCTGCGGACCAGTTCGATGGTCCGGTTGCGGATGTC
GTCGGAGATGGGTACCTGCCGGACGAGTTGCTGCGCGGCGAGCAGGTGCGTCCGCGGCAGGACGCGCTCG
ACCTCGGGCGACTCGCCGCCCTCGGCGTACTGCTTGACGATGGTCCGCTCCTCGTCGAACTCGGGGTAGT
CGACGAGAATCTTCATCAGGAAGCGGTCGGTCTGCGCCTCCGGAAGCGGGTAGGTGCCGCCCTGGTCGAT
TGGGTTCTGCGTGGCGAGGACGAAAAACGGGTCCGGAAGCTCGTAGGTCTCGCCCGCGGCGGTCACCTGC
TTTTCCTGCATGGCTTCGAGGAGCGCGGCCTGCGTCTTCGGCGTCGCGCGGTTTATCTCGTCGGCGAGGA
CGACGTTGGCGAAGATGGGGCCGCGCTCGAACACGAAGTCGCGGCCCTCCGGCGTCTCGCGGATGATTTC
GGTGCCCGTGATGTCCGAGGGCATCAGGTCTGGCGTGTTCTGCACGCGCGAGAACCCCAGGTCCGTCGCG
TCCGAGAGGGCTCGCACGAGCGTCGTCTTCCCCAGTCCGGGGTTCGATTCGAGCAGCGCGTTGCCGTCGC
AGAGGACGCAGACGAGGAGTCGCTCGACCACGTCGTGCTGGCCGATGATGCGTTTTCCGACCTCGTCTTT
GACCGCGCCGACGCTCGCTTGGAGTTCCTCGATGCTGAGGTCGTCGTCCGTCGGGACCGCGGCGTCGCCG
TCGACCGCGGTTCGCTGTCCGTCGTCTCCGAATCGGTCTGGGTTGTCACTCATCTTCGTTCTCTCGTATC
TCTAAGGTGTAGTCGCGAATCAGGTCGGCCTCTTCGAGCGTGTCGTCGGCGAGATAGCCGGCGCGCTGGC
TCTCGACGGCGCTGTCGCCGCCGTAGCCGGTCGAGTCGTAGGCCGCGGCCGCCGACTCCGGTCCGTCGCC
GTCGCCGCTACCGCCGGTTCCGGCGACGGTGGCGTTCAACTGCTCCGACCCGGCGGCCACGTCCTCGGGG
TCACCGAGGATGGAACTGCCGTTTTGAAGCTGCGTCTCGTCGTCGGACGCGTCGGGGAGGTCGCCCGACG
GGGTGGTCTCGCCGGCGAGTCCCTCGAACTGGATGTCCGAGATGGCGACCTGGATGCTCCCCGCCGAGAG
GAGCAACGCGACGAGCAGCGCGCCGACGATGCGGCGGGTCGGCAGCAGTTCCACCGACGACGACTCCCGA
AGGCGGGCCAGCACGTCGTCGTAGAGCGCGACCGACATGCGCGAGTCGCGGTTCGGGTTCCCGTCGTCGG
CGACGAGGTCGCGGGCGGTCCGCAGCGCCTCGGCGACCGACGGGTTCACTTCCTCGAACTGCTCGACCGC
CGGCACCCGCATCAGGATGAGGAACTCCGCGACGCCGACGAGGAGGCCCACCGCGAGGGCGAGCGGGACG
GCGACGTGGACCGAGACGGCCGGGTCCACCCGCGGGAGGAAGCCGAGCGACACCGACGACCGGACGGGGA
GTTCGACGACCCGGAACGCGACGTTCGCCAACAGCGTCGCCACCGCCGCGTCGACGACGCTGGAAACGAC
GGCGGCCTTCGCGGCCTCCCGGCGAACCTCGCTCACGGCGTCGGCCATCTCCTCGCGGCGAGCGGCTCCC
GCGTCGTCGGGCGAACCTCTCTCGTCGGCGGCGGCGTCGTCGGGGGTCGTTTCAGACATCGCTACACACC
GCCGGTTGGTTGCCGTCTTGGTAGCCGGCACAGGCTTGCCGGAGTTCGGCCCGGAGTTCGTCGACCCGGT
CTTCGAGGCGGGAGACCTCCGACTGAAGCGAATCAATCTGGTTCTCCAGTCGGTCGTTCGTCGCTTCGAG
CTCCTCGTTATCCGTTTCGAGGTCGTCAATCTGGTTTTCGAGGCGGTTGCGCTGTTCTTCGAGGTCGTCG
AGCGTCGCCGTGAGTTCGCTGATTCGGCTCCGGGCGTCTTCGAGGTTGCTTTCGGTCTCTTGGAGTTCGT
CCCGCGTCGACGACAGCTCGTTTTGCGTCGACGACAGCTGTGACTCCGTGTCTTCGAGGCTGTCGGAGAC
CTGTGACACGTCACCTCGGGTGCGTTCGAGGCTGTCGTTCAGCTCCCGTAGCTCCGTCCTCGTCGCCGAC
AGGTTCTGTCGGGTTTGCGAAAGGTTCTCTTCGAGCGCCGAGTTTCGCTCGCGCAACTGCTCGTTCTGTT
GGTCGAGCGAATCGACCGAGTACTGGTAGAACATCGTCGCGCCGACGGTTCCGGCGGTGAGGAGGACGAC
GATGACGACGAGACCGAGGTTCAGGGACCGACCCAGGGCACTCATATCAGACCACCTTCACTTTGCGTTC
GACCCCGATACACTTGAAGACGCCGGGCGAGTACCTCGATGAGATACAGGAGGAACGCGGCGGCGACGAA
CGCGACCGCCCAGTCGTCGCGCACGGGTTGGACGCCGGCGGCGTTGTCGCGGGCTGAGGCCGCGATTTCG
GCCGCGTCGTTGGGGCCGTACATCGTCCCGCCGCTGTCGGAGACGGCGGCTTCGAGCGCGGCCGACCGGC
CGAACCCGGCGTGCTCGACGGGGTAGTTCACGGCGAAGGCGGTGTCGAGCACGTCCCGATAGCCCGTCTC
GGTGGGGACGACCGTCGCCTCGTAGACGCCGGGGCTGACCGCCGAAAAGCGCAGTCCCTCGACGCCCCGC
GGGCGCTCGCCGCCGCGGTAGACGACGGTCGTCGACTGGTCGACCCGGGTGTCCGACACCTCGGCGACGC
CGGACGCCTTCCGCTCGGGGTCACCGATGACGTAGTTCGTGGACTTGGTGAGCAGGAGCGAGTCGGGACT
TTGGAGCAGGCCGTCGAGCGTGCCGTCGCCCGCGTAAGTGGTGACGGTGGCGACGCGACCGAGCCCGTAG
CGCCACGACGCGACCGCGGGAGTGCCGTCGTCGGCCGCGACGAGGAAGTTCGCGCCGCTCCTGACCGACA
CGTCGTTGACGCTGCCGGGGTTCGCGGTCAGCTCCACCCCGGCGGTGACGAAGTCGTTCTGGTCGACGAC
CGTGAGGCCGTCGCCGGCGTACTGGCGGTTCGACCCGCCGAAGAGGATGCGGAGCCGGTCGGTCTCGTCG
GCTCTGAGGTAGTTCCCGCCGGACGCCCGCGCGATGGCTCGGAGGGTCCGTTCGTTCGGGTTCGGCCCGG
TCCCGATGGTGATGACGCTGACCCCGTCGCGACCGAGTTGGTCCGCGAGCGTCGCGGCGTCTTGGAACCG
GTCGTGACCGTCGCTGATGAGGATAATCGTCCCGCGCCTGTCGCCGAGCTGCTGAGCCGCGCCGTCGAGG
CCGACGGCGATGTCGGTCGCGCCGCCGGACTCGAGGCGACGGATGAGGTCGGCGGTCGACTCGCGGTTCG
GCCCGAGCGGGCGGAGCGGCGCGACGTCGTAGGCGCGGTAGTTGAAGCCGACGATGCCGACCCGGTTCTC
GTCGCCGAGTTGGTCGAGCGCGTCGAGCGCGACCGACTTCTGGACGCGCATCCCGCTTTCCGCGCTGCCG
GAGACGTCGATGGCGAAGACGAGGTTCGTCTGCTGGGACGCGCCCTCGCCGGTCGTGACCGGCAGCATCG
ACGCGAGGCTCGACCCGTCGTAGCCGCCGTTTTCGAACGCGTTGCGCCCGCCGACGGTCAGCAGGCCGCC
GCCGTCGATGACGAACCGCTGGAGCGAGTCGGTGTTGCCCACGTCCTCGGCGCGGAGGTCCTGGAGGACG
ACGGCGTGGTACGACGAGAGGTCCGCGGGGACGGTCTCGGCGGTCTCCACGTCGTACAGCTGCGAGAGGT
AGTCGCGGAACGGGTAGTCGCCGCGGGAGACGTACAGCACCCGCGGGGGCTCGACCACGCGGACCGTCTT
GCGGAACACGTCGTTCGTCTCGAAGCGGTCGTCGCCGTCGATGCGGGCGGTGACGCGGTGGGTGCCGGTG
GTCTCGAACGTCCGGGAGAACTCGATGCCGTCTGTGGTGGTGACCGTCTCGCGGGCGACCTCCTCGCCGT
CGACGTCCACGACGAGTTCGACGGTCGCGGTCTCGACGTCGTCGGGGACGACCCCGTCGACCTGCGCGAG
GAAGGAGTTCTCGACGCCGACGCTAGTCTTCGACGGGCCGCTGACGGTGACGTACTGTTCGGTCTCGGTC
GGTTCGACCCCGACCGCGCTCACGGTCGCGTTGAGGTCGCGGGCGAGCGTCGTCGCGGACGCGAGGCTCC
GCCCCGAGGTGACCTGCCCGTCGGAGACGAGGACGACCGTCCCGTTCGGCCTGAGGTTTGCCGCGACGGC
GTCACCGATGGGCGACGACCCGCCGCGGGCAACGGTCGAGGTGGTGACGGGGACGCCTTCGTCCTCGATG
TCCGACGCGAGCTGCGACGCCACGTCCTCGGTGACGGCCATGCTGTCGGAGTCGTCGACGAGGAGCGTCA
CCTGCGGGTCGCCGTCGGTCATCCGGGTCGCGACGGTGTACGGTCCCGCGGCCGCGACGACCAAGAGGAC
GACGACGAGAAGCCGGGACGCAAACAGGAGCCGCCGGGAGCGCCCGCCTGCGGTCCCGTCGGCCCCGCGG
AAGATGAGCGCCCACGCGAGGAGCGCGGCCACCGGGAGCGCGACGAGGAACAGCGGGCGCTGGAGGCCGA
GCGTCCGCCCGGCGGCCTCGACCGTCCACGCGAGGGGCGTCGTCGCGGCGGCGGGAGTCGTGGCGGCGAC
AGCGTCGAGCGCGGGCAGGACGGCCGACGCCGACCCGAGTGCCGCCATCAGAGGTCACCCCGCCGGCGCA
GGTAGGCCAACTCGACCATCGTCGCCGCGAGCGCGACCAGCGCGGCCCACTCGGTGAGCGGGTCCGGAAC
CTCGCGCTCTTCGACCCGCGTCGGGTAGTCCGAGGGGGCCGACTCGCCGTCAAGCGGCGCGGCGGCCACG
TCGGACTCGGTCTCGCTGAGGAGCGACGCCGAGAACCGCTCGTCGCCGACGCGGTAGAAGCCGGCGTCGT
CGAGGCGGACCTCCGGGCCGGTCGCCTCGCCCGCGGGCGTCTCGACCGTCCGGTTCGCGCCCGCCGCGAG
CGACCCGCCGGTCGCCCGGTTCAACTCGGAGAGCGTCGAGCGCCCGGCGAGGTAGAACACCGAGCGCTTC
CAGAACACGGGGTACTGGTAGTTGTACTTGAACGCGGAACTGTCCTCCATGAAGCCGTAGTAGAGGACGC
GGCCGGCCCCGCGGCGCTCGACGGCGACGAGCGAGGTGCCGTCGGTCGTGTTCACGAGCGACTGGCCGGA
CCGGAGGTCGCCCGCGACGTACTCGGTCGGCGGCGGGAAGGTGATATCGCGGGTTATCGGATGGCTCTCG
ACGGTCCCGATGGTCGGATTCGTCTCGACGCTCCCCTGCGAGACGAGCCGCAGGTCGCCGTAGCTCGGCG
ACTCCTCTTGGGCCTGAATCGCCACGCCGCCGCCGTCGGCGACGATTTCGCGGCCGGCCTCGACGTTGCC
CGCGAGCAGCCGACCGGGGTTGACGTTGCTGTAAATAACCACGTCGTAGTTCGTCGAGACGGCCGTCGGC
GGGTTGTCCACGGTCAAAGACACCTCGGGGATGACCGACAGCGCGGCCGTCAGATATCGGTTCTCGTCGT
TCGTGAGGACGAGCACGTCCACCGAGGCGTCCCCGGGGGCCGCGACGTACAGCGCGTCGTCGGTCGGGAA
GGCGTCGCCCGGCGAGAGTTCGACGCGCCCGCCGCCCGCGGGGACCGGGAGCGTCGCGGTCGCCACGTCA
CCGGGGTCCATGCGGACCTCTCGGGTGGCTCCGGCGAGCGAGAGCGTCCGCGTCGCCGCCGAGTCGCCGT
AGTTCTTCACCGTCACGGTGACGTTCGCGCCGGAGAAGCGCCGGTCGACGATGCCGACGTTGCCCGCGCC
GCCGCCCGCGAACTGCTGGAGTTCGACCACGAGGCCGCGGGCGCGGGCTTCGCGGACCGCGTCGCTCCAC
GGCGAGTCGTCCGCGAAGTCGCTCAGAACGACGACGCGGGCGTCCTCGCCGGCGACGGAGGCGGCGGCGG
TAATCGCGGAGCGCAGGTCACCCGGCGCGTCGCTCGCTTGCAGGCCGTCGAGGGCGGCGCGGGCGTCGGT
CGCGCTCCCCCGGCGGAGCACTACGTCCGCGCTCGCGCCCGCCGCAACGACCGAGGTCGTGCCGGACACC
TCGTCTCGCGCCGCGGCGAGGGCGCTGTCGAATCGCGTCCCGCCGCCGTCGCGGACGCCCATGCTCGCGC
TCGTGTCCACGACGAGGACGGTCTCTTGGACCGTCTCCGACTCGGGAACCAGCACGTACGGCGTCGCCAG
CGAGCCGACGAGCGCGACGAGCGCGACCAGTTGGATGAGGAGGAGCAGGCTCCGAAGCAGCCGGTCGAAG
ATGGGGTTCGAAGCGCTTCGCCCCGCCGCGTCCGCGAGGAACCGGAAGGTCGGGAGGGTGCGCCGGACCG
GCTCCGGCCGCAACAGATAGAGGATGATGAGCGGGACTGCCCCCAGGAGGGCGACCAACCCGAGGGGGAA
CAAGAAGAACTCGGTGAGGGCCATGCCCGACCCGTGGCGCGCCTCCGGTATGGCTGTTTCCCTATTTGTT
GACACGTTCCGCAATACCGACCTATCGGAATGCGCGACTGTTCGGCGCAACCGCCCGTGACCACCCCCCT
CCCGAATAATTACCGCAGAGCATCATATCGTCAACTAAAAGTACGTCATTGCATAACAATGCACTTGAAT
CATAACACGACACAATTTTATGCTCTAAAGTTATTTGTTGAGCTACGATGGGAACTGATAGGTACACACC
GCGGTCGTACGACGACATCGCCCCGGACCAGCGTCCGTCGCTGAAACAGGCGCTCGTTCCGGTGCTCGGA
CTCGTCGCCTTCCTCGGTCTCGGGTCGGCGTGGCTGGGGCTCGACCCGCACATCCCGCTCATCTGGAGTA
TCGCGCTGGTCGGCCTCCTCGGTCGGTTCGTCTGGGGCTACACCTGGGAGGACCTCTACGAGGGCATCGA
ACGCAGTCTGGCGATGGGGTTACAGGCGATTCTCATCCTGTTTACCATCTACGGCGTCGTCTCGACGTGG
GTCGCCGCGGGGACGATTCCGACGCTGATGTACTACGGCCTCGACCTGCTGTCGCCGCAGGTGTTCCTGC
CCGCGACGGCGCTCCTCGTCGGCATCGCCACCTTCGCCATCGGTTCGTCGTGGACCGCGGTCGGCACGCT
CGGCGTCGCCTTCATCGGCATCGGCTCGGGGCTCGGCGTCCCGGAACCGATGACGGCCGGCGCGATTCTC
ACCGGCGCGTACGCGGGCGACAAGCAGTCGCCGCTGTCGGACACGACGAATCTCGCCGCCGCCGTCACGA
ACACCGACCTCTACGACCACATCCGCGCGATGCGAAACGGAACGGCCGTCGCGTTCGGCCTCTCGCTCGT
CGGCTTCGTCGTCCTCAGCCTCGGCATCACCGGGACGATTCCGGCCGGCCAAATCGCCGAGATTCAGACT
GCGCTCGCCTCATCATACGACATCACGCTCCTCGCGTTCCTGCCGCTCGCGGTCACCTTCGGCCTCGCCG
CGGCTGGCTACCCCGCGCTGACCGTCCTCCTCGCCGGCGCGTTCGCCGGCGCGTTCACGAGCATCCTCGT
GCAGGGCGCGTCGTTCGTCACGGCGTGGCAGACGTTCATGAGCGGCACCGGTCCGGAAACCGGCTCCGAA
CTCGTCAACAGCCTGCTCGCGTCCGGCGGCGTCTCCGGCTCCGCGTGGACCATCGCCATCGTCGTCGCGG
CGCTGACGCTCGGCGGTCTACTCGAACAGACGGGCGTCCTCGCCGTCCTCGCTCACCGACTTCAGCGCGG
CATCCAGAGCCCGCGTCTGCTCGTCGCTTCGACCGGCATCTCAGCGATGCTGACCAACGCGCTCACCGCC
CAGCAGTACATGAGCATCGTCGTCCCAGGCATGACGCTCCGCGACACCTACGACGAGTTCGGCCTCGACA
GTTCGGACCTCTCGCAGGCCATCGAGTCCGCCGGGACGCCGACCGGCGCGCTCCTCCCGTGGCACGCCGG
CGGCGCGTACATGGCCGGCGTCCTCGGCGTCTCGACGCTCCAGTACGCCCAGTACTACTTCTTCGGCTAC
CTCTCGCCGCTCGTGCTGTTCGCCTTCGTCCTCGCGGGCGTCGGCTTCTCGGGCAACAGCGCGGCACAGC
CCGGTCCCGCCGCTCCGGCGGCGGACGACGACTGACGCGACGAAAACTCGCGCCGCGGTATCGAACCGAC
CTGCGCTTTTTTACCGCTCTAGCGCCGCTCTGAGCGCCCGCACCTCGTCGCGGACGGCGACCCACTGCTC
GACCGACCCGGGAATCTCGTCGCGGTCGTCGCGCCCCTCGATTCGGTCGCGGAGAGCGCCGGGGTCGTCC
ACGTCCTCGAACCGGATTGCGCCGCCGCCCGCGGCCTCGACCGAGACGGTCCCGTAGCCGAACCACGACC
CCGTGACGCCCTGCGAGAGCGCGCTGTTCTGGACGCGGTCGAGGGAGACGCGCTGGACCGTCCGAGAGAG
GACGCCCGTCTTCCGGTAGAGCGCCCGGTCGGTGACGACGTAGCGCGTGTTGGTGACCCGGAGGTACGAC
CACGCGGGCAGGAGCGGGCCGACGAGGCCCACGACCGCGAGTTCGGGCGCGCCGTTCGCGGCGGCCGCGA
CGGCCGCGACGACGACGACGGCGAGCCCGACGACGGCCGCGGGGATGACGGTCTGTATCCGCGGCCGACC
CTCCCAGCGGACGGTCTCGTCGTCGCCGCGTGCCAGCCAGTCGTCGATGGCCGCGACGGTTTCCTCGGAC
GATTCGGCCACAGTCGAGCCCCCGTTGCTCGAATCGCCGCCCGTCATCGCTCGTCGGTCGTCGCGTCGAA
CTCGAAGTCGCTCGGTTCGAGCGCGTCGTCGCCTGCGGCGTCGGGGTCGGGGACGGCGTCGGGTTCGTCG
CCCGCTCGGTCGGTCGCGTCGTCGCCCGCATCATCGCCCGCGACGCCGCCCTCGCCGTCGACGGCCTGCC
GAATCGCGCGGAGTTCGGTCAGAATGTCGTCGAGGACGGCCACCTTCCCCTCTGCGTCGGTTTCCGACCC
GGAGCGGCGCTTGATTCGCTCGTTGACGAGCGACTGGAGCGACTGCGGATCGGCGACGTTCTGGAAGCTC
ATCTCGATGCCGCTTCCGCCGGCGGTGCTGATGTCGACGGAGCCGTAGCCGAACTGTCCGCCGAGGAACG
TCTGGCTGTAAGAGGTGTCCTGCACCTTGTCGAACTCGATGCGCTGGACGTTCCGGGAGAGGACGCCCGT
CTTCCGGTAGAGCGCGTCTGAGGTGACGACGTAGTTCGTGTTCTTGTGCGAGAGATACGACCCGACGAGG
AGCGGGATGCCCACGAGGACGAACGACAACGGGACGCCGACGATGAAGGAGGGCACGAGGCTGTACGGGT
GCGGGGTGTCGGCCCAGAGAACCTCTTCGTCGTCGTCGAGGGTAATCCAATCGAACTCGGTATCCATCGC
TGACACGTTTTCCCCGGCGATGGAATAGTGTTCCGCCGGCTGCGGCCGCCGCCAGTGAGTAACGGTATCA
ACCAACATGACAATTCCACCCGGTTGGGCAAACCATTTTACCGATGCCTGCAACGGACTGTCCATGGACA
AGCAGTCACTGCTCGACTTGCTGCGTCACGACGCTCGCGAGAGCGTAGATGACATCGCCCGCCAGCTGGG
CGCAGACGCCGAAGCAGTGGCAGCAGCGCTCGAAGAACTCGAAGACGACGGGGTCATCCGCGGCTACCAG
GCGGTCGTCGACTGGAACAGCGTCGACGAGGAACACGTTCGCGCGCAGGTCGAAGTCGACGTCGAACTCG
ACCGCGAGACGGGCTACGAGGAGATTGCCCGCCGCATCGCGCGGTTCCCCGAGGTCGCCACGCTGCGACT
CGTCTCCGGCGACTACGACTTCTTCATCGAGGTCGAAGGCGCGTCGATGCACGCCGTCTCGAACTTCGTC
TCCGAGCGCATCGCCCCCATCCCCGAGGTCACGAAGACGGTCACGCACTTCGTGATGGACTCCTACAAGG
AGGAGGGCATCGAACTCGGTGACGGCGACGACGACGACCGGCTCTCAGTGTCGCCATGACGCTCGGCGAC
CAACTTTCTGACCGCGTCGAACAGGTGCCGCCGTCGGGGATTCGGAAGTTCTTCGAACTCGCCGAGGAGG
TCGACGACGTCATCTCTCTCGGCGTCGGCGAACCCGACTTCTCCGCGCCGTGGGCCGCCCGGACGGCCGC
CATCGACTCGCTCGAACGCGGCAAGACCTCCTACACGTCGAACCGCGGCATGCGAGAGCTCCGCGAGGCC
ATCTCCGAGCGCGTCACCCGCTACGGGCAGGAGTACGACCCCGAAGACGAGATTATCGTCACGACGGGCG
CGAGCGAGGCCGTCGACCTCGCGTTCCGGGCGTTCGTCAACCCCGGCGACGTGGTGGCGATTCCCCAGCC
GTCGTACATCTCGTACACGCCGGGGGCCATCTTCGCCGGCGGCGAACCGCTTCCGGTCCCCACGCGCGCA
GAAGACGAGTTCAAACTCACTCCCGAGGCGCTCGAAGCCGCCGGGGCCGACGAGGCCGACGTGTTGGTGC
TCTGCTACCCGAACAACCCGACCGGCGCGGTGATGACCGACGACGAACTCGCCGACGTGGCCTCGTTCGT
CAGGGACCACGACCTCGTCGTGCTCTCCGACGAAATCTACTCGGACCTCCGGTACGAGGACGACCACGCC
TCCATCGCCACCCACCCCGGCATGCGCGAGCGGACCATCGTGTTCAACGGCTTCTCGAAGGCCTACGCGA
TGACCGGACTGCGCCTCGGCTACGCCATGGGACCGCCGGGAGCCATCGACGCGATGAACAAGGTCCACCA
GTACGCGATGCTGTCGGCGCCCACGACGGCGCAGTACGCGGCGCTCGAAGCGCTGCGGTCCTGCGACGAC
TCCGTCGAGGAGATGCGCCGCGAGTACGACCGCCGCCGGCGGTTCGTCCTCGCCCGCTTCGAGGAGATGG
GACTCGACTGCTTCGAGGCGAAAGGCGCGTTCTACGTCTTCCCCGAGGCTCCCGACGGCGACGACGAGGC
GTTCGCCGAGGGCCTCCTCGAAGAACAGAACGTCGCGCTCGTCCCGGGAAGCGTCTTCGGTGAGGGCGGC
GCGGGCCACCTCCGCGTCTCCTACGCGACGGGGATGCGCGAACTCCGCGAGGCGATGGACCGCATCGAGG
CGTACGTCAGCGACTGAATCGACCGGGCGACACCCGACTCGACCCCGTCACCCGCTTTTTTCCGAACGAG
CGACACCATGAGTATGCGAAGCATTCACACGGATAGGGCGCGTACGGTCAGTGATGTACGACGAAATCCT
GCTCCCCGTCGACGGGAGCCCGGCGGCCGAACAGGCGATGCCGCACGTGTTCGACCTCGCGGAGCGGTTC
GACGCGACGGTACACGTGTTGTTCGTCGTGAACACGACGCGGGACAGCGCGGGTGTTGTCGGCGGCACGG
TCCTCGACACGCTCGAACGGGAGGGCCGACGCGTCGTCGACGAGGTCGAAGCACGCGGCGAACGCCGCGG
TATCGAGACGCACGGCGTCGTCCGGCGAGGCGCACCGCACGACGCAATCCTCGACTACGCGACCGAACAC
GGCGTCGAGGTCATCGTGATGGCGACGCACGGACGGACGGGCGTCGAGCGCGTGCTGCTCGGGAGCGTGA
CGGAGCGCGTCGTCCGGGCCGCGCCGGTTCCCGTGTTGACGGTCCGCGCAGCCGAGTAGTCGGGTCGTCG
GGGCGACGCGGCCACGACGGCTCGACCGGCCGAAACGCACCGCGATATCGCTGACCGAGCGCGTCATCGA
CGCTGGCCACCGTTGGGACAGTTCGAGAGAACAACACGCAAAGTATTATTAAATGCGCTTTCGTCGTGCA
ATACGAATGGATTCGGGAGGTGACACGGACATCGCCGTGACCGAGGACGCGTCCACGTTTCAACTCGGAC
TGGACGACCTCAAGCGGCGAGGGAGCGCGCTTCTGGTCGTCGGGTCGGTCCCGACTGAACTCTACTCGCG
CGCGTCCAAACAGATGCTCGGTGCCCCCGACGAGCCGCGACGCCGTCTGTTAGTTCTCAACGACTCGACG
CCGCTCGCCGACCGACTCGACGACGACATCCAGCGCACCAAAGAGTGGACGCGCGTGGTTCGGTACTCGA
CGCTCGAACGGAGCGCGGCGGCATCGTCGTCTCCCGACGCCGTGCCGACCGCTGCGGACACCTACGAGCG
CCGGGTTGGCGGCGGTCTCGGTCAGCTCGGTGCGGAACTCGCCAACGACGTGACCGAGTTCGACAGCCTC
TCCGGCGGGCTCTCTCCGGCCGAACTCCGCGTCGCGTTCGACTGCCTGCCGTCACTCCTCTCGCGGTACC
AGCGAGACCAGGTGTTTCGGTTCCTCCACGTCATGACCAACCACGTCCGCGCCCGAAACGGGATGGTCCA
CGTCTGGTCGCCCGGGGACCGCGAAGACGAGCGCACCCGGCTGCTCGAACCGCTGTTCGACGCCGTCGTC
GAACTCGACGTCGAGGGCACGGAGGCTCGCCAGCGCTGGCATCTCCGGCGGCGAGACGCCTCCTCCGGCT
GGTTTCCGTTGGAGTCGTGAATCTCGCACGACCAGTACGCTTTTCACCTTAATCGTGTCACGTAGACACA
ATGGAACCGTCCGGGCAGGACCAGCGGGCTGACGCGTCTTCCGCGTTGGAAGTCGGTTTTTCGCTCCCTT
CAGATGGCACGGGGTTGGTCGTTCGAGACAACATCGAACGCCACCAGTTCATGCTTCGAACGCCGTCGTC
AGTCGCGCCGGAGCCGACCGACCGACGCCGGTTCTCGCTCCCGACGGACGCCGCGGTCCGCATCGAGACC
GACCGTATCGGGTTGGCCGCGAACACGGTCGTCTGCGTCCGCGACGAGGCGGGGTCGATGATCGCACAGG
TCGACCAGCAGGGTCGCGAGGAACTCGACGCGGCGACGTACAGCATCGAGCTTTTCGGCGCGGTCAAGAC
GTATCTCCGAGTCGACGGGGCAGTGACCGTCGACGCGCAGCCGCTCGAAACCGTGCTCTCGTTCGAGGAG
TCCCAGACGGTGTTCGTCGGCGCGCGGTCGTCCCACGAGAGCCCCGCGGCGACGATTACGACGACCGACG
ACCCGCTCGACGTGATGGCGGCCGTCTCGGCGTTCAGCTCCGCGCTCAAGACCACGAGCGTCGAGCGGTC
GTACCCGACGCTCCGGGGCCACCCGCCGCTTCTCGAACTGGGCGACGAACTCGACATCCCGGCGGAACTC
CGCGTCCCCGACACCGGCGTCCGAATCGAACTCCCGCCGACGCTGAGTCACGTCTTCGTGGCGACGCCGC
TGGCGTACTATCTCGGCGCGAGGCTCGTCCCCGGCGACTCGCCCCGACTCGTCACCGAAGGGGGGTTCGT
CCACGACTTCGACGGCCCACACGGGTTCGAGGAGGCGGTCGCGCGCGCGCTCAAGCGCACGTTCTTCCTC
GACTGCGTCGTTCGGACGGAAGGCATCTACGACGTGCCGCTCCACGAGCGCCAGACCGTCGAGTCGCGGA
CGGATATCGACGCCGAGGGGCTGTACGACGCGCCGCTCCACGAACGGCTCGCGGCGTACTTCGAGCTTCC
GTACGACCAGATTGCCGACCTCGTCCCGGAGTGGAAGCTGACGACGCACGTCGCGCCGCAGACCGACAAC
GTCGAACTGCTCCCCTTCGTCACGAACGACCTCGCGGTCGTCCGGACCCCGTCCGGGACCGAAGTCCCGC
ACTCGGAGGTGCAGGCGGCCGTCGTCGACGATTTCCTCCGAGACGACGCCGACGCCGAGGACATCGACGC
CGAGACCGTCAGGAGCGCCGGCGCGACGACGCCGAGCGAGACGTACGTCAAGCCCAGTTCGACCGATTCG
GTCGAGCAGGCGTGGATTAGCGACGGAACGCCCGTCGGCGCGAGCAAGACCACGCCCGCCGCCTATCGGA
ACCGCCTCCAGCGCGAACCGGCGCAGGGTGATATCGGTATCACGGTCGTCTGTAACGACCCCGAGATGCT
CGACGAGACCGACATCGTCGACGAGGTGTACGGCTCGCGCGACGGACTGTCGTTCGACGTCGACGCCCAC
TACGACCTCAGCGGGGCGGAGCTTCGGCAGACGCTCGCGGAGCCGACCGACTTCCTCCACTACATCGGCC
ACATCGACGACGACGGCTTCCAGTGCCGCGACGGCAGGGTCGACGCGGAGACGCTCGACCACGTCGGAAC
GGGCGCGTTCTTCCTCAACGCGTGCCAGTCGTACGACCAAGGACTCGCGCTCGTCGAGGCCGGCGCTATC
GGCGGTATCGTCACGTTCAGCGAGGTCATCAACAGTCAGGCGGTCGGCGTGGGTCGCACGCTGGCCCGAC
TGCTCAACGGCGGGTTCCCGCTCCAAGCGTCGCTCGACGTGGTCCGAATCGACAGCGATGTCGCACACCA
GTACGGCGTCGTCGGGGACGGCGGGCTGTCAGTTGTCCAGGCAGAGAGTGGGGTCGCGGTGCTCTGCGAG
GTCGAAACCCTCGATAGCGACACTTACGAATTGGCGTATAATGCGTACCCGACATCACGGAGCGGACTGG
GTTCGTTGATAATCCCTGATCTACCGGGGAACACCGAGTACTTTCTCTCGTCGCAACCGCTCTCGAAGGT
TAACCTATCGACTCAGGAGCTACGAGACTTCCTCGCGCTAGAACAAATTCCGGTTATCTACGACGATACC
GTCTACTGGGATTGCGAATTCCTCGCGTAGTTACGGCCCGTAGATGATTCCCGTGTTTCCGGCCGCCACG
CTGCCGGCCTGCGAGAGCAGGAGCGTGAGCGTGAACAGGACGCCCATCATGCGGGGGTTCTGACGGAGGT
ACGTTACCATCTGGTTGCTGTCGTCGGACATGTGCACTTACCCCAAGGCGCGTGCAGAAATTATAATTTT
TCGTGTATATCTGATATGAAATTAACTTAATTAACGGAGCGGGTGTCGCAAGTAACCGTCAGTCTGGCGA
ACGGTTCCCGTAACGGCGTGCAAACTCCCGTACGCTGCACGGACTACGCGTCGGCTACGAGAACGGAGAC
GAGAGAAGACGGTCGGCGTCCGAAACGGTTGCCCGGTCTGGTCAGGAGTTGTCGATGTCGGCCTCGCCGC
CGATGTCTCGGTACACCGCGGAGATTCCTTCGGTTTCGTCGAGCTGCCCGAGCGTCTCGTCGAGTTCGCG
CCGGAGCTCGGTCAGGCGGGCGGTGAGCCGCTGGTACTCCTCGTTTTCTTCCAGCGCCGCCTCGTCTTTC
TCCGACTCTAACAGCGCCTTCTTCGACGCGAGGGAAAACAGGTCTTGGATACCCACGTCGTAGGCGTTTC
GCAAGATGAGGTTAGAGACGGTCTCGGTCAGCGCTTCGCGCGAGACGGGTTTGACGAGGTAGTCGTCGAA
GCCCATCGCGATGATGTCGAAGTCGGGTTCGACCGCGGTCACCATGGCGACGCGGCACTCGAAGCCACGG
TCTCGAATCTCCGAGAGCGCCTCGTCGCCCGAGAGGTCGGGCATCCGACGGTCGAGGAGAACAACGTCAA
CCTCGTCGTCGAGCTTATCGAGCGCCTCGCGGCCGCCGTAGGCGACACGAACGCCGTAGTCGTTCCTAAG
CCAGGTTGCGTACAGATCGGCGAGGTCAGGCTCATCTTCAACGATGAGCACCAGTGGCTGTTCTGCGCTC
ATTGGTAGTGGAGTGGTGTTCCGGAGACGCTCACGAAACTCAATGTCGTGCAGTGGTATATCAAAATACC
TCTTGTCTAACGCCGTCCGAAACCGCGCTTGTGGGCACTAATTGCCCCCCGGAGTTGTTATACATTCCGG
CGAACCGAACAGATACTAACTGTCGGATGTCCCCGAAATCGACTCGACGGTGATGCGGTTCGCCTCGACA
TCCTCTAACACCGCGCCCCACCCGCCGACGGTGTAGGTCTCCCGGTCGGTCTCGACGGTCAGGCAGACCT
GCCCCGCGAGTTCCGAAAACGACAACGCGTCCGTCGGCGCGGAGACCGCCGTGTAGTACACGTCAGTCAC
TTCCCCGGTGAACTCGATTGGGTCGCGCTCGTCGGTCTCGTAGCCCTCGATGTGGGCGGTGATTCGGTTC
CCGTCGCGGACGAGCGGCTCTACGTCCTGTACGAAGTGTCTGATGTCCGAGTACACTATCGGCGGCTCGT
CGGTCTGCGCGTCGTAGACGACCTCCCAGACCTCCCACAGCGCCGTCTGGAAGTACCAGTGGAAGACGTA
CGCCAGCGTGTAGTCGTCGACGAGGACGCCGTACTGGTTCACCGAGTTGTCGTGCGGCGCGAAACACGCG
CCCGTCCGGTCGACGATGGCGACGAACGGCGTCGGAAGGGTTCGGTGTCTGACCTCCGTGGCGACCCCGC
GGTACTCCCGTTCGGCGGGTGGTTCGAGTTCGTCGGTCCGCTCGGGGTGGAGCACGACCTTCACCAGCGC
GCCGTTCTCGTACGCCTCCGACAGCGCCGGCTTGAGCTCGTCGAACTGCTCGGGAGTGACCGACAGTTGG
ACCTCGCCGTCGGCCCCTCGAATCATCTCTTCGGCCCGATTGAACACCGTCTCGAAGCGCTTGACGATGC
TCAGCATGTGCCGGTCGACCGCGGGCTGTTGCCAGCGCGCCTCGATTTCCTCTGCCGCGTCGTCCAGTTG
GACGGCGCGGCTCTTGAGGTCCTCCATCACCGATTGCGGGTCGCACGCCCGCGCGTGAAGACTGTCTTGC
TCGTAGGTCTCGATGTAGCCCTTCGCTTCGAGGTCGCGGAGAACATCGTAGATACGGGCGGTCGGCACGG
CGCAGGCGTCGGCGAGTTCGGTCGCACTCGCCGCGCCGAGTTGCAGCAGCGCGACGTACGCCTCGGCCTG
ATACTGAGACAACCCGGCGTTCCGGAGTGCGGTGCGTAGCTCCGCGGTATTCATCGCTTGTAGATGCACG
ACATACATCCCTATTAATTATCGTATGTTCTCGCCCCGCGTTCGCTCCGGGCGTCGAGCCGAGAGCGGGG
AGAAAGAACAGTGAGGAGACGGAAACAGCGGGAAAACGAAACGGTCGGGTGCGCGTTACTCGTTCGGGCT
GTAATTCGGCGCTTCGTCGGTAATCATCACGTCGTGGGGGTGGCCCTCGGTCTGGCCGGCGGCGGAGACG
CGGACGAAGCGGGCGCGCTCTTTGACCTCGGGGATGGTCTCGGCACCGACGTAGCCCATGCCGGACTGCA
TACCGCCGACGAGCTGGTGGAGCTCGGACGCGAGCGAGCCCTTGTACGGCGTCGCGGCCTCGACGCCCTC
GGGGACGTACTCCTCGTCTTCGTTGTCCTCTTTGAGGTAGCGGTCGGCACCGCCGGACTGCATCGCGCCG
ACCGAGCCCATGCCGCGGTACTGCTTGTACTTCTTGCCGTTCATCGTGATGACGCGGCCGGGGGCCTCGT
CGGTGCCGGCGAAGTAGGAGCCGAGCATGACGGCGTCGGCACCGGCGGCGACCGCTTTGATGGCGTCGCC
GGAGTAGCGGATGCCGCCGTCGGCGATGACGGGGATGTCGTAGTCGGCGGCGACGTCGGCGACCTCCGCG
ACGGCCGAAATCTGGGGCATGCCGGAGCCGGAGACGACGCGGGTCGTACAGATGGAGCCGGGGCCGATGC
CGACCTTGATGCCGTCCGCGAAGTCGACGAGTTCGGCCGCGGCCTCGCGCGTGCCGACGTTCCCGACGAC
CACGTCCGCCTCGACGGACTCCTTGATGTCGCGGGCGGTGTCGATGACGTTGAGGTTGTGCGCGTGGGCG
CAGTCGATGAAGATGACGTCGACGCCGGCGTCGTCGGCCATCTGCGCGCGCTCGTCGTCGAACGGGCCGA
CGGCGACGCCGCAGACGAGGCGGCCGTCGTCGTCGCGGGCGGCGTTCTCGTGTTCGCGGCGCTGGAGGAT
GCCCTGCATCGTGACGAGGCCGACGAGGCGGCTGTCGTCGTCGACGATGGGGACGCGCTCTATCTTGTGG
TCGTACATGAGTTCGAGCGCGTCGCGGGCGGTCACGTCGCGTTCGGCCGTGATGACCTCGTCCGTCATGG
CCTCGCCCACCTCGTCGGACTCACCGACTTCGAGGTACGGGCGGATGTCGGTGCCGGAGATGATGCCGAG
GACCACGTCGTCGTCGTCGACGACGGGTGCGCCGGAGACGCCGGCGCGCTCCATCATCTCGTCGACCTCG
CTTATGGTCTGGCCGGGGTTGGCCGTGACCACGTCTTCGCGACGGATGACGAGCTCGTCGGCGCGTTTGA
CGCGCTCGATTTCGCGGACCATCTGCTCGGCGTTCATGTTGCGGTGGAGCACGCCGAGGCCGCCCTCGCG
GGCCATCCCGATGGCCATCCCGCTTTCGGTGACGGTGTCCATCGCCGCCGAGAGGATGGGAATGTTGAGT
TCGACGTTCTTCGAGACGCGCGTCGACACGTCGGCGTCGTCGGGTTCGACGCGGCTCTCCATCGGGCGGA
GCAGCACGTCGTCGAATGTGAGGGATTCGGGTACCCGTAGCTTCTCGGTGAAGGGTTCTCGGTCAGGAAC
GTCGTTCGCCATATCAAGCGTGGTTGCGGCGACGACAAAAGGGTTGCGAGATAGCACGGGCGTGTCGATG
TATCGCAAACCCGACCGTCGATATACCCACATACGTGAGTATTCTCTGCATCGCCGGTCGACCGAGACGA
CCACCGAAGCACGTGATGACGCCCGTGAACGACGGACGCCGCCGACCCCCCGATACGCCGGGGTGTTCGT
CCCCTCGTCACGGTGTACCGAATCGCAAGACCATCGTGAATAATCACCGTATTCACGAACGTGTACCGCG
AGATTTTCGAGATTTCAAATTATAGCCGACGAATCGTCAGTGCTTTTTATAATGAAGGCAGAAATACTCG
TGTCCCGTGCGGGCGTATCCCACACAACGTTTAATACTCCTGTCCTATTGTAATCTCGTATGGACTCCAC
GTGTCCCGCCGCATCGCGCATTGCCGGTCAAACGACCTCCGACTCCGGCATTCTCTTTACAGCGATGTGG
CAGACATTTAAACGGGAGTTCAATTTCGGACGAAATGGGCTTCGCGTGCAGAGCGCCAGCACGCCCCTGT
CCGAATTGCGTTCGTATCGCCGCTTGGGCCATGGTGACGGCCAGTAACATCGAATGAGTGTCTCACGCCA
CCCAGTCGCCCTTCGCCTCGAGCAACAGGTAGGGGGTGCCACCCGACTGCTCGCAACCGTCATGGGGTTG
CCCCTCATCGACGGCATCTTCCCCGCGCTCATCATCGCGGGGGCGATGACGACCGCCGCGGGCGACCCCT
CGATTGCGGGCATCCTCCAGACCGGCCTGCTCATCTTCGGCGGCTCCGCGACGGTCGCGGTCATCCTCGC
CGAGATGGACGGTACGCGCCGCGAGCAGATCACGTCCATCCTCCTGCTCGGCGTGCTGCTCATCCCGGTC
GCGGTCGCCGAGGCCGCCGTCGCAGAGACCATCGAGACGCTCCTGAACTTCGAGGTGTTCCACCGCTTCG
CCGGCCTCGTCATTCTGGCCGTGGCGGCGAAGACGGCCTCCTCGAAGGTCGGTGAGTACCTCCCCTCGCC
GAGCATCATCATCGGTCTCGGCCTCGTCGCGAGTTTCGAGCCCGCCGGGTTCGAACTCATCGTCACCCCC
GACCCGATGCGCCTGCTCAGCGCCGGCGCGGCGGCCGGCACGGGCGTCGGCTTCGCCGGGGCGGTCGCGC
TGTTCGCCCCGCGGCTCCGCGGCAACGTCGACATCGACCTCTTCCGCTTCGGAAGCTCGGTCGCCCTCGG
CATGCTGGCGCTCGACGTGCTCGGCCTGATGCCGACGCAAGCGCCCGTCGCCCTCGGCGTCCTCGGCGTC
ACCGCGCTGTTCGCGTTCGACCCCGGCTCCGACGGCGCGGACCTCGACGAGTTCGTCGACGACGCCTCCG
CCGAGTCGGCCACGCCTAACGCGAACGCCAACGGGGCGGTCGCAGACGGCGGCGACGACGCCGACCCGGC
CGACTACGACGCGCTGGTCGACGACGCGAACGAGACCGACGACGACTCCGAACCGGGGTACGGCTATCCC
GGCGAAGAAGAGTCGCGCGCCCCCTGGCTGTAACCCGCCGGGCGACTTTTTCTCCCGGCCGACGAACCAC
GTCGCGTGCGACGGACTTTCGATATCCGAACCGAGTGCCGGCTTCAGGTCGTCGACGTGACCGACGAAGT
CGAGGCGGCGCTTCCACGGGGATACGACGGCGTCTGTACCGTTTTCTCGAAACACACCACGACCGGCGTC
TGCGTCAACGAGTCCGAATCGCGGCTGCTCGGCGACATCGAATCGATGCTCACCGAGGCGGTCCCCGACG
ACGGCTGGGACCACGACGAACTCGACGGGAACGCCGACTCGCACCTCCGCGCGCTCCTCGTCGGCAACGG
CGTCTCGATACCCGTCGCCGACGGCGCTCTCGACCTCGGGCGGTGGCAGTCCGTCCTCCTCGTGGAGTGC
GACGGCCCGCGCACGCGGACCGTGACGGTTGCGACGCCCTGAATCGACTCGGGGCGCGGCCTCGCGGACA
GCCAGGTCCCCGGCACCTCCCCGACCGCTGGCGGAGGGCTTACTTACTTCGGGACGGTTGCACGGGTATG
AGCAATCGCGTCGTACAAGGACGGATGGTCACGCCCGAGACGCTCGCCGAACTCGTCGAGGGCGAGCGCC
CGATGGACGCCGAGCCGATTCAGGACGCCGACTTCGACTGCCCGGAGTGCGGCGAGAACGTCATCCAGGT
GGGCTACATGCCGAGCGTGACGGAGTTCGTGACGGCCTACAAATGCCAGGAGTGCGACTGGGCCGACGAC
GACCGCGACGAGTAGAATCGAAACCCCTTTAAGAAAAATCGCCATACGAGAGAGTGCAGACAGAACGAAT
CGGGGCTGTGGCCAAGCCCGGCATGGCGACTGACTCCAGAGGCTTGGCGCCCGGGACGACACTCCAGCTG
ATATACTGAGCGACCGACTGATCATCGGTCGTGTTGACGACCCTCTGGAGTTCCGAGGTGCCCACCGGAG
ATATCAGTCGATCGGGGGTTCAAATCCCTCCGGCCCCACTCTAACCTTAATCCTTTCGCGGGGTTTTATC
ACGGAGTAGCGACGCTCTCGCGTGGGTTCTCACCCACTCAGGAGGTGCGTTCTTCGTGAGCAATTCTCCA
CCAGAGAAGAGCGACAGCGACGGCGAGAACCAACGCGCCGTCGCGGCGGCGGTCCCGCGGCTGTTTCTCT
ATGCACCGAGCCTCTATCACTCGTTTGAAAAGGGGTGGTGTTCGGTCGGAAGAAATTACCACAAGAATAC
CAACTGATTATAGTCGCTCGGGGTGACGGCGCGGTATGGTACGGGACACAGCGCACCGACTCGCCGAGTA
TCTGAGCAGGCGCATCGGCGACGGGCTTCGGACGGTCGTCATCGCCGCCGACGGCGGCTACGAACTGGAA
TACATCCGCGACGACCTCTCGGAGCGGTACACCGAACGGACGCTGACGGCGGCCGTCACCGACCTCCAGG
TCGAAACGTCGTTTTCGTCTCCCAGTAGCGACTCGTCTCCTGCCGGCGAACGCCGCGCGGTCGTCTACTA
CTACGAGAACGCGTTCGTCCTGCAGTTTCCCTTCTCCGAGGCGGAGCAAATCATCATCAGCATCGGAACC
GGCGTCGGGACTGACCTCCTGCGGTTCATCGAGGACTGCCGGCGCATCGTCGACCGGGAGAACTGAGCGC
CGGGGCGGTCGCGGGCGGGGGTGAGGTCGATGCCGGGCGCCGACGACGGGAGGCGACGCCGCCGCTGCAC
AACGATTTTCTCTTGTGCGCCCGACGTGGGAGTGATGGAACTCGTCTCTGTCGCCGCGCTCGCCGAGAAC
CGCGTCATCGGCCGCGAGGGCGAACTCCCGTGGCCGAGCATCCCCGCCGACAAAAAGCAGTACCGAAACC
GCATCGCCGACGACCCGGTCGTCCTCGGCCGGACGACGTTCGAGTCGATGCGCGACGACCTGCCGGGGAG
CGCCCAAATCGTCATGAGCCGAAGCGAGCGGTCGTTTTCGGTCGACACCGCCCACCGCGCGGCGAGCGTC
GAAGAGGCGGTCGACATCGCGGCGTCGCTGGACGCGGAGACGGCCTACGTCATCGGTGGTGCCGCCATCT
ACGCGCTGTTCCAACCCCACCTCGACCGGATGGTGCTGAGCCGCGTCCCCGGCGAGTACGAAGGCGACAC
GTACTACCCCGAGTGGGACGCCGCCGAGTGGGAACTCGACGCCGAGACCGACTACGAGGGCTTTACGCTC
CAAGAGTGGGTCCGGTCGGCGTCGTCCAGATAGTCGGCGGTCCCCAGACTCGCTCGGCTCCGGCGGCTCC
GGCGACTCCGGCGAGGCCCGCTGGGGCGCGTAGCTTGATACGCCGGAGGGCCGTAGCGGGCGACGATGCG
TCCGAACCTCGACACGCGGATTCTCGCGCTCGCGCTGGCTCGGATGGTCGACGCCCTCGCCAACTCGTTT
CTGGTCGTCGTCCTCCCGCTGTACATCGGGAGCCAACTGGTGTCGATGCCGTCGTTCGTCGGGACGACGC
TTTCTCTCGGGGTCGTCGAGGTACCCCTCTCGACTGAACTCCTCATCGGCGTCGTGCTCTCGCTGTTCGG
GTTTCTCAACAGCTTCAGCCAGCCGTTTACGGGGTCGCTGTCGGACCGCACGGGCCGCCGCCGAGTCTTT
CTTTTGACCGGCCTCGCGCTCGTCGCCGTCGGGAGCGCCGGCTACCTCGTGTTCACGGACTACGGCTCGA
TACTCGTCATGCGTGCGCTCCAGGGTCTCGGCGCGGCGTTCACCATCCCGGTCACGGTGGCGCTCGTGAA
CGAACTCTCCGACGAGGACGAACGCGGCGGCAACTTCGGCCTGTTCAACACCTTCCGACTGCTCGGCTTC
GGGACCGGCCCGCTCGTCGCCGGCGGCGTCGTCACCGCCGGCCCCTACTCGCTCGCCGGCGTCGCGCTCT
CCGGCTTCGACGCCGCGTTCCTCGTCGCGGTCGTCGGCGCGGCGGTCAGTTTCGTCCTCATCGCGCTGCT
CATCGAGGACCCAGAACGGACCGACAGCGAGGCGGCCGACGACATCTCGATTTCGGTTCGGAACCCCGAC
GGCCCCGGCCTCGACCCCGTGTTCGCCCTCGGCGTCGCGACCGTCGTGATGGCGCTGAGCATCGCCATGT
ACGCCCCGCTCGCAAACGTCATCAACGAGCGCCTCGACCAGGGGACGTTCCTGTTTTCGGTGCAGTTCGG
CGCGACCGTCCTCGCCAACGTCGTCTTCCAGTACCCCATCGGCCGGCTGAGCGACCGCTACGGGCGGCGG
CCGTTCCTCGTCGGCGGCTTCGTCCTCCTGCTCCCGACGACGCTCGCACAGGGGTTCGTCCAGACGCCGG
CGCTGATGATTCTCGCGCGGTTCCTGCAAGGCGTCGCGGTCGCGGCCGTCTTCGCTCCCTCGCTCGCCCT
CGCCGGCGACATCGCCAAGGCGGGGCAGTCGGGGTCGACGCTCTCGCTTCTCACGATGGGGTTCGGCCTC
GGCGTCGCCATCGGCGCGCTGTTCTCGGGCGTCCTCGTCGGCTTCGGCTTCGCCGTCCCCTTCGTGGCCG
CGACCGCGCTGGGCGCGGTCGGCCTGCTCCTCGTCTACACGCAGGTCGGAGAAACCGTCGAGGTCGGCGG
CGGTGGCGGCGGCAGTCCCTCGCCCGCCCGCGGCGATTAGCGCCGCTTCGACGCCGTGGTCGACGTCGAC
GCCCGGTCCGCGTCGGCGTCGGCGTCAGTCGGCGCCACCGACGATATCGAGCAAAAACGAGCGGACCGTC
GCCGCCGTCTCGTCCCACGTCGGGTGCGCGAGAAAGCGGTCGCGGGCCGAGATAGCGAGCGACTGCAACC
GCCGGCGATTCCGACACAACGGGGCCACGGCGTCGGTGAGTTCGGCCGGGTCGGTCGGGTCGACGAGGAA
GCCGTCTTCGCGGTGCGTGACGAGTTCGCTCGCGCCGCCGGCCGACGAGACGAGCGCCGGGAGGCCGAAC
CCCATCGCCTCGACCGCGGCGATGCCGAACCCCTCGTAGTGGGAGGGGAGCGCGAACAGGTGTGACTCCC
GGAGCGTCGCGGCGAGGTCGGCGTCCGAGAGCCGGCCCGCGAACGTCACGCGGTCGTCGATGCCGCGGGC
GACCGCGAGGGCCGAAAGCGAGTCGGCGTAGTCGGCGTCGACCGCCGCGCCGACGACGGTTAGCTTCCAG
TCGTCGCGGACGCGAGCGAGACCGCGGAGCAGGCCGTCGACGTTCTTCCGCGGTTCGAGGTTGCAGACGG
TGACGACGCGGAGCGGCCCATCGGCGGCGCGCGCCCGTATCTCGTCGTCGTCGAGGGGCGCGCCGAACGA
CGCAAAGCGGTCGCCGGCGGGGTGCGCCACGACGCTCGGGTCGGGGTCGGTGACGGCCGCGACCGTCCGT
TTCGTCGTCTCGCTGTTGAAGACGAACGCGTCCGCAGAACGGAGATACCGGGTCTCGACGGCGCGTCTGG
CGTGTCGTCGCCACGCCCGGAACCGCTCCAGCGAGTTGAGGTGGTGGACGACGGAGACGACCGGGGTCTC
GTCGTCGAGCAGGGCGTTCGCGCCGACGAGCGAGGGGTGACACAGTTCGTCCTGCAAGAGCACGTCCACG
TCGAGGGCGCGGAGGCGGCGGACGGCGGTGACGTTGTCCCGGAGTCGCTTCCGGTACGGCCGTTCGGGGA
GCGAGACGACGGTCACGTCGTCGCCGGCGGCGCGGAGTCCGCCGACGAGTTCGGAGTCGTAGCGATAGCC
GCCGGAGCGGTCGTCGAGCGGGCCGTAGACGACGAGGCCGACACGCACGTCAGAGCGGAGTCTCGTAGGT
CGCGCTCGCCACGTCGTCCTCCCAAACGCGGACGGAGACGTGCTGGGGCGCGTCGAGCGAGGCCGCCTCG
ACGAACCGCTCGCACACCTCGCGGGCGAACCGCTCGACGCTCGGGTTCTGCCCCGAGAACTCCACGAGTT
CGTTCATCGTCTCGTCGCGATAGCGAGACAGCGTCGCGTCCAGCGCGGCCTTCACGTCGTCGATGTCGAC
GAGGTAGCCGTGCTCGTCGAGCTCCGGTCCCGACAGTTCGACCTCGACGGTGAACGCGTGAGAGTGTAAC
TCACCCTCCGGGCCGGGGTTCGGAACCGTCAGGTAGTGCTGGGCGATGAGGTCCCTGCGAACCGAGACGC
GGTACATGAACTGTCAACAGTTCCGGTACGTAAAGAGGATTTGGACGGCCTCGTCGGGCGCGTCTTCGAG
GAGTCGGTAGGCGCGAGCGGCGGACTCGACGCCGATTCGGTGGGTCACGAGCGGGTCCAGCGGGAGGTCT
TCGAGGTGGTCCCACGCCAGCGAAAAGCGGCGGTCGGCGTCCCAGCGGCCGCGAAGGTCGGGGTCGATGG
TGCTGACCTGACTGCTCTCGACGCTGATGCGCGAGCGGTGGAACCGCCCGCCGAGGTCGAGGGTGGCTGG
CTTGGTGCCGTACCACGACCCGACGACGACCCGGCCGTCGTACCGCGTCACCGACAGCGCGTCGTCGAGC
GCGTCGGGGTCGCCCGAGAGTTCGAGCGTCAGGTCGGCCCCGTCGGCGGGGGCGTCAAGCGACTCGGGAT
GGACGGCCTCGTCGGCGCCGAGGGCCTCGGCGATGGCCCGGCGCTCGGCCACGCAGTCGACCGCGGTCAG
ACTCCCGAGCGGGAACTGCGCGAGGAGCGCGGTCGTCACGAGTCCGACGACGCCCTGTCCGAAGACGACG
GCGTGCTCACCGATGAGCGGCCGACCGTCCATCACGAAGTTGAGCGCGGTCTCCATCGTCGGCAGGAGCG
CGGCGCGCTCGTCGGTCACGTCGTCGGGGACGGCGATGAGTTCCGAGGGGGACGCGAGAAAGCGGCTCTC
GTGGGGGTTGAACGCGAAGACGCGGCTGCCGAGCCGCGAGTCGGGCACGCCGTCACCGACGGCCTCGATT
TCTCCGACGGCGGCGTAGCCGTAGCGGAGCGGAAACGAGAGGTCGCCCTCCAGCGCCGCGATTGACTCGT
CGGCGGCGAGGTCGGTCGGGGCCTCGCCGCGGTAGACGAGTCGCTCGGTCCCGGAGCTCACCGCGGAGGT
CAGGGTGCGGACGCGGACCTCCTCGGGACCGGGCGCTGGCACGTCGCGGTCGCGGACCTCGACGCGTTCG
GGGGCCACGAAGTAGACCGCGCGACCCTCCATCGCTCAGTCGTCTGCGGTCTCGACGGCGGCGTCGGCGT
ACTCGACGGTCGTGCCGCGGTGGCGACAGTCTTCGAGCGCGTGTTTGGCCGCGAAGCCGGCCTCGTGAGC
GTTCGACGCCGTGCCGACGCCGACTTTGAGTTCCACGTCCGCCTCGGCCTCGACGTGGTCGATGGCGTCG
CGGTACTGGTCTTCCGTGAGGTCGGGCGTGACCGAGATGATGTTGTCGCCGCCGACGAAGAACGACAGCG
CGCCGTGTTCCTCGCGCAGGTGGCGCATGAGCGACGCGTAGCCCTGTTCGATGTGGATGAACGTGTCGAA
CTCGTTGAGGCGGTCGGTGTACTTGCCCGTCGCGTCGTTCACGTCGAAGTGCGCGATCTGGAGGTCGGTT
CCCGTGCGGTCGGCGTCCGGGAGCGTCTCCCCGGAGAGCACCTCGCGGCGGTCGCCGTCCTGTGCGCTCC
CGACGCGCTGGATGCGGTCGGTGGCGCGTTCGAGCGCGACTGCGGGCGACCGGTCGACGCCGATGCCGAG
ACTGAGCGTCACGGGATAGCGGTTCGCGATAGACTCCTGCAGCAGTTCGTGGTCGTCGCGGTCGAGACCG
TTGGTGACCGCGACCATGTTGTCGAATCGGGTGAAAAACGCGTACCCGTCGCGAGAGCCGACGAACTGGG
CCAAGTCGGCGAAGAGCCGCGACTGGAGCGTCTGGAGGTCCATCTCCCGCCGCGGGTCCGGAGTGACCGT
CCACGGCCCGTAGTTGTCGATTTGGACGAGTGTCAGCTGCGTATTCGTCACGGTAGACGAGTAGGGCGTC
GCGCATATTGGTCTTTGGTTCTGTGACGGTCCCGCCGCAACCCCGAGTCGCTCAGCCGCCCGACTCCCGG
AGCGTCCGGCTGGCGACCACGTCGAGGACCGCCCACGTCGCCAGCCACACGCCGACCGACAGGAGGGCGA
TAGCCGTCGTCGACAGAAGCGGGCCGACGACGGAGACCGTGGCCACGATGGAGTACGTCAGAAACACCGC
GACCATCGCGGTCACCAGCCCGTAGACACCGATGGGGCTGTTGCCGGTCGCCGGGCCGCGAAGCCACCCG
GTCAATCGCTTCGAAGAGACATCCATGCGACGACATATGTCACCAACGAACATAATGGTTCTCTCGGGCG
AACGTTCAACAGCCCCGGCTCCCTACCGAGGACGATGGACTACCGAGGTGTCGTGTTCGACGTCGACGGA
ACCGTCGTCCGCGGTGACGAAGCAATTCCGGGCGCGCTCGACGGGCTCGCCGCCGTCGACGCCGCCGGAC
TCGACCGACTGTTCGTCTCGAACAACCCGACGAAAGCGCCCGTCGCCTACGAGGCGCGGCTCCGCCGGGC
CGGCATCGAGGCGACCGCCGACGAGGTCGTCACCTCCGGCACGACGACGACGGCGTACCTCGCAGACCGG
CATCCCGGCGCGCGGACGTTCGCCATCGGAGAGTCGGGCTTCCGCGACCAACTCCGCGACGCCGGCCTCG
AACTCGTCGGCCCCGGCGACGACCCCGCGGTCGTCGTCGTCGCCATCGACCGCGAGTTCCACTACGACGA
CCTCCGCGACGCCAACCGCGCGCTCCGCGGCGGAGCCGCCTTCTACGGCACCGACCCGGACGTCATCATC
CCGACCGCCGACGGCGACATCCCCGGGTCGGGCGCGATTATCAACGCCGTCGCGGGCGTCGCCGAGCGCG
ACCCCGACGCGATTCTCGGCAAGCCCTCGAAGGTCGCACAGGAGGACGTCCTCGACAGACTCGGCCTGCC
GCCCGAGGAGGTGCTCATCGTCGGCGACCGCCTCGACACCGACATCGCGTTCGGTCTCGACGCGGGCATG
GGCACCGCGCTCGTCCGAACCGGCGTGACCGACGACGCGGCTCTCGCGGCCAGCGAGTACGAACCCGACC
ACGTCCTCGACGACCTCGGTGAGGTCGAGCGTCTCGTCTCGAAGTAGCCCGGGGCGGCCGCGAGAGCGGT
CGAGCATCGAGTTCCGCGTCGTCGCCGGTCCTGCCTACACAATAATTATCGTTCTGACGCTACAACTACT
GACTGGGTGATGCCCATGTCCGGAAAGAAGATTCTGCTCCTCGCCGGCGACTTCGTCGAGGACTACGAGA
TTATGGTACCGTTCCAGGCGCTCCAGATGGTGGGGCACGAGGTCCACGCGGTGTGTCCCGAAAAGGAGGA
CGGCGACCGGTGTAAGACCGCCGTCCACGACTTCCGCGGCGACCAGACGTATCTGGAGACCCGCGGTCAC
GACTTCGCGCTGAACGCGACGTTCGCGGACATCGACCCCGCGGACTACGACGCGCTCGTCGTCCCCGGCG
GCCGCGCGCCGGAGTATCTCCGCGGCTACGACGAGGTGCTCGACGCCGTCCGGCACTTCTTCGACGAGGG
CAAGCCGGTCGCCGCAATCTGCCACGGCCCGCAGATTCTCGCCGCCGCGGGCGTCCTCGACGGCTACGAG
ATGACCGCCTACCCCGCCGTCCGCGCGGAAGTCGAGCGCGCGGGCTGCTCGTGGGTCGACGAAGTGACCG
TCGACGGTAACCTCGTTACCGGCCAAGCGTGGCCGGACCACCCCGAGTGGCTGGCGGCGTTCCTCGACGT
GCTCGGAACCGAAATCAGCCACGAGCCGGCCGCAGCGGCCGCGGACGACTGATTCGACCCGACACTCTCA
CAATATCTCGTGTGAGAATGTCTGACAAAGATTTTTATTAGGGGCGACGAAGGGAGAGGTATGGAAGAGC
CGAACAGCCCGTACTTCCGCGAACAGGTCGACGACGTCGTCGAATCGGACCCCCAAGACCGCGAGGTTAT
CATCGTGGAAGGCGAGGCGATGAGTCTTCGAAGCTATAAGAAGCGCCGCGACTGACCCGGCGGGGCGTCT
CGGAATCCGAATCCGAGCCTGCCGCGATACACGTCGCTGGCGGCGTCGGTTTCTGCGAAAAGAATGAGTA
CGTGTCGGCGCAGCCGCGAGCGACGCTTAGAACGCGTCGCCGACGACGGTCACGTCGGCCTGCAACTCGT
CGCGGAGCGCGTCGTGGACGTGGCAGATGTCCTCGGCGAGTTCCGTGATTTCAGCGAACTCGTCGTCCGA
GAGGTCGGACTCCACGTAGACGTCGAAGCTGATGCGTTCGAGGTCGTCGCCGTCGTCGAGGTCGGCGTCG
GCGTCGATCTGGACCTTACCGAGGTCGTCGAAGCCCGTCTTCTGCCCGCCGACGCGGAAGGCGGGAAGGA
AACAGGAGGCGTACGTCGCGACGAGCGCGGCGTTCGGGTTCGGACCCGTCTCGTCGGTGGCGTCGATTTG
GAGGTCGAAGTCGCCGACCTGGCTCGTGCATGCGAAACCGTCCTCGCTGACAGTAGAGGTCTGGATGTCG
GACATTCACTCCGAAGAAAGAAGCGACCGACCCTAAAAGTTCCTCAATAGGACAACGGTGTGCACAAGCG
CCCACCCCAAACGGGTCGCCGCCGACCGAGCGGGGTTATTCGAGCGTGAACGACTCGTCGCCGTCGAGCG
CGTGGACCTCGGCGTGACTGCCGGCGGCCTTGACCTCGCGCTCGAAGTCGCGCACGTCGATTTCGATGGC
CGGGAACGTGTTGTAGTGCATCGGGAAGGCGTGGTCGACGCCGAGCCAATCGGCGGCGACAGCGCCCTGC
CACGGCCCCATCGTGAAGTGGTCACCCACCGGGAGCGCCGCCGCGTCGGGCTCGAAGTACGCGCCGAAAA
TCTCGCGCATGTCGGTCATGAGCCCCGTGTCGCCCGCGTGGTAGAACGTCGTCGACTCGGCGTCGGACTC
CTGTGTCGGCACCGCGTCGCTAATCATGTAGCCGCCCGGCATCCCGGCCTCGTGCTCGTAGCCGGTGTTG
ATGCCGTTCGTGTGGTCGGCGCGGACCATCGTGACGAACGCGTCGCCGAGTTCGACCGTCCCGCCGATGT
TCATCCCGATGGTGTCGTCGACGCCCATCTCGGCTTCGACGTAGCCGGTGAGTTCGGGCGTGCCGACGAC
CGTCGCGCCGTCGAACTCGCCTGCGTGGGCGATGTGGTCCGCGTGCCCGTGAGTGAGAAGCACGTAGTCC
GGCGTCTCCACGTCGCTCGGGTCGAGAGACGTGGCGGGGTTGTCGAAAAACGGGTCGATGAGAAGCGAGG
TGTCTCCGACCGTGACGTACCACGTCGAGTGACCGTGCCAGGTGAGTTCCATAGCACTCGGTTGTTACAG
GCGAAATACACAAAAAGCTATTCGCAGGGGGTGGTGTGACCGCTTTTCGGCGGTGCCGCTCGTCGGGCTC
TCTCGGCGTCGTTCGACGGCACAGCCCCGGCGCTCTCGCGTCGAGTTCGACAGCAGAATCGGCCGCCCGA
GTCCACTCGAACGAACTGTCCGGGACGGCCGATACGCGTCCGTCATCCCACGGCCACAAAAGCGATGAGA
ATCGTGCAACACTGTCCCACGTCACCGGGCGACTCGCGCGATGTAAAAGCCTATCACGCCACCCGCCGAC
GCGTGGGGCATGCATCACGTCCGATTCCGCGACCCCGCGGGCGCGGTTCGAACCGGCGAGTGGCACGGCG
ATTCGGTCTCCTTCGGCGGCGAGCGCTACGACCTCGACGAGGTCGACGTGCTCCCCCCGTGCGAGCCGTC
GAAAATCGTCTGCATCGGCCGCAACTACGCCAAGCACGCCGAGGAGCGCGACGAGGAGGTCCCCGACCGT
CCGCTTCTGTTCCTCAAGCCGCCGAACGCGGTCGCCGGCCACGGCGACACCGTGACGCTCCCCGCGGGCA
AGGAAGACGTCGAACACGAGGCCGAGCTCGCGGTGGTCATCGGGGAGCAGTGCCGGAACGTCGCGCCCGA
GGACGCCGCGGAGGTCATCGCGGGCTACACCGTCATGAACGACGTGTCCAACCGCGACGACCAAGACATC
GAGACGAACTGGGTCCGCGGGAAGGCGTTCGACGGCTCGGCCCCGCTCGGGCCGGTTCTCGCTGACCCAG
ACCACCTCCCCGACGACGCGAGCATCTCGCTTCGCGTGAACGGCGAGACGCGACAGGACTCAAGCATCGA
ACACCTCATCTTCTCGATTCCCGACCTCGTCGCCGAAATCACGACCTACATGACGCTCGAAGCCGGCGAC
GTCATCTCGACCGGAACGCCCGAGGGCGTCGGCCCGCTGGCAGACGGCGACCACGTCGAAGTCGAAGTCG
AGGGCGTCGGCGTCCTCGAACACGACGTGCGACAGGACTGAGCGCGACGACGCCCCGTTTTTTCATCGCC
GAGTCACAACCCGGCCGTATGCGTGTCCCTCGGTTGACACTCGTCGGCACTGCGATACTCGCACTGAGCG
CCGTCGCCGGCGTCGCCCTCCTTCCCGCGCTCCCATCCTCGGTCGCGATTCACTTCGGCGTCGGCGGCGA
CCCCGACTCCTTCGTCGCCGCCCCGCTGGGCGTGCTTCTCGTTCCGGCAATCGGCGTCGGCGCGCTTCTC
ATCACCCGTCTCGCGGACGCCTCGGGCATCGGAACCGGCGCGCCGCCCGTCTTCGACACGATACTGGCGA
CGTTTCTCGCGTACGTGCAGGCGCTCGTCCTCGCGTACAACCTCGGCGCGCGGTTCAACATGGTCGTCGC
GGTCGTTCCCGCCGTCGTCACGTTCGGCGTCGTCGCCGTCGCCCTCGACCGCGCGGGCTGAGAAGGCAAG
CCCTAAGATTAGGCTGGCCTAATCCCCACCGAATGCGACTGACGCGACGGGACGCGCTGGCCGTGCTCGC
CGGTCTCAGCGTCACCGGCGGGGCCGTGTCGCTGACCCGGTTCGACCCGCCGACCGCCGAGTCGACCGAT
GAGAGGGGCGATTCGTCCGGAGAGGACGGCGCGGACGGCGACGATCCCCCGCCGACCGCGGTGCGCGAGA
CGATGGTCGCCGCGGGCGAGGTGGTCTTCCCGAGCGCGGCCGAGGGCGTCTCGGAGTTCGTCGAGACCTA
CGTCGTCGGCCGCGCGAGAGACGACGCGCGCCGGGATGCGATGGTCGACGCCGCGACCGAGTTAGACGAC
GTGGCCCGCGACTGGGAGGGCGCGGCCTTCGCCGACCTGCCAGCGGGCGACCGCGACCGCCTCCTGCGCG
AACTCGGCGTCGACACCGCCGACCCGGTTCAGGATGGGACGCTCTCCGAGCGCCTCCGGTTTCACGTCGT
GAACGAACTGTTGTACGCCTTCTACGCCTCACCGACCGGCGGCCGTCTCGTCGGCATCGAAAACCCCATC
GGCCACCCCGGCGGGACCGAAAGCTACCGGCGGGCGACGATGGACGGGGCCGGCGAACTGCCCGACTCGG
GCGGTGAGCACGATGGATAGGTCGCCCGTCTCAGACGCCGACGTGTGCGTCGTCGGTGCCGGACCCGCCG
GCGGTATCGTGGCTCACCGACTCGCCGAGTCGGGGGCGTCGGTCGTCGTCCTCGAAGCCGGGCCGCGGTT
CGACGGCGACAGGCGGGAACAGCTGGAACAGCACATCCGCCCCGGCCTCGGCGGGCCGTGGGAGATGGGC
GGCCCGCGGGACGCGTTCTCCTCGACGGGCGACTCGTTCTACCCGTTGAACGCCGCCCGCGTGAAGGGCG
TCGGCGGGTCGACGCTCCACTGGCAGGGGATGGTGATGCGCCTCCACGAGCGCGATTTCGAACTCGACTC
CAGACACGGCGTCGGGGCCGACTGGCCCATCGGCTACGGCGACCTCCGGCCGTACTACGCCGCCGCGGAG
CGCGAGTTGGGCGTCGCCGGCGCGGCCGACAACCCCTACGCGCCGCCGCGGGAGGAGCCCCACCCCCTTC
CCGCCTTCCGGCCGTCGCACTCCGACTCTATCTTCGCTGCGGCCTGCGAGCGCCTCGGCATCGACATGCA
CTCGGTGGGCAACGCCCGCAACTCCGAACCCTACGACGGCCGGTCGTCCTGCGTCGGCTACGGGACGTGC
AAGCCGGTCTGTCCCTCCGGCGCGAAGTACACCGCCGAATCACACGTCGAGAAGGCCGAAGCCGCGGGCG
CGCGGGTCATCGACCGGGCGCGAGTCCGGCGACTCGACCACGACGAGACGGGCGAGCGCGTCGTCGCCGC
CGCCTACACGACGCCCGACGGCGAGACCCACAGACAGGAAGCGACCCAGTTCGTCCTCGCCTGCGGCGGC
GTCGAGAACGTCCGACTGCTCCTGCTCTCCGACTCCGACCGCTACCCCGACGGCCTCGCCAACTCCTCGG
GGGCGGTCGGTCGGTACTTCATGGACCATCTGTTCGCCGGGGCGGGCGGCCGCCTCGACCGCCCCACGCG
ACAGAATCACGTCGGCTTCAACACCAGCGAGTGCCACCAGTTCTACGACGACGCCGAGCCGGTCAACGGC
CTCAAACTGGAGTTTCTCAACTACGCCGGCCCGTCGCCGGTCATCGAGGCCCTCCACGCCGACACGTGGG
GCGACGACCTGCGCGACCAGTTGGACGAGAGCTACGGCATGCACATCTCGATGGGCGCGCTGGTCGAACA
GCTCCCCCGCGAGGACAACTACGTCGGCCTCGACCGGGGGACGACCGACGACCTCGGCGACCCCGTCCCC
GAGATACACTGGTCGGTCGACGAGCAGACGGAGGCCGCGCTCTCGCGGGCCAACGAGATTCAGACGCGGG
TGCTGGACGAACTCGGCGTCGAGGACCGCTGGACCGTCGGCCCCGACGAGACCGGCCCCGCGTACCATCA
CATGGGGACGACGCGGATGGGCGACGACCCCGACGAGAGCGTCGTCGACGCCGAGTGCCGCGCGCACGAC
CTCGACAACCTCTGGATTTCGGGGTCGAGCGTCTTCCCGACCGGCGGCGCGATGAACCCGACGCTCACCA
TCGCGGCGCTCTCCGTGCGACTCGCCGAGTCGCTGCGGGCGGCGCTCGGCTGACGGCCGTCGGGGTCGCG
TCCCCAACCCGACTCCCCTACCGCCACGTCCGACCCGGAGTACGCACGCTTAAGAACCGCGACCCGCATT
TTCCGACCATGCAACCACGGGACCTCTCCGCGCACGCTCCCTACGTACCCGGCCGCGGGACAGAGGAGGT
CGCCCGCGAACTCGGGATGGACCCCGAGGACCTGACGAAACTCTCCTCGAACGAGAACCCCCACGGCCCG
AGTCCGAAGGCGGTCGCCGCTATCGAAGACGCCGCGCCGACTGTGAGCGTCTACCCGAAGACCGCCCACA
CGGACCTGACCGAACGCCTCGCCGACAAGTGGGGCCTCGAACCCGAACAGGTGTGGGTGTCGCCCGGCGC
GGACGGCTCTATCGACTACCTGACCCGCGCGGTGCTCGAACCGGACGACCGGATTCTCGAACCCGCGCCC
GGCTTTTCGTACTACTCGATGAGCGCCCGCTACCACCACGGCGACGCCGTCCAGTACGAGGTGTCGAAGG
ACGACGACTTCGAACAGACCGCCGACCTCGTCCTCGACGCCTACGACGGCGAGCGCATGGTCTACCTCAC
GACGCCGCACAACCCCACCGGTTCCGTGCTCCCGCGGGAGGAACTCGTCGAACTGGCCGAGTCGGTCGAA
GAGCACACGCTCCTCGTCGTCGACGAGGCCTACGGCGAGTTCGCCGAGGAGCCGTCGGCCATCGACCTCT
TGTCGGAGTACGACAACGTCGCGGTCCTGCGGACGTTCTCGAAGGCGTACGGACTGGCCGGCCTCCGCAT
CGGCTACGCCTGCGTGCCCGAGGCGTGGGCCGACGCCTACGCCCGCGTGAACACGCCGTTCGCCGCCAGC
GAGGTCGCCTGCCGCGCCGCGCTCGCCGCGCTCGACGACGAGGAACACGTCGAGAAATCCGTCGAGTCGG
CCCGGTGGTCCCGCGACTATCTCCGCGAACACCTCGACGCGCCGACGTGGGAAAGCGAGGGCAACTTCGT
CCTCGTCGAGGTCGGCGACGCCACGGCCGTCACCGAGGCCGCCCAGCGCGAGGGCGTCATCGTCCGCGAC
TGCGGGAGCTTCGGCCTGCCGGAGTGCATCCGCGTCTCCTGCGGCACGGAAACCCAGACCAAGCGCGCCG
TGGACGTGCTCAACCGCATCGTCTCGGAGGTGCCGACGGCGTGAGAGTCGTCGTCACCGGCACGCCCGGC
ACCGGAAAGACCACGGCGACGGAGCGCGTCGCCGCCGACCTCGACCTCGACGTGGTCCACCTCAACCGAC
TCGTGAAAGACGAGGGTCTCTGGACCGAGCGCGACGACGAGCGCGACACGCTCGTCGTGGACCTCGACGC
CGCCCGCGACGAGCTCGGCGACTGGGACGGCATCGTCGAGAGCCACCTCGCACACCACTTCGAGGCCGAC
CGCGTGGTCGTGCTTCGCTGTCGGCCCGACGTACTCGAACAGCGTCTCCTCGACCGCGGCGAGCCCGAGG
CGAAGGCGCGCGAGAACCGCGAGTCCGAGGCGCTGGACGTGATTCTCGGCGAGGCCGTCGAGTTCCACGG
CGAGGAGTCGGTGTACGAAATCGACACGACCGAGCGCGACCCCGACGCCGTCGCCGACGACATCGCGGCG
GTCGTCTCGGGCGAGCGCGAACCCTCGGCGGGAACCGTCGACTTCATCGACTACCTATGACGCTCGACCA
GTACCGCGACACCGCCGACAAGCTGCTCGCCCCGTTCGTCTCCGTCGCCGACGCGGTCGGTCTCTCACCG
AACGGCGTGAGCGTCGTCGCCTTCGGGTTCGCCGTCGCCGCCGGCGTCGCCTTCGGCCTCGCCGACCCGC
TTTGGTACGGCCTCGGCGCGGTGTTCGTCTTCTGTAACGGCTGGCTCGACCTCGTGGACGGCGCGCTCGC
CCGCGAGCAGGGCGTCTCCTCGAAGGCCGGCGACCTGCTCGACCACGTGCTGGACCGCTACGCCGACATC
GTCGTCCTCGTCGGCCTCGCCGCCGGCATCGACTCGTTCGCGCTGGGCCTCGCGGCCGTCACGGGCGTCC
TCATGACCTCCTACCTCGGCACGCAGATTCAGGCGGTCGGCCTCGGGCGCGCCTACGGCGGCCTCGTCGG
GCGCGCCGACCGACTGGCGCTCATGGGCCTCGTCGGCCTCGCGTCCGCCGTCTACCCCGACGCCGTCGGC
GGGCTGACGCTCGCCGGCTGGCTCCTCGTGTTCTTCGCCGTCGTCGGCCACCTCACCGCAGTCCAGCGCT
TCTGGGGCGCGTGGGGCGACCTGACCTGACCTGACCTGACCTTCCCCACCCCGTCAAACTTCGACTCAGC
CAACCACGCCCCACGCTCGAATCGACTCGGTTCGGCGCGGGGCGACGCGACCCCGAGCCGACACCGTCGT
CGCGGCGCGCTCTTTCGGTCCGCTCTAGCATCCGTTTCGCTCCCGTAACCAGGTTGGACCGCCCCGCGTC
GGGTGTGGATGTTGCCCGCTAAACCAGATTTATATGATTGAGATTATCACCAGTTACCGTCCTCAAATGA
TTCTGAATTATACTACACACCGTCTGTATCGGGGACGATACCGGCGTTCGATTCGGTTATCTTCAGTTTT
GAATCTGGAGCGTGTTCGGCCGTGACGCGCTCGCACGACGGCGTTCTCGACGTGGGGTGCGGCCCGAGAC
GCGCCGGCGGGGCCGATATCGCCCGCGACGGCGCGGCACAGTCCGTCGAGTTCGTGACCGAACCGGCGGG
CGTCTCGGTGGCGACTCGCCGGCCCCGAACGCGGGACCGACCGCCGTACGCGACGCTCAGCGACTGATGT
TCGTCGTCGACGCGGCGGGAACCGTAATCCACGCGAGCGACGAGTTCGCGGCGCATCTCGGTGCGGACGC
CGCGGCGCTCCGTGGGCGACCGCTTTCCGACTTCGTCGGCGACGGGGACTGGCCGGACGTTCGCGGGACG
CTCGACGCCGTGCGAAGGGCGAGCGGGTGGGAGAGCCGTCGGTGCCGCTGTCGGCTCTCGGCGGGTGACG
ACGGGCCGGCGGTCGGGGACGCGCCAGCCGAAATCGACATCGAACTCGAGTTCGCCCCGTACCGCGGCGG
CGACGGCGGTGGTTATGGGGACGGGGACGGCGACCGCTTCGACTCCGACTCCGACGCGAACCGGGTCGTC
GGCGCGGTCTGCCGAGAGCCGTCCGAACCGACGACCGCGCGGCTGCACACCGAGCGCGACCGCTTCGACC
ACCTGTTCGACCTCATCGACGACGCGGTCATCGAGTTCGAAATCGTCGGCATCGAGCCGGTCGTTCGGGC
GGTCAACCCGGGGTTCGAGAGCGTCTTCGGCTACGACGCGGACGAGATTCGCGGCGAGTCGCTCAACGAC
TTCATCGTCCCGCCGGACGCCGACGACGAGGCGGTCGACTTCGACCAGCGGACGGCCGACGGGAAGGCAA
ACCACGCCGTCGTCACCCGGCAGACCGCGTGGGGTAGACGCGAGTTCCTCTACCGCGGCATCCCGTACAG
TCGCGGCGACGGGAAGCAGTACGGCTTTTCCATCTACTCCGACATCACCAGCCAGCGCCGGGCCAGAGAG
CACTTACAGGTGCTCCAGCGCGTCCTCCGGCACAACCTCAGAAACGAGATGAACGTCGTCCTCGGGATGG
CCGAGGAGATACGCGAAGCGACGGCCGACTCCCACGTCGACCACGCGGCCGCGCGAATCGCCGCGCACAC
GGAGACGCTCCTCCGAGTCAGCGAGAAGGCCCGGACCGCCGCGGCGGTCCTCGACGACCAGCGTCCCGAC
GAGGTGGTCGACGCGACCGAGACGGTCCGCGCCGTCGTCGAACCGCGGCGGACTCGGTTCCCCGCCGCGA
CGTTCGACCTCGACCTCCCGCCGTCGCTCCCGGTGTCGGTCGGGCCGAAACTCGCGCAGGCGCTCGCCAA
CGTCGTGGAGAACGCGCTCGAACACACCCCCGAGGACGTGACGGTCCGCATCGAGGCGAAGCGCTGCGAG
AACGACGCGACGCTCCGCGTCAGCGACGACGGCGACGGTATCCCCGAAATCGAGTGGGCGGCCGTCTTCG
CTGACGAGGACATCACGCAACTCAGCCACGGCTCCGGGCTGGGGCTGTGGGTCGTCAAGTGGGTGGTCGA
GTCCGCGGGCGGCCGCGTCGATTACGACCGACGCGACGGGTGGAGCACCGTCCAACTGACGCTCCCGCTG
GCGGACGGGAGTCGGTAGCGACCCCGCCCCGAGCGATTCGGTGGCCGGTGGCGTGCCTTTTATACGCGGC
GGGCGGGTACGTGAGTGTATGCCTCAGTGCGAGATGTGCGGCTCCGACCAAGCCTCTCTGAAGACTGTGA
AGGTCGAAGGCGCAGAACTGCAGCTGTGTGACGACTGCGCCGAGTTCGGCACGGAGGTCCGCACCGAGTC
GACTTCCAGCGCGAGCACGAAGTACTCCACCTCCTCCTCGTCGGGCTCGAACTCCTCTCGCTCCTCGGGG
TCGTCTTCCTCCTCGTCGTCGAAGACGCGCCGCCGCGACATGTTCGACGACATGGACGAAATCGCGACCG
ACTACGACGACCGCATCCGGCAGGCGCGGGAGTCGCGCGGGCTGAGCCAAGAAGAGCTCGCCCAGTCGCT
CAACGAGAAGGCGAGCCTCATCCGCAAGCTCGAACGCGGCGACATCATGCCGCCGGACTCCGTCCGGAAG
AAAATCGAGCGCAAGCTCGACATCTCGCTGGTCGAAGGCGAGAGCGACGACGACTCCGAGTGGTCCGGCG
GCGGCTCCACGACCACCACCCTCGGCGACGTGGTCAAACGGAAGGACTGACGCGGCCCGACGACTGACGC
CGCCGACCGACGACTGACGACAACCGACACCGACGACCCGCCACGGGAACGACGTGCCCGACTCTTCGTT
CCGTTTATCACGATTTTCTGCCCGCGAGACGCCGTCTCGTGGCAATCGCGTCCACGAAAACCAATCTATT
AGTCTCGCCGGACGCGAGTTCGATTGTGTTCATCCTAGTCAACCTCAAGGCGTACCCGTGTGACCCCATC
GAAGTCGCCACCGCCGCGCGCGACGTGGCCGAGGCGTCCGGCGTCCGCATCGCCGTCTCCCCGCAGGCGG
CCGACATCTCCCGCGTCGCAGACACCGGCGTCGAGACGTGGGCCCAGCACGTGGACCCGAACGGCCACGG
CAGCCACACCGGCAGCACCCTCGCCGAGGCCGTCGCCGAGGCCGGCGCGGTCGGCACGCTCATCAACCAC
TCCGAAAAGCGCCTGAAGCTCGCTGACATCGACGGCTCCGTCCAAGCCGCCGAGCGAGCGGGCCTCGAAA
CCTGCGTCTGCGCCAACAACCCCGCCCAAATCGGTGCGGTCTCCGCGCTCGGCCCCGACTCGGTCGCCGT
CGAGCCGCCGGAACTCATCGGCGGCGACGTCTCCGTCGCGACGGCCGACCCCGGCATCGTCACCGACGCC
GTCGACGCCGCGGCCAACGTGGACGAGGACGTGGAGGTCTACTGCGGCGCTGGCATCTCGACCGGCGACG
ACGTGGTGACCGCCGAGGAACTCGGCGCGTCCGGCATCCTGCTGGCCTCCGGCGTCGCCAAGGCCGACGA
CCCGCGCGCGGCGCTCGAAGACCTCGTCTCCGGGCTGTAAACTGTAACGCGCGTCGAAAACCGCCGGGAC
CGAACGACGGCTGGACTACTCGCCGTCGGCTTCTTCTTCGACGAACGACGCCTCGATAGCCGCGACCGTT
TCCCGAAGTTCGTCGTCGCCCAAGAGGTCCGCGTACTCGTCGCTCACGAGGTCCGGCAGCGCGTACTCGT
ATTCCCCGCGGCCGGCGTGTCTGATGAATCCCGCCCGACGAAGCGACCGATTTCGCCCGTAAGCGAGGTG
CTGGTCGCCGGTCTCGCCCGCGGCGACGTGGGCCGCCAACGGGTCGGAGACGCCGCGCTCGCGGTAGTGC
GCGAGCATCCCGTGGTGGGCGTCGCCCAACGCGTCGATGATGGCCGTCATGCGGTCGACGACATCGCGGC
GGCTCTCCGCGCCCGGCGCGGGATGGAGTTCGGCCGGTTGGAAGTCGCCCATCTCGGCGTCCGCCAGCCA
CGACTCGTCGCCGACCGACGGGGCCGCCTCGCTCGCCGCGCCCGCGCCGCTCGGCCCGCCCGTGCCGTCG
GCCGCCGCCTCGTCGCGCTCGGAGAGCAGTCCGTGGGTCGGCCACGGCGGCCCGGAAGGGGCTTCGAGCG
GCTGTCGGGGTGGCGCGTCCGCGTCTGCGGCCCCGTCGTCGCCGGCGTCGGCGTCGGTCGCGGCGTCGGC
AGCCGCGTCCGCCACGTCGCCGTCGGCACTTCCGCCGTACTCGCCGAGGGCGGCCTGCTTGTCGGCGGGG
CGGTTGAGGTTGCGACCGTCGCCGCCGCGGTAGGGCGCTTCGGCCTTCTGGAACATCGCCTGCGCGAACT
GGTCGGCCATCCGCGAGAGGTCCCGCGCCTCCTCTAACTCCCGTTCGAGCTGTCGAATCCGCGCGTCCTT
CTTGTCGATTTCCTGTCTGAGGTCTGCGATGCGGCTCTCCTGTCTCGCCTTCTCGTCGGAAATCTCCTTG
AGGTCCGACACGAGGTCGCCGTCGACGGACTTCAGGTCGGGGCGCTCGAAGTCGTCGAGGCCGGGGGTCG
CGCCCGCGTCGAACGTCTCTTTCTTGTGGAACTGCACGCGCCGAATCGACTCGGACCAGTCGGTGACGAG
GAAGCCCTCGCCGTTGCCCATGTCCTCGATGGCGTCGGCGTACTCCGAGCCGAGGATTCGGCCGACGACC
TTGGTGTCGTTGCGCCACGTAAGGCGGTGCCAGACGAGCCAGTCGCACTGGGTGATGAAGTCCTTTTTCA
CGTCGGCGGGGCGCTGGGAGATGCCGACGACGCCGAGGCCGTGTTTGCGGCCGCGCTTTCCGATTTTGAT
GAGCATCTTGCCCGCCTCGTCCATTCCGCCCTTCTCGGGGATGTACTCGTGGCACTCCTCGATGAGCATC
AAAAACGGTTTCTTGAGCTTCTTTTCCTTCGCGAAGAGGTGTTTTGCGACCTCCGTCACCAGTTCGTCGG
AGGCCGCGTCGTCGAGGTAGCCGGACACGTCGAGGATGATAGGCACGTTCTGTTCGAGCGCGAGCGTGGC
GAGTCGCTCGGCGTGTTCGGGACTCACCTGGATATCGCACTCGTCGTCGGCCCCGGCGTGGAGCAGTTCG
AACTCCTGTTTGAGGCCGTAGTACTCGCCGTCGGTGTCGACGATGAGCACCGGGAAGTTCGCCGACAGCA
GGTTCTCGATGATGACCGACGCCGTGTTCGACTTGCCCGACCCCGACTTGCCCGTGACGAACCCCCGGCC
GGTGAGGATGTCGACCACCGGCAGGTCGACCGTCGTCCCCGGCTCTTCGGTTCCCTCTCCCCCTGGACCG
TCGCTGATCTCGGCGACCGAGATGGTTTCCGTCTCCGAATCCGTCATCCGGTTTGGTGGACTCCCTCGGA
CGCCATAGTTCCTCCCCCTCGCCCCGTCGGTCCCGCGGAGTCAGTCGAACTCGACGAGCGACGACTGGCC
GCCCCGCGAGGGGGCCTCGCCGCCGGTGTTCGGGGGCTCGTCGTCACCGTCGTCACCGGCGGTCGCTTCG
CGCTCGTCGCTCACGCGCTCGTCGCCGCCCGTCTCGCCCGCCTCCGCGGACTCCCAGCCGTCGAGGCTCG
ACTGGTCGGCGTCCGCGAAGGAGAGCTTCGAGACGCGGACGCCGAGCTTTCGGACGGTCGTCTCCGCGAA
CTCGGCGTCGAGCAGGTCGAGCGCGACCGACTCGACGAGTTCGGGGTCGTCGACGGGCCCGGAAAGCGAC
GTGGCTCGCGTGTTGATGTCGAACGGCGGGACGACCACCTTGATGCCGATGGTCCGGTACATCGCCCCGC
GAGAGCGCGCGCGGTCGGCCACGTCGGCCGCGAGGGCGCGGACGACCTCCCGTTTGTCTTCGATGTCGTC
CCTCGGGTCGGTGAACGCCGACTCCCGCGAGAGGCTCTTGGGCCGGCCCGTCGGCGTGACCGCCCGGTCG
TCGTAGCCCCGCGCCCGCTCGTGGAGTTCGCGGCCGCGAGAGCCGAACTCGGCTTCGAGGACCGAGGCGT
CGGCCTCGGCGAGGTCGCCCGCCGTGTCGATACCGAGCGACCCGAGCTTTCGGGCCGTCACGGGGCCGAC
GCCGTGGACCTCCTCGACCGAGATGGGCGCGAGAAACGACCGCACCTCGCCGGGGCGGACGACGACCAGC
CCGTCGGGTTTGTCGAAGTCGGAGGCGATTTTCGCGGTCGACATGTTCGGCGCGACGCCGATGGAGGCCG
CGACGCCGACCTCGCGGGCGATGCGCTGTTTCACGTAGCGGGCGAAGCCCTCCGCCAGCGTCCGGTCGCC
CGAGGCCGCGAGGTCCCACGCGGTCCGGTCGGTCACGTCGAGGTAGGCCTCGTCGATGCTCACCTCGCGG
ACCACGTCGGCGCAGTCGTGGAGAATCGCCTTCACGTCGGCGGCGACGCTCTTGTAGAATTCGAGGTCGA
CGGTGCGGTAGTGGCCCGCCGCCGCGGGGTCGTCGTCGGGCCCGAGGTCGTCGATGCGCGGGAGGCGTTC
GAGCGCCGTCGAAATCGGCTGGGCGCTCTCGACGCCGAACTCGCGGGCCTCGTAGCTCGCGGTGGCGACC
GCGCCGTGGCCCTCGCCGGGCTCGTAGCCCATGCCGACGACCACCGGCTCGCCTTCGAGTTCGGGTTCGC
GCAGGCGCTCGCAGGCGGCGTAAAAGCAGTCCATGTCGACGTGAAGGACGATGCTGTCGGGACCGTCGTC
GTCGGCCGTGCCCGGCAGCGTCTCCTCCGCCATGGTCGAGTGGACGGGCGCGACGCACCTGAAGCTTCAG
ATAGCGCGGCGAACGTAAAGCGGGAGGGAACGGACGCGGCGAGTCGGTCGCGGTCGTCGGCTTCTCGGCC
GAGCCGGGCGCGTTACTTCAGTCGCTCTTGGAGGAACGAGGGGTGTGCGGCCGTGACGCCGTCGATAGAC
AGAATCTCGTCGGAGATGACGTCGCCGAGGGAGTCGCCGTCGACGGCGCGGACCTCGGCCATCAGCATAT
GGTCGCCGGAGGAGGTGTAGAGCGCCTCCACCGAGTCGAGTTCCTTGAGGATGCGCGTGACCTCGACGTA
GCGCTCGCTGGTCGCGTCGATGCCGACCATGGCGATGGACTGTCCGGCGAGTTTCTTCGGGTCGATGTCG
GCGGAGTAGCCGATGATGACGCCGTCGTCTTCGAGTTTGCGGATGTACTTCCGAACCGTCGGCTTCGACA
CGTCCGCCCGGTCTGCAATCTGGGCGTACGACGCTTTCGCGTCTTCCTCCAAGACCGCGAGGATGCGTCC
CTCCGTGGACGTGGTTTCCATGCCCGTTGGTTTTCCTACGGGAGAAAAATATCTTGCGAATCCGAAAAGG
GTTCTCGGTCACATCGAACCGGCGCGGCTATCGACCGAAAACCGAGCGCCGAGACGGCGTCGGCGGCGTT
ACTTGTGCTTGTCGAGGAAGTTGTCGAACGTCCGCTCCCACTCGTAGGAGTCGTCGAAGTAGCGCTCCGC
GAGCGGCTCTTCGGGCATCTCGCCGATGCGCTGTTTCTCCTGCTGGTAGGACGGGCGGTCTTCGTCGACG
TAGTACCGGCCGGTGAGGACGGTGCCCTCGTGGAGGGCGTTTTCCGTCTCGAACATCATCTCGGAGGCCT
CCGAGCGGTTCGTGTTGTCGAACTCGTAGTCGTCGGAGTCGTTGATGTCGATGTACGGGACGTACTGACG
GGCGTCCTTGTTCCACGTCGGACACTGCGTGAGGAAGTCGACGTGGGAGAAGCCGTCGTGCTGGATGGCT
TCCACGATGATGTCCTTCGCCTGGTTCGGGTTGACGGCCGCGGTCCGCGCGACGTACGACGCCCCGGCGT
TCAGGGACATCGAGAGCGGGCGCAGCGGCGTCTTGGCCGAGCCGTGGGGCTGGGTCTTCGACTTGTGACC
CATCGGCGACGTGGGCGAGGTCTGGCCCTTCGTGAGGCCGAAGATCTCGTTGTTGAACACGATGTAGGTG
ATGTCGTGGTTCTCACGGGCGGTGTGCATGAAGTGGTTGCCACCGATGCCGTAGCCGTCACCGTCGCCGC
CGGCGGCGACCACGGTCAGGCCGGGGTTCGCCAGCTTGGCGGCGCGGGCGATGGGCAGCGAGCGGCCGTG
GATGGTGTGGAACCCGTAGCTGTTGAAGTAGCTGTTGAGCTTGCCGGAACAGCCGATACCGGTCGTCACC
ATCATCTCGTCGGGCGAGAGGCCGAGTTCGGCCGCCGCGCCTTTGAGCGCCTTGAGGACACCGAAGTCAC
CGCAGCCCGGACACCACGTCGGTTGGGGTTCGAGTCCGGGGGTGAACTCGTTTTGGTCCTGCTCCGTTTC
TTCACCGATTGCGCTGAATGCACTCATGATTTATTCACCCACCTTGGGGACGAACTTCGTGCGGTTGTCT
GGGAGCTCCTCGCCTTCGAGGAGCGCCGTCTCGAAGCCCTCGACGATGTCGGCGGGCTCGAACGGGTTGC
CGTTGTACTTGAGGAGACTCGACATCTGGTCGCCGTAGCCGCCGAGTTCCTTGGAGATGAGTCCGCGGAA
CTGGGCGGAGGCGGTCATCTCGACGACGAGCGCTTCGTCGACGCTGTCGAGGAACTCCGCGACCTGCTGT
TTCGGGAACGGCATCATCTCGGAGACGCCGAGGACCTTGACCGAGTGGCCCTTCTCGTTGAGGATGTCGG
CGGCCTCTTCGACGGTGCCCTGCTGGCTGCCGAAGGTGATGAGGCCGAGGTCGGCGTCCTCGTCGCCGTG
GACCGTGTTGAACTCGCCGTCTGCGTCGAGTTCGGCACGGATGTTGTCGACCTTCTGCATGCGGCGGTTC
ATCTGCGCGACGCGGTTCTCGGGGGACTCCGAGATGTGACCCGCGGGCATGTGCTCGTTACCCGTTGCGA
GGTAGCGACCGCCCTTCTGGCCCGGCAGCGAACGCGGCGAGACGCCGTTTTCGGTGTCGTGCTGGAAGCG
CTGGTACTTGCCGGAGTCGTCGTGCGGCGCGTCTTCGAGTTCCGCTTCCGTCAGGACCGAGCCGAGGTCG
GCGTTCGGCTCCTCGTCGAAGACCGACGCCGGGACGTTCGAGAGCTCGCCGCCGAGCTTCTGGTCGTAAA
GGACGATGGACGGAATCTGGTACTCGTAGGCGATCTGGAACGCCTTGCGCGTCTGGTAGTACGCCTCGGC
GGCGTTCCCGGGCGCGAAGACGATGCGGTGGGAGTCGCCCTGCGAGGTGTACAGAACGTGTTCGAGGTCG
GACTGCTCGGGCTTCGTCGGCATCCCCGTCGAGGGGCCGGCGCGCATGGCCTCGACGAGCACGAGCGGCG
TCTCGGTGATTTCCGCGAGACCGAGCGGCTCGGACATGAGCGAAAAGCCGCCACCGGACGACCCGGACAT
CGCCTTGACGCCCGCGTGAGAGGCACCGATTGCCAGCGCGGCCGCGGCGATTTCGTCCTCCACCTGCTCG
GAGATGCCGCCGAGCTCGGGGAGGTTCTGGGTCATGATGGTGAAGACTTCCGTCCACGGGGTCATCGGGT
AGCCCGCGATGAAGCGGCAGCCTTCGTCGATGGCACCGTACGCGATGGCGTCGGAGCCGGAGAGAAGCAC
CTGCTCTTCGTCGTGTTCGCCGGTCGGCGCGGACACGTCGGGAGCCTCGACGTCGTACTCCTCTTGGACC
ATCTCGTAGGCGTCGTCGAAGACGGTCAGGTTGGGTTCGAGAATCTTGTCGGGCATCGCGTCCGACATCA
GGCTCTTGATGACGTCGGGTTCGATGCCGGCGATGGCGCACGTGACGGCGACGCCGGCGGTGTTGCGCAT
GACCTCGCGACCGTGCTCGCGGGCGATGGTGCGCAGGTCGATGTCGTAGACGTGCCAGTCGTTCGCTTCG
ACGCGCTCGTCGAAGTCCTCGATTTCGGAGGCGTCGAGCAGGCCGGAGTCGTAGACGATGACGCCGCCTT
CGTCGAGTTCGTCGAGGTTCTCCGACAGCGGCTTAATCTCCTCGTTGCCGTAGTAGGCACCCTCGCTCGG
GTTGCGGGCGAAGGAGTCACCGAGCGCGAGGAGGAAGTTGTACCCGTCGCCGCGGGACTTGACGGGGTCG
GCGCTGACGCGCACTTCCGTGTACGTGTGGCCACCGCGGATGCGCGACGGATAGTGTCGATGCGTGAAAA
CGTGTAGCCCCGCTCGCATCAGGGCTTTGGCGAAGTTCTGGCTCGTCGAGGCGATACCGTCACCGGAACC
CCCTGCGATACGCCAGATAAGTTCGTGGTCAGTCATATGTTGAGCTCACGGCCCCGCTGGGGCGCTACCT
GAAAAGTTGGGGAGGGTCCGATTAAAGACTTTGCTATGGATTAACAAGTAAAGATAATGAAGGTCTTAAT
ATTGTTAAACTGACTCACTCTCCCACCGTCGAAAGTGGACGAACGGACTGTCACGCCCGCGGAATAGAGT
GAACGATAACTCGGAATCGGGTTCGCTACTCGTTGTCGGGACTCGACGGGTGGTACGGGGTGTCGTACTC
GCCGGCCCGCCCGTCGAGGCGGTCGGGGTTGATGCGTCCGCCGAGGAGCATGAAGTCGAGGACGGTCACG
TAGAGCATCGCCTCGACGACGGGGACGCCGCGGGGCGGGAGCACGGGGTCGTGCCGGCCGACGACCTGAA
TCTCCTTTTCCTCGCCGGTCTCCCAGTCGACGGTCCGCTGTTTCTTCGGGATGGACGTGGGCGCGTGGAG
CGTCAGTTCGCCGTACACAGGCTCGCCGGTGGTGATGCCGCCCTGGATGCCGCCGTGGTTGTTGCCGACG
GGTCGGGGGTCGCCCTCTTCATCAAATTCCCAGTTCTCGTTGCGGTCGTGGCCGGTCCACTCGCGGGCCT
CGCGGCCGAGGCCGAACTCGAACGCCGTCGCCGCCGGCACCGACATGAGCGCCTGTCCGAGCCGCGCGGA
AAAGGAGTCGAACCGCGGCGCGCCGAGGCCGCGCGGGACGCCCTGCGCCTCGAAGTAAATCGAGCCGCCG
ATGGAGTCGCCTTCCTTCTGGTACTCCTCGATGAGCTCCTGCATCTCCGCCGCCGTCTCGGAGTGCGCGC
AGCGAACGTCGTTTTCCTCCGTGTGCTCGCGCATCTCGTCGAAGGAGACCTCCGGCGCTTCCACGTCGCC
AATCTGATTCACGTGCGCCTTGATTTCGATGTCGTGGTCGCTCTGCTCGATGACCTGCTTGGCCACCGCG
CCGGCGGCGACCCAGTTCACCGTCTCGCGCGCCGAGGAGCGCCCGCCGCCGCCCCAGTTGCGCGTGCCGA
ACTTCGCCGAGTACGTGAAGTCGCCGTGGGAGGGCCGCGGCGCGGTCACGTACGGCTCGTACTTGCCCGA
GCGGGCGTCCTTGTTCTGGACGACCATCCCGATGGGCGTACCCGTCGTGTAGCCGTCCTGCACGCCGGAG
TTGACGACGACGGCGTCCGGTTCGCCGCGGCTCGTCGTAATCATCGACTGGCCGGGTTTCCGCCGGTCCA
GTTCCGCCTGGACGTCTTCGACCGACAGCTCCACGCCGGCGGGACAGCCGGATATCGTGACGCCCATCGC
GTCGCCGTGGCTCTCGCCGTAGGTGGTCATCCGAAAGAGACGACCGAATTCGTTGCCGTTCATTACCCGC
CCCTCGGGTGGCCGCCCATTTAGTGTTTGTAGAAAGGTGCAATCGTGGGCGGGGGTTCGGCGCCCCCACG
TTCATGCTCGACGCGGACGAACCGAGCGTATGGATTCACCGCCCTCCACCGACCCCGCCGCCTCCGCTCT
CGACTCCGACCCCGCCGCCGCGTCTCCTTCCGCTTCCGGCCTCCGCGACCGCTTCGAAGCGGCGTTCTGG
GAGCGCCACGCCAACCCGTGGAGCGCCGGCACGCGCATCCTCGTCTACCCGGTGTTGATGTGCGCCGTCT
ACCGCCGGGACCGCCGGCTCTTTCTCGCCGCCCTCGCGTTCACCGCGGTCAACCCGGTGTTGTTCCCGCG
CCCCGCGCGCACCGACAACTACCTCAGCAGAATCGTCCTCGCAGAGCGCGCGTGGCTCGACGCCGGGCGG
GGGACGATGGGCCTCGACTACCCGAACGTGCTCAACGTGCTCAACGTCCCGGTCACGCTCTACGCCGTCG
TCTCGGCCATACGGCGCAGGCCGGTCGGCACGCTCCTCGGCACGCTCGGCGTGATGGTCCTCAAACTCTG
GTGGGTCGACGCCGTCGTGAAGGAGACGGGCGTGACGGGCCGCGGCCCCGACGCCGACTCAGCGGAGTGA
GTCGAGCGTCGCCGTGGCGAACGGAATCAGCATCTCGTCGGGGTGGAGGCCGCCGTGCATGGCGACGAAG
TCGAGTTTGCCCCCGTCCTCGTCGCCGTACCAGACGCCGAGGTCGCGGTGGACGACCACGCGCGACACGC
CGTCGTAGCCGTCGGTCGCTTCGGCGGGGAGTCGCGGCCCGGCGTCCGCGCCGAGCAGGTCTGCGACGGT
CCCCGGAATCCGCGAGAAACACCAGTCGTCGTAGGCCGGCAGAAGGTACTCGCCGTCCGACCGTCGCTCG
CGGAGCGCCTGCGCGTCGGCGTCGAACATACCACCGTCGGCGTGCGTGCGGGCGAAAAAAGTTCCGTCCG
GGTGGGTCGTTGTCGGGGCGCGTCCTCAGTGCTCGGTCACGTCGGCTCCGAGGTCGCGCATCGCCTCGAA
GAAGTTCGGGAACGACACGTCGACGTGTTCGCTGCCCGCAATCGTCGTCTCGCCGTCCGCGACGAGGCCG
GCGACGGCCAGCGACATGACGATGCGGTGGTCGCCGCGGCCGTCGACCGCCGCGCCGACGAGGTCGGTCT
CGCCGCCGTGAATCGTGAGGCGGTCCCGCTGTTCGGTGACGTTCGCGCCCATCTCAGCGAGTTCCTCCGC
CATCGCGCTCACGCGGTCGGTCTCCTTGAACCGGACGTGCTCGCAGTTCTCGATGACCGTGTCGCCGTCG
GCGACAGCGCCGAGGACCGCGATGGTCGGCAGCAGGTCGGGCGTGTCGCCCACGTCCACGGTCGTCCCCG
TGAGGTCGGCCGCGGAGACCACCAGTTCGCCGGCGTCCTCGTCCCAGTCGACCGTCGCGCCCATGTCGCG
GACGATGTCGACGATGGCGCTGTCGCCCTGCGCGGACGGTCGCGCGCCCTCGATGACCACGTCTTCGCCC
TCAGCGCCGGCGACCGCGCCGGCCGCGAGCAGGTACGAGATGGACGAGAAGTCGCCGGGGACGCTGTACG
CGCCGCCCTCGGGGGCGTACGACTGGCCGCCGGGGACCGAAAAGCCGGCGTCGGTCCGGGTCGCTTCCAC
GCCGAAGTCGGCGAGGAGTTCGAGCGTGATATCGACGTACGGCGAGGATTTGAGTTCCGTCGTGAGTTCC
ACGTCGATGCCCTCCTCGGTGACCGCGCCGGCCATGAGGAGCGCCGTGATGAACTGCGAGGACACGTCGC
CGGGAATCTCGACCGTGCCGCCGGTCATGCCGTCGCCGACGACGAGCGGGGCCTGCCCGTTGCGGCGCGT
GCTCTCGGCGCGGCCGTCGAGGTCGAAGACGGCGTCGAGAAGCGGGCCGTGGGGCCGCGACCGGAGCGAC
GCGTCGCCCGTGAGGACCGTCAGGCCCTCTCCGAGGGCGGCACAGCCGGTGACGAGGCGCATCGTCGTCC
CCGAGTTCTCGCAGTTGACCACGTCGTCGGGCGTGCCCGGGCGGCCGCCGAAGCCGGCGACCTCGACCGT
CTGGCCGTCGCGGTCGACCGACCCGCCGAACGCCTCGACCGCGCGCATGGTCGCCTTGGTGTCGGCGCTG
ACGAGCGCGTCGCGGACGACCGCCTCGTCGCTGTAACCCGCGGCGAGGACGGCTCTGTGGGTGTAACTCT
TCGACGGCGGCGCTCGGGTGCGTCCGGCGACCCGAGACGGGGTGACGTGCGCGTCCATACGCGAGGGGTC
GGCAGGGTCCGGTATCAGGGTACCGGACGCGGCGACGTTCTCCCGGACGGCGACGGCGACGCGATCGCTC
GATTTCGTGTCTGCCAACAAACATATATCGCGGGAGAGCGTATCGTACGTCCGGTAGAACCTCACCGTCG
AAGCGGACCGTTGTGCCGGCGAGCCACGCGACGCTCGCATGGCGGTCGCGGCGAGTTCCGGCGGTCAATC
CGCGGCGCGTCTCTCGCCCGAAGAGGCGTGTCGCGGTGCCGATACCGGAACCCGCCGACCGCGACGCGAG
AGCTTTACTACCGGCCGGGCGAACTCCGGCGTATGGAACCCGATTTCTCACCGCTGGCCGAGTTCCTCGG
CGACGAGTTCGACGGCTATCTCATCTCGGCCGACGGCAGCGACTCCAACCAGCTGTATCTCTCCGGGTTC
GACGCGCCGGACCCGTACGTGACGCTCTACACGCCCGCGGGAATCCACCTCCTCGTCTCGACGCTGGAGT
TCGGCCGCGCGAAAAAGGAGAGCCGCGCCGACACCGTCTCTCGACTCTCGGACTACGACTACCGCGACAA
CCACGCCGAACACGGCGCGGTCGTCGGGAAGGCCAAGACGGTCGCGGCGTTCCTCGCTGACCACGGGGTC
GACTCGCTCGCGGTCCCCGCGGACTTCCCGCTCGGCACCGCCGACGCCCTGCGCGAGGAGGGCGTCGCGG
TCGACGCCGAGACCGACGACGTGCTCACGAACATCCGCGCGGTGAAAGCCGACGAGGAAGTCGAACGTAT
CCACGCCGCACAGGACGCCAACGAGGCCGCGATGCGCGCCGCCGAGGGCCTCATCCGCGACGCCGACGTG
GCCGACGACGGCACGCTCACCTACGAGGGCGAACCGCTGACGAGCGAGCGCGTCAGAGAGGAAATCGAGG
TGACGCTCCTGCGCCACGGCTGCGCCCTCGACGAGACCATCGTCGCCTGTGGAGCCGACGCCGCCGACCC
GCACGACCGCGGGAGCGGCCCGCTCCGAGCCGACGAGGCCGTCATCATCGACATCTTCCCGCGCGACAAG
GAGACGAAGTACAACGGCGACATGACCCGGACGTTCGTGAAAGGCGAGCCGTCGCCCGAGATACGCGAGT
GGTTCGACCTCACCGAGGAGGCGTTCGAGGCCGCCCTCGACGCCGTCGAACCCGGCGCGACCGGCAAAGA
CGTCCACGACGCCGTCTGCGACGTGTACGAGGCGGCCGGCGAGAGCACGCTCCGCGCCGACCCCTCGGCG
GAGACCGGCTTCATCCACAGCACCGGCCACGGCGTCGGCCTCGACGTGCACGAACTCCCGTCGCTGAGTC
CGAGCGGCGAGGAGCTTCGGCCCGGTCACGTCATCACCATCGAGCCGGGGCTGTACGACCCCGAAATCGG
CGGCGTCAGAATCGAGGACCTCGTGGTCGTCACCGAGGACGGCTACGAGAACCTGACGGAGTACCCGGTC
GAACTCGTCGTCGAGTAGCCGGCGCGACGGACGCGAAACCGGCGTGAAAACTTAGCTGTCGAGGGCGTTG
TCGCCGGTCGGGCTGCCGGCGGGCGACGCGTCGGTCCACCCGGAGTTGGCCTCGCGCCACTGTTTCAAGA
GGTCCTCCAGCGCGTCGCCCGTCTCGGGCGTGAGCACGCCGGCGGCCTGTCGGACGACCGTCCCGTCTTC
GATGAGAAGCGCGTAGATGTTGCCCTCCCCGAGCAGTCCGAGGCGGCGCTGGAGCGCGGTCTTGTCCACT
CGCGCGATGAGCGCGTTGTCGTGGGTTCGGCTCCGGGCCGCCTCCGGAGACATCCCGCCGCCGGACATCG
GCGGCATCATCCCGCTTCGCCCGCCGAGGACGAGCAGTTCGTAGTACTCGAAATGCCCGTACGTCTCGCA
CAACTCCTTTGCGAACCCGCGCCACGACCCGACCAACGACTGCTGGCGGCGGTCGAAGCTGATGAGCACG
AGCGTCTGTTCACCCTCTAGGTCGTCCGGGAGGACGACCTTCTGACCGCTCGTGTCGCGTGTCGGGAGGC
GAGGGAACTCCATGCGCTATGCGATTCCCCACCGGTAGTTAAGTCTAATTGCCGATTCGGTAGAATATCG
CGTCGGAGAGACCGGGTTCACAGCGCCGACGCATGAACTCATCGCACAGTATTTCGAGTTCATCGAACAT
AAACGTCCGCCTCCGAGTCTCAGCGCCGATAACCGGGGTCAGCGCTCGTAGTCCGGGTCGAACAGCTGGG
CCGACATCGGCCCCGGTTCGCTGCCCTCGACGACCGCGTACGGCGAGAAATCGTCGATGCCGGCCTCGGA
CAGCAGTTCCTCGTCGTAGAACGCGTTGCCGGTGCAGTCGGTCGGGTCGCGCGAGAACAACTCGGCGACG
GCGTCGCACATAATCTGCGGGGTGCGCCAGTCCTCGGGCGTGCCCATCCCGAAGTGTCGCGTCGCCTCGG
ACTCGATGGCCGCGACCGGCCACAGCGCGTTCACGCCGACGTCGTCGGCGTCGAGTTCGCCCGCGAGCGA
CTGCGCGATGAACGTCATGCCGTACTTCGAGAGCGCGTAGGCCACCTTCCCCGGCGCGGGGCGGGCGGGC
ATCGGCGGCGAGAACGTGACGACGTGGGCGTGGTCGCTCTCGCGGAGGTGCGGGAGCGCGGCGTGCGTCG
TCGCGTACGCCCCGCGGGCGTTCACGTCCATGAGGAGGTCGAACCGCTTCGGCGGCGTGTCCTCGAAGCC
GGCCATGTGAATCGCGCCCGCGTTGTTGACGACGAAGTCGATGCCGCCGAAGGCGTCGACCGTCTCGTCG
ATGGCGGTCTGCACGGAAGCGTCGTCGCGCACGTCGAGTTGGCACCAGATGGAACTGCCGCCGCGCTCGC
GTATCTCCTCCGTCGTCTCGACGATGGTTCCGGGGAGGTCCTCGCGCCCGTCGACGGTCTTGCCCGTCGA
GACGACGTTCGCGCCCCGGTCGGCCAAGTCGAGCGCGATGGCCTTCCCGATACCGCGACTGGTTCCCGTG
ATGAAGGCCGTCCGACCCTCGAGATCAACATCATCGAATGCCATAGTTTCCTATCGGTCATCGACCACTT
GACCGTTCGGACACCGGGAGTCGGTTGAACGCGGTTTGCGGGTCGGGCGCGGGTGAGCGTCTCGTCGGGA
GTCCCGCACAGAGGTCGCTCAGTCCGACGGCGAGAATCCGCTGAGACCGTCCAGCGGGAGGTTACCCTCG
CCGCTGGCGCGCACGGTCTTGCCACCGAGTCCCGGGCGCGACGCCTGCACGGTGAACTGACAGTACAGCG
TCTTCGGGAGCGACTCGGTCGTCGGAGCGAACACGACCGGGACGATAATCGTCCCCTGCATCTGCACGTC
TCGAAGTTCGATGACGGTCCGTTTAGTGGTGCTCTCGCGGTCGTAATACGTCGAAAACCCGTCCCCTTCT
CCTTGTCCCGGCGGCTCGACGCGCGCCGCGTAGCTGGTCGCCTGCTCGTACGACGACGGCGGTTCGAACC
GAAAGCGGAACCAGTCGAGACGGTATCCCTCGTAGGGTTCGTCGGCCGCGAGTCCGCCGACGGTCGAGTT
GAACTGGAGCGACAGCGTCGGGAAGCGGCCTTCGAGGCGGTCGACCCGTCTCGCTTCCACGGCCGCGTAC
CCGATGCCGTCTTCGTCGCCCTCGCGTCGCGGGTACCGCCAGAGGATTTCGGGAGACCCCAAACCGCTTC
CGTCCCGTACCGTCGTCTCGGCACCGACTCGTTCGGGGCCGAGTCCGGGCACTCGCCCGCTACAACCGGC
GATGCCGACGACGGCCGCTGACCCGAGTCCGGCGAGGACGCGTCTTCGAGTCCGGCGGTCGGCGTTGGTG
TCTGAATTGGGGGAGGGCATCGTCGTTCGTTAGCGTCCAGTCTGTCAGCGAAATAACTGGTGGTTCGGAC
GCCTCCGGCCGACCCCGGTCTCGCCACACCCGCCGCCACCGATTCCCTTTTGCCCGCCGCACCTCCACAC
CCGTACCGATGGACGTGCTCATCGTCGGCGCGGGCGCAATGGGACGCTGGTTCGGCCGCACCGTCGACGC
CGACCTCGCGTTCGCCGACGCGGACCCCGAAAGCGCGGTCGCCGCAGCGGACGCGCTGGGCGGGCGGGCG
GTCCCGCTGGACGGCGACGAGCGGTTCGACGTGGTCTGTCTCGCGGTCCCGATGCGCCTCGCGGCCGACG
CCGTCGCCGGCAACGCCCACCGCGCGGACGCCGCGATGTGCGACGTGACCGGCGCGATGGAACCCCCGGT
GGCGGCGATGCGCGACCACCTCCCCGACCGCGAGCGCCTCAGCCTCCACCCGCTTTTCGCCCCGCACAAC
GCCCCCGGCAACGTCGCCGCCGTCGCCGACGAACCGGGCGCGTACACAGACGCCCTGCTCTCCGACCTCG
ACGCGGCCGGCAACCGCGTCTTCGAGACGACGCCCGAGGAACACGACGCGGCGATGGAGACGGTGCAGGC
GGCCGCCCACGCGGCCGTCCTCTCGTTCGGCCTCGCCGCCGACGACGTGCGCGAGGAGTTCGCCACGCCG
ATTTCGGCCGCGCTCGACGAGCTCGTCGCCTCGGTGGCCGGCGGCACCCCGCGCGTGTACGCGGACATCC
AGTCCTCGTTCGGCGACGGGGCCGACCGCGTCGCCGACGCGGCCCGCGAACTCGCGGCGGCCGACGACGA
GGCGTTCGACGACCTCTACCGGCGCGTCTCCCGCGCCGACTCCGGTGTCGCCGCTGGAGCCGACCGCGTC
GCCGACGACCGCACCCGCGACCAGACCGACAAGCACGACCCTGTCGAGTGACGAGTGAAGGGAGACGCCG
ACGCCGACGCCCCGCGGCGGGCCGACAGCTCCCGCGCGGGCGACGGCGACTCGCTCCACAGTCCACCGAT
GATAGACAGAGACGCCGTCCGCGACAACGCGAAGTACCTCAGAAACGTCCGCCCCGTCGACCCCGACGAG
ATAGCCGACTACATCGAGGGCGCGCCCCACCCCGCCGTGGTGAAACAGACGCTCCGCGAGGAGGCCCACG
ACCTCGGCCTGTTCGAGCGCGACGACGGCACGTTCGTCCCCGCGAACGCCGACCCCGCGCCGGTTCGGAA
CTGGTCGCCCGCGGCCTTCCCCGACGACTACTCCTTTGCCCTCGAAGACCTGCTCATCGGGCGCTACGGC
GCGAACTGGCACGTCGGTGAGTCGGGCGACCGCCTCCGGGAGCGCGTCCGCCAACTGAAAGAGGACTACT
ACCGGGGCACCCCCGTCGAGTACGACGAGGACGCCGCACTCGGCTACGCGATATACCACCTCCCGGACTA
CTACGCGGCCGTCGGCTACGTCCTCTCCGACCTCGCGGAGCGGAGCCTACTCCCGCGAAACCCCCGGGTG
CTCGACGTGGGTGCCGGAACCGGCGGCCCCGCGCTCGGTCTGCACGACTACCTCCCCGACGATTCGGTCG
TGGACTACCACGCGGTCGAACCGAGCGCCTCCGCGGACGTGCTCGACCGGATGCTCGGCGAGACGCGCCG
AAACTTCCGGACGACCGTCCACCGCGGGACCGCCGAGGCGTTCGCCCCCGACGGCGAGTACGATATCGTC
CTGTTCGCCAGCGTCCTGAGCGAACTCGACGACCCCGCCGCGGTCGTCCGCAAGTATCTCGACGCGCTCG
CCGCCGACGGCGCAGTCGTCGCCATCGCGCCGGCCGACCGGAACACGAGCATCGGCCTCCGCGAGGTCGA
ACGCGAGGTCGCGCCGGCCGACGGCGACGTGACGGTGTACTCGCCGGCGCTCCGCCTCTGGGACGGCTAC
GCGCCCTCGGACCGCGGCTGGTCGTTCGACGTGCAACCCGACCTCGACGTGCCGGGGTTCCAGCGCCGCC
TCGACGAGGGCCGCGCGGGCGACGAGGACGAGGGCACCTTCGTCAACGTGGACGTGCAGTACTCGTACAG
CGTCCTCCGCACCGACGGCGAGCGCCGCCTCGACGTGCGCGGCAACCCCGCGCGGTTCGCCAAGATGGCC
GAGATGGAACGCCACGTGACGAACCGCATCGACCTGCTGGCGGTCAAACTGAGCCACGACCTGTCGGAGG
GGAACAACCAGGTGTTCAAAATCGGCGACGGGAGCGAGGCGGTCGACCACTACGCCGTCCGCACGCGCGA
CACCGTGCTGAACGCCGACGTGGCCGACGCCGACTACGGCGACGTGCTCGTCTTCGAGAACGTCCTCGCG
CTCTGGAACGACGACGAGGAGGCGTACAACCTCGTCGTCGACGACGAGACGCTCGTGGACCGCGTCGCCT
GAGCGGCCCGCGTCGGCCGCCGCCGTCCGACTTCGCCCGCCCGCTGACAACCCTATCGCGCCCCGCCCGA
CGGGTGGCTTTTTGCGGCCTCCGTCCCGAGTCGGACCATGAGCGAACCCAGCATCCTCCTCACCAACGAC
GACGGCATCGAGAGCGTGGGCTTCCGCGCGCTCTACGACGCCCTCTCGGAGTTCGCCGACGTGACCGCGG
TCGCGCCCGCGACGGACCAGAGCGCGGTCGGCCGGAAGATGTCCACCGACGCGGTCGTCGCCGAGCACGA
ACTCGGCTACGCGCTGGAGGGGACGCCCGCCGACTGCACGGTCGCCGGGTTGGAGGCGCTGTGTCCCGAC
GTGGACATGGTCGTCTCCGGCATCAACAAGGGAGCCAACATCGGCGCGTACGTCCTCGGCCGGTCGGGGA
CCGTCAGCGCCGCCGTCGAGGCCGCGTTCTTCGACGTGCCCGCCATCGCCCTCTCGCTGTACGTCCCCGC
CGGCGGCGACCTGCCGTGGCACGAGAAGGCGACCGACCCGCGGGACTTCCGCGAGGCGACCCACGCGGCC
TCCTATCTCGTCAAACACGCCGAACCCGCCGGCGTCTTCGAGCAGTGCGACTACCTCAACGTCAACGCGC
CCATGTCCGGCCCCGACGGTGGCCCGGCGGATATGCAGGTGACGGTTCCCTCGGAGCTGTACGACATGAC
CGCCGAGTTCGAAAACGGGACCGTGAAGCTCCACGACCGCGTCTGGGAGCGGATGGAAACCGGCGATATT
CCGGACCCCGACGGCACCGACCGCCGGGCCGTCGTCGAGGGTCGCGTGTCGGTCTCGCCGCTGACCGCGC
CGCACACGACCCACCGCCACGAGGCGCTGGACGCGCTCGCCGAGACGTATCTGGAGTGAGCGAAGCGGGA
AGCGGGCAACAAAGCGTATATCGGAGGGGCCTGAAGCGCCGACGAGACCGATGACTCCGGTTCTTCAGGC
CGCGGGTGCCGGTCGGGAATCGTCACCGGCTTCCTCGTCGCTATCGCGGTGCTGTTCAGCCTCCCGCTCG
TCATCCTCCTCCTCGGTCGGCTGTTCGAGCGGTTCTTCTGAGGCCGCGACCCCGGGTCCCGACAGACTGA
GCGACCCGCTAGCGGTGATTCGCGGACACCCTCGCACGTGACGGCCCAGCAGTCATCGCAATCTTTTCAC
GAGTGAGTTATGTCTCAAATGACATGAACCGCGACGAACTCAACGACTATCTGAAACAGCGGCCGCTCTT
GGGAGGTCTCTGGCTCGTCGCGATGCTCGGTGTGGGCATGGTGCTGTGGCTGAAACTGCTCCGACCGGCG
CAGTCGGTCCTCGACATCGTCTCGAACACCGGCTACCAGTTCGTCTTTCTCGTGACGGCCGGGCTCTGTT
ACGTGACCTACGTCGGCTTCTCCCGGGCGGTGAACTGACGTTATTCCGACACCGTCCGCCGACTGTCGAC
CAGCAGTTTGTACGCGAGGCCGACGACGCCGGCGAACGCCGCGAACGCCCCGGCGAGCGAAGCGACGATT
CCGAGCGCGAACATCAGTCCGAACCCGTAGCCCGCGAGGGCGAACGTGCCGATAGTCAGCAACACCCAAC
CGCCGACGATGACGGCGAACAGCGCGATGGCGTCGTCTTCGGTCGCGTAGCGGAGGGCGTCACGGGCGGA
GACGCGTGACATGTCGAACGCGTCGCCGGGGGCGAAGGTGGTCCTTTCGGTCGGCCGACACCAAAGATTG
AATCCCGGGCCGGCCGACGGACGCGTATGTCCGAAGCAGACGCCGTCGAGCGCGTGGACGAACCCGGAAC
CGTGGATTCGCTCGCCGCGGACCTCCGCGCGCTCGGCGTCGAGCGCGGCGACACCCTCCTCGTCCACTCG
TCGCTCAGTTCGCTCGGCTGGGTCGCCGGCGGCCCGCAAGCGGTCGTCGACGCCCTCCAGACGGTGTTGA
CCGACGACGGGACGCTGGTCATGCCGACCCACACCGGCCAGTACACCGACCCGTCGGTGTGGGAGAACCC
GCCGGTCCCCGACGACTGGGTCGAAGTCATCGGCGAGTCGATGCCGCCGTTCCGCCCCGACGTGACGCCG
ACCCGCGGGATGGGCGCGGTGCCCGAGTGCTTCCGCAACTACCCCGGCGTCGTCCGCAGCGAGCATCCGA
CGGTCTCCTTCGCGGCGTGGGGCGCGGCCGCCGAGGAAATCGTCGGTGGCCACGAACTCGATTACGGCCT
CGGCGACGGGTCGCCGTTGGCGCGGGTGTACGACCGCGGCGGCGACGTGCTCTTACTCGGCGTCGGCCAC
GGGAACAACACGTCGCTCCACCTCGCCGAGCACCGCGCGGACTTCGAAAAGACGCGGACGAGAGAGCGCG
CGCCGCTGCTCCGAGACGGCGAGCGCGTCGTCGTCGAGTACGAGGATATCGAGGTCGCAACCGACGACTT
CGAGGGGGTCGGCGGGGCGTTCGAGAGGCAGCGCGGCGCGACCGAGGGCTCGGTCGCGGCCGCGACGGCG
ACGCTCCTCGACCAGCCCGCGCTGGTCGATTTCGCCGAAGACTGGTTCGAGTCGAACCGCTAAAAGTGGG
GTGTCGCGGCCGACTCGGTCGGCTCACAAAAACAACACGGCAGGCGACGCGCGCCCTCAGGCGAGCGTCG
CGGTCAGCGTGAGTTCCGGCCCGGCGAGCGCCTTCGACACCGGGCAGTTTTCCTTAGCGCGCTGGGCGAG
GTCGTCGAACGTCTCCTCGTCGATGCCGGGCACGTCGGCGTCGAGCGTCAGGTCGATGCGCGAGATTTCG
AAGCCGCCGCCGTCGGCCGGGTCGAGATGCACGTCGGCCGCGGTGTGGAGGCTCGTCGGCGCGTAGCCCT
CGCCTTCGAGGAACGCGGTCAACTGCATCGAGAAACAGCCGGAGTGGGCCGCGCCGATGAGCTCCTCGGG
GTTCGACCCGAGTTCGTCTTCGAACCGCGTCGGGAACGTGAACGTCCCCTCGACGGTCCCGCTCTCGGTC
GAGAACTCGCCGCTTCCGTCTTTGCCGCCGGTCCACGTCGTCTCCGCCTTGTGCGTGGGCATGACACGCG
CACTACGGTCGCAAGCGATATGGAGCTAGCGGCGGCGAAGCGTTCGAGGGGACCGAACCGGCGGGATGCG
GAGGTGCCGGGTGACCCGTCACAGGCCGCTCCAGAGCGCCGCGACGCCGAACCCGACGATGACGACGCCC
GCGAGTTGGTTCACCCGGCGGAGGACCGCCGGGGTGACTCGCTCCCGGGCGCGGTCGACGGCGGCGCTCA
GGACGAACCACCAGAGCGCCGACCCGGCGAAGACGCCCGCGACGAGGACCGCCGCCGCGAGGTAGTCGCC
CGAGACGCCGACGCCCAAGCCGGCGAAGATGCCGACGAACGCCAGTATCGTCACCGGGTTCGTCAGCGTC
AGGAGGAACGTCGACCCGAAGTCGGCCGCGAGCGTCCGGGCGTTCGAGTCGGGCGACACGACGGCCGACT
GCTCGGTCGTCGGTGCCGACTCGACGGACGCCGGGTCGCCCCGAATCGACTGGATGCCGATGTACAGGAG
AATCGCCCCACCAGCGAGCGCGATTGCGTTGCGGTGGCCGAGCAGCACCGACGAGAGCGCGGCGAGGCCG
AACCCCGCGATGGCCCCGTAGACCGCGTCCGCGGACGCCGCTCCGAGTCCGCTGACGAAGCCGGAGCGCC
GGCCCTTAGAAAGCGTTCGCTGGATGCACAGGACGCCGATTGGACCGACCGGCGCGGCTATCGAGACGCC
GAGAACGAGTCCGCGGACGAAGATTCCGATTGTGGCGGTTAATAGACATCACCTTCGTGACCGCTCCGAT
GCGTCGCCGGGTGATAGCTCTATCGCCGGGGCCGAACGGACCGCCGTCGCAATCGACGTTGGGGGCGGGT
GGTCGGACCCGCTCAGAACAGTCCCGTGATGAAGCCGAGGCCCATCAGGACCAACACGGCCGCGGAGAAC
GCCGGGAGATACGGCGTGTACTTCTCGACCTCGTCTTCGTACTGCTCGTAGCCCGCAATCAGCAGCATCG
TCAGCCCGACGATGCCGACGACGACGGTGACGGCGTAGGCGCTCATCAGTTCGAGACAGTAGTTCGACCC
GGCGCAGAGCGCGATAATCTCGAACTCCTCCTCGTGGGCGAAGCCGAGGACGAACGCGAACCACGCGATA
CCGAGGAGACCGCGGTCCGCGGCGTCGTCGAGGTCGCCGTGCGAGTGGGAGTGTCCGCCGACGAAGGGGA
CGAAACGCTTCAGGCGAGCGAACAGTCCGCTGTCGTCGTGGTCGTGGGTGTGACCGTCGTGGTCGTGTGA
GTGGCTATGGCCGCGGTCGTCGTGTGAATGCCCGTGGTCATGGCCCTCGCCGTGGTCATCGCCGTGGCTG
TGGCCCCCGTGGTCGTCGTCGTCGTGCCCGTGCGTGCCGTGAGAATGCCCGTGGGTGTACTCTCGGATAC
CGAGTACGATGAGCAAGACGCCGGCGACGAGACTGACCGGGCCGCCGATTTGGACGCCGCCGAGTACCGT
AATCGGCTCGTTGCCCTGCGTGAGGTCGAAGTACGCCTTCGCGTAGAAGAACACGCCCACCATCGCGATA
CTGCTGACGAGGTGGCCGACCCCGAGGATGAGACTCGCCGCGAACCCGTACACCCACTTGTTCGCTTGGT
CGAGCGCGTACGACGCGGCGACGGGCCAGCCGTGACCCGGTTCGACGCCGTGGACGGCTCCGAGGAGTAC
CGCGCCGGCGACGAGGCCGAGCAGTTCGTTCGTGGCCATGTGCTACCGTATCCGTGGCAAACGACGGGTA
TAGGGGTTGTTAATACCGAATCGCGGGTATCGTCATAACGAGCACTCTTGTAGCTGTACGCGTCAGTTGG
AGGTAATGCGGACGAGTTTCAACGTCCCCGACGAACTGGTCGCTGAGTTCGACCGGGCGTGGCGCGACGA
GGGCATCGAAAACCGGTCGCGGGCGGTTCGAGAGGCCATGCGTGAGTTCGTCGAGTCCCACGCCCGACTC
GAAGACGTCTCCGGCGAGGTCGTCGCGCTCGTCGGCTTCGACTACCGCCACCACGACGTGATTCGCGAGC
TTCACGGGACGCAACACGAGTTTCAGGACGTCATCCTCAACACGAGTCACACCCATCAGGGCGAGTGGTG
TCTCGAATCGCTGTTCTGCCGCGGCCCCGCGGCGCGCATCCGCGCGCTGACCTATCGGCTTCGGGACTTC
GACGCGGTCCGGCGGGTGAAGGTGATGGTCATCCGCGAGTGACGCGACGGCGGGTCTCCGAACTCGAACC
CGCTCCCGGCGGCGGAGAAAACAGCTGTCAGTCTACCGATTCTGCCGCTGTTCGGCCTTGTTCAGGTAGA
TAGAATCCATTATACGAAACTGCACACTTTTCCGGTTCTTTTGTACTTTCCTGAGTCAAGAAATCACACC
GTCTCGAAGGATTCGATTACCTCACTGGTAGTAAACACCGGCACGAGGTCTTGTTCATCGAAATCAGAAT
CGTCGCTCCACACACCTGCGTCACGAGCGAGTGCGCAGGCCACGTACAGAACGTCGTCGGGGTCGGTGTC
GCCTATCGACTCTTTCGCCTCCTTGATGTACGGGGAGAATTCGCTGGCAGGTACTGTCTCGATGTACTGG
AACAAGAGGTCAATGAACTGCTGTACTCTGTCTGTATCCATCCCTGACTTTTCGACGATGAGAGCTTCGT
AGTTCCCGATTTCGTCGTGAACAACTTCGGGGGTCAGGAGTTCCGGTTCGAGCGTGACGATGAGTTCACG
AGTTTTCGAGTTAGCGATGAGTGCCGAAATGACGACGTTTGCATCGACGACCAACTTCATTCGTCAGAAT
TACTCAGACTCTTCTTCGACGCGCTTCCGTGCGCTCTCGTTGATTTTGGCGGCAATTTCGTCAACATCCG
CATCAGAGAGTTCACTGTCGGCGGTCAGTTCGTCCATCAATTCGAGTTTCTCGATTTTGCTTCGGATGGC
TTGCCGAGTGACCTCGCTCCAGTTGATTTCCGGGTGCTTCTCCATCTGCTCTTTGAGGGTGTCGTCTACG
TTAACCGTGATAGTAGGCATACAGAAAACTGCGGGGACACAGAATACTGTGTCTTTCGGTGCCGCCACTT
TCGTCTCTATTGCCGCGTCTTGCTGCCGTTGAGCCACCTGTCCATTATTTAGTGATGACGAACGAACATT
TTGTAGGCCTTGAATCCACTCCTCATCTCGCCAATCATCTCGTTTCTCGTCGCTGGAATCGTCTTCGCCG
ATGCCAAACGTCGTGGACTTGCACGGCAAAGTCGAATGAGATGGACTGTTGCTATTGGCTTCGGCAGCCT
CAGTGGCTTCCTTTGCGCGTTCACGTTCGAGAACACACTCTCTCGCGTGTATTTCACCTTGTCCGGTACG
CCAGTCGTCGTTCAGTCACCCTATGAACTGTTGACGCTTCTCTTCGGCGTTGGATTAGGAACCAGTGCGA
TGTCCGTTCTCGCATACGGGCTCGGAAGTCGTGTTGTCCTGTTCAAAAATAGGTCGTAACATCGATGCAT
TCTACCGATTCTGCCGCTGTTCGGCCTTGTTCATCTCGATGAGCAGTCTGAAAATCGCCTTCACGAGGTT
CGAATCGACCTCGAAGTGGGCCGCGTTCTTCCCGGCGCGCTCCATCACGCGCTCTTCTTGGGACTCGTCG
GTCGTCGGCAGGTCCTTCTCGGCTTTGACCTTCGCCACCGTGTCGGCGACGTAGGTTCGACGGGCGATGA
GTTCGACGATGCCGCGGTCGATATCCTCTATCTCCTCGCGGAGTTCGTCGAGGGACATGTCCTGAAACGA
TTCTGCGGCGGCGTCTACGGTGTCGTCTGTCATTGGATTCGTGCTCCGTCGGTTCGGGTGGTCGTCAGTC
GGGTCTCCCCCTCGCGGGCGTCCCACAGTTCCTTGACGCGTTCGAGGTCGGTTCGGTCGCCGACGGCGAC
GACGCTCGGGCCGGTCCCGGACAGCGAGACGCCGTCGGCGATGGGCATCGCCTCGACGGCGGGGTCGGTC
GGGAAGTCGAGCGCGGCCGAGAAGGCGAGGCCGTTGACGGTCATCGCCTCGGCGTAGCGGCCTTCGAGCG
CGAGGTCGGCCACGAGGTCGGCCATCGGGGCGACGTTCTCGCAGCGGCTCACGTCGGCGTCGGCGCTGTA
AGCGCGCTCCGGGGGCGTCCACACGAGCACGTCCCAGTCGACCTCGTCGCGGACGATGAGTTCGTCTTCG
GTGTTGTCGGTGACGACGACGCCCCCGACCATGGAGGCCGCGGCGTCGTCGAACGCGCCGGTGGCGGTGA
CGCCGACCTCGCGGGCGGCGCGGACGCCCATCCGGCAGGCGTCGAGGCGGGAGATATCGGCGTCCGGGCC
GGGGCCGACCGAGCGACCGAGCGCCGAGAGCGTCGCCAACACCGTCGCGTTGGCGGCGGCGCTCGAACTC
TTGAGGCCGGCGGCCATCGGCAGGTCGCTTTCGGTCTCGACGGTGCCGCCCTCGCCGTCACCGAACGCCT
CGACGGCGAGTTCGACGCAGCGCTCGACGAGATGCGCGTCGGCGTCCGGGGCCTCCGCGATGCTGCCGCG
GACCTCGCCGGAGTCGTCCAGTTCGACCGACGCGGTGGTCTCCGCGTCGATGGCGAACGCGGAGCCGGTC
GCCGTCGCGAGGGCGTTCAAGACGGTGCCCGCCCCGAGGGCGGTGGCTCGGCCGTGCATACTTCGGGGAG
GTCGGCACACCGTGTTATGTGTGGCGGTCCGTGCCGTTTTCGCCCGTAGGTTCGGGGACGCGGCGGCGGA
AGCGACGCCCGGCGCGAGTCGTCCCGAGACGCGACGCTTTTGCCGTCCCCGGAGCAACGGTGAGCCATGC
GCGCCCGCAACGACATCGCCCCGAGCACGCTCGGCGTCGAGCTCCACGACTACGGCGTCGAAGTGGAGTA
CCTCGACAACCGAACCACAGTCTACCGGGGCGTCCCCCAGGCGGTCACGGGCACGCTCGCCACCGCCCCC
GGCAAGGAGGTCCACGTCCTCGTCACCGACCCCACCGAGACGGAGGGCGTCATGATGTACGTCAACGACC
TCACGAGCCACGACGAGGTGCTCGAATCGAGCGGCGTCGGCCGCGTCATCCTCGGTGAGGACGAAGAAGA
GGAGCTGTTCCCCGGCGTCCTCGTCCGCCGGGTGCCCGGCCACCGCTTCGAAATCGAGGCCGACCCCGAG
GTCGCCCGCGGCCGCGTGTTCGTCTTCGTTGAGGACGACTGGGGCGAAGACTCCTACGAGTTCGTCGCCG
AGTGATGCTCCGGAAGCGCTGGGAGCCGCTGGAAACGCGGACCGTCGGCAAGGCTCCGGAGGCCTACGGC
TACTACGAACTCGGCGACGCCGACGGCGACCTCGTCGGCCGCGGCGTGGGCGTCCTCCGCGACGAACTGA
AAGAGGCGCTCGCCTACGGCGACGCAGAGCGCGTCCGCTGGGAGCGCGCGACCTCGCTGGACCACGCCGA
GCGACTCGCGGACGAACACGACCCGGCGTAGCTCTCGCGCTCGCCGCCGTCGCCGCCGACGCTCTCGCTT
CCCCGCTACTGCAAGTACGACGGGCTGTCCGTGTCGCAGTTCTCCTCGTGGGCCTCGGCGTCGGACCGCA
CGTCGAACAGCATCCCGCACTCTTCGCACCGGTACCACGTCGCACCGTCTTTCTCCGTCGTGGCGACCAT
GCGTACTGTTACCGCGCCGTCCCGGAAAACCGTTACTCCGGGCGAACCCTCAAGGGTCGAGCGACCGAAC
CGGGGGGTATGTCAGAAGATGGGGTGACGCTCGTCGTCCGCGCCGCGGAGAAACGCGACGCGGGCCGCGG
CATCGCCCGCCTCCCCGAGGCCGCCCGCCGAGAACTCGGCGTGCTCAGCGGCGAGACGGTCGTCATCGAG
GGCTCCAGAGAGACGGTCGCGAAGATGTGGCCCGCCCGCCCCGGCGCGGCGGCGGGCGAGATGCTCGTCG
ACGCCGACACGCGGGCCAACGCCGGCGTGAAAATCGGTGACAGCGTCCGCGTCAGGAAGATAGCCGTCGA
AGACGCGCGGTCCGTGACGCTCGCCGGCCCCAGCGCCTTCGAGCGGACCAGCGTGGACCGCGAGACCATC
GAGGAGGTCGTGAAGGCGGAGCTCCGGAACCGCCCGGTCCGCGAGGGCGACCGCGTCCGCGTCGAACGCC
TCGGCGGGGCCGCCCTCGTCGTCAGCGAAACCGCCCCGGAGGGTGTGGTCCGCGTCACCGACGCGACGAC
CGTCTCCGTGACGGCGGCGAGTTCGAAGGACGCGAGCGAGGCCGTCCGCGACGCCGTCAAGAGCATGACC
GGTAGCGACGACGGCGGCGACGACGGGAGCCGCGGCCGAGCGACGGGCGTCACCTACGAGGACATCGGCG
GCCTCGACGACGAACTCGACCTCGTCCGCGAGATGATAGAGCTCCCGCTGTCCGAACCCGAGGTGTTCGC
GCACCTCGGCATCGAGCCGCCGAAGGGCGTGCTCCTCCACGGCCCGCCGGGCACGGGGAAGACCCTCATC
GCCAAGGCCGTCGCCAACGAGGTCGACGCGAGTTTCACGACCATCTCCGGGCCCGAGGTGCTCTCGAAGT
ACAAAGGCGAGTCCGAGGAGAAGCTGCGAGAGGTGTTCCAGTCGGCCCGCGAGAACGCGCCGGCCATCAT
CTTCTTCGACGAAATCGACTCCATCGCGTCGAAGCGCGACGACGGCGGCGACCTCGAAAACCGTGTCGTC
GGCCAACTGCTGTCGCTCATGGACGGGCTGGACGCCCGCGGCGACGTGGTCGTCATCGGCGCGACGAACC
GCGTCGACAGCCTCGACCCGGCGCTCCGCCGCGGCGGCCGCTTCGACCGCGAAATCGAAATCGGCGTCCC
GAACGAGGCGGGCCGCCGCGAGATTCTCGACGTGCACACCCGGCGAATGCCCCTCGCGGAGGACGTGGAC
ATCGACCGACTGGCCTCCCGAACCCACGGCTTCGTCGGTGCCGACCTCGAATCGCTGGCCAAGGAGGCCG
CGATGACCGCGCTCCGGCGCGTCCGCCGGGAGGGCGGAAGCGGAAGCAGAGACGAGGGCGGAGACGAGGA
GGGACGCGTCGCCGTCGCGGACATGACCGTCACGCGCGCCGACTTCGAGTCGGCGATGGCGACGGTCGAA
CCCTCTGCGATGCGCGAGTACGTCGCCGAACAGCCGACCGAGGGATTCGAGGGCGTCGGCGGCCTCGACG
ACGTGAAGCGGACGCTCGAACGCGCGGTGACGTGGCCGCTGACCTACGCGCCGCTGTTCGAGGCGGCCTC
GACCGACCCGCCGACCGGCGTGCTCCTCCACGGCCCGCCGGGGACCGGCAAGACGATGCTCGCCCGCGCC
ATCGCGGCCGAAAGCGGCGTCAACTTCATCCACGTCGCCGGCCCGGAACTGCTCGACCGCTACGTCGGTG
AGTCCGAAAAATCCGTCCGCGAGGTGTTCGACCGCGCCCGACAGGCCGCGCCGAGTATCGTCTTCTTCGA
CGAGATAGACGCCATCGCCACCGACCGCGACAGCGCCGGCTCCGACTCGGGCGTCTCCGAGCGCGTCGTC
TCGCAACTCCTGACGGAGATGGACAACGCCGCCGACAACCCGAACCTCGTCGTCCTCGCGGCGACGAACC
GCCGGGACGCGCTCGACCCCGCGCTCCTCCGACCCGGCCGACTGGAGACCCACGTCGAGGTGCCCGCCCC
CGACATCGAGGCGCGCCGCGCCATCCTCGACGTGCACGTCCGAAACAAGCCGCTCGGCACCGACGTGGAC
CTCGGCGACGTGGCCGCCCACATGGACGGCTACACCGGGGCCGACGTGGCCGCGGTCTGCCGCGAGGCCG
CGCTCCGGGCGATTCAGGACGTGGCCGACGCCTACGAGGGCACCGAGGCGAACGAGCACGCCCACGAGGT
GCGCATCACCCGCGCGCACTTCGACGCGGCGCTGGAATCGGTCTCGCCGGCGCGGGTCTGACGGGCGGCG
ACCCCCGAGGAACGCCCGTTCCCGCTCACCTGCGAGATTATCTCGTTTCGCCGCGTACTGTGTCCCATGT
TCACTCGCAACAGAGGTGTGTCGTGAACGCGGCGTGGCGGCGGAAGGTCCGCCGGGAGTGGGACGCGCTG
ACCGGCGGCCCGCTGTCCGCGACGTGGTGGGTGACGAAGGCCGGCCTCCGGGTCGCGTTCGCCGAGGCGA
TATTCATGGTTCTCGTGTTGCTGAACAACGACGCGGACGCCCTCTCGGCCGTCGCCGACGGCGAGGCCTC
GGTGTTCTCGCTCGTCGCGGTCGTCCTCGGGACACCCGAGTACCTCGCCATCGCGGGCATCGTCTTCGCC
GTCGCGCTCTTGCTTCCGTTCCTCCCGCGGCGCAACGAAGCGACCAACCGCTGGGAGTAGGCCGTAACGC
GTCATCGAGACGGCCGGCGACGACCCCACTCCCGAAGTGCCGCCGCGACCGACCCAGCTCACGCCAGTCG
CGCCCGATAGTAACTCGAATCGGGATTCGGGACGGTCACATCGCGCACCTCGAGGCCCGCCTCGGCCGCA
ACCGCCCGGAGTCGTGCGGGCGAGACGAGAACGAAGTCGAGCATCGGTCCGTGGAGGTCGCCGTATTCGA
CGCGGAACGTCCGTCGAGCGACGCCCTCTCGCGGGTCTGACCGGTAACCGAAGAAGCGCTCGGGGTCGGT
GCGCGTCGGGTCGTAGGAGTCCACGACGACCTCGCCGGACGGCGAGGTGAGGTCGGCAAACGACGCGAGC
AGGTCGGCGAGTCGATCCAGCGAGCCCGCGAGTCCGACCTGCGTCCCGTTGGCGAGGACCGTCTCGAACC
CTCCTGCCGACGAACCCGCTCGGCTCGCCTCGACCGGCGGGTCGAACATATCGCCGACGACCGCCGTCTC
GACGCCGCGCTTGCGGGCCGCGCGAACCGCGTTCGGACTCACGTCGAAGGCGACGACCTCGCCGCGCTCC
TGTACGGCGAGGGCGTGCTGGCCCGCGCCGCATCCCACGTCGAGGACGGGCGTCCGAAGCGAGTCGACGA
ACTCCCGCTTCGCGGCGGGCCACCGCTCGGACGGGACGAGATAGTTCTCGTAGACGTGCGCGTCGCCGGC
AGTACCACGGGCGTCGTCGCCGGCGCGGTAGACGCACGGCGCGCGCAGACTGCCGCGAACCCGGTCCAAC
ATCGCCAGTCCGAGGGCGTCGTCGGCCATGACGACTCGTTCGTCGCCCTCGTGTAAATTATATTTAATGT
GTTATGAGATATCAATCAACAAGGCCAGAGGAGGCGAGAGGGAGAGGACGAGGGCGAGGAACGTCAGTCC
AGTCGGTCCAAGTCCCCGTGTAGCTCGCGGTTCATCACGTCCGCGACGAACAGTCGGATGCGCTTGTGGA
GTTCCGCTTCGGTGTCGTAGGTCTCGACGCGGAGGTCCCAGCGGGCGCGCGCCGCGCGAATCATCTCGCT
CGTGACCGTCGCTTCGTGGACGAAGACGATTCTGTCGCCGTGCGTCTCGGAGAGCCGTTCGAGTATCGAC
CCCGCCTCCTCGCCGACGCCGAAGTTGTGGCCGAGAAACGGGAGTACGAACACGGTGGCGTTGCTCGCTG
CGGCGAACGCGAGCGACTGCGTCGCGGCGTCCACCTCGTCGGTGCTGAGGTCCACGTCGACGGCGAGAAA
AGCGTTCACGCCCGGGTCGGCGCGGAGCGTTCCTTGCACCCGCCGGAGGAGCGCGAGCGCGTCGTCCACC
TCGTCCCGCGCGGCGAACAGCTTTCGAATCGGGCCCGGGAGGTCGTCGATGTCGATGGCGGCGAGTTCCT
CCTCCGAGAGGACGTAGTTGAGGTTGAACGACTTGTACGGACCCATCACGTAGACGAGAAACCGGTCGTA
GGTCGTTCGCCCGAGCGCCGCTCGTATCTCGTCGCGCGAGATGGCGTCCGTCATGGACACACGTACCGCG
CGGTAGTATATAAAATCCGTATTTTTCAGCGGAGTTCGACTCAAGAACTGTTAAACCGATACGCTCCGTC
TAGCGAACCGAGATGGCGACGAACGACCCGGTCGATTCGGACGGCCTCCCCGAGGACCCCGCCGAGTTGC
TGCCGCCGACGAGCGTCCTCACGCTGGACGAGTACCTCGACATGCAGGCCGCACTCGGCGACCGGACGCG
CTTTACCCTGCTGTACCGCCTAGTCCACTTCGGCGAGCGAAGTCCGAAAGCGCTGGCCGAGGCGCTCGAC
GTGCAGGCGAACACGCTCCACTACCACCTCAACAAACTCGTCGACGCCGGCTTGGTCGAGAAGCGAAAAC
GGGCGCAGGCCGACGACGAGGGGCTGTTTTCGTACTACCGCGCCACGTCGCTCGGCTCCGACATCCTCGA
ACACGGCGTCGAGGAGCTCATCCGGCGCGAGCGCGACTATCGGGACGCCTACGCGTCCGAGTAGCAGCGT
CGCGGGCGACCGCCGCGTCTCAGCCCGCACCCGTCTACTGCCGAAGCCGCCGCCTATTTGGCACTCGCTC
CCACAGGCTGAAGCGATGTCCAATCTCCTCCCCGAGGAAGCCGAGGAAAAGCTCGTCACCGTCTGCCGCA
CGGCCGTCGGCGACAGCCTCCGCTCGCTCACCTACTTCAACCGCTTCGACTACGTGCAGGTGTACCTCCG
CGAGGACCTCGAACAGGAGGCCGACCTGAACTCCTTTATCGGCAACGAGTGGCACGACTTCAAGATGACA
CAGGACGCCTACCGCGGGTCCGAACTCGGTGACTACGAGTACACGATTCGCGTGTTCGAAAACGGCTACC
TCGTCCGCATCACCGTCGAGGACTTCGGCGTCTTCGTCACGACCGACGGCATCTCGATGCAGGACTTCGA
GGCGCTGGCGGCCGCGACGACCGAGATTCTCGACGAGTGGGCCATCGAGGAGTAAGCGTCGAACCCGGCC
GCCCCGTCAGTCCCAGAACGACTGCGTCCGGGCGTACTCGCGCTCCCGTTCGAGGATGTCGCGGTAGAAG
TCGTCTTCGTCCTCGCGGAGTTTGTTGATGATGCGCGCGGCGTTGTGCGGGCCGACGCCGCGGGCCGCGA
GCGCGACGACCGCCCGCTCGCCGTGGGTCTGCACCAGACTCGCCGAGCGGTAGGCCCGCTTCGTCAGCCG
CTCCTGTTCGTCGTCTTTCTCCGGCGCGCGAACCGCTTTCACCGTCTCGTCGTCCCACGGATTGAGCGCG
GCGACGCGGGTCGCGCCGCACTCGGGACACGTCACTGGCTCGCGGACGCGCTTGACCTTCGTCTTGCGAG
TCCAGTCCTTGCAGTGGAGACACGCCAACAGCACGCGGTCGTTCTGAATCCGGTCGCGGACCGTCTCGAT
GACGCTCGCGTCGGCGTTCTCGGGAACGAGCAGGTCGGTTCCCGACCCGCGGCCGCCGGTGCCGATGGCG
GTCGGTTCGCGGGCGACGGCGAGTTCCACGTCGCCGTCGCGGACGCGGCGGAGCAGTTCGACCGTCTCCT
CGACGGCGAGGTCGGTGTGGAACACCTCGCGGACGGCCTCGTCGTAGACGGGAGTGTCCTCCAGCGCGGC
GAGGAGGCGGTCGCCGCCGAAGCGACCCGTCCCCTGATAGCGCTTGAGCGCGCCGAACTTCGCGGCCACC
TGCGCGAGCGTGAACTTCAGCGAGTCCGACCGCTTGAGCGCGAGTTCGAGCAGGGCCTCGACGTGGTCGG
GGTCGGTCTCGCGGAGCACCTCGGCGAACGTCGTCGGGCGGACCTTCCCCGGCACGTCGAACTCGACGCG
GTAGGGGTCGACCTCCATGCCGACCGAGGAGCCGGTTCGCTGGCCGATGAGCGCCGACAGGAGCCTGCCG
AGCGTCTCGTTCACCCGGTGGCCGTGCGGCGAGTTCAGCGTCACCTTCCGGGGCGAGCCTTCGAGGACGA
GCCTGTTCGCGGTCGGAATCGGCGCGTCCGCCTCGACCTGTCTTTCGATGGGGCCGAGCGCCGACCGGAC
CGTGGCTTCGTCGGTCGGGTAGCGCATGGTGATGTCGCGGGCGACGGCCTCGTGGTCGGCCCCGGACGCG
AACTGCGGCGCGGCCACGTCGCGGAGTTCGCCCACCTCGCCGGCGACCGGCGCGGGCACCGGAATCTCCG
AGCCGACCCACGACGGCACCTCGCCGCCGGGGTCCTCGATGGGCGAGACGTTCACCCGCGCCTCCTCGTC
GTCCACGTCGTTGACGCGCCACATCTCGCCGCGCTGGATGAACGTCGCGCCCGGCGCGGCGAAGTTGAGG
ACGAACTTCTCGTCGAGCGTCCCGATTTGCCGGCGCGAGGAGATGTCGTGAACGTCGTAGGTCTCCTCGT
CGGGAATCATCGAGAGGTTGGCGTAGAAGTACTGCCACGTGCCGCCGGACTTCTCGAGGAGGTCCTTGTC
CTCGTCGAGCCAGAGGAGGCGGTTCCCGGAGAGTTCGCGGACGACGGCGCGGAAGTCGTCCTCGTCGAGG
TCGCGGAAGGGGTACGCCCGCGTGATAATCTCGTAGGCGCGGCGGGCCGACACGTCGCCGTAGTCCATGA
CGACGCCGACGATTTGGTTGGCGACGGTGTCGAGGCTGCCGTGGTGGACGCGGGCGGGTTCGACCTCGCC
GGAGACGGCCCGCCGGGCGATGGCGAGCGCTTCGAGCGTGTCGTCGGGGTGGTCGGTGACGACGGTCCCG
CGGGAGACGACGCCCAAGCGGTGGCCCGCGCGACCGACTCGCTGGAGGAGCCGCGACACCTCGCGCGGAC
TGTTGTACTGGACGACGTGGTCGACCCGGCCCACGTCGATACCGAGTTCCATCGACGACGTGCAGATGAG
CGCGTCCAACTCGCCGGCCTTGAAGCGGTCTTCCACGTCGATGCGCACGTCCTTCGACAGCGAGCCGTGG
TGGACCTCGATGGGGTCGCCGAGCGACTTGAACCGCGAGCCGAGCGCCTCCGCGGTCTGTCTGGTGTTGA
CGAAGACGAGCACCGACTCGTGGTCGCGGACGATATCTCGAATCGTCCGGACGTGACTCGCTATCTCGGG
GTCGGTGGCGAGTTTCCCCGCCAGCGCCTCGTCCTCGTTCGTCACCTCGGGACGGACCACCTCGAACTCG
ACGCGGTTGTCCACGTCGACCTCGATGACCTCGAACGGGCGGTCGCCGGTCAGGAACTTCCCGACCTCGT
CGGGCGACCCGACCGTCGCCGAGAGGCCGATTCGCTGGAACGCCCCGGCCAACTCGCGGAGGCGCTCCAA
ACCGATTGTCAACTGCGCGCCGCGCTTGGCCGACGCGAGTTCGTGGACCTCGTCGACGACGACGTGGTGG
ACGTCGGAGAGGGCCTTCCTGAGCTTCTTCCCCGTGAGCATCGCCTGCAACGTCTCGGGCGTCGTCACCA
GCACGTCCGGCGGGTCGTTCGCCTGCTTCTGGCGCTGGTACTGCGTGGTGTCGCCGTGGCGAACGTCGAT
GTCGATGTCGAGCCGTTCGCCCCACCAGTCGAGTCGCTCGCGCATGTCGCGGTTCAGCGCCCGAAGCGGG
GTGATGTAGAGCGCCGAAACCCCGAATCGGTCCTCGGCGTCGGCGATGGCCGAAAACACCGGCAGCATCG
CCGTCTCGGTCTTGCCGGTGCCCGTGGGCGCGATGATGAGGCCGTTGTTTCCGTCCGCAAGCGGGGGAAT
CGCCCGGCGCTGCGGCTCGGTGGGCGTCGTGAAGCCGCGCTCCGAGAGCGCGTTCCGAACGGGCGACGAG
AGCGTCGCGAAGGCGTCCATTCCGGCGGCGGCCTCGCCGTCTGGCATCGCCCGAGGTTACGGTTCGAGGC
GATTAAGCGCACCGCTCGGGGCGGTCCCCACCGGGAGATTCATGTCGTCCGTGAATCAATTTCGGGCGTG
TCCCCGAAACGAGCCTACTGGTTCGCGTTCGTCGTCTTCGGACTCTCGGCCGCCGTCGGCGTCGCGCTCG
ACCTCGCAACGGGAGCCGCCGATATCGGCACCGCGGCGGCGGCCGCCGGCGCGGTCACCGTCATCTATGG
GGCGGTCGTCGCCCTCCGCGACCCCGACCGCGCCCGATTTCCGTCCGATTGGGGGCCGCTCGTCTACCTC
GTCGTCGCCGCCGCCGGTCTCTACACGGTCGGCATCGCCTTCCAACTGTACGCGGTGGTGACGTGACGCC
CGAACGGTCCTTTTGGCTGTCGCAGGCGGGCTTTACCGCTGGAAACCTCTTCATCGTCCTCGGCAACCAA
CGGGGCGACCTCGCGGCATGGCAACTCGTTTTCGCCGCGGTGCTCGTGCTCTCGACGCTCTGGTTCGTCG
GCTACGCCGTTCGAGAGCGGGAGAAGGGTGTGCCGGAGTTCTTCCGCGAGTGGACCGGCTGGCAGCGACT
CGCCTGCGTGGCGAGCGTCACCGTGTTCGTGCTCGGTACGCTCACGTTCGTCTTCGCGTAGGCGGGTCGG
AAAAACGGGAAGCCGCGGTTAGCGACCGCGACGACCCGAGTCAGACGTTCCGGTAGTCGCCCAACCGCGT
GCCGTCGAGCAGGTAGGCCTCGCCGTCCGCGAGGCCGTCGGGTAGGAACGGCGAGAGAAAGCCCTGCCCG
GGGACGTTGACCCACGTCCCGCCCGAGGTGTCGTTGAACGCCGGGAACACCACGAGTTCGGCGTCGGCTC
GCGCGACTTCGGCGGGGGCGACCTCGTGGTGTTCCGCGAACACTTCGGGAGCGAGAGCGCCGCGGAGCCA
GACGCGCTCTTTCCGCGCGCCGCCGACCTCGTCTTCCAGCCTGACTGCCGGGTGTTCGTGGGCCGAGCAG
ACCACGTCGGCGGCGAGCACTTCCCGCGAGGGCCACGTGTGGCCGTGGCAGAATCCCACGTCGCCGAGGC
GGACGCCCGCGGGGTCGGTCACCTCCACGTCGTCGTCGTCACCGAAGAAGTCCGCGAGGCCGCCGTCGTG
GTTGCCGGGGACGACCGTCAGTTCGGCGCGGTCGGCCACGGCGGCCGCGAGGTCGCGGAGTTCCTCGGCC
TCGTCGCCGTCCGGGTCGCCGATGCGGTGGCCGAGGTCGCCGAGGACGACCAGTCGGTCGGCGTCGGTCC
GGTCGAGAAGCGACAGCAGGCGCTCGCGGCGGACCGCGGCCTTCGACGGGAGTTCCACCCCGCGTTCGTA
CCGCAGGCCGGCCTCGATACCGGCGTGGTAGTCAGCGACGACGAGCGACCGTTCGGGGAATCCGCGCCTG
CTCGTCCGCGCTACCGCGGCGGGATGGCCGGGAATCGGTTCGACGAGCGGTTCCGGCACGGCCTCAGATG
GCCTTCAGCACGCCGTCCTGCGGCTCGTAACACCGGCCGCCGAGGAGCGCCTCCTGGATGGCGTCTTCGA
CCGCGCCGGGGTCCGCGCCGTGCTCGTCGACGACGGCCGCGACGACCTCGTCGCGGGTCGCGCCGTCGCC
GTCGTCGAGGTCGTCCATGGCGTCCACGACGACCGATTCGAGGTCGATGTCCTCGGCGGACTCGTCGGCG
TCGGCGTCAGCGTCGGCCTCGGTCTCGGTTTCGTTCCCGTCCGACGCCGCGTCGGGCGTCGGCTCGGGTT
CGGGTTCTGGTTCGGAGTCGACCGCTGGTTCGGGTTCCGCGGCGGCGTCGGTCGCGGGTTCCGGGTCCGG
CTCGGCGGCCGCGGCGGATTCGTCTTCGAGTTGCTCTGTGAGGTCGTCCGCGTCGGGCACGTCGATGTCC
GCCTCGCCGGCGGGGTCGACGTCCGCGCCGGAGGTGAACTCCGTGCCGAACTCGGATTCGATTTCGGCCC
GCTCGTCCTCGTCGAGTTCGTACATCCCGTCGGGGTCGACCGAGTCGTCGGCGTCGGCGGACGCTGAGTC
GGTCGAACCGGTCGAATCGCCAGCCTCGGGGTCGGGGTCGTCGAAGCCGTCGTCGAAGTCGCCGAGGGTT
CCGCTTCCCGAGTCGTCGAGCGAACCGGCGTCGGTCGCGCCCGCGTCGGGGGCGTCGTCTTCGAAGTCAC
CGAGCGCGCCGTCGTCGGTCCCGGCGTCGAAGTCGGGCTCAGACTCGGTGTCGAGCGAGTCGGTCACCGG
TTCGGGTTCGGACGTGAGGTCGGGTTCCGCGGCGGGTTCGGATTCGGGTTCTGCCGCGGGTTCCGGCTCC
GGTTCGGCATCGACCGTCGCGGACGGCTCAGACGCCGGTTCCGGCTCGGACGCCTCCGGATGGCCCTCGG
TCGAAGTCGTCGTCTCGGCGGCGACCGGCTCGGGGTCGGATGCAGACTCCGGCTCGGAATCGGGTTCTGC
GATAGGCTCGGATTCGGACTCCGGCTCGACGGCCTCGGATTCGGCACCGTCGTCGAATTCCGGCTCCGAA
TCGAGCGTTGCGGCCGGTTCGGAACCGGATTCGTCCTCGAACTCGCCCGCGTCGGCTTCTACCTCGCCCG
CGTCCGCCTCGTCGACCTCGATATCGACGCTGTCGGCCGGTTCGAGGTCGAGTTCGGGGAGCGGGCCGAG
CACCGCGTCGCCGCCGTCGCCGGGTGCGACATCGAGTGGGTCCACTTGGTCGCGGTCGCCCGCGACGAGT
TCGAGCGCCTGCACGGCGACTTCCCGCAGGGCGTCGAGGTAGGTTCGGGTCGTCCCGTAGTGGTCGATAG
CGCGGGGGACGCCCGCCGCGAGCGTCGAATCGACGCCGCGGGCTTCGAGCGCGCGGGTCAGGTCGTCGCC
GCGGTACGGCATCGATAGCGCCTCGTCGAACACGGCGATGCGGCGGAGCGTCGCCTCGGCGGCCGAGACG
ATCCACCGGTCGCGCACGTCGGCGTCGACGGTGTTGACGCTCTCCGGGCGGACCGAGGAGTAGACCACGT
CGGCGTCGTCAGGTTCGTACGTCCGGGCCTTGCCCGCGAGCGAGACGAACGCCGGGGGCGTCGCCGCGTC
GAGGTAGGCCATCGGCTCCGGTTGGTACTGCCCGGCGTAGGTGACGAACGCGCCCGTCGGGTCCGCGATG
CGCCCGCGGAGCACCTCGTCGTTGACGTGTTCGACCTCGGTGAGCACGCCCGCGACGAACGTCCGGTTGA
GCCGCGCGCCGGTGGGCGTGACCACGTAGTTGGGCGCGCGCTCCTCGTCGCTCTCGGAGTACGACAGCGA
TGCGTCGTCGAACTCGGCGGCGAAGACGCGGTAGGCGATTTCCCGCGTACCGACGACCGGCGAGGCGCTC
ATGCGCGCACCTCCGTGAGGAGGGCGGCCGCGCGTTCGGCCGGGTCGTCGTCGGTCTCCTCGAACTCGTC
GGCTTCGAGGTTCGCGCCGTACTCGTCCACCGAGAGGTTCCCGCGGACGCGGTACTCGCGGCCGACGAGC
GTGTCGGCGATGTCGTCGGCGACGACTTCCTTGTCCATCGCCTCGCGGGCGGCCTCCATCGCGTCGGCCA
TCGTCCCGCCGTAGATTTCCTCGGTGAGGTCGCGGTCGAGGATGGCGGTCACCGTGCCGGTGCCGTCGTC
GAGAATCGCCTTCACGCGCATGTCGTCCTCGCCGTCGACCTCGCCGTGCTGGCGGCACTGGCCGTTCTGG
ACGACGCGGCTACACTTGGGACAGCGCTCGATGAGCCCGGAGCCGTCGCGCACTTCGAGGACGTTCCCGA
GCAGTTCCACGTCGAACATCCCGCCGGCGTCGACGGCCTCACCGATTTTCAGACGCGGCGCGGAGTCCGT
CACGGAAACGGGGTCGTCGAGCACGTCGAGCGTCGTGAACTCCGAGAGGTTCACCTGCGGCACGCCGCGG
AACTCGCGGACGTACACGTCCGAGAGACGCAGGCTCGCGCCCTCCTCCACGTCTGGGCGGGGAGCCCAGT
CGGTGAAGGGAAGCCGGCCGGTTTCGTCGGCGACGACGCCCGAGAGGATTGTCGTCTCGCCGTTGCGGCC
GTCGATGGTTCGCGAGTCGACTTCGAGGACGCGGACCTCGACGGTTCGGCCGCGGTCGCCGGCTTGCAGG
TCGATGAGGTCGGCCTCGCCGCCGATGCGGTCGTCGTAGGGCGTCTCGACCGTCTCGGACTCCACGCCGA
CCGTCGAGGACGCGCCGATGTTCAGTTCGGGCTTGCCGTCCCACTCGCGGACGCCGGCGTTACCGATGAC
GACGGAGTCGCCCGGTTCGAAGCCGAAGTCCTGCCACGCGGTGTAGGAGATGACGCCGGACTCGTCTGCG
AGTTCTCCCTCGCGGATGGTCTGTTCGTCGCCCTGATAGACGATAGAGCGGGTGCCCACGGTGAGCACGC
GGACCGTCACGGAGACGTTGCCGCCGTCGGGGTCGATGTCGGCGATTTGCTTCGTCGCGGGCGCGCCGTC
GCTCCCGCCGGAGCTGCCGCCGCCGTGTTTCCGTCGGACGCTCTGTTTCGCCTCGTCGAGCGGGACGCTG
TACTGCAGCAGGTTCTGCAGGTCGGATTTGACCTCCTCTTTGTCGACACCGAGGGCGGAGGCGAGCTCCT
CGGCATGCTGGTCGAGTTCCATCGAGTCGGGATTCGCCCCCGTCGGATAAAAAGTGTTGCCGGGCGACCG
GCCGCGGGCGAATCACTAAGTGCTCGCGTGCCAGTTGGACTCGTATGTCGAACGACGAGGGGCCGGACGC
CGGCGACGCCGACGAGGAGGTCTCGTTTTCCGTGACCATCGAGGACGGCTGGACGACCATCGTGATGGAA
GGTGACAAGGACTCCGCGGTCGTCGTCCAGTCGGCGTCCGGCGAGCGAATCTACCTCCCGCCGGAGGGGT
TCGACGCCGAGGCCGCAAGCGACAGCGCCTACCAGTCGTCGGACAGCCCCTACCAGTCGGCGTACGACTC
GCCGTACCAGTCGGTCCAGACCGACGACTCGCCGTACCAGTCCGCCCGCGGGACGATGCCGCGAGAGGGG
ATGGTGCCCACCCGCGGCGGCTACCGGATTCGCCACCCCGAGCCGGTGACCGACGTGCGCCTCCTCCGCT
GAACGCGGGGCGACCGGCCGGACGAATTGCCAAGTGCCGACTCCTCGACTCCGATTTTGCGTCAGTTCGC
GTCCGATTCGGCGGCGTCCGCGTCGGTGGCGTCGACTTCGTTGTCCGCCCCGGCCGACGAGTCAACGTTC
CCGTCGAGGATGCTGTGGTAATACTCCACCGTCTCGTCGACGACGCGGTCCCACGTGTACGGCTCGTACT
CCGGTTTCCCCTCCAGCGAGAGGCCGTACTCGATGCCGTCGGCGATGGAGCGCGAATCGGGTTCGACCTC
GATAACGCAGTCCTCCGGGAGGACCTCGGCTGCGCCGCTTTCCGTGGCGACGACGCGGGTGCCCGTCGAG
AGCGCCTCGACGATGGTGATGCCGAACGGTTCGGACAGCGACGGCGAGACGAACAGGTCCGCGGAGGCGT
AGTAGTCACCGAGCGCCTCCTCGGGGACGTAGCCGGCCCACTCGATGCGGTCTTCGACGCCGAGCAGCTC
TGCGAACCGCTTGAGCTGGGCGGTGAGGTGGCCCGACCCGCCCATGACGAGCGTCACGTCGTCGCGGGCG
AGTTTCTCCATCGCGTAGACGAGGTGCGAGATGCCCTTCTGGTCGGTGTGGCGGCCGACGAAAAACAGCA
TCTTCCCGTCGATGCCGAGTTCCGCCTTGAGGTCGCGACCCGTCGTCTCGCACTCGGAAAAGCCGTTGTA
GATGACGTGGCAGTCGCCGCCGTACTCCCGTTTGACCTTGTCGGCGAGGAGTTCGCTCACCGCGAGCAGG
TGGTCACACCGCTCGGCGATGCGGCGCTCGGTTTCGACTTCCCGCTGCGGCGGGTCGATGTTGCGGTCCG
ACGAAAGCGAGTGGAACGTGGTCACCCACTCCACGTCCTCGTTGTTCGACTTCGCGCGCGACCCCGGTCC
GTAGCCGAACCAGTCGTGCGTGTGGACGATGTCGGCGTCGGCGGCGCGCTCCGCGAACGTCGACCCCAGC
CGTCCGATGCGGGTGATGATGTCGCCCTCGCCCGTCGGGACCCCGACGATGCCTTCGCGGTCCGGCGCGT
ACTCGGCCGGGAGCACGAGTTCGATGTCCACGTCCTCCCGGTCTTCGAGTCGCTCGAACATCTCGCCGAC
GTGCGTGTCGAGCCCGCCGCTGACGTTCGGCGGAAACCCCCACCCCAGCATCAGGACCTTGGCAGTCATA
GATGACACAATGTACCACAGAGGCCTATTTAATTCCTGTCCGGCAACACCGTGAGAGCGCCTCACCGAAA
GGCGTTTTCGCCGCGGCGACGACCCGCGAGTATGCACGTCCACGTCAACGCCGCCGCGAGCCTCGACGGC
AAGCTCTCGTCTCGACGCCGCGAACAGGTGACGATAAGCGGCGACGACGACTTCGCCCGCGTGGACGAGA
TTCGCGCGGCCGCCGACGCCGTCGCCGTCGGCGTCGGAACCGTCCTCGCAGACGACCCGCATCTCACGCT
CGACGACCTCGGCCTCGTCGCCGCCCGCGAGGACCGCGGCGACTCGCCGCATCCCGCCCGCGTCGTTGCT
GACTCGCGCGCCCGAACTCCGACCGACGCCCGGATTCTGGACGACGCGGCGACGACCTACCTCCTCGTCT
CCGAGGCCGCGCCCGGAGGCCGGCGCGAGGCGCTCGAAGCCGCCGGGACGGAACTCGTCGTTGCGGGCGC
GGAGCGGGTGTCGCTCCCCGACGCCTTCGACGCGCTCGAAGCGCGCGGCGTCGACCGGCTCATGGTCGAG
GGCGGCGGCGAACTCATCTTCTCGCTGTTCGAGGCCGGCCTCGTCGACGAACTCACGCTCTACGTCGGCT
CGCTGGTCATCGGCGGCCGCGACGCGCCGACGCTCGCCGACGGCGATGGGTTCGTTTCCGACTTCCCCCG
GCTGTCGCTCCGCGACGTGGAGCGGGTCGACGACGGGGTGCTTCTGACCTACGACTGCTGAGTCTGCGCC
TGCGCCTCCGCCTCGTTCCGTGAATCCGACCGTTTTCGCCGCGAATGCGGCGTTTCGCGGTCGTGCGTCG
CCGCGCAAACAGGCGCAATGGGTAAGAGTGTCGCGCCGATACGTGGAGATATGAGCACTCCGAAGACAAC
CGACGCGCCTATCCATATCGAGAGTTCGGACCAACTCGACGAACTCGTCGCCGACAGCGCGGTCGTTCTC
GTGGACTACCACGCCGACTGGTGCGGCCCGTGTAAGATGCTCGAACCCACCGTGAAGGAAATCGCCGAGG
AGACCGACGCCGTCGTCGCCAAGGTCGACATCGACGAACTCCAAGAGCTGGCCCGCGAGCAGGGGATTCG
AAGCGTCCCGACCCTCCAGTTCTACGCCGGCGGCGAGCAGGTCAAAGAGGTCATCGGCGTCCAGAGCAAA
GAGGACCTCGTCGACATCATCGAAGCCGCCGCGTAAGCGGGCGTCAGCTCCGTTCGGCCCGATTCTCCGT
TTATCTCTCACGGCGAGCGACGGCGCGGCGCGCGCTCGGAGCGTCGTCACTCGTGGGGTCGGTTCGGTCG
AAAAGCGATGGTAGAAGGCCGCTCAGAAGGGCGCGTCGGACACGTCGGGTTCGAACCCCGCGCCCGGCTC
GTCGTCGTAGAAGCCGCCGGTCGAGGCGTGGACCGCGTCTATCTCCTCGAACTCGGCGACCATGCGCGAC
TTCAGCGCCTGAATCGTCATCGGGGAGATACCGCAGCCGGAACACGCGCCGGTGAGGGAAATCCACACCT
CGCCGGTCTCCTCGTCGATGGCCTCGATACCCGCGTCGCCGCCGTGCATCTCGATTTGGGGGAAGTTCCG
CCGCATGAACAGGTCGAGCCGTTCTTCGAGGGACTTCTCCGACGCCTGCGAACTCATACGAAGACATGGG
GCGCGGGCGAGCATAACGATTGCTCCGAACGGGGCCGCAGCGAATTTTGCGTGACGCCGCCGAGGGCTTT
TTACCACGGAGAGAGAATCGGAAGCTATGATTTCACTCGACGAGGCAGTCACGGCCCGCCTGGAATCTCA
CGGCGCGCGGTTCGAGGTGCTCATCGACCCGGACGCGGCGCTCTCGATAAAGCGCGGCGAGTTCGACGGC
GACCTCGAAGAGGTCATCGCCGCCGAAGACGTGTTCGAGGACGCCTCCCGCGGCGACCGCCCCGCCGAGA
ACGACCTCGAGAAGGTGTTCGGGACGACCGACCCGCTGGAAATCATCCCCGAGGTCGTCAAACAGGGAGA
GATTCAAATCACGGCCGAACAGCGCCGCGAGATGCAAGAACAGAAGCGCAAGTCGCTCATCAACCGCATC
GCCCGCAACGCGGTCAACCCCCAGATGAACGACTCGCCGCACCCGCCGGAGCGAATCGAGCGCGCGCTCG
AAGAGGCCGGCTTCAAAATCGACCCGATGGAGCCCGTCGAGTCGCAGGTCGACGACGCGCTCGACGCGCT
CCGCCCCGTGTTGCCCATCAAGTTCGCCGAGGTCACCGTCGCCGTCCAACTCCCGGCCGAGTACGCCGGC
AGCGGACAGGCGCAGATTCGGAGCTACGGCGACCTCGAACGCGAGGAGTGGCAGAACGACGGCTCGTGGG
TCGGCGTCATCACGTTCCCCGCGGGGATGCAAAACGACTTCTACGACAAGGTGAACAACATCACGAGCGG
CACGGCCGAGACGCGCATCGTCAAGGACGAAGACGAACTCTGAGACGGGACAGCGCGTCTTCGAGACGCG
TCGATTATCCTTTCTTGAAGCCGACGAGGAAGCCGCCGGAGAAGCCGGCGGAGACGGACAGCGTCGAGAG
AATCGTCGAAATCCAGTCCGGCGGCGCGCCGGTCGCGGCGTCCTGCGTGGCGCTCACGAGGCCGCCGGTG
AGGCGCTCCCAGTCGACGGTGATGATGCCCCGCGATTCGAGGAATTTGAACACGGCGAGTTCGAGACCGA
CGATGACGGCGATGAGCTTGGCGATTTTCTTCGCCGCGAAGCCGATGATGCCGCCGATGACGGCCCCGCT
CCCGAACTCGATGCCGAGCTGCTGCGGGTCGATGCTCAGTTGTAAGGGGTCCATACGGCGAACATCCCGC
CCGTCGGCATAAGTGATTTGTGAGGAGACTGTCGCCATCATCGAACTGTCAGGTCGCGCCCGGGCAACCT
ACAAGAGTCCCGGCGACCAAACGCGGCCATGGAACGGGAGGTGACGGGACGCCATCTCGACGCGTGACCC
CGGCCGAGCGGGGCTTAAGTGCCTCCGGCGGCTAGTACCGACTGACACAGTGCAGGCAACGTACCCCACA
ATCGAGGTGCGGCGATGAGCCGCGTCGTCGTCGCGAAGCGCGTCGACCGCGGAGACGCCGACCTGACGGA
GATTTCTGACCTCGCCCGCGCGGCGGGCTACGAGGTGGTCGGTGAACTCACGCAGACCCGCGAAGAGGAC
GCCGCGTTCCACTTCGGCGAGGGGAAAGTCGGCGAGTTAGCGTCGCTCGTCGCGCGCGAGGACGCCGCCG
CCGTCGTCTTCGACAACCGGCTTGGCCCCTACCAGACGTACAACATCGCCCAGAAGCTCCCGGACGACGC
GGAGGTCATCGACCGCTTCACGCTCATCCTCGACATCTTCGGCCAGCGGGCGAACACCCGCAAGGCGCAG
TTGCAGGTCGAACTCGCCGAGCTACGCTACGAACTGCCCCGCGCCGAGGCGAAGGCGTCGCTGGCGAAGC
GCGACGAGCGCCCCGGCTTCATGGGCCTCGGTGAGTACGACGAGAGCCGCGAGCAGGACATCAAGGCCCA
GATTTCGCGCATCAAGAACGAACTGGACGCCATCGCGGACAAAGAGGAGACCCGGCGCGAACAGCGCCGC
GAATCCGGCTTCGACCTCGTCGCCCTCGCGGGCTACACGAACGCCGGGAAGTCGACGCTGATGCAACGGC
TCGCCGCCGACCTCGAAGTCGGCCAGAACGACGACCTCCACCCGGACCTCGACCCGACCGCGGAGTCCCA
AGACAAGCTGTTTACGACGCTCGGGACGACCACGCGCCGCGCCGAGACGGGCAAGCGAGACGTGCTTCTC
ACCGACACGGTCGGGTTCGTCTCGGACCTCCCCCACTGGCTGGTGGAGTCGTTCAAGTCCACGCTCGATT
CGGTCTACCGGGCCGACCTCGTGTTGCTCGTCGTGGACGCCTCCGAGCCCGTCGAGGAGATGCGCGAAAA
GCTCGTCACGAGCCACGACACGCTCTACGAGCGCAACGAAGCGCCCATCGTGACCGTGTTCAACAAGGTG
GACAAGGTCGACGCGGCGGAACTCGACGAAAAGCGCGCGGCGCTGTCGGCGCTCGCGCCCAACCCCGTCG
CCGTCTCGGGGCTGACCGGCGAGAACGTCGAGGAACTGGCCGCCCGCGTCGAGGACGAACTGCCCGCGTG
GGAGCGCGAGCGCCTCCTATTGCCGATGGCCGACGACACGATGAGCCTCGTCTCGTGGCTCTACGACCAC
GCCCACGTCGAGACCGAGGAGTACGAGGGCGAACAGGTCCACGTCGAGTTCGAGGCGCGCCCGGCAATCG
TCGAGAAGGCGCGGGCGAAGGCGTCCGACCTCTCCGTGCCGGCCGACTCGGCCTGAGTCGCGTCCCCAAC
GCTGGCCCCACCGCCCCGCCGATTCGGCTCGGCTCAGTCGAGCGTCGTTTTCTCCTTCGTGACGACCTCC
ACGTCCGAGATTCGCGTCCCCGGATACTGGCCGTCGTCGTCTTTCTCCGCGGCCTTCACCATGTCCCAGA
CGACGTTGAGTCCGGTCGTCACGCCCTCTAACGCCTCCATCTCACAGCCCGTCTTCCCGGTCGTGCCGAC
CGTGACCGAGAGCGTGACCGACTCGTCTCCCACCTCGAACTCGGTGTCGACGTTCGTGATGGGTATCTGG
TGGCACATCGGAATCGTCTCCCACGTGTGTTTGACGGCCTGAATCGCGCCGATTCGGGCGGTCGCCAACA
CGTCGCCCTTTCCGATTTCGTCGTCGCGGATGGCCCGAACCGTCGCGGCGCTGAGGTGGATGGTTCCGCG
GGCGACCGCCCGGCGGCGGCTGTCCGGTTTCGCGCCCACGTCGACCATCTGGACGTTGCCCTCCTCGTCG
ACGTGCGTCAGGTCGCGGTCGTCGCCGTCGGCCGACTCGTTCGACTCCGCACCGGCGCGCTCGTCGCTCA
TTCGTCGTCACCCCGCAGGGCCGCGGGCAGTCGTTCGAGCAGGTCGGTGGCGACGAGGCCGCCGCCGAAC
TCGTCGGCGGCGAGGTCGCCCGCGCGGCCGTTCGCGTAGGCTGCGACCGCGGCCGCGTCGAGCGGGGGCA
GGACGGCCGCGAGCGCGCCGGTCGCCCCCGCCAGCACGTCGCCGGTGCCGCCGACGGTCATGCCGGGGTT
CCCGGTCCGGTTGACGCGGACCGCGTCGCCGTCTGAAACCACGTCGTACGCGCCCTTCACGAGGAGCGTG
TGGCCGAGGTCGGCGGCGAACTCGCGGACGAGGTCGCTCCGCGTCTCCCAGTCGGCGTCGGTCTCGCCAC
CCATCTTCCGCAACTCTCCCTGATGGGGCGTACAGATGAGCGTCGCCTCGGTGTCGACCTCGGGGACGAC
CTGAAGCGCGTCGGCGTCGACGACGGCGGTCCCCTCGTAGGCGGCGAGGAACTCCCGGACCGCGGCGAGC
GACTCGTCGGCGTCGCCGAGGCCGGGGCCGAAGACGACGGCGTCGCGGTCGGCGGCGAAATCGAGCAGGT
CGGGGACGTGTTCGGGCGCGAGTCGGTCGCCCGAGAAGCCGCGGACGATGAGGTTCTCCGAGTAACCCTG
CACCTCGCGGGCGACGGTCTCGGGGCAGGCGACGCGGGCGAGGTCCGCGCCGGCTCTGAGGGCCGACTGC
GCGGCGAGCGCGGGCGCGCCGGTGTACGGACCGCCGCCGACGACGAGCACGTCGCCGTGGTCGCCCTTGT
GGCTCTGGGCGTCGCGGTCGAGCGCGAGGAGGTCGCCGGGACCGGTGAACAACTCGGCGGCCTCGGGGAT
GCCGATGTCGGCGACGACGACCTCGCAGTCGAGGTCACCGAGACCGGGCTTGTCGTCGTGGAAGGTGACG
ACCCGGTCGGCGTCGACCGCGAGGCCCGCCGCGTCGCCCGTGTCGGCGTCGACGCCGGAGGGCACGTCCA
CCGCGAGGACGGTCGCGGACGACTCGTTGATGGCGCGCGCGGCCGTCGCCTCGGGTTCGCGGAGCGCGCC
GGTGACGCCGGTGCCGAGCATCGCATCCACGACGAGGTCGGGGTCACCGAGGTCGACGGCGGCCGAGTCG
GTGACGGTCCGGCGGTCGGCCTCGCCCGCGACGAGGGCGTCCCAGTTCTCGCGGGCGATGTCGGTCGAAA
TCGTCTCGGGGCGGCCGAGCAGGTGGACGGTCACGTCGTACGCCTTCAGGAACCGCGCGGCGACGAGCGC
GTCGCCGCCGTTGTTGCCGCGGCCGGCGACGACTGCGACCGACGCGCCGGGGTCCGCGAGGTCGCGGCAC
GCCCGCGCGACGGCGTTCCCGCTCGACTCCATGAGCTGTTTCCGCGGCACGCCGAGCGCCTCGGCGTTCA
GGTCGACCGCGGCCATGCGTCGACTCGTAATCATACGCCCCCGTTCGCCCGGCGGCGCGTTAACACATGT
GGTCGCGGGTCGGATTCGCAACGTTTGACTCGGGGGCGACTGAGTTCGAGGTAGTGACTCGCCGCCTCTT
CGGAACTCTCTGCGGACTCGTCTTCCTCGTCAACTTCGGCCGCGTCGCGTTCCCGCCGCTCGTCGAGACG
CTCCAGACCCAGTTTTCTGTCGGCCCGGCGACCATCGGCGTCGTGACGAGCCTCGTCTGGCTCGGGACCG
CCATCCCGCGCATTCCCGTCGGCTACCTCCTCACGCGCGTCTCGCGGTCGAAGGTCGTCCTCGGGTCGGG
CACGCTCCTCGTCGTCGCCGCGGCGTTCACCGCGAGCGCGACGTCGGTGCTGACGCTCCAAATCGGCGCG
TTCGGCCTCGGCCTCGCCTCGGGCGCGTACTTCGTCTCCGCGACCCCGCTCGTCGGCGAACTGTACCCCG
AGCGCGTCGGCCGCATGGTCGGCATCCACGGCGCGGCCAGTCAGGTCGCCGCCGTCGTCGCCGCGCCCGT
CGTCGTCTTCATCCTCGCGTCGTACTCGTGGCGCGAGACGTTCTGGGTGCTGGCGGCCGCCGGCGCGCTC
GTGACGCTCCTGCTCTACGCCGTCTCCCGCGACGGGAGCGCGGGGGCCGGCACGGGCGCGGACCGCGACT
TCTCCGCCGCACTCGGCCACTGGAAGCTCATCCTCACGGGCATCCTCCTCATCGCGCCCGCGGGGTTCGT
CTGGCAGGGCCTGTTCAACTTCCTCGTGTCGTACATGACGCAGGCGAAGGCGTTCGACGCCGCCACCGCG
AGCACGATGCTCACCATCGTCTTCGCGGCGGGCGTCCCCGCGTTCTCGCTGTCGGGCCGCCTCGCGGACA
ACCTCCCGCACGTCCCCTACATCTTCGGCCTGCTCGTCGCTTTCATCGGCGCGCTCGTCGCCCTGACGTA
CGCGCAGGGCTTCGTCGCCGTCGCGGCCGTCGTCGCGGTGCTCGGCTACGTCATCCACAGCCTGTTTCCC
GCGCTGGACACGTTCATGCTCTCGTCGCTGCCGAGCGACGCTCGCGGGAGCGCCTACGCCGTCTTCAGCG
GCGCGGCGCTCCTCTTGGAGGCCAACGGGAGCGGCGCGGTCGGCTTCCTGACCGAGGCGAACTACGCCTT
CGAGGCGGTGTTTCGGACGCTGGCCGGGGGGCTCGCGGTGTTCGTCGCCGCGCTCGCCGTCCTCTACGCG
GTGAACCGGCTCCCCGGTGTCGACCGGTCAGACCTATCAGGTAACTGATAGACGAAACGATTTACTTTCC
CCTCCCGTGATGTCAGTTGTATGTCAGGGTCGCGGCCGACTGACGGGAGCGTCGATACGACCGGTGAGTC
AGACCCCCGGGTTCACTGGCTCAACGACGACGAGACGGCGCAACTCCTCGGGAGCCTCTCCTGTGACACC
GCCCGCGACCTGCTGTCGTGTCTGCAAGAGTCGCCCGCGACGGCGACCGAACTCGCGACGCGGGTCGACA
CCTCCGTCCAGAACACTCGCCACCATCTCGGAAACCTCATCGGCGCAGACCTCGTCCGCGTCGCCGACAC
CCGCTACTCAGAGAAGGGTCGCGAGATGAAAGTGTACGCCGCCGCCGCGCCGTTCGTCGTCTGTATCGGC
GGCGACGGGGACGACCGCGAGGCCTTCGCTGAGGTCGTCTCCGCGTTCCTCGAATAGCTCGGTTCGCCTC
GCGCCCCGTGCGCCGGGGGGCTCGCTCTCGCGCGAACGTTCAAGTACGGGTCCGCGACCAGTCACCGACA
CCCCTATGGCCGTCGCAACTGGACCACAGAGCGTGACCTGGCAGGAGGTGTTCGGCCACCCGGAGGCGTA
CCCGGAGCAGGCCGACGGAATCGAAACCGCGATACAGACCGCCCGAGACGACGGGTTCGCCGTCGTTGAG
GGCGCGTGCGGGACCGGCAAGACGATGCTCGCGCTCACCGCCGGCATCGACCTCGTCCGCGACCCCGACT
CCGACTACGAGCGCGTCTTCGTCCTCACGAGCGTCAAGCAACAGCTCCGGCAGTTCGAGGCCGACCTCCG
AACCATCAACGAGAACCTCCCGACCGACTGGAAGCCCGTCTCGGGGCTCACGCTCGTCGGCAAGTCCGAC
GTGTGTCCTTACAGCCGCGAGGGCTGCGGCGGCATCGACGACGCGACCGTCTACGACCGCTGTGAAGCCC
TCCGCGACCGGACCCGCGGGCTCGTCGGCGACGGCGGCCGGACCAGCGCCGAGGCGCTCGCCAAAGACGC
CCGCGAGCAACAGACCGGCCTCCTCGACACCGGCTCGACGGCCGCGGGCCCGGACTACCTCGAAACCGCG
GGCGACCCGACGCCGTACCCGACATCGATGCCGGGGTACGAGGACGTGGAGTACTGCCCCTTTTACGCGA
ACTTCCTCGCTGACCTCCCCGAGGACGGCGACCCAATCGAGGCCGTCCCCTTCGACTTCGACGACAAGGG
ACTCATCGGGACCGAAGACCTCGTCTCGCTGGCCGCGGGCGCGGGGTCGTGTCCGCACTCCGTGATGGGC
GCGCTGTTGCCCCACGTCGAGGTCGTCGTCGGCAACTACTACCACGCGTTCGACCCGACGACCGTCGGCA
CGTTCACCGGCGCGCTCGTCGACGACTCGACGTTCGTCATCTGCGACGAGGCGCACATGCTCGAACCCCG
CGTCCGCGACCTCGTCTCCGTCGGCGTCGGCGACCGGACGCTCCGCGACGCCGAAAGCGAGTTCACGCGC
GTCATCCAGCCCGTGAAGTTCGACGACGCCGGCAAGTCCACCGTCGACGCCGACCTCGTCCGCGGGGAGC
TTCAGGAGGCCGACGTGACGCTCCGCGAACTGGAGGAGACCCGCGACTTCATCCGCGACCTCCGCGAGGA
GCTCGACCGGCGCGTGACCGCCCATCTCGACCGCGAGTACGTCGGCTGGCGCGCCGACCTGACCGAACTC
GACGACGAGGAGCTTCCGCTCCGCGACCCCGAGGAGCCCGGCGTCGACGAACTCACCGAGTGGGCCGAGG
AAAGGGGCCACGACGAGGGAACGTGGGTCCGCGCCGAGGCGACCGGCTCGGCGGTCGCCCGCATCCTCGA
CTCGGTCGAAGAGGACGACAAGCGCCGGGCCGCCCCCGCGGCGGGGCGGGCGCTTTCGACGTGGGCCTAC
GCCGACCACGAGAAGCACTTCCGCGAAATCGAACTCGAACGGACGTGGGACGAGATGGAGCCGCCGGAGT
CGTGGCGGCGAGCGTACAACGCCCGGCTGTCGGTCCACAACTGCGTTCCCGGCGAGGCCATCGCGGAGCG
CCTCGGCGACTTCGGCGGCGGCGTCCTCATGAGCGCGACGCTCGAACCCATCGACGTGTTCCGGCGCGTG
ACCGGCCTCGACGCCCTCGCCGACGACGGCCGCCCGGTGGCCGAGCGGACGTTCGGCCTCGGCTTCCCCG
AGTCGAACCGCGCGAGCTTCGCCGTCGACGTGCCGAAGTTCACCCACAGCAACCGCGGGCCGCCCGGCGA
GGAAAACGAGACGCGACTGGCGTACACCGACGCCGCGGTCGAGGTGTGCGAGCGGTCGCCGGGCAACGTC
CTCGTCGGGATGCCGAACTACGCCGAGGCGGAGTGGATGGCGGGCGCGCTCGAAGCCCGCGTCGATAAGC
CCGTCCTCCTCGACGAGTCGTCCGACGACGGTGCGACGGAGCGACTCAAGCGCGACTTCTTCGGCGGCGA
GGGGAAGGTGCTCGTGACGAGCCTCCGCGGCACGCTCACCGAGGGCGTCGATTACAGCGGCGACAAGCTC
TCGGCCGCGGTCGTCTGCGGCGTCCCGCTCATCAACACGTCGTCGCCGCGGACCCGCGCGGTGAAGACCG
CCTACGACCGCGAGTTCGGAGACGGCTTCGAGACGGCCTTGACCGTTCCCGCGGTCAGAAAGGCGCGACA
GGCCATCGGGCGCGTCATCCGCGGCACCGACGAGGTCGGCGTCCGCGTCTTCGTCGACGCTCGGTACGCC
CGCGACTCGTGGAACGGCGTCCGCGACTACCTACCGGCACAGGAGCGCGAGGAGTTCAGACCCGTCAGCC
CGGACATGCTCGGCTTCGGCCTCGACCAGTTCTGGTCGTCGGTCGAGTAGTCGCGGCCGGGGTCGCGCCG
CGGCGGCGAGCGGACAGTCGTCAGGAGAGCGTCAGCGTTCGTCGTCCCACGCGTCCCGGCAGTCGTCGTC
GCAGAAGTGCCGCGCCTGCACAGCGTCGTCTTCGACCCACGTAACGACGTGATGCGTCGGGTTGTTCGCA
ATCGGCTCCCCGCACGTCGCGCAGGTCGGGGCGTCTTCCGGGTCTACGTTCGCTTCCAAATCGGACGTGG
GATCGACCATTGACACCCAGATGGCGGTTCCGGGCACTTCAACCCGTCTCCGCCGGCAGAAGTCGCCCGA
CGGCGCGCCAGACAGCGCGCCCGACGCAACGAAACTGTGGAATCCACACCTGCGCGTCGGTGTGCACGGC
TATGTATCACTCCGTACTCCCACTTGGTGCAACGTTTTGTAACCCACTGGTATTGTCAATGACTACCACA
CTTAGTGAAGGTTATGTAATCACGGTCGCGTTTGTGTACGTGACGGCGAATGTCCGAACTGCCCGCATCT
CAGAACTCGGTTGCAGGGACCGCTGACCGCGTCGGCGCGGATACCACCGGAGACCGCTTCCTCCATAGTG
TCGTCGTCTCCTATCGAGGGAGCCCGGACCAGGTCACCGTCTACCCCCGACGCGATAGCTGCTGCGACCG
GATGGAGGCGTGGTTGACCGCCGACGCCGACGCGTTCGTCTCGCTCGACGAGATGTGCTGAGTCGTCGAC
GCCGACGCGGTCGATGCGCCGCCGACGAGCGTTTCCGCCGCCGCTCGCCCCCCTCCGACGCCGCGTCGGC
TCAGTCGACGAACTCGGCGTCGGACAGCGTTTTCTGTACCGCTTCTTCGCCCACAGCCGCCGCCAGCGCC
TCGAAGCCGGCGCGCTCGGCGCGGTCGCGGGCGTTCGCCACCAGCCGCGAGACGATGAACTCCGGCGTGG
ACTTGCCGACCGTCCCGAACCGCGGCTGGTAGTCCACGCGCAGTTCCAACTCGTCGGTCAGCCCCTCGGC
GAAGATGCCGTCGATGCGCGCCTCCGGCGGCAGCGGGCTCAGTTCGTCCGCGAGGTGCGTGACGTAGACG
CCGAAGGCGTCGCGCTCGACGGTGAGGTTCACGAGGCCGTTGAGCAGGTCGGCCGCGCGCCCCGGCTCGG
TGATGGCCTCGAACTCGTCGACGAGCATCAGCGTCCGCCCGTCGCCCGACAGCGGCGGGACGATGGACTT
GAGCGTCGATTCGAGCACGCCCGCGTTGAAGCTCGCGTGCCGGCGGTGGAACACGACCGAGTCGAACCGG
CCGACGACCGCCGACTCCGCGGGGACGGGAAGCCCCATCGACGCGAGGATGGCGACCTGCGAGAGCGTCT
CCAAGAGCGTCGTCTTCCCGCCGCTGTTGGCCCCCGTGAGGACCGACACGCGGTCACCGACCGGCGGCGT
CGGCCCCGACGCGCACGCGAGTTCGTGGTCACCGACGGCGTAGGAGACCGGCTGTGGGTCGTCGATAAAG
AGGCTGCGCGCGCCGCAGACCGCCAGCCCCGTCTCGGCGATGTCCGGCGGCGTCAGGTCGTACTCGTCCG
CGAACCGCGCGAGCGACAGCGACAGCGCGACCTCGTCGACGGCCTCGACCGCGAGGTCCACGTCGTCGCG
GGCGGCCCAGATACGGTCGCGTAGCTCCTCCGCGACGGTCTCCTCGCGGGCGGCGGCGTCGGCTTCGAGG
TCCTCGACGAGCGCCCGGAGCGACGCGCTCACGAAGTCGGTCGCGTCGAGGGCGTCCTCGGCGGCGACCG
CCTCGACCTCGCCGCGCGAGAGGTCGGTCTCTTGGGCGACGTACTGGACGAACGCGGCGCGGAAGTCGTC
CAGCGAGCGGACGCCCCGCGACTGGATGGTTTCGAGCACGTCGAACGAGCCGGATTGGAGTTCCTTCGCG
GTGTCGAGTCTGCTCCGCAGGCTGTCGAGGCGGTCGTCGGCACCCGCGGCGACCGAGCCGTCGTTGTCGA
CGTAGCCGAGCGCCCCGAGCGCATCGCGGAGGGCGTCGGGGTCGGCTTCCGCCAGCGCGTCGAACGGCTC
GCCGCGAAGTCCGGCCTCGCGGAGTTCGAGCGCCGCGCGAACGGCGGCGCGCTCGGTCTCGCCGGCCTCG
TCGTAGTCGCGGAACGCCGCCTCGATGGCGTCGCGGGCGTCGTCGTCGAGGTCGGCCCACGCCTCCCGCG
CCGCGAGGATGCGATCGAGGCGGTCGCGCCGGGCCTCGACGGTCGGCAGCGGCGTCAACACGCGGATGCG
GTCGGCGGCGTGTTCGGTCAGCGCGCGGTCGCTCGCCAGCGACAGCAGGTCGTCGTACACGTTGCGGGCG
TCGCGGGTCGCCAGCGCGTCGATGCCGGCCTGCCCGTCGGCGCGGCGGAGGATGCGAACCGCCCGCCCGC
GGGTGACGCCGGCGTCGACGAGCGCCCGCACGTCGGCCGACTCGATGGCGGCGACCGCCCCCTCCCTGCC
GAGCGCCGATTCCAGTCGGTCCGAGGTCTTCGGGCCGACGCCCCAGTAGTCTTCGAGTCGCATACCGGGG
GCGTCTCACCGGGCGCTCTTAGGTCCACCCGTCGGGCGGTGCCGCCGCTGTTCGAGGAGCGGGCCGCGAA
GAAAACTCAGTACGAGGGGGCGCGCTGGTCGGTGTCCGTGCTGGCCGTCTCGTCGGACCGGAGCAGGTGT
CGGCCGGGCACCGCCTCCGCGTCGCGGTCGAGGTCGCGGGCCGCGCAGACCGCGAGGGTGGTCGTGAGCG
TGCGGACGGCGCGCTCGTGGTCGGCGCGGCAGTCCCGGAGGGCCATCGGGCCGATTCCCAGTCGGTTGTA
CGGTTCGAGGTCGGCGCTCGTGAGTATCCCGCCGTCGCGGTAGTCCGTGGCGATTTCCACGAGCAGCGAG
TGGACGTGGATGAGCTCGTTTTTCTTCATTGGTTGCACGTATGTGCTCATCGGGGGTAAATGACGCGGTG
AAGCGTTTTTTCGGTCTTGTATCTGCCTCGGCTAGAAATGAATGTATCTGTCGGAGACACGAACGAAACA
CCCGCGGCTCGTCGGTCGATTCCGCGGAAAGGGAGTTGGGGTTTGGGCAGGGACACGTCCCCTGGGCGGA
GAGAGGGGGTGGGTTGTCGATTCCGCCGTGGGGGCGTGCGGGCACGACGAGTGACCCGGGCAGGTCACTG
TGGCCATATAGTCGATTGGAACGGTTAGTAGTAATTCACGACCCTACGTGGTTAGGTTCGATTCGAGCCG
ACCGAGAAACGCACAAGTCGGTGGGGGTTAGAGTCGGGGTATGCACGCACGACGGGACGCCGGTCCGCGG
GGGGGTCGAGAGGGATGACAGACGGCTCTCCGCGGTCGGTCGACGAGCCGTCGGCGGCCGAGCGCGAACT
GCGCCAGCGGCTCGACATCCTCGCGACGTTCAACGAAGTGATTGCGGACGTGAACGAGACCATCGTCGAC
GCCGCCGAGCGGGCGGACATCGAACGGCAGGTCTGCGAGCGACTCGTTCAGACCGACGAACTCCGGTTCG
CGTGGGTCGGCGTCGTCGACGAGACGACCGGCGACGTGGAGCCGACCGCGTGGGCCGGCGACGAGGACGG
CTACCTCGACGAGATAGACGTGTCGGTGGCGGCGGACCGGCCCGAGGGTAACGGTCCCGTCGGCCGCGCG
GTCCGGTCGAACGCGGTGCAGGCGACCCACAGCATCCCCGACGACCCGGCGTTCGGGCCGTTCCGAGAGC
CGGCGCTCGAACGCGGCTACGGCTCGGCGGCGTCGGTGCCGCTCGTCTACGACGGCGCCCGCTACGGCGT
GCTCACGATGTACGCCGAACACGAGCGGGCGTTCACCGCGGAGCTCGACGAGCCGATTTCGAACCTCGGC
CACGCCGTCGCCCACGGCATCGACACCCACGTCCGGCGGGAGCGCGAGCGCGAACTCGAACGCCGCGAGC
AGGCGTTTTCGCGCATCGTCGAGAACATCGAGGAGTACGCGCTGTTCCGCCTCGACGCCGCGGGGCGCGT
CGAGAGCTGGAACCGCGGCGCGGCGGCCATTAAGGGCTACGACGCCGACGAGATACTCGGGAAACACATC
GAGACGTTCTACACCGACGAAGACGCCGAAGACGGCCTTCCCGAGCGCCTTCTCGACCGAGCGCGGACCG
AGGGCCGGGCGGAAAACGAGGGGTGGCGCGTCCGGGCCGACGGCACCCGCTTTTGGGCGTCCGTCACCAT
CACCGCCCTGACCGACGACGCCGGCGAGGTCATCGGTTTCGCCAAGGTAACGCACGATATGACCGAGCGG
AAGCGCCGCGAGCAACAGCTCGACGCGGTGTTCAACAGCACCGTCCAGTACATCGGACTGGTCGAGCCAG
ACGGCACGGTGCTCCGGGTGAACGACGCCGCGCTCGACCTCGTCGACGCCGACCGCGACGACCTGGTGGG
GACGCGGGCGTGGGAGACGCCGTGGTGGCGCGGCGACGACGAGCGCGTCGCCGACCTCCGGGCCGCCCTC
GACCGCGCGGCGGACGGGGAGTTCGTCCGCTACGAGGTCGAAATCGACCGCGAGAACACCGACCGACTGG
TCGTCGTCGACTTCTCTGTCACGCCGGTCACCGACGACGAGGGCGAGGTGTCGTTTCTGGTCCTCGAAGG
CCACGACATCACCGCCCGCAAGGAGCGGGAGCGGGAGCTGCGACGCGAACAGGAGCGACTGGAGTTCGTC
AACCGCATCATCCGCCACAACCTCCTCAACGGCTTGAACGTGGTCGGCGCGCGGGCGGACATCGTCGAGG
AGTTCGTGGACGACGCGGGGCTGACCCACCTCGACACGATACAGGGGCGCGTCCGCGAGATGACCGAACT
CGTCGGGACGATGCGGACGTTCATGAAAGTCATCGTCGAGCGGGAGTCCCACGAGTTCCGCCCGCGTCGA
ATCGACGAGGCGGTCGGCCACGGCGTGGAGTCGCTCCGGCGGGAGTCCGACGCCGCGAGCGTCGCCGTCG
GGCGACTGCCGGAGATCTCGGTCGTCGCCGACGACCTGCTGGACGAGGTCGTCGAGCACCTGCTGAAAAA
CGCCGTCCAGCACAACGACAAGCCGGACCCCGCGGTCGAAGTCGAGGTGGCCGCCGGCGACGACGCGGTC
GAACTCCGCGTCTCCGACAACGGGCCGGGCGTCCCCGACGAGGAGAAACACCGCATCGTCGACCAGCGCA
TCGAGGACCTGTCGAACCCGGGCAACGGCTTCGGGCTGTTTCTGGTCCGCGAAATCGTCGAGAGCTACGG
CGGCACGGTCGAAATCGAGGACAACGACCGCGGCGGAGCCACGTTCGTCGTCACGCTCCCGCGGGCGTGA
GTTCGCCCCCGAACAGGACCGCTTCAGTCGGGGAGTAATCCGACGGCGAAGACCGCCGACTCGGGTCGCC
GTACCGCCTAAATTCCACCTGTTTCGATGGGCAGATATATTACCGTCCGCCGTTACTGTGTGTTCGATAC
GATGGTCACCGAACGCTCGGCGCGCGAGAGCCCCGACCAGCGGGCCGCCGAGCAGGTCGTCCTCGTCGTC
GACGACGACGAGGACCTCGCAGACACCTGCCGGTACTGGCTCGACGGCGAGCGGTTCGCCGTCGAGACAG
CCTACGGCGGAGCGGAAGCGCTCTGCCGACTCGACGACACGGTCGACGTGGTCCTCCTCGACCGCCGGAT
GCCGAACGTCACGGGCGACGACGTGCTCGAAGAGATTCGCGAGCGCGGCCTCGACTGCCGCGTGGCGATG
ATGACCGCGGTCGAGCCGGACACCGACATCGTCGAGATGCCGTTCGACGCCTACCTCGTCAAGCCCGTCT
CGGAGTCGGAGGTCAAAGAGACGGTCGAAGAGCTGCTCGTTCGGTCGGGGTTCGAGTCCGGGGTCCGCGA
GTACTTCGCGCTCGAATCCACCGAGGCGGCGCTCGACAGCCGCGACGTAGAGGAGCTTCGCGAGCCGGAG
GCGCTTTCGGACCTCCGCAGTCGCTTGGAGGCGGTGCGGGCCGAACACGAGGCGGCGATTCGAAACCGCG
AGGCGCAGCTCGACCGCCTGAACCGAACGAACGAACTGCTCCGCGACGTCGACCGGGCGCTCATCGACGC
GCGGACCCGCGACGAAATCGAACAGACCGTCTGCGACGTGGTCGCGGACGCGCACGAGGCCGCCGTCGTC
CTCAGGCGCACCGCCGCCGGCACGCTGCGGTGTACCGCGGCGGCGGGCCACGGTCTCGACCCCGCGGGCG
TCGACCTCGACTTCGTCGACGAGGCGTTCGGCGTCGACGGGGCGGTCGAAGACGGCTTCGTCTTCGAGGA
TATCTCCGAGGCGCACCGCGCGGCCGTACTCGGCGACGACGCCGACGACCTCGACGCGGTCTCGGCGCTC
TGTGTTTCCATCGACTACCGCGAGACGATGTACGGCGCGCTCGTCGTCTACGACGAGACCGACGGCTTCG
ACGACGAGTCCGCGGGGCTGTTTTCCGACCTCGGGGCGACCGTCGGCAACGGCATCAACGCGACCCAGAG
CAAGCGGCTTCTCAACGGCGACAGCGTCGTCGAACTGGAGTTTCAGGTCGGCCGCGACGCCGGCGTGCTC
GCCCGCCTCTCGGCGGCGCTCGACTGCCAACTCTCGCTCGACGGCGTGACCCGCCTCGACGACGGTCTCG
CTTGCTTCGTCAGCGTCGCGGGCGCGTCGAGCAGCGACGCGGTCGCGGCCGCGGTCGACGCCGACGGCGT
CTCGCAGGCCCGCGTCGTCTCCGAGGGCGACGGGGAGTCCGTCGTCGAACTCCGCACCGACGCCGAGGCG
GCGCTTTCGACCGCCATCGACCACGGCGCGAGCGTGGAGCAACTGACGCTCTCGGAAGGGACCGGCAGTC
TCGCGCTCCGCGTCGCGGCCGACGCCGACCACGGCGCGCTCGTGGAGGCGGTGGCGACGGCCGCACCGGG
CGTCTCAGTCGTCGCGAAGCGCGAGGTCGAGCGGTCCGTCCAGTCGCCCGACTCCTTCCGGCGGGCGCTC
GACTCGAAGCTGACCGACCGGCAGCGGACGGTCCTCGAAACGTCGCTCGTCTCCGGCTACTTCGAGTGGC
CCCGGGGGAGCACGGCCGAGGAGGTCGCTGACTCGCTCGGTATCTCGCCGCCCACGCTCCACGAGCACCT
CCGGACGGCGGAGCGAAAGCTCATCGAGACGTATTTCGACGAGCTGAATCCAGCGCCGGCGGACGACTGA
GGCGGGCGGGAGCGAGCGACCGAGGAGAGTTAGTCGAGTGTTGCTTCGGGCGTGTCGTCGATGAGTCGAG
CGGCGGCGTCGAACACGTCGCCTTTGGTGACGGGTTTCGTGAGCACGTCGTCGACCGGGAGGGCGGTTAG
CTCGTCGTCGGGCGTGGCGCTGAGCATGACGACGCCGAACGACGCCGGGTCGGCTCGGCGGCGGAGTTCT
TCGAGGACGGACTCGCCGGAGAGACCGGGGAGGTTGCGGTCGAGAAAGACGAGGTCGACGTCGGCGTCGA
ACGACTGGAGCGCCTCGCGCCCGGTGTAGGCGACCCGGACGCGGTAGCGTCGTTCGAGCCACAGCGCGAG
GCTGTCGGCGAGGGCGGCCTCGTCGTCGACGAGGAGGACGGTCGGCGCGTCGTGAGTGTGAGTCTGTGTC
ATGGCTCGGACCGTGGCTACGATGTCTCGGAGGCGGTCGTGCGGACTCGGAGGCGGTCGGTCGAGAGCGG
TCGTCGAGCGGCGCGGGTGTCGCTCACGCGTCGTTCATGCGCTGCGACTGCGTGTTGCCACAGCGCGTAC
AGCGCGTGACGCGGTACGGCTCGCGGGAGAACTGACGGTTCTCGCGCTTCCGACTCTCCGTCTTGATTTC
GATGGAGACGTCGTGCGGCGTCCGCGACTCACACGACGGGCACTCTTCGACGAACTCGTTGTTTCGGGGA
CTGCTTTTACTCTTCGACATACGGTGGTCGTGGCAGTAGCTATGGACCCTATGCGGTTGAATACAGAACC
TAATTGATTTGGGACGCGGACCAATCGAGGGGCGGCGGCCGCTCGTCGGCCGAGAAGACCTACTCCGCGG
GGACGATTTTCTCGTCGTACTTGTCGCGGAACTCCTGGATGAGCGTGCCCATCTGGGCGTACCAGTCGTT
GAGCATTCGCTGCATATCGTCCGCGACCTCGTTGGGGTCGGTCGGGTGGTAGACGTGGTAGTAGCCGCCG
TGTTCGTAGTTCACCTGTTGTTTCTGGATGAGGCCCGCCTGCAACAGGCGCTGGATGGAGCGGTAGGCGG
TCGAACGCTCCCGTTCGACCGCTTCGGCGACCTCGTCGACGGTCAGGCGGTCGTCGGTCTCGACGAGCAC
CTCGAAACACCGTCGGTCGAGTTGCTTCAGTCCGTGGAGACATTCGAGGAGTCCCTCACACTCCATGTCC
GATTGCAGGTATTCGACCATCGAGCTAGCCATTGTCGGTTCGGGCTACGTGGTCAGCCCTGAAAAGGGTT
TGTATAGTTTGCACAACACCGAGTGGGGGACGGCGACCCGGTGTGGCGGATTCGCGTTCGATGCGAGTGC
GGTTCGCGTTCGAGTCGGTGCGGTCAGTCGGCGGTCGAACTCCCGGCAGTCGAGGGCGCGCGCATGGACT
TGACGGCGCTGTAAAGCACCGCGCCGGAGACCATGAGCGCCGACCCGAGGATGAGCGCGAGGCTGACGTA
GTCGAGGACGCCCACGCCGAGATAGTTCCCGGCCTGTCGCACGGCGACAGCGAGCGCGCCGAGAAGCAGC
ATCAGGCCGAAGTAAATCTTGATTTCGTCCTCGTCGACGATGGAGGTCGCCGCGGAGCCGACGCGCGCGC
CGAGCGCGGAGCCGGCGAGCAGCGGGGCGACGATAGAGAGGTCGACGCCGCCGGACTGCGCGTAGAGGAA
CGAGCCGATGCCGCCCGAGAACATGATTTCGAACAGGTCGGTCCCGACCGCGATGGGTACGGGGACGCCG
ATGAGGTAGAACAGCGCGGGCATCCGGATGAAGCCGCCGCCGACGCCGAGGAACCCCGAGAGGAGCCCCG
TGGCGAACGCGACGAGCAGAATCATCCACAGCGAGACCTGCACGCCGCCGCGGAGCGTTATCATCGGCGG
CAGCGAGTAGCTCTGAATCTTCTTCGCCAGCTCGGGGATGTCGTCGGCGTCGACGTCGGCGTCGCCGTCT
ACGTCGTGGCTGACGCCGCCGCCGTCGCCGCCTTTCAGCGCCTCGTAGGTGACGAACAGCCCGATACCGC
CGAGGAGCAGCACGTACGTGACGCTGATGATGTTGCCGGCGAGTCCGAGTTCTTCGAGGTAGAGGACGAT
TTCTTTCCCGACTTCGAGGCCGACCGTGGTCCCGATAATCATCGAGATACCGAGTTTGTAGTCGACTTGC
CCGAGGTCGCGATGTTTCAGCGTCGCGATGACGGAGGTCCCGAAGACGAACGCGAGCCCGGAGCCGACGG
CCACGCGCGAGGGATAGCCCATGACGAGCAGCGCGGGCGTCACGAGGAACGACCCGCCCATGCCGAAGAA
GCCGAACAGGACGCCGATGAGGACGCCGAACGCGACGAAAAGCGCCAGCAGCCCGGCCGACATGCCGAAT
AGCTCCAGCACGCTCACTCACCACCGATTGCTTTCCGCACGGTCGGGCCGAGCGCCGCGGTCAGCGCACC
GTAGCCGACGTACAGTACCATCGCCTCGACGAGGACGACGCCGACGAGCGCGGCGGCCTGCGCGTTCCCG
CCCAGCGTCTCGATTCCGAACATCTTACCAGCACCCCTCGGGGCGCCCGGAGTGTATTGCACGCATCATA
CTTTCTTGTACATGGCTGGCTAACCGGAGTGAGGATATAACGCTTTTGGGAATACTATACAATACCATAT
CGTCATCACATACGTATAAGTTACAGAATGAACACACAAATACCGCTCAGTCGAGTCTTATTTTGTATCA
GGCGACGTTACGAACATATTTGTCCGCTATCTATGACAAAATAGTCATTTGATTATTGTACAATACTATC
TTCTCAAATGTCGAATTGGAGATATCACACCCGAGAGACGCTCACAGCGTTGTTGTCGGGGGCTACGGCG
AGCGTCGAACGGTCCGCGGCTGGCGACGACAGACGCCAACCGCTCGCCGGCGCGCGCGAGTCGAGTCGAG
TCGTCGCCCGGGACAGCGGTTCACCGATGGGCGCGTCGGGCGCTTCGTCGCCGTCGCTCCGCGGTCGAGA
GGTGAAAGCAGGAAACGAGCGAAATCCGATTCGGCGGGGGCGGCTCAGTCGGCGGCCGTGCCGGTCGCCG
CGCTGTCGGCGCGGCGAGCGCGCCAGAGCCCCTGGAGGTACGCGCCGACGAACATCCCGCCGATGGCGAT
GAGGATTGGGTAGTTGCCGACGCCGAGGCTGGCGTAGGCCGCGCCGGGGCAGATGCCCGAGATGCCCCAG
CCGGCTCCGAAGACGACCCCGCCGACGACGACGTTCTTGTCGAACGACTTCAGCCGGCGGCCGTAGTCGC
GTCCGGTGAGGGGCGCGCGGTCACCGAACGCCTCGGCGAGCGCGAAGACGGTCCCGGTGACGACGGCGGC
CCCGCCCATCACGAAGACGAGGCCGAAGTCGTCGAACTGGAGGAAGTCGAGGACGACCTCCGGGCGGGCC
ATGTTGCTGACGGCGAGGCCGAACCCGAATATCAGGCCGCCCGCGACGACGACCAACATGAACCCGAGTC
CGCGTTCGTCGTCGCTCACGGCGACACCCCCAGCGCGCTCAGGAGCTGTGCGACCCCGATGGCGACGAGC
ATGAAGGTGGCGACGTTGACGAGCGAGGTCCGCGAGCGCGAGCCGACGCCGCAGACCCCGTGGCCGGACG
TACACCCCTTCCCGATGCGGGTGCCGACGCCGACGAGCACGCCGCCGACGGCGAAGCGCCACGGCTGCAC
GTCGGAGACCCACCAGCCGTCACCGAACAGGACGGTGTAGAGCGCGGCCCCGGCGACGATACTCAGGGTG
AACACGACCCGCCAGTCCCGCGAGGCGACGTACTTCGCCTTGTTGAACCGCGGGAGGTCGGAGACGTACG
ACAGCGTCGATTCGAGGAAGGTGCTCGCGCCGGCGATGACGCCCGTCCCGAGGTAGATGACGGCGGTCCC
GAGTCCGATGAGGAGGCCGCCGAGCGCGTAGTGCGCGATGCCGTTCGGGAAGAGCCCGTCGACGAGGAGC
GGCGTCAGACCCGACATTTAGTTCGTCAGGGCTTCGTTGCTGGCCGCGCAGTTGTTCGGCCCGAGTTCGA
GCTCGAAGGCGCGGTCGTCGTCCGACTCCTGCACGCCGAGGTTCGTCTCGATGATGTCGACGTAGTTGGC
CGGCCGCGGCGGCATATCCGAGAGGATGAACTCCACGAACTCGTCTTTGGGCATCGACAGTGCATTCATC
GTCTCCTTCAGTTCCCCGAGCGTGGCGGTGTAGCTGCCGTCGTCGGCCGGGATTGCCGCGTCGCTGAAGT
GCGCGGAGGCGACGATGGCGTCGTCGTCGTGCGAGAGGACGCGCTCCTGAAGCGAGTCGTAGAGCATCCC
GGCCGCGTCGGGCGCGCCCTCGTCGCCGTCTTCGAGGTCGGGGCGGGCGACCGACTCGATGAACAGGCCG
TCGCCCGTGAACAGCACGTTGTCGACCTTGTAGGTCGTCATGCCGGTCGTGTGGCCGGGCGTGTGGATAG
CCTCGATGTCGGTGTCGCCGACGGTGCGCGTCTCGCCGTCCGCGATAGTCTCGTAGGGCGTGTCGTAGTC
GACGCCGCGGCCCTCGGCGGCCTCGGGGATGACGCCCGTGACGCCGTGGTCTTCGACCAGCGTGCGGACC
CCGCTGATGTGGTCGGCGTGGATGTGCGTGTCGACGGCGTACTTCAGTTCCGCGCCGAGCGCCTTCGCGT
CGGCGACGTACTCGTCGGCGAAGTAGCGAAGCGGGTCGACGACGGCGGCCTCGTCGCCGTCGACGACGAG
GTACGCCAGACAGCCGCTGGAGGGGCGCTGGTACTGCGCGACGAGCGCGTCGCCGTCGGTCTCCAGTTCG
GTGTACTCGTAGATGCTCGCCCAGCCGTTCATGCCGCGTTCGAGCGCCACGGCGTCGTAGCCCTCCTGAA
TCAGGACCCCGGCGACGTACTCCGAGGAGTGGCCCTTCGCACAGAGGACGACGAACTCCTCGTCTTCGGG
CAGCTCTTCGAACAGCGACTCGTCGAGCTCCTCGTCGAGGAACTCGAAGTAGGGGATGTTGACGTGCGAA
ACGTTCTCGCCGTCGATGCGCCAGTCCTCGTGTTCCGACGGCACGCGGTTGTCGAGGATGGTCAGCGCCT
CGCCCTCGTCGATGCGGGCTTTCAGCGCCTCGGGTTCGATGACTGGCACGTCGACGTCGAGTTCCGGCAG
GTCTGGAACGGTCATGTATGCATCACCCACTATCGGGTGGTTCGACTTAAGCTTTCGGATGGTAGTTTGT
ATTTCGTGCAATATTCATCTCGTGGAGACCGGCCGAGACTAGTGCGATTTCGCACCTATGGGAGCACACA
ATGGCTCTATTACCCAAGAAACGCCGGTTTCAACGCCTATCGACGATTCAGATAAGGTATTGTGGTGTCT
CCCCAAAAACCGACACACTTTTACGAAGCACCCATATATTGTGGAATACACCCAACACAGGTGACTTCGA
AAATGAGTACATACGAACCCACCGAGACCCTCGACGTGAAAGGACTGTCCTGCCCGATGCCCGTCGTCAA
GACCCGCGGCGCGGTCGACGAGCTCGAATCCGGCGAGATTCTGCAGGTCGTCGCAACCGACTCCGGCAGC
ATGAGCGACCTGAAGGGTTGGGCCGACGCCACCGACGGCGTTGCCATGCTCGACCAGGAAGAGGCCGAGG
AAGACGGCGACGCGGTCTTCCGCCACTTCATCCAGAAGGAATGAGCTCGGACGCCGACGCGCCCGTCGAC
GCGGGAGCCGCCTCCGTCGAAGACCTCCGAGCGCGGGTCCAAGCCCTGCAAGAAGAGGTCTCCGACCTCC
GGGAGGCGACCGACGACGACGGCCAGAAGTCGATGACCATCATCGCGACCAAAGGCACCCTCGACATGGC
GTACCCGCCGCTCATCCTCGCCAGCACGGCGGCCGCCTTCGGCTGGGACGTCGTGGTCTTCCACACGTTC
TGGGGACTCGACATCCTCCACGAGGAGAAGTCGAAGAACCTGAAGCTCAGCGCGGTCGGCAACCCGAGCA
TGCCGATGCCGAACGCCGTCGCCGCGTTGCCGTTCATGGACAACGTCGCCACGAGCATGATGGAAAAGAA
AATCAAGGAAAACGGGACCGCGACCGTCGAGGAACTCATCGAGACCTCCCTCGACATGGGCGTCGACCTC
CAGGCCTGCCAGATGACCATCGAACTGATGGGCTACGACGAAGCCGAGTTCTACGACGGCGTCACCACCG
GCGTCGGCGCGGCGACGGCCCTCCAGCACATGGCCGACGCCGACGTGCAACTCATGATTTAGGTCGGCCC
GTCGTCTCCCACAGCCATCCACTCACCCACCCTACCCTACTCCACCCACAACCCCCGCGGTTCCCTTTTC
GCCGTTTTCCAGACGCACAGAGAGCTACGGCCGTTCGCCGTCGCGCGATTGAGACCGAGAAAATCAGCGC
CCGACGCGCGCGCCGTCGTCCGATTCAGACGTTCCAGCCGTCGCCAAACGACTCGAAACGGGCGAGGTCG
TGGCCAAACAGCACGTCGCCGCCGGTCCGGCGTTCGAGTTCCTTCACCGTCTGGAGGCTCTCGAACCAGT
CGCGCTCGCTCCACAGCAGGCCGGGGCCGAGCGGCACTTCGTCCGTGTAGTTGCCCTCGACGTAACACTC
GTCGCCCGCGACGAGCACGTCGCCGTCGGGCGTTTCGATGTGCGCGCCCAGCACGCCGGGGGTGTGACCC
GGCAGGTGAACGAGTCGGAAGCCGTCGAACAACGTGTGTTCGTCGCCGTGGACGACGTGCCAGTTCAGGT
CGTGGTCGAAGTCCGAGGCGAGGTACGCGATGGAGCCCTCTGTCGTCTTCGCCGAGTAGTAGGCGAACTT
CAGTTCCTCCTCGTGGACGTATATCGGCACGTCTGTGCCCGCGAACTCGACGAGGCCGCCCGCGTGGTCG
AGGTGCAGGTGGCTCATCACCACCGCGTCGATGTCGGCGGGGTCGTAGCCGACCGCGCCGAGGTCGTCTT
CGAGTGTGTGTTCCGCGGCGTCGACGTGCGAAAATGCCTCGTACAGCGGTTCGGGCCAGTAGCCGTCGCC
GGCGGCCGGGTTCGAGCCGGTGTCCCACAGCACCGTCCGGTCGGGGCCGTCGACGACGGCGTTCCAGACG
ACGAACTCGCTCATCTCGTGGTCGGGGTTCGGGTTCGACGCGCTCCCCATGGAGTAGCCGTCGAGGACGT
AGCCGGTGTCCGCGTGGACGCGACCGCGGTCGACCAGGTAGACGCTGATATCACCCATATTCCGGGGTTA
GGACGGAGCCGGCATAACAGTTCAGGCAGTCAATATATCTTCGTCGGGCACTAGAGATACGCGTCGTTTC
GGCACGCTCAGAGCTGAACTTCGGAGCGGACGCGGAGCGCAAAACGGGAGCGAGAGTCGGGGGCGCGCCG
GCCGACTACTCGCCGGGGCCGACTTCCTCGAACGGTTGGACGATGACGAAGCCGCCCTCGCCCGCGAATT
CGAGCTGGTAGGACTCGCCCGACGAGCGGCCGAGCAGGCCCTTGATGTTGATGTCGCGGTTCGACGACGG
CGAGACGTTCCCGCTCCACGCGACGGTCGCGTTGGGGTCGGTCTTCGCCGGCGTCGGGACGACGATTGGC
TCGCCGTGGGTCGTGATGGCGACGTGGCCGGGGCCTTCGAGGAAGACGTTGAACAGGCCGCCCGAGGAGG
TGCCGGCGATGCTCGTCAGCATCTTGATGTCCCAGTTCACGCTCGACTCGAACGCGAGCACGTCGTTGCC
GTTGACGCTCAGCTCCTCGCCCGCGTCGAGTTCGAGAATCTGGACCTCCTTGGCCTGGTCTGCGAGATAG
AGGTGGCCGGTGCCGGTCGCCTGCATCATGACGTCGCCCTCGCCCGTGGCCTTCTTCTTGAGCATCCCTT
TTAGGCCGCCGGCGGACTTGCGCTCGAAGGAGATGTCGCCGGTGTAGCCGACCATCGACCCGGCTTTCGC
CATGACGTTCCCGTCGAGGGCCACGTCAAGGAGCTTCGAGTTTTCGAGTTCGAAGGAGTCGCCGCCTTCG
GACGGTGCGTGCGCGCTGACGAATTCGTCTAAGTCCATTGAGTCACCGAGTCGCGGCCGAAAGCGACTCT
ACTGGAGAGGCGACTGTCAGGGATATAGTTCTGTTTGCCGCGAAAAATCGGCCCGAACGGTCGACGTGGT
CAGTCAGTCCCGACGGCTTCGGTGGCCGGGGGTCCAGTCGGCGTCGAGCACCTCGTGGGTGAAGGGGACG
GCGTCCTCGCCGGCGTAGGTGGCGACCAACTGGCCGTCGCCTTCGAGGTAGTATTTGTAGGTCGTCAGGC
CTTCGAGACCGACCGGGCCGCGGGCGTGAATCTTGCCCGTCGAGATGCCCACCTCGGCGCCGAGGCCGTA
GCGGTAGCCGTCGGCAAAGCGGGTTGAGGCGTTGTGGAAGACGCTGGCGGCGTCGACGCCGGTCATGAAC
GTCTCGGCGCGCTCGGCGTCGTCGGTGACGATGGACTCGGTGTGTTTCGAGCCGTGGGCGTTGATGTGGT
CGACCGCGTCGTACAGGTCCGAGACGACCTTGACGGAGAGTTCGAGGTCGCCGTACTCGGTGTCCCAGTC
GTCGTCGGTCGCGGGGTCGATATCGACGTGTTCGCGGGTCGCCTCGTCGCCGCGGAGGACGACGCCCTCG
TCGCGGTAGCGCTCGACGACCGTCGGCAGGAAGTCGGCGGCGACCGACTCGTCGACGAGGAGCGTCTCGA
CGGCGTTGCAGACCGCGGGGTACTGCACCTTCGCGTCGAGCGCGATGTCCGCGGCCATGTCGAGGTCGGC
CGCCTCGTCGACGTAGACGTGACAGATGCCCTCGGTGTGGCCGAGGACGGGAATCTGGGTGTTGTCCTGG
ATGTAGCTGACGAACTCCGAGGAGCCGCGGGGCATCACGAGGTCGACCATGTCGTCGAGTTCGAGCAGGC
GGTCGACCTCCTCGTGGGCCTCGATGAGCGTCGCCCAGCCGTCGGGCAGCTCCTCGGTGGCGGACAGAAT
CGTCTCGTACAGCACGCGGTTCGACTCGCTGGCCTCGCTGCCGCCCTTGAGGATGACGGCGTTGCCGGAC
TTCAGCGCCAGCGCGGCGATTTGGACCAGCGCGTCGGGCCGCGACTCGAAGATGGTCGCCACGACGCCGA
TGGGGACCGAGAGTTTGTACAGTTCGAGGTCCTCGTCCAGTTCGCGCGCTTCCAGTGTCTCGCCGAGCGG
GTCGTCCTGCTCGGCGACGGACTCGACCATCCCGGCGATGTCGTCCAGCTTCGCCTCGTCGAGTTTGAGG
CGGTCCACGAGCGCCTGCGTGTACTCGCCGTCGGCGAGCATCGCCTCGGCCTCTTCGACGTCCTCGCGGT
TGGCCGCGAGAATCGCCTCGCTGTTGTCGCGGATGGCGTCCGCGATGGCTCCGAGCGCGGCGTCGCGGTC
GGCCGCGTCGACGTTGGCGAGGCGGAGCGCCGCCGACTGTGCCCGTTCGACCTGCGCGGTCGTGTCTCGC
TCAGTCATCGAGTTCACCATCGAGGGGGAGGAACATTGTTCCCACCGATTCGCGCTCGGCTATCTTCGCC
AGCACGTCGGGCTCGGTCGACCGCGCGATGACGGCGGGGATGCCGTACTCGGCGGCGTCGCGCGCGCCGC
GGACCTTCGTCTGGATGCCGCCGAAGCCGCCGGTCGAACTCGCGGTGACGATGTCCTCCACGTCGCTGTA
ATTGTCGCCGACGACTTCGATGCGCTCGGCGTCGGAGTCCTCCTTCGGATTGCCGGTGTAGACGCCGCCC
ACGTCGGTGAGCGTCACGAGCAGGTCGACGCCGATGCCGACCGCGATGTCCGACGAAATCATGTCGTTGT
CTCCGATTTGGAGCTCTTCGGTGGCGACCGCGTCGTTCTCGTTGATGATGGGCACGACGCCCCACTCCAG
CAGCGTCTCGACCGTGTTCCGGAAGTTGGTGAACCGTTCGGGGTTCTCCAGGTCGTGCTGGGTGATGAGA
ATCTGGGCGACCTTCCGGTCGTAGCGCTCGAAGCTCTCGGTGTAGCGGTGCATGAGCAGGCTCTGGCCGA
CCGTCGACAGCGCCTGCGACGCTTCGAGAGTGTCGCGGTCCGCCGTGGGGTGGTCGAGGCGACCGATGCC
GGCCCCGACCGCGCCCGAGGAGACGAGCAGCACCTCCTTGCCGCGCGAGAGCAGCGACTCGATGTCGTCG
ACGAGCTTGTCGAGTTTGTCGTCGTCGAGGTTGGAGTCCTCGTCGGTCAGCGAGTTGGTGCCGGCCTTGA
CGATGACGCGGTCCGCCTCGGCGGCGGCGTCGCGGGCGGCGGCGACCGCATCGGGGTCGACGGCCGCAGT
CGACTCGGACGCCTCGGACGCCTCCGCCGTCTCGCTCAGTTCACTCATCAGCGAACTCCTCCGCGAGTTC
CTTCGACCGACGCTCGGCCGCGACGACCGCCTCGGTGACGGCGTCGTCGGCGTCGCTGTCCCAGAGGACC
TCCATCCCCTCGATGGTCGTCCCGTTCGGCGAGCAGACCGCGTCGATGAGCTCGTCGGCGGTGCGGTCGT
CCTGGACGACGGTCTCGGCCGCGCCCTTGAACGTCTGAGCGGCGAGAATCTCGGCGTCTTCCTCGGAGAG
TCCGCCCGCGATACCGGCCTGCGTGACGGCCTCGATGAGATAGAAGACGAAGGCCGGCCCGCTGCCGTTG
ACCGCGGTGGCGATGTCCATCTGGGACTCTTCGACCTCGACGAACTCGCCCACGTCCGAGAGGAGTTCGC
GGACCTCGTCGGTCAGGTCGCCGGTCGCCGCCGCCGCCATGTCGCGGGTCTCGGCGGCGAGGTTCGGCAT
GATGCGAACGACGCGGGCGTCGGTGTGCGCCTCGACGAACGCGGTCGGGACGCCCGCGGCGATGGTGACG
AGAGTCTGGTCGGGAGACAAATCGAGTTCCGAGAGGACGGCCTCGACGATGTCGGGCTTGACCGCGACGA
ACACCACGTCGGCGTCGGCCGCGCGCGACACGTCGTCCGTCGTCTCTTCACAGTAGTCGGCGACCGCGGC
GAGGGCGTCGGGGTCGAGGTCGCAGGCGACGACCGAGTGGCCGCCCGCCTTCCAGAGCCCGGTGAGGAGG
GCGCTCCCCATGTTTCCGCAGCCGATAACGCTCGTGCGTACCATTGGTGCTGACTCAAGGTACGACGCTC
AGATAGTAACTGCGTTCCGGTCAAGCCATGCCAAACCGGAAAACGAGTTGTCAGTTCCGGGGGCCGTGCC
GGGGCCTGCTCACAGCCCGCCCTGCCGGTAGATGAGGTTGCGCTGAATCTCGTTTGCGCCCTCGTAGATG
ACCGGGATGCGCGCGTCGCGGTAGACCCGCGAAATCTTGTACTCGTTGAGGACCGACCGGCCGCCGTGGA
GCTGCATGCCACGCTCGGCCACGTCGACCGCCGTCTCGGTCGATTTCGTCTTCGTTGCGGCCGCCCAGAA
GCCGGCGTCCTCGCCGTTCGCGACCTTCTCGGCGGCGCGCCAGTTGAGCGCGCGGGCCGCCTCGAACTCC
ATGCGCATATCGGCGAGGATGTGCTGGACCGCTTGGAACTCCGAGACGCTGCGCCCGAACGCTTGCCGGT
CGTGGACGAACTCCCACGTCTCCTCGATGGCGGCGGCCGCGAGGCCGAGGCTGTGGCCGCCGACGATGAC
GCGGCCGTGGTTGAAGAAGTCCGCGAGCATGTAGAAGCCGCCGCCCTCGGTGCCGATGAGGTTCTCCTCG
GGCACCTCGCAGTCGTCGAAGACGATGTGACCCTGCTTGGAGGCGCGCATACCCATCTTCTCGGGGATGT
GTTCCGCCTCGTAGCCGGGCGTGTCGGTCGGCACGATGAACATCGAGTAGTTCGAGTAGCGGTCGTCGGT
GTCGGCGGTCTTGGCGTACACCGTCAGCCAGTCGGCCTCGACGGCGTTGCCGACCCAGTACTTCTCGCCG
TTGAGGACGTAGCCGTCGTCGGTCTTCTCGGCGGTCGTCTCCATGCCGGCCATGTCGGAGCCGGTCTGCG
GCTCGGAGACCGCGAGCCCCGAAAGCTGCTCGTTTTCCGCGACCGGGCGGAGCCACTTCTCTTTCTGTTC
TTCGCTGCCGTAGTGCTCCATAATCTCGCAGCCGAACGAGGCGAGCTGGAGCGTCAGCGCGATACCGGCG
TCGGCGCGGTAGAACTCCTCGGAGATGGCGAGCATCTGCTGGAGGTCGAAACCCTTGCCGCCGTACTCCT
CGGAGATGTCCTGTGCGACGAGCCCCGCGTCCATCCCCGCTTGGAGCACCTCGCGGGGGTACTCGCCGGA
CTCGTAGTAGTCCGCCGCGACCGGTTCGATGTGCGCTTCGGCGAACTCGCGGGCCTCCTGCTTGAGGTCG
CGGGCGTGTTCGGGCACGATGGAGTCGTCGAGAAGTTCCATACCACGCCATGGAATCGTACAGTAAAAAT
AGGCATGGAACCAGTCTAAACTTCAAACTTGTTTTTTGTTAAAATAGCCGTTGCCCGACGCTCATTCGTC
CGACGGAGCCTCCGAATCGGGCGTCTTGCCCTCGATGAGCGACGAGTCGTCGTACCGGTCGCGGAGCACC
TTCTTGTCGAACTTGCCGGTCGCGGTCTTCGGCACCTCGTCGATGAACACGACCTCGTCGGGGGCCCACC
ACTTCGGGAACTCGTCTTCGACGCGCGCGACGAGGTCGGCCTTGAGCGCGTCCTCGTCGACGCCGCCCTT
CGGGACGATAAAGGCCACGGGGCGCTCCTGCCAGCGTTCGTGGGGGACGCCGATGACGGTCGCCTCGGCC
ACGTCGTCGTGGGCCATGATGCTGTTTTCGAGTTCGAGCGACGAAATCCACTCCCCGCCGGATTTGATGA
CGTCTTTCGCCCGGTCGACGATTTGGACGTAGCCGTCTTCGTCCACCGTGACCACGTCGCCGGTCTTCAG
CCAGCCATCCTCGTAGTCCTCCTCGTTCGCGTCGGGGCGCTCGAAGTACTCGGTCGTCACCCACGGGCCG
CGGACCCACAGCTCGCCGAACTCCTCGCCATCCCACGGGACCTCGTTCCCGTCGTCGTCGACGACGCGCA
TCTCCAGCCCCGGCGCGAGCAGGCCCTGCTTGGCGCGCTTTTCGTACTGCGCTTCGGCGGGGAGGTCCTC
CATCCCCGGCTTGAGGTGGGCGACGGTCCCGACCGGCGACATCTCCGTCATGCCCCACGCGTGGAGCACG
TCCACGTCGTACTCCTCGTCGAACCGGCGGATGACCGACTTGGGCGCGGCCGACCCGCCGATGATGATGC
GTTCGAGCGACGAGATGTCCGCGTCGTGCTCGTCGAGGTAGTCGAGCAGGCCGAGCCACACCGTCGGCAC
GCCCGCGGTCATCGTCACGCCCTCCTCTTCGATGAGTGTCGCGAGGTCCTCGGGCGTCGGCGACGGGCCG
GGGTAGACGTGTTTCGCGCCCGCCGCGGTCGTCGAAAACGGCAGGCCCCACGCGTTGACGTGGAACATCG
GGACGACCGGCATGATGACGTCTTTCGCGCCGATGTCGAGGCCGGATTCGGGGAGCGTCGCCATCGTGTG
CGCCCACAGCATCTGCTGGGAGTACTCGACGCCTTTCGGCTGGCCCGTCGTCCCCGAGGTGTAACACATC
CCCGCCGGCTGGTCCTCCGGGAGGTCCGGCCAGTCGTACTCGTCGGGGTGGTCAGCGATGAACGACTCGT
AGTCCGTCACCGGGGACAGGCCCACGTCGTCCGGTACCTCGGAGGCCATCACGACGAACTGCTCGACGGA
GGCGAAGGCGTCCTCGTCGACCGCGCCGGCGAGTTTCGGCGCGAGCGACGGGTCCACGAAGATGATGCGG
TCCTTCGCGTTCTCGACGATGTACTGGATGTGGTGGTCGGGCAGAAGCGGGTTGATGGTGTGCAGCTGCG
CGCCCATCGAGGGGGCCCCGAAGTACGTCTCGAAATGTCGGTTGTGGTTCCAGCAGAACGTCGCCACCCG
GTCGCCGTCCCCGATGCCGGCGTCCGAAAGCGCCCCCGCGAGCCGTGCCACGCGCCCCTCGTACTCCGCG
TACGTGTAGCGTTCCAGCCCTTCGGCGGTCCGAGAGACGATTTCGCGGTCCGGATAGAGCTTGCCCGCGC
GCCACAGGAACGGCCGAAGTGTCTGGTTGGTAGCACCTACCATAGTGTCCTCTTGTGGTAAAACGTAATG
ATTGTTTGGAAACGACTCGGCGTGGTGCGGGCTGCGGATTCGGCGTCACCCGCGGGCGCGTTCACTCACT
CGTCGCGGTCGGGAACGAACTCATCACCACCGTCGCCGCCGTCGGTATCGCCGGCGTCGGCGTCTCCGTT
GTCGGTGTCGCCTTCCGCGCGCTCGGCGTCGCCGCGTTCGGCTCCGTCGACGCTCGCTTCACTATCGTCC
TCGGCCTCGTCTCCGTCGCGTTCCGCGTCCGCGACTGTCGCGTCGCCCTCGGCGTCGTCGATGGCGGCCG
CGTCGGCGTCGCTCGCGGGCGTCGCCTCGCCGGAGTCGGTCTCGGAGTCGTCGGACTCGTCGTCGTCGTC
ACCGTCGTCACCGGCATCGTCGTCGGTGTCGTCGCAATCGGTCGCGTGCTCCGGTTCGGCCTCCGCGACG
GGCTTGGCCGCGACCAGTCGCTCGCGGACCGCCTCGCGGTCGACGGTCCCCGAGACGGTCCGCGGGAGTT
CGTCCGCGGTCGCGACCAGTCGCGGGCATTTGAACCCGGCGAGTCGCTCGCGACAGAAGTCGTCGAGGTC
CTCGTCGTCCGGTGGGTTCTCCGGGTCCGCGGGAACGACGAGGGCGGCGACGCGCTCGCCCCACTCGGAA
TCGGGGACCCCGAGCACGGCGGCGTCGTCAACGTCGGGGTGGTCCCGCAGGACCGCCGCGACCTCGCCGG
GGTCGACGTTCTCGCCGCCGGTGATGATGCGGTCGTCCTTCCGGTTCAGGACGTACAGGAGGCCGTCGTC
GTCGCGGTAGCCGATGTCGCCGGTTCGGAGACCGGCGTCGCTGAAGGCGTCGGCGGTGGCCTCGGGGTTC
CGGTAGTAGCCGGGCGAGACGGTCGGTCCCGACACGACGAGTTCGCCCGGCGTGCCGGGTTCGACGGGGG
TTCCGTCCTCGTCGACGACCCGGAGGTCGGTGAAGTAGAGCGGCCGCCCGACGGTCCCCACGTCGTCGAA
CGCCTCCCGCGGGGTCGCGGTGGCGACCTGCGACGCCGTCTCGGTCATGCCGTAGGTCGGGTGGACCGGC
ACCGAGTAGTTCCGACAGCGCTCGACGAGTTCGTCGGGGGCGGGCGCGCCGCCGAGGAGCACCACGCGGA
GCGAGTCCGAGAGCGTCCCCCGGCTGTCGAGCATCCGCGTGAGCATCGTCGGCACGAGCGAGACGCCCGT
CACGTCGTACTTGCCGATGTCGTCGGCCGCGCCGCCGGCGTCGAACCCCTCGCGGAGGACGACCGTCGTC
CCGTACAGCGGGCCGCGGAGAATCGGGCCGATGCCGCCCATGTGGTGCAACGAGAGCGTGACGAGCCACC
GGTCGTCGCGCGAGACGCCGAGTCGGAACGCCCCGGCGACGGCGTTCGCAAGCAGGTTTCCCATGGTGAG
TCGCACCGCCTTCGGCGTCCCGGTCGTCCCCGAGGTGAAAAGCAGGAGCATCGTCTCCGAGAGCGACCAG
CCCGCGGGTTCGACCCGCTTCGGCGCGATAGACGAGAGGTTGATGACGCCCTCCCACCGCGGGTCGTCCA
CGGAGACGACGGGCACGTCGGTCGTCGCCTCGACCGCCGTCGACTCGGTGGACTCGCCGCAGACGAGCGT
GGTCACGTCCGCGAGTTCGACGTTGCGACCGACTTCGTCGGCGGTGAGTCGGTCGCTGAGAGGCACGAGC
ACGGCCCCGAGCCGCGTCGCGGCGTGGATGAGTCGGACGTAGTCGACGCCGGGGTCGAGAACGATGCCGA
GGTGGTCGCCGGCCTCGACGCCGAGGGCGGCGAGTTGGCCGGCGGTCTCGTCGACGAGCGCGTCGAGTTC
GCGGAAGGTCCACGAGTCGCCGGTCGCGGCGTGGATGAGCGCCTGTCGGTCGGGCGTCGCGGCGACCCGG
TGGGAGAGCCAGTCGCGCATCGGCCCGGCGAACCCGCGGGCGTCGGCGGCGGTTGCGTCGTCCTCGGTCG
ACTCGGAGTCGTCGCCACCGGCCGCGTCGTCGGGAGCGCCCGTCATCGTTCAGTGCGAGACGAACTCCAC
GAGGACGCCGCCCGTGGACTTGGGATGTAAGAAGGCGACCTCGTGGCCCCACGCGCCGGGGCGCGGCTCC
TCGTCGATGCGGTCGACGCCGGCGGCCTCGGCGGTCCGGAGCGCGGCCTCGATGTCGTCGGTCTCGACGG
CGACGTGGTGGATACCGCCGCCGCGCTTGTCGAGGAACTTCGAGATGGCACCCTCCTCGTGGGGTTCGAG
CAGTTCGAAGTAGCCGTTTTCGAGTTCGAGGAAAACGACCGACATACCGTCGAACGTCTCCTCGTGAGCC
ACGGGCGCGTCGAACAGCTCCGCGAACAGCGCGGCCAGTCCGGCGGCGTCGGGCGTGGCGATTCCGACGT
GGTCGAGATGCATGCCTCCAGTTCGTCGGGCGCAACGGATAAACCCAGACGGTTCGATACTCCTGTCATG
ATAGTAACGACAACGGAGACGGTCGTCGGCCGCGACATCGAGGAGACGCTGGGTGCCGTCCGGGGGAACA
CGATTCGCGCCCGGAACGTCGGCCGCGACATCACGCAGGGCCTCCGAAACATCGTCGGCGGCGAACTCAA
GTCCTACACCGGGCTGATGGCCGAGGCGCGCGACGAGGCGACAGACCGGATGGTGGCGGAGGCGGAGGCG
ATAGGTGCCGACGCCGTCGTCGGCGTCCGGTACGTGACCGCCGAGGTGGCCCAAGGAGCGGCCGAGATTC
TGGCCTACGGAACCGCCGTCACGCTCGTCGGCGGCACCGACCCCGACGCCGACGCGGAATCGGCGTCCGA
GTCGAACGCCGACGTGGCGTGAGCCGACGGTGACGCCGACGACTCGGCGGGTCACCCGAGACCCGCGGCG
ACTCGCACGCGGGGTCGTCCGACTCGCCACGGACCGGGCCACAGTCGCTGTCTTCGCCGCGCTCGCGGCC
GTGTGGGCAGTCGGCTTCGTCGGCGTGGTGCCGAGAGAAATCTGGGTCGTCGATTCCCCCGCGCTGGTGG
CCGCCTTCTTCTTCGACACGCTCGCGGCCAACGAGTTCGGCGTCCGCGAGACGGCGGTGTTCTACCCGGC
GCTCGCCGTCTTCGGCTACCTCCAGGCAATGGTCTTCGTGGCGGCCGGGCGAGTGCTTCGAACTCGACTC
GTCGGGGTCGGTGAGCGACGCGAAAGCGGGAAACGCGTCGAGAGTGGGGAACGAAAATGAGCGCAGGAGC
GCGCGTCAAGAGCGGGACGCGAGGGGCGTGAAGTTCGAAGGTAGCGAGCGAGTCGGCGTGTGACTCACGG
CGTCGGGTCGGGCCTCAGTCGCGGGCGGTCCGGGCGACCGTGACCTCGACGGGGACGCCGGGCACGTCGA
CCGTCAGCATCGAGCGGTCGACCCGGGTGACGACGACGCGGGCGACGGCGACGATGGCGGCGACGGTGAC
GGCGACCGCGAGCGACGCCACGGGGTAGGTGACGACCGCGACGACCGCGGCCATCGAGGTGAGCAGGGCG
GCCTGCGTCGCCAACGAGGGCGCGGGTCGGTGATGCGAGGGGTGGTAGTCGGAGCCGGTACGACTGTCTC
TGGAGCGTTGTCGTGACATTCGTCTGGTGAGGGGGACAATCGGATGCGATACCGGGGGCTCTCCGGTCGA
AGAGCCCCGCAACGCGACGGCCGCCGCTCGAAAATCGAGCGACTGGTGGCGCGAACCTCGCGCCGACAGA
CGGCGGCCGGGCGTGTGACGGGTTTAGAACGCGATAAGCGGCATCATAAGCCTCGATTGCCTCCACTCGG
GGGGTGATAATAAAAGTTGTTGGACGGGTGAAAGTATAGAATTAGTGACTCGTTGGCACGGGGCGCGGGG
TGCGGGGCGGTCGCCGGCGCCGGTCGTTCGGGAGTGTAGGGGCAGCTCAGGCCATGCCGGGTTCGTACTC
TCCGAACTCCTCGCGGAGGACGCCGCAGATTTCCCCGACCGTCGCGTAGGCCTTGACCGCCGTGACGATG
AGCGGGAGGAGGTTCTCGTCGCCGTTCGCGGCGGCGCGGATGTCTTCCAACGCGGCCTCGACGGCCTCCT
CGTCGCGGTCGTCCTTCCGGGCGTCGAGCGACTCGACCTGCTTTTGCTCTTCTTCCTCGGAGACCTCTTG
GACCTCGACGGTCGGCTCCTCGTCCACTTGGTACTCGTTGACGCCGACGATGACGCGCTCGCCCTCCTCT
ATCTCGCGTTGGCGCTCGTAGGCCACGTCCTGAATCTCCCGCTGAACCCACTGGTTTTTCACGGCGTCGA
GCATGCCGCCGCGCTCGTCCACCTCGTCGAGCAGGTCGAACGCCTCGTCTTCGATGTCGTCGGTCAGCGC
CTCGACGTAGTAACTGCCCGCCAGCGGGTCGATGGTGTCGGCCGCGCCCGACTCGTGGGCGAGAATCTGC
TGGGTGCGGAGCGCCGTCCGAACCGACTTTTCGGTGGGGAGTGACAGCGCCTCGTCCTTCCCGTTAGTGT
GGAGCGACTGCGTGCCGCCGAGGACGGCCGCAAGCGCCTGATAGGCGACGCGGACGACGTTGTTCTCGAC
CTGCTGGGCGGTGAGCGTCGAGCCGCCGGTCTGGGTGTGGAACTTCAACTGCATCGACTTCGGGTTCTCC
GCGCCGAAGCGCTCTTCCATGATTTTCGCCCACATCCGCCGGGCGGCGCGGAACTTCGCCACCTCTTCGA
GGATGTTGTTGTGGGCGTTGAAGAAGAAGGACAACTGCGGGGCGAAGTCGTCCACGTCGAGGCCGGCGTC
GACCGCGGCCTCGACGTACTGGATGCCGTTGCCGAGGGTGAACGCGACCTCTTGGGCGGCGGTCGAACCG
GCCTCGCGGATGTGGTAGCCGGAGATGGAGATGGTGTTGAACTTCGGCGTCTCCGCCGCGCAGAACTCGA
AGATGTCCGTGATGAGCCGCATCGACGGCTCCGGCGGGAAGATGTAGAGGTTCCGCGCGATGTACTCCTT
CATGATGTCGTTTTGGATGGTTCCGCGAAGCTCCTCGCGGGGGACGCCCTGCTTGTCACCGAGGGCGACG
TACATCGCCAGCAACACCGCCGCCGGGGCGTTGATGGTCATCGACGTGGAGACCTCACCGAGGTCGATGC
CGTCGAACACCGTCTCCATGTCGTGGAGGCTGTCGATGGCGACGCCGGATTTCCCCACCTCGCCGGCGGC
CATCATCGCGTCGGAGTCGTAGCCCATCTGTGTCGGCAGGTCGAACGCGAGCGACAGCCCCGACGAGCCG
TTGTCGATGAGGTAGCGGAACCGCTCGTTGGTCTCGGCGGCCGTCCCGAAGCCCGCGTACTGCCGCATCG
TCCAGAGCCGCCCGCGGTGCATCGTCGGATACACCCCGCGCGTGTAGGGCTTTTCGCCCGGGAAGCCAAC
GTCCTCGTCGTAGTCCACGTCGGCGTCGTCCGGGGTGTAGAGCCGCTTGACGACGTTGCCGCCCGTGTCG
GTCGTGAACTCCTCTTTCCGCTCCCCGAAGCGGTCGAGCGTCGGCCCCAGCGTCTCGTCTTCCCACTCGG
CTTTCGCCTCCCGAATCTCTTCGAGCTCGTCGGGATCAAACATGGTCGAAGATGTGGTTTGTCCCTACTT
AAGCGTACGCGGGTCGGCGGATATCGGTCGCTGTCTCCGACCGTGAGCGCGCGACCGAGGGTGTGACGGC
GTCCCCGCGAACGCGGCCGCGGCGACCGATTTTATGTCGCTCGCGCGCCCTGCTTCGCCATGGACATCCT
GACCGACGAGACGCGGCGGTTCCTCGCGGCGACCGCGCCCGAACACGACGCGGTGCAGGCCGAGATGGCC
GCCTACGCCGACGAGCACGGCTTTCCCATCATCGGCCCCGAGGCGGGCGGCGTGCTCCGCGTCCTCGCGC
ACCTCGCGGACGCGACGCGGCTGTTCGAGTTCGGCTCCGGCTTCGGCTACTCCGCGACGTGGTTCGCAGA
GGGCATGGCCGACGACGCAGAACTCTTCCTGACCGAACACGACGCCCACGAACTCGACATGGCGCGGGAG
TTCCTCGACCGGGCCGGCCTCGCCGGCCGGACGACGTTCCTCGAAGGCGACGCGCTCGACCTGTTCGAGG
GCGTCGACGGCGAGTTCGACCTCGTGTTGTTGGACCACCAGAAACACCGCTACGCCGAGGCGTTCGACCT
CGTCTCCGACCGCGTCGCGGTCGGCGGAGTCGTCGTCGCTGACAACGTGATGCGCGGCCCGGTCGATTTC
GGCGCGCTCACCGACTGGAGCGAAGGCCGGGCCGAGGCCCTCGACGGAGCCGACGCCGACACCCGCGGCA
TCGCGGCGTTCCTCGACGCGGTCCGGGCCGACCCGCGGTACGAGACCATCGTCCTCCCGGTCGGCAGCGG
CCTCGCGGTCAGCACGCGGGTCGAGTGAGCGCGCGACCGCCGGGACGCGCGCCGACCGCCGCGCACCGAC
GTTCGCCACGCTTTTGAGCGCCCACCCCGACCGTTCGGGTATGTTTGGAGGCGGCGGGATGAACCCGCGA
AAGATGAAGCAGATGATGAAGCAGATGGGCATCGACGTGACGGAGCTCGATGCCGAGGAAGTCGTCATCA
AGACGGGCGACGAGGAACTCGTCTTCAGCGACGCGCAGGTCACGCGCATGGACGCGCAGGGCCAAGAGAC
GTATCAAATCGTCGGCGAGCCCGAGACGCGCGAACTCGGTGCCGGCGACGACGGCGGCGACGAGTCCGTT
GAGTCCGCCGAGGCCGCCGACGCCATCCCGGCTGACGACGTGGCTATCGTGGCCCAGCGCGCCGGCGTCC
CCGAGGACGAGGCCCGCGAAGCGCTGGAGGCCGAAGACGGCGACCTCGCCGCGGCCATCGCGCGACTGGA
GTGATACTCCTCGTCCACGGCGACCGGGAGTACCTCCGAGCGCCCGGCGACGAACTGCACACCGACCTCG
GGATGCTCACCGTCCCCGAGGACGTGGAAGCCGGCCAGACGCTCGAAACCCACATCGGCGAGGAGTTCCT
CGTCCGCGAGCCGCGCGGCCCGGACCTCTTCAACCACTTCGAGCGCACCGGCGCGCCGATGATGCCGCGC
GATATCGGCCTCATCGTCGGCCACACGGGTATCGCGGCCGGCGAGCGGGTCCTCGACGCGGGCACCGGCA
CGGGCGTCCTCTCGGCGTACCTCGGCCGCCTCGGCGTCGACGTGACGACGTTCGAACGCGACGCCGAGTT
CGCGGACGTGGCTCGCGAGAACATGCGTCTCGCGGGCGTCGAACAGCGCGTCGACGTTCGCACCGGCGAC
ATCACCGACGAACTCGACGACCTCGCGGACTCGGGGTTCGACGCGCTCACGCTCGACACCGAGAACGCGC
CAGAGGTCGTCCGCCACGCGCCCGACCTGCTCGTGACCGGCGGCTACGTCGCCGTCTACTCCCCGTTCGT
GGAGGGCACGCGCGCGGCCGTCGAAGCCGCCAGAGAGGCGAGGCTCTCGGACGTGGAGACGTTCGAGACG
ATTCAGCGACAGATGGACTTCAACGACCGCGGGTCGCGCCCCTCGACCGCCGGCGTCGGCCACACCGGCT
ACCTCGTGTTCGCCCGCAACGAGTGAGCGAGTCCGACGCGGGCGGGCCAACCGCTCTTTCGGCCCGACTT
CGTTCCCTCACCCGACGCCGCGAATCACGCGAAACAGCTCTTCTCTGAACCGCTCCGGCTCGATTGCCTC
GCGGAGCGCCGCCGCCGTCTCCGCGTCGCCGGCGCGGACCTCGCGGGGGTACGCCCCGCCGGTGAGGAGG
AACTCGCCGTCGACCGGCGTCACCGCGAGGTAGGCGTCCGCGGCGAGTTCGACCCCGGCGAGTTCGACGG
TCGCGGCGTAGCGAATCACGTCGGCCTCGGCTTCGTTTCCCGCGTCGTCGCTTCGGTCGTCATCGTCCCG
GGCGTCATCGCGCTGGCCCCCACCGACTCGCACCCGGAGCGTCCGCGACTCGACGCGCCGAACGTCCGAG
AAGCCGCGGGCTTCGAGGCGCGACCGGAAGCCGGCGCTCGCGCGCTTGCCGACCAGTTTCGTCAGCGACT
TCGACGGCGGTGTGTGCGGCCGGATTTCGAGGCGGCTGGCGAACAGAAAACGCCACGGGCCGTCGGCGGT
CGCCGGCACGCGCTCGCGGATGGCGGCGTCCTCGTAGACGACCGTCCGGGCGACGACGCTGACGGGGCCG
AGTTCGAACGGGCGGTCCGTCGCGTCGTCGACGCGGACCCAGCCCTCCAGCGGCGGGAGCGTCGGCGGGG
CGGGCGCGTCGGCCATGCCCCGCGTTACGGACGGAGGGCTGAAAAAAGCGAGTCGCTCAGTGGTCGTCTT
CGCGCCACTTGTGGTCGCACTCGACGCAGGTGAAAAAGCGCGTCTCGGACTCGTCGGCCGAGCGAATCTG
CTTCATCTCGTAGCGCGCCACGTCGTGGCCGCACTTCGGGCAGATGGCCTTCGTCGTCGGGCCGATGTCG
GCGTTGTCCACGTCGGACATGTCGACGACCTCGCTGGACTCTTGGCCCTCGGTCGTGACCATCGACTTCT
CTTTTTCGCTGTCTCGGGCTTTCTCGTGGCCGTTCGGACAGACCCAGACGCCGTCTTGCGGCGTCATCAG
GGACCCGCAGTCGTCGCAAAACTCCATGATAGTACGTCCTACCGCTTGAGGGACTTAAGCGTCAGGATTG
CGCCGCGCTCGCGGGGTGAGCGCTGAAAAAAGTCGGCGCGGAACGGCGGTTCAGGCGTCGCCGTCGGACT
GCCCCGGTTCGCCGAGCGCCTCGATTGGCATCGCGTTGTTCAGTTCGTAGTACAGGTCCTTCGCGTCGGT
GAACTCGCTCGTGAGGCAGTTCCGGACTAACTCACCGAGGTCGGCGTTCCCGTCGGCCATGAGCACCGTC
ACACCGTCGAGGGAGGTCGCGGCGTCCCGTCGCGACACCGGGTACGACAGGTCTTCGAGGAGGGATTCGA
CGCGGGCGAGCGTGATTGATTCTTGCACGATTGTTCATTATACATAGAGCGTATTAGCAGTTGTAGGAGC
CGTGCTAGCACGGCTATATGAGAGAATCAGTGACTCGAATCGCCCGAATGAACCGGAAACAAGAGCTCTC
TCGGTTCTATTCGAAGTCGGGGTCGCGCTTGTCGAGGAACGCCTCCATCCCCTCGCGCTGGTCGTGGGTA
CCGAACAGGCCGCTCCAGACGCGGGCTTCGAAGTCGAGCGCGGCGTCCCGCGGCGCGTCGTGGGACATGT
TGATGGCGGCTTTCGCGCCCGCGAGGGCGTGCCGCGGCTTCGACGCGAGGTCGGCGGCGAGGTCTTCGAC
GTGCGAGTCGAGTTGGTCGTGGGCGACGACCTCGCCGACGATGCCGTACTCGTGGGCGTCGCTGGCGTCG
ATGCGCTCGCCGAAGAAGATGAGCCGGCGGGCGACTTCGTCGCCGACGAGCGCCGGCAGGCGGACGCTCC
CGCCCCACCCGGGCATGATGCCGAGGTCGATTTCGGTCTGGCCGAGCAGCGCGCGCTCGGAGGCGACCCG
GAGGTCGCACGCCAGCGCGAACTCCATGCCGCCGCCGAAGGCGTAGCCGTTGATGGCCGCGACGGTCGGC
GCGGGGAACTCCTCCAAGCGCGTCGCGATGCGGTGGCCCTGCTCGGCGTAGTTCTGCGCGGCGGGCGTTC
CGATGTCTTTCATGTAGCCGATGTCCGCGCCCGCGATGAACGCCTTCTCGCCCGCGCCGGTGAGGACGAC
CACCCGAGCGCCGTCGGCTTCGGCCTCGTCGAGGGCGTCTTCGAGCGCGTCGAGCGTGTCCGCGTTGAGC
GCGTTCATCTGCTCGGGGCGGTCGATGGTGATGGTCGCCACGTCGCCGTCCCAGTCGAGTCGGAGGGTGT
CCCAGCTCATACTCGGGGCGACGCGAGGCACAGGGATAATAATTAACGTTCGCCGGTCGCGCTGAAGAAT
CCAGAACAACGTTATACCCCCTCCGTCGAATCCACCGATATGACGCTCTCCGACGAGGCGGAAGAACGCC
TCGCCGACATCGTCCGGCTCCAGCCGACGAAGAACAAGGAGTTACAGAACCGCTGGGACCTCGAAAGCGG
GAGCGAGGTCCACCGCTACCTCGAATCCGAGCTGAAAGACTACTACTACCGCGACGACAACAGCCTCATC
CGCGCGACGGCCGAGGCGGCCGAACTCGTCGGCGTCGAACCCGGCGTCGAGGGCGACGACGAGGCCGAAT
CCGTGCCGAGCGTCATCCGCGTCCCCTCGCTCGAAGCCCGCGTCTTCGAGGTCGTCGCCGGCCCCGACGA
GCGCTCCGAGAGCGTCGTCAGCGTCCTCAACAAGCTCCGCGACGAGTTCGACATCGACCCCGACGTTGAC
GACGTGCGCCGCGCGCTCCAGAGCCTCCGCCGCAAGGGCGTCATCGAAGTCGTCTACCGGACCGTCCCCA
CGTTCCGCCTCGCCGTCGAGCGCGACGAGGTCGACGTGGAGGTCGTCTAACCGCCCGCCGCCGTCGCTAT
TCGCGCCGCTCGAACACCAGCGCGTAGTGGTACGGCGGGATATCGAGTTCCGCCGTCACCGCGAAGTCGG
TCGCATCTTCGACCATCGCCGCGGTCTCCTCCGGGCCGAGCCGCAGGTCGGTCGGCGGGCCGCGCGGTTC
GCCAGCGATGGTCGTCTCCGCTCGGGGGAGCGGCCGCCAGTTGACGACGACGAACCGGCCGCCGTCGTCG
AGGACCGACTCGACTTCCGTCAGGAACTCCTCGGGGTCGTCGACGCCGTGGAACGCGTTGGCGAACAGCG
CCACGTCGACTGGCTCGGAGACGTGCGCCGAAAGCTCGCGGGCGTCGCCGCGGACCGACACCACGTTGTC
GATGCGTTGCTGGGCGGCGAGGTGGCCGAGTTCCGCGAGGAGGCCGTCGTCGAGGTCGACCGCGTACACC
GTGGCCGGCGCGACGATTCGCGCCGCGGGGAGCGCGAAGTAGCCGTTTCCGCACCCGATTTCCACGACGG
TGTCGCCCGCCGACAGCCCGAGGTCCCGAAGCGTCTCGCCCGGCGTCGGCCAGAGCTTCCCCCACCAGTC
CCAGTCCGGCAGGCTCGTGTTCTGGAATCGTTCCATACCGCTCGGTCGGCGGGGCGCGAAGTTAGGCGTT
CTCACTGCCGCGCTCGGCGCGGTCTCGTTCGCGCTCGCGCCGCGCCTCCAGAATCCGGCGGACGCCCTTG
CCGGGGCCGCCCTCGATGGGCCAGCCGTTCATCCGCCACGCCGGCGGCTCCGGCTCGAACGACGGACACG
AGTGGGCGCACTCGCGCTGGCTCTGATAGCAGTCTTTCGCGGCGCACCGCGGGACGAGCGCCCGGCCGCG
CCGGTCGAGTTCGAACTGTCGGCAGTCGGGTCGCATCGTGTCCACGTAGTTGCGCCAGCCGCGGTCGAAG
GCGCGCTCGGCGAGGACGAGTCGCCGCCGGGCGTCTTCGGAGTCGGGCGAGAGCGAGCTCGGGTGCCACA
GCACCTCCGCCGAGTCGCCGTCGACGCCGAGGATGCCGACTTCGACCGGCAAGTCTTCAAGCAGGGCGGG
TTCGACCCGCCGTCCCGTCACCTCGGTGGCGACCCAGACCTCGTCGGCGAGCGCCCGCGACACGTCGTGT
TCGAGTTGGTCTGCGAGCGCGCGGGCGGCGCTGGCGTCGAGGTTCGGCTTGTTCTCGATGGCGACGACGC
GCTCGACCCAGTCGGGGTACGGTGCGGTCCGGCGGTACTCGACGCGGTTCCGCGAGCCGCGGCGTTTCTC
GACGAGGCCGAGCCCCGCCGCGCGGTGGACCGCGGGCACGACGTGTCGCCACGGGAAGTCGGGTTCGGGG
ATGGCGTCTCTGTACCACGCCCACTCGGCGGGCGCGTGGCGGACGACGCGCAACAGGTCCGAGTCGAAGC
CGTCGGTCGAGAGGGCGCGCCGGGCGGCGAACGCCTCGGGGTCGACCTCGACGACGACGGTGTCCCAGCG
GCGCTGTCGGGTGCCGAGCTGTCGGGCGACGAACGCGGGGCGCGGGCCGTCGGGATGCCACGCGCGCTCG
GCCCAGCGACAGACCCGGAGCTCGAAGGCGAACTCGGGGTCACGGTCGCGGTCGCGGTCGGCGGCGTCGC
TCACGACCGGGAGTTGCGGCGGGAGGCCGAAGGCGTTTCGGTCGGGCGGATTCGGCGTTCGGCCCGACGA
TGACGCAGATGATACCGCGGCTGTCGCCGCCCGCGCCGCCCCGCCGACGCGCGGCGCTGTCGCTCGCTGG
CGTCGCGTCTCGGGCGTCGGCCGGTTCGGCCGACGCTACTTCAGGTACTTGTGTTCGCCCTCGTTTTTCG
CGGCGAGGTCGTCGAGGAACTCGTGGGCGCGCTCGAATATCTCGCGGGGGCCGTCCTGCGTGATGGTGTT
GATGGCCTGCTCGTAGTCGCGCCACTGGAGGTCGCGGTGCTCCGTCGAGAGCTCCGCGGACGCCTCGAAC
GACCGCGCGATAAAGAGGTGAACCGTCTTGTGAATCGTCGTCCCGTTCGCCTCGAAGACGTAGCTGTAGT
CCTCGCGGAAGCCGTCGATGAGGCGGAAATCTTGGATTCCCGCCTCCTCTTTGACCTCCCTGATTGCCGT
TTGCTGAAGCTCCTCGTCCCCTTCGACCCCGCCCTTCGGGAACTCCCAGTCCCCGGGACGGCTCTTCAGG
AGTAAGTACTCCCTCCGGCCGCGGGTGTCGCGGAAGAGAATGGCTCCAGCGCTGACCGCTTCGACTGCCA
TTACCCGAAATAAACGTGCCACCCTTTAAGAGGGTATCGGAGGATGTAGCGCGTTCGTACGGTTTTTCAC
TCGGGATTCGGGGTGAGGAGCCCGGTGTCCCCGGTTCGTGTAGATGCGCTTTTACCGTCGGAGCGTGCAA
CAAGGAGTAGTACCCAGCTATGGCCTTCGTCACGAAACTCACCTTTCAAAGCGGTGATAAGGCGGTCCTC
GACCGAGTGGTCGACGACCTCAAGCAGTTCATCGAGCGGAAGGGCGCGGAGTGCCGCGGCCCCCACTCCG
ACCAGCCGAAACAGGTGAGCGTCCCGCAGTACCGGACGCTCCAGCCCGGCGACCAGTTCTCGTCGTGGTC
CTACCCCGTCTACACCCGCCGGCTCGAAATCCACGGCGCGGACCAGATTGCCCGCGAAGTCGGCCTCAGG
GAGTTCCCCGACAGCGTCCACGTCGAAATCGAAGTCGAACAGAAAAAGCCGCTGGGCCACCGTCGCTGAC
GGCGGCCGCGGAACGCGGACGAAGACGCAGGTCCCCGGTTTTGTCCCTCTTTTGGTCGCTCAGGCGTCCG
GCCCGAGCAGTTCGACCACGTCGCCGGTGCCGACGTGGTTGGTCGCGTCGAACGACGTGACCTTCAGCCG
AACCTTGTCCTCGACGGCCGCCCCTTCGCCGTCTTCGACCCGGATGACCGAGTCGCCGATGCGGACGGTG
AGGCCGTCGCCGTTGCGCTCGCTGATGTAGGCCGTGATGACCTCGCCGGGTTCGAACGTCGGCGTCGCGG
TGCGGAACGTCCAGCCGGCCAAGAGCTTGTCGAGGCGGCTCATACGCGGCTCACCTCCTCACTCGTGCGG
TCGGAGACGTACTCGCGGCCGTAGCCGGTCCACGCGGCGAGCAGGAACACCGCCACGAGGAACCAGCCGT
GGAACACGTAGGGGAAGACCGACGCGGGGTTTACGAGCATCTCGGCCGTGAACCACGGCGTCGCCTCGCC
GCCGACGAGACCCTGCATGGCCCCGTAGCCGGCGAGGAGGCCGCCGCCCCACGGGAAGATGTAGCCGAGC
GCCGAGGTGTTGGCGTCGAGGATGTTGGCGCGGCGGTAGCCGTTGATGTTGAAGCGCTTGCCGAGCGTGG
CGATGTAGGGCGCGATGGCGATTTCGGCCGCCGTGTTGATGGTGACCGTCGCGTTGACGAGCGCCGTGCC
GACGACCATCGTGGTCTCCGCGCGGCGGACCGTCGTGGCGACGCGGTCGATGACGAGTTCCTGAATCGCG
TCGAAGCCGCCGCCGGCGCGCATGATTTCCGCGCCCGCGACGAGCAACAGCGTCAGGACGATAAGCGGGA
AGAAGCCGGCCGCGCCGGAGTAGACGCTCCCGCCGACGCCGACCTGTCCCGCGGGGACGGTCTCGACGAC
GGCACCGAGGAGCGGCAGCGCCTCGACCGCCTGCGTCAGGCCGTTCTGCGGCGCGCTGAACAGGAGCATG
CTCCCGGCCGACACGTCCACGAGGTTCGCCGCGCCGAGCGCGACGTTGAACGCCGCCGCGAGGAGCAGCC
CCCACGAGACGGCCTCGATGATGTGCCGCCCGCGGACGGCGAGGGCGATGACCACGGCGATATCGAGCAG
GTGGACGAGCCCCCACGGCGACACCGACGCGGAGACCTCGCCGGCCACGTCGACGTGCGGCATGCCGCCC
CAGACGCCGGGGATACCGAAGCCGGCGACGAGGTACGCCGCGATTGCGAGCGCCGCCGCGACGACGGCGT
ACTTCACGCGGGAGGCGACGACGCCGCCGATGTCGGCGTCCTGCGTGACCGCGGAGACGATGGTCGTGTC
GCTGACGGGCGCGAGGTTGTCCCCGAACACCGCGCCGGAGAGAATCGCGCCGAACAGCAACACGGGGTTC
GCGCCGAGGAGCAGCCCCGCCGGGAAGACGAGGCTCGTGAAGGCGATTGCGGTGCCGTAGCCGGTGCCGA
TACCGGTCGCCAGGAGCGCCGCGAGCAGGAACGTCACGGCCGGAAACAGCCCCGGACCGACGTTCAGGAC
CGTGGCCGCCCAGACGAGGCCGTCGACGAAGCCGCCGACCTGAATGGTCTCTGCGAACATGCCCGCCCAG
AGCCACGCGACGACCGCCGTCGCGGCGACCCGGCGGGTCATGCCGGCGAAGATGACGTCCGCGTAGTCCT
TCCAGTCTCCCCGGACGAACAGCAGTCCCGCGATGAGTCCTGTCAGCATCCCCGCGACGAGGCCGGTCGT
ATCGCCGATACCGAGGATACCACTCTGGAAAATCGCCCACGCGATGAACAGGGCGATGGGCAGGGCGCTC
ACGAGGCGCCCGCCACGGAAACTGAGCTCGATGTCCGGTTCTTCTGGCATCGTTTGTCAGAGCTTGACTG
GGATATATAATAGGCACGAATTTCCTCCAACTATTTCTTCCAAACTTGCGTTTCTTGCCCACGAAACGTC
GGGAGCGTTTATCATCGCCGGGGGAAAAGAGTCCAGACATGAGCCACCGAGCGACGATGGACGACCTCGT
CTCGCTTCGCCGCGACCTGCACCGCCACCCCGAACCCGCGTGGTGCGAGTTCTACACCACCGCCCGCCTC
GTCGACGAACTGGAGACGCGCGACCTCGACGCGCTCTACGTCGGCCCCGAGACGCTCGACGCCGACGAGC
GCATGGCCGTCCCCGACGACGCCGAACTCGACGCGTGGGTCGAGCGGGCCCGCGAGGCCGGCGCGCGCGA
GGACGTACTCGACCGCCTCGCCGGCGGCTACACCGGCGCGGTCGCGGTCGTCGAGCGCGGCGAGGGGCCG
ACCGTCGGTCTCCGCGTCGACATCGACGCGCTCCCCATCCCCGAGTCCGAGGCCGACGACCACCTCCCGG
CCGCCGAGGGGTTCCGCTCCGAGAACGAGGGCTTCATGCACGCCTGCGGTCACGACGCCCACGCGACAAT
CGGCCTCGGCGTCCTCGACGCCGTCATCGACTCCGACTTCGAGGGGACGTTCAAGCTGTTCTTCCAGCCG
AGCGAAGAGCAGGTCGCCGGCGGCAAGGCCGTCGCCGAGGGCGGCCACCTCGACGACGTGGACTACCTGC
TCGCGCTCCACGTCGGGCTCGACCACCCGACCGGCGAGGTCGTCTGCGGCATCGACGGCTTCCTCGCCGT
CTCGCACTTCCGCGCCGAGTTCACCGGCGCGCCGGCCCACGCGGGCGCGAAGCCCGAGGAGGGGAAGAAC
GCGAACCTCGCGGCCGCGGCGGCCACGCAGAACCTCTACGGTATCTCCCGGCACTCGGACGGCGCGACCC
GCGTCAACGTCGGCCTGATGGGCGGCGGGACCGCCACGAACATCGTCGCCGAGGAGGCGTTCATCGAAGG
CGAGGTGCGCGGCGCGACGACGGAGCTCATGGAGTACATGGAAGACCGCGCTCACACGGTCATCGAGTCG
GCCGCCGCGATGCACGACTGCGAGGTCGAAATCGGGGTCGAGGGCAAGGCCCCGAGCGCCCGCAGCGACG
ACGCGCTCGCGGCCATCGTCGGCGGCGTGAGCGAGGGCGTCGAGGGCGTCACCTCGATTCTCGAAAGCGA
CGACCTCGGCGGCAGCGAGGACGCGACCTACCTCATGCAGCACGTCCAGGACTGCGGCGGGCTGGCGGCC
TACGTCGGCGTCGGCACGGACCACCCTGGCGGCCACCACACCCGGACGTTCGACGTTGACGAGGAGACCA
TCCGCATCGCCGTCGACGTGCTCGCCGCAAGCGTCGACCGAATTGCGACCGAGCGTCCCTAAGACGGTCC
GAGCGCGTCGTTCGAGCCATCTCGGGCCGCGTTACCGCGTCGGAAACGGCGCACGACCGGCCGAACAGCC
CGCGACGAACCGCCAGCGGTTATTTGTCCCCCCCGTGCATAGCCGGCAGCGATGGGGTTCCTCGGCGGTG
AATCGACCGAAGACACAGACCTGCGTCCGGGTCTCGCAGTCGTCGGCATCGCCGTCGGCGTCGCGGTCGT
CCAGGTCGCCGTCTTCCCCCACAGCTCCGAGGTCCACTGGCTTCGGTTCGCCGTCGAACTCCTCTTGATT
CCGATTCCCGTCGCCGGCGCGTTCGTCGTCGGCGGCGTCCGCCACGTGCCGACGGTTTGGCGGCCGCTGT
ACGCCGGGACCGCGCTGTTCGCCGTCCACGCCGTCACCGACGCGGTCGACGAGGTCGTCGCCCAGCCCGA
GGCGGTCACGCTCGTCTTCGAGGACGGGACGCTCCTCGTCGGGTCGGTCGCGCTCGCGGTCGGCGCGGTC
CGGTGGTCGACCCACCGCGACGCCCGCGAGACGGAACTGCGCCGCCGCAACGACCGGCTCGACCAGTTCG
CGTCGGTCGTCACCCACGACCTCAGGAACCCGCTGAACGTCGCCCAGATGCGACTCGAACTCGCCCGCGA
GGGGCACGGAACCGAACACCTCTCGACGGTCGCTGACGCCCACGACCGGATGGAGGCGCTCATTCAGGAC
GTGCTCCAACTCGCCCGCGTCGGTGAGGAGGTCGGCGAGGTCGAACCCGTCAGCCTCGCCACCGTGGCCG
CCGACGCGGTGACGAACACCAGTCTCGGGGCGTCCGGACTCACCGTCGAGGCCGACGCGAGGCTGCGCGC
CGACCGGGGGCGGCTCACCGCCGTCTTCGAGAACCTGTTTCGGAACGCGGTCGAACACGGCTCGACGAGC
CGCCGGGAGTCCCCAGACGAGACCGCGAGCCGCGACGTTCCGACCGAGACCCCGTCTCCCGCCGCCGACA
AGAGCGCAGCCGACGCGAGCGGCCGCCGGGCGAGAGCCGACGCCGACGGGGGGACGCCGGGCGTCAACGT
CCGCGTCGGCCCGCTCGAAGACGGCTTTTTCGTCGAGGACGACGGCCCCGGCATCCCGCCGGAAGAACAA
GACCGCATCTTCGAGTCGGGATACAGCACCGACTCGCGGGGGACCGGTCTCGGTCTCGCCATCGTCGCCG
GCGTCGCCGACGCTCACGGCTGGGAGGTGACGGCGACGACCGGCAAAAACGGGGGCGCGCGGTTCGAGTT
CCGGGGCGTCTCGTTCGCGGCGGAGTCCGAGGTCAGTACTTCGGGTCCGCGCCCGTGAGTTCGTAGATGT
CGTCCATGATGCGGTCCCGCTCGACTTGCCACCCTTCGAGGGCGCTCGGCCGGCTCGGATAGCGGCCGTA
GTGGGCCAACAGTTCGTCGGCCAGACGCTTGATTTTGAAGAACTCGTAAATCTGGCTCCAGTGACCGTAG
CTCGACGCCGCGGTCTGCGCGAGGAGGACCGGGCCGAACGAGGTCGTCCCGGAGTAGAGCGCCTCGGCCA
GTTTCTCGCCGGGGATGGAGGCGATGAGACCCATCAGGTCGTCCACGTCGACGGCGGTCGAGAGGATGTT
GTACACGTCGAGGCTGGCGTAGCGACCGCCGAAGTGGTCCATGACGCGCTGGTTGTAGCGCCACAGCAGC
TCCTCGCTCACGTCGCCCGCGTCGAGCGCGATAGCGGCCTGCTCGCCGGCGTACTTGCCGGCGTAGGCCG
CGCCGGCGATGCCGCCGCCGGTCGTCGGGTTGACGTGGGCCGCGGCGTCGCCGACGGCCATGTAGCCCGG
CGCGGTCGCAGAATCGTAGGGGCGGCGGGTCGGGAGGGCGGCACCGAGCTTGTCGATGACCTCCGCGCCC
TCGAACTCGGGGCGCTCCCGGAGGTCCTTCTTCAGGTCGTCGACGAGCTTCATCGGCTCTTCGGTCATCT
GGAAGCCGAGACCGGCGTTGATTTCGGTCTCGGTCCGCGGGAAGTACCAGACGTAGCCCGCGGCGACCTC
GGCGGGTTTGAACACGAGCGCGTCCGACCACTCGACGGGCTCGGGGACCTCGACGACCTCGCGGTACGCC
GACGAGAAGTGCTGGTAGGAGACGTTCGTGTCGAAGGTGGCGTCGGAGAAGTCCACCTTGTCCTGGAGGA
GCGACAGCGAGCCCGCGCCGTCGATGACGATGTCGGCGTCGTACTCGACGACCTCGCCGTCGTGCTTGGC
GACGATGCCGGTGACGGTGCCGTCGTCGTCCTGTTTCACGTCCTGAACGACCGTGTCGTAGTGGAGGTCA
GCACCGGCTTCCTCCGCGCCCTCGATGATGAGCCGGCCGTACTCCCAGCGGTCGATGACGGCGAGTTCGC
CGGGGACCGGGATGTCGAGGACGGTGTCCTCCTGCGGAATCTCGAAGCGGCCGTGGTCGACCTCGGTGTT
GGTGAACGCCGGCTCGATTTTCGACTTCGGAATCGCCTCGGGGAAGGCGTCTGCGCCCTTCAGGGCGTCG
CCGCAGGCGATGTGGCCCGCTTCCTCCTCGGGCTTTCGCTCGACGATGGTCACGTCGTAGCCCGCGTTTG
CGATGGTGGCGGCGGCGTAACAGCCGGAGGTTCCCGCGCCGACGACCACCACGTCCACGGACCGGGTCCG
TGGGCTCGCCGAGGAGTCCTCGGCGGTGTCGTTCTCGTCTGTAGACATGGTATCACCTCCATATCGCGGG
CTGAAAACTCTTTACTCCCGCACCGACCGCGCGCGGCGAGTCCGAGGGCGGCGACCGCGACGAGACGCGG
CGCTCGACGGGGGTTGAAAACGGGGAATCCGAGAGGTCGAGCGTCGCTCAGCGGTTGTCGTCGCCGGTGT
CGTAGTGTTCGCCCGACGCGGCCGGGATGCGGGTGCGGCCGACGAGCGCGAGGACGACGAGCACCGTCAC
GTACGGAATCGTCTGGATGAGCGAGTCGGGAACGCCGTAGCCGGGCACCTGCTGGAGGCGAATCTGGGCG
GCCTCCAGCCCCGCGAAGAGGAACGACGCGCCGAACGCGCCGACGGGGTTGTAGTTCCCGAAGAGGAACG
CCACGATGGCGATGAAGCCCTTCCCGTTGACCATCGTCTGGTTGTTGCCGACGAACTGGCCGAGGCCGAG
CGACAGCGCGGAGCCGCCGATGCCGGCGAGGAAGCCCGACAGGAGCACGCCCGCGTAGCGGACGCGGCTC
ACGTCGACGCCGACGGTGTCGAGCGCCTTGGGGTTCTCGCCGGACGCGCGGACGTGGCGGCCGAACGCCG
TGCGGTTCAGGACGTACCACGACGCCGGGACCGCGACGAGCATCATGTACACCGCGGGGTCGGCGTCGAA
GAACGCGCCGAAAAACGGGATGTCCGAGAGGACGGGAATCGTCCACGTCCCGAGCGTCGTCCCGAGGTTG
TCGGTGTTGACGCCGCCGTAGTAGACGGTCGCCGCGAACGGTGCGAGGCCGAGCGCGATGAGCCAGACGG
CGAGGCCGGCGATGATTTGGTCGGCCTTGAAGCGGATGCAGACCACGGCGAACAGCGCCGAGAACAGCAC
CGACGAGAGGATGCCGGCGAAGAAGCCGATCCAGATGGCCGGGAGGCCGACGACGGTCATCTCGGGGCCG
ACGATGGCCGTCGTGATGACCGCGGTGAACGCCGAGATGATGAGCAGCCCCTCGAGTCCGATGTTCACCA
CGCCGGCCTTCTCGGAGAAGATACCGCCGAGCGCGGCGAACGTGATGGGCACCGAGAGCCGCAGCGCCGA
CGAGAGCGTGCTCCGACTCGTGAGGATGGCGAGGAAGTTACCCCAGATACTGCTCGGGAACGCGAGGCCG
AGCAGCGCGATGAGCAGGAAGACGCTCACCGCGCCGCCGACGAGGGTCGCTCTGTAAGACAGTTCGGTGT
CGCGGAGTCGGTCGATGGTTGTCGTGCTCATTCGTCGTCACCTCCGAGGCGGCCGCCGTCCGTGGCCACG
GTCTCGCGGTCCGGTTCGAGGTCGATGGCGGAGCCGAGCATGCGGAAGAACTCGGGCATCGCGACGAACA
GGATGATGAGCCCGCGGAGGACGCCGACGAGCTGTTTCGGGACGCCGGTCCCGAACTGGACCGCGAGGGA
GCCGGACTTGAGCGTCCCGAACAGGAGCGCCGCCGGGACGACGCCGAACGGGTTGTTCCCCGCGAGGATG
GAGACGGTGATGCCGTCGAACCCGAGCGAGGGGACGCCGGCCTGCCACTTGCCCATGACCATGAGCACCC
AGATAGCGCCGCCCATCCCGCCGAGCGCGCCCGAGAGGAACATGCTCGTGACGGTCGTCCGCTTGGCGTC
GACGCCGCCGTACTCGGCGGCCTCGGGCTGTTCGCCGCTCGTCCGGAGGTCGTACCCGAACGAGGTCTGT
TCGAGCAGGAACCAGACGGCGACGACGAGCGCGAGGCCGAACGCGAGCGCGAGAAGCGAGAAGTCGCCGC
CCTGCGGGAACGCCACCGGGAGGAGCGTCGCCCAGTCGGGAAGCGGCGTCGTCTCGACGACCTGCGAGTC
GGGGTTGCCGAAGAACTCGCTGACGAGGACGAACGCGATTTGCGCCGCGATGAAGTTCAGCATGATGGTC
GTGATGACCTCGTTGGCGTCGGCGTACGCCTTGAGCGCGCCCGGAATCGCCCCGTAGAGACCGCCGACGA
GCGCGCCGACGATGACCGCGAGCGGAATCAGGATGAGGCCGCCGACGAGCCCGGACGGGAGCAGCGGCGC
GACGAAGAACGAAAACAGCGCCGTGGCGAGGCCGCCGAGGACGAGTTGTCCCTGCGTCCCGATGTTGAAC
AGGCCCGCGCGGAAGGAGACGGCGACCGAGAGGCCGGTGAAGATGAGGAGCGTCGTCTCCTTGAGCGTGA
GCGCGAACCCGAAGTTCAGCGGGTTCCAGTCGGGGTTGAGCGGTTTGAGAACTCCCGGGCTGTTCACGAG
GAACGGCTCGCCGAGCGCCCCGTTGAACAGCACGAGATACACTTCGACGGGGTCGTAACAGAACCCGGTT
CCGAACAGCGTCGTCGCCGCGGTCTGGCACGTCGTGACGCGGCCGGAGACGAGGATGATGCCAGCGCCGA
TCACCACGGCCATGACGAGCGCGGCGAAGCTGATGAGGATGCGCTCCGTCGCGGAGGCGGCCGTCAGCCG
CCGGAGGACGGATTTCGCCGTTTCGGCCGCGCTCATTTGGCGTCACCCACGGGCGGTTCCGCATCGATCG
CGCCGGCGTCGGGGCGTTCGCCGGCCATGAGCAGGCCAATCTCTTCTTCGGTGGTGTCGCGTGGGTCTAC
GATGTCCATGAGTTCGCCGTCGTGCATGACGCCGAGGCGGTCCGAGAGGCCCTGTACCTCGTCGAGCTTC
GAGGAGATGAGGAGAATCGCCTTCCCCTCCGCTCGGAGGTCCAAGAGCCGCTCGTGGATGAACTCCATCG
CGCCGATGTCCACGCCGCGGGTCGGGTGGGTGGCGACGACGAAGTCCGGGTCGCGTTCGAACTCGCGGCC
GACGATGAACTTCTGTTGGTTGCCGCCGGAGAAGGACTCGGCGTCGGCGTCGGCGTGCGGCGGTCGAACG
TCGTACTCGTCGATGATTCGCTCGGTGTGCTCGCGCGCGTCGGACCAGTGTATTCGGCCGGCGGCGGCGA
ACGGCGGGCTGTGCTGGCTGCCGAGGATACCGTTTTGGACGAGGTCGAAGTCCATCACGAGCCCGCGTTC
GTGGCGGTCCTCGGGGACGTACGCCATCCCGTCGTCGATGCGGGACCGACGCGAGGCGTCGGTGATGTCC
CGGCCCTTGTAGGAAATCGAGCCCTCGGTCGGCGTCCGCAGGCCGGTGATGGCCTCGACCAACTGCGACT
GGCCGTTGCCGTCGACGCCCGCGATGCCGAACACCTCGCCCTCGCGGATATCGAACGACACGTCCGAGAC
GGCGGGCACGCCGCGGTTGTCCGTGGCCGAGAGCCGCTGCACCGAGAGCACCTCGTCGCCCGGCTCCTGC
GGTTCGGCCTTCGGTTCGAGGAGGACTTCGCGGCCGACCATCAGTTCGGCGAGTTCCTCGTTCGACGTTT
CGTCGGCCTTCACGGTGCCGACGTTCTTCCCGTTTCGGAGGACGGTGATGTCGTCGGCGGCGTGCATGGC
CTCACCGAGCTTGTGGCTGATGAAGATAATCGTCTTGCCCTGTGCGGTCAGCTCCTCGAAGACGCGGAAC
AGCTCTTCGACCTCCTGCGGGGTGAGGACCGCGGTGGGCTCGTCCAGAATGAGGATGTCGGCCCCGCGAT
AGAGTGCTTTCAAGATTTCGACGCGCTGTTGAACGCCGACGCTCACGTCCTCGATGGCGTCGTCGGGGTT
CACGTCGAATCCGTATCGGTTCGAGAGGTCGATGACCTCCTGGCGCGCACGCTCCCGGTCGACGGTCGTG
CCGAACCACTTGCGCGGTTCGTTGCCGAGGACGATGTTCTCGGCGACCGTCATGGGGTCGACCAGCATGA
AGTGCTGGTGAATCATACCGATTCCGGCGTCGATTGCGTCCGCGGGCGAATCGAAGTCCCGCGGTTTTCC
GTCCACGTGGACGGTCCCCTCCGTGGGTTCGTAGAGCCCGTAGAGGATGTTCATCAACGTCGTCTTGCCG
GCCCCGTTTTCTCCCAGAAGTGCGTGCACCGTGCCGCGCTCGACGGTCAGGTCCACGTCGTCGTTCGCCA
CGACGCCGGGGAACCGTTTTGTGATTTCGTCGAGATGAACAGCGGTGCTCATCTTGACCCTTTTTTCGGG
GGGGTTCGCTTAAACTCGTGGGATTCGACTCGACGCGGGAGTGGTCCACACGGAGCGTTGCGGCGGTTCT
CGGGGAGTTCGAACCGTTCAACCCGCGAGCATATTCGGCCGACTGCGGTGTGAAAGCGGCAACATTGTCC
TCGAAGTTCGGGACTCCTGTCGCTCGGCGCGCGGCGTCGAAAAAACTGCGTGTGTCGAGCGTGGCGTTAC
TCGGTCGTCGTCGGAATCTCGATGTCGCCGGCGATGATGGCTTCGCGGGACTCCGAGAGCGAATCCTTCA
CGTCCTGCGGAATCTCGGACCCGAGTTCCGCGCCGTAGACGGCGGCGACGCCGTCCTCTTCGAGGCCGAG
GGTCGTAGTGGAACCACCGTTGAACTCGTCGTTGACGACGTTCTCGACGGAGGTGTACACCGCCGACTCG
ACGCGCTTGACCATCGAGGCGAGGATGACATCGGCGTAGTTCGGCTCGGTCTGCGACTGGTCGGAGTCGA
CGCCGATGGCGAACTTACCCTGCTCTTTCGCCGCCTGGAAGACGCCGAGGCCGCTGCCGCCGGCCGCGTG
GTAGACGACGTCCGCGCCGTTGTCGTACATCGAGGTGGCGATTTCCTTCCCCTTCGCGGAGTCGGAGAAC
GACCCGACGTAGGCCACGTCCACGGATATCTCCTCGTCCGCGTGCGCCACACCGGCCTCGTAGCCGGCCT
GGAACTTGCGGATGAGGTCGGTCTCGGTGCCGCCGACGAAGCCGACGCTCTTCGAGTCGGCCGTCGTCGA
ACCGGAGCCAGCAGAGAACTCCTGTGTCGTGATGAGACCGGCGAGGTAGCCGACCTGGAACGAGCCCTGC
TCCTCGCGGAACAGGTAGCTCGCCACGTTGTCCTCGTCGACAACGTCGTCGACGATCATGAACTGCTGGT
CCGAGAAACTCGGCGCGGTTTCGGAGAGCGCGGAGCGCTGCGCGTAGCCGATACACGACACGAGGTCGTA
GTCCGGGTTCGACGACTGCGCGAACCGGCGCTGGAACTGCGGGAACTCCTCGGCCGCCGAGGGCTGTGCC
TCGTCGTAGGCGATGCCGAGTTCCGACTCCGCCTGTTCGATGCCGCGCTTCGCGGCGTCGTTGAACGACT
TGTCACCGAGACCGCCGAGCGCGTAGACCATGCCGACGTTGGCCGCCGGACCGGATTCCTCGGTCGTCTG
CTCGGCCGCGGTGGTCTCCTCGCCGCCGGACTCCTCGGTCGTCTGCTCGGCCGTCGTCGTCTCTTCGCTT
CCCTCTGACGGACCGCCCGTACAACCTGCGAGGCCCGCGATACCCGCGACCCCTGCCGCTTTAACAAAAG
AACGTCTGTCCATATCTATGAACTCCTATTGAGACAGGGGCCTCGAAAATTGCATAAAGGTGTCGTTTCG
CGGTTTCAGCGGCGTCGCATCACCACGTTTGCACATCCTAGTCGAGGACCGTCGGCTCACGGTCGCGGGC
GTCGGCCCCCGACCGTCGGCGGCGTCGACCGCGCCGAAGTCGCTCGGCGTCCGTCAGGCGGCCTCGATTT
CGCCCTCGACGACGGCCGTCACCTCGTCGACGAGCGCGTCAACGTCGTCGGCCTCGGCGTACACCCGGAT
GTATGGCTCCGTGCCGGACGGGCGGACCAGCGTCCACGACGCGTCGGCAAACTCCAGTCTGACGCCGTAC
TCGGTGTCGACCGACTCGGGGGCCATCGCCTCGGGGAGCGAGGTTTCGAGCGCCGCCATCGCCGCCCGCT
TGTTCTCGTCGGGGCAGGGGACGCTCACCTTGCGATACGGGCGTTCTGTAACCGGTTCGCGCAGGCCGGC
CATGCCGGACTCGGCGGCGAGGCGAGCGACGAGCGCCGCGGAGGCGACGCCGTCTATCCAACCGCCGAGC
GACGGGTGGACGTGCTTCCACGGTTCGGCCGCGAACACCACGTCGCCGCCGTCGGCGCGGGCGCTTGCGA
TGCCCTCGTGGAGCGCGCCGAGGCGGACGCGTTCGACGCGACCCCCGGCCTCGCGGACCCGCTCGTCGAT
GCGGCCCGAGGCGTTCGGCGTCGTGACCACGACGGGGTCCTCGGCGTCGGAGACGCGGACGTAGTGCTCG
GCGACGATGGCGATGACGGTGTCCTCGTGGACGACCTCGCCGTCCCCGTCGATGATGACGATGCGGTCGG
CGTCGCCGTCGTGGCCGATGCCGAAGTCGAAGTCGCCGTCGGCGACGAACGCGATGAGGTCCGCGAGCGT
CTCGGGCGTCGGCTTCGACTCGCGCCCGGGGAAGTGGCCGTCTATCTGCCCGTTGAGCGTGACGACGCGC
GCGCCGAGGTCGCGGAGCACCTGCGGCGTGCCGAGCGCGGACATCCCGTTGCCGCAGTCGACGGCGACAG
AGAGGCCGTCGAGGTCCGCCCCGTGCTGGCCCGCGAACTCGACGATAGCGCTTCGGTAGGCGTCGAGGAC
GCCGCTCGTCCCCGTCGCGCCCCAGTCGTCCCAGTCGGTCGGGGGCGCGTCCGCCCCGACCCGCGTCTCG
ATGTCGCGTTCGAGGTCGCGGTCGTACTCCTGCCCGTCGACGAACATCTTGATGCCGTTGTCCGTCGGGG
GGTTGTGGGAGGCGGTGAGCATGACGCCGCGGCGACCACGCGAGGCGAACGCGAGCGCCGGGGTCGGGAC
GACGCCCACGCGGGTCACGTCCGCGCCGGCGGAGAGCAGGCCGGCTTCGACGGCGGCGGCGAGGCCCTGT
CCGGTCGTCCGTCCGTCGCGGCCGACGACGAACTCGGCGGGCGCGTCCGATTCGAGCGCGGCGCGGCCGG
CGGCGCGGCCGACGCTGAGGGCGAGTTCCGGCGTGACTCGCTCCGTCGCGCTCCCGCGGATACCGGCGGT
GCCGAAGAGTTCCATAGTCCAGCGTTGACGGGGTCGTACTTAGATGCTGACGGTTCGGGGGACGCGTGCG
AGGCGGCCGCACGGGACGGTCGGGGGGCGCTCCCGAGACGAAAATCGGCTCCCGGGCGAACCGCCGAATC
GACCGCCCGAGGCAGCACGCCTTTGAGGGCGGGCGTCGAATCGGGAGCCATGAGCGAACACGGTCGAACC
CGCGCGCACGTCTACGTCTCGGGACACGTACAGGGCGTCTACTACCGGGCGACGACCCGCGACACCGCCC
GCGACCGCGGCGTCGACGGCTGGGTGAAGAACCTCTCGGACGGTCGCGTCGAGGCCGTCTTCGAGGGCCC
CCGCGACGACGTGGAGGCGATGGTCGAGTGGTGCCACGAGGGGAGTCCGATGGCGACCGTCGAGGACGTA
GACGTTACCTTCGAGGAACCGGACGGCGAGACCGGGTTTCGCATCGAGCGCTGACCGGAGGAACTCGACA
ACCGCGCGATAACATCAGCGAGACGGCCAAATCGTTCAAGCGGGGTTCGGGGGACGTGTTCCCATGCGCT
TCCGGACCGACACGCGGGGACTCGGCGTCGCAAAACTGTTCTTCACGCTCGTGACGAGCGTCGGCCTCGG
CCTCTCGATGGGCACGTCGTTTCTCATCGTCCGCGGGCCGTTCCTCGGCGGGCCGTCGCTCGACCCGTTT
CCCATGATGGCGGCGCTGGCGGTGTTCGTCGCCGGCATCGTCGTGCTCACGTGGGGGTCGACGCGGCTGT
TCGGCGTGGGAACCGGCGCGTGAGCGGGGGCCGACTCACGCGGGTCGGTCGACGCCGAGTTCGGCCATCG
CCCGAACCACGACGTGGGCCTCCACGAGGTCGCGTTCCTCGACCATCGGGTCGTCGGCGTCGTCGATGAC
GGCGCGGGCCTCGGCGAGCAGACGGTCTTCCTGTTCGGTCTGGTCGGGTTCGTCGCGGGTGCTGTTCAGG
AGCGCCTCGAAGTCCTCGCGGATGCTGAAGTCCGCGCGGGCGACGTTACACCGCGAGAGGGGGTGCATGC
CGAGGTCCAACACCAACTCGGTGACGAGTTCCCAGTCGCTCTCGCAGAACTGGAGCGTCACGTCCCCGAC
GATGTCGCGCCACGCGATGGGGGCGGCGTTCTCCATGAGCGTCACCGCCCGCGGGGGGACCGCGATGCGA
GCGACGGTCTTCGGGTCGTCGCAGAGACAGCAGGGCTGGTCCGTCCTGCCGGTGTACATACGCGGGGTTA
GGATGGGTCGCAGATGTAGCTTCGGGCCGGAGAGCCGGGGCTCGAAATCGGGCGGGAACGGGCGACGCGC
CGACCGAGGCAGCCGCTCAGTACGTGGAAACGGTCGGGTTCGAGCCCGGGGCGGGGTCGTCGAACCCGAG
TAGAGGCAGCGGGAGGCGCGGCCGACTGCGTGCTGGCACTGAATCACGCATTGGGCTGGGCTGGGTATTC
TGTGGTGGCGGCAGCGGCCACGCCACCTATTCGATTGAACACTGCACATAAATATCTTCTCCTCAGAGAA
TACCACACACTATTGTTGACTATATACTAGTGTGTTTCCAGCTATCGTGAATAATTATGCATGATTGTCA
AACTCTGTTCGCGGGAGCGACCCGTCCGTCGGGACGCGAATCGCCATCTCCAGTCCGACGGCATCTGTCG
GCGGGTCGCTCGGAAGCGTTGCGAGCGGGCGTCGGGCCGCGGCGGCGAGGACGAGCGCGTCGAGCACGTC
GTCGCGGGCCACGTCGCGGCGGAGCGTCCGGTCCAGCGTCTCGCGGTAGGCGCGCTCGGCGTCGAACTCC
CGGTCGTCGGTCGCGTCGGCTTCCGAACCGTCGTCGCTGTCGCCATCGCCGTCACCGTTCCGACCATCGC
ATCCGCCGAACGCCGTCCCGAGCACGTCGAGGCGGCGGGCGCGGCCCTCGGGCGTCGATTTCGGTTCCGA
GAGCGGCTCGCCGGCGAACGCGGCGAACGCGAGTTCGGGATGGGATTCGAACACCCGGCTTCGGGCGCGC
GGCGTCTCGCGGAGGACGGCGTCGACTTCGCGGATTTTGGGCCCGAGGTGCCACGCCTGAATCGAGAGGC
CCGCCCCGGTCCGCTCGCGGTTCGCCGCGCTGGCCGCCTCGTGGGAATCGGCGTCGAGGACGGACCGAAC
GGGCGCGAAGAAGACGGTCGCGGCGCGGGAGCCGAGCCGCTCGCGGGCCGCCCGGTCGCACGCGCGGCGG
TCGGATTCGGGCAGCCCGATGGGGATATCGACGAGCACCCGCCGGGCGTCTCGCTCGCGGGCGAGGTCCC
AGACGGCGTCGAAGTCCGCGACGACTCGCACGCTGAGGCCGTCGCCGGCGACGGCGCACACCCAGCCGGC
CCGACAGCCGTCGACGCCGACCGCGGGGGAAACGCATCGCTGTGGCACGGGCCGAGCTACGTCGTGGAGC
GAGAGAAAAGCTCTGGGTTCAGGAGTCGAGCGCCACGGCAGACATCTGCCGACAGGAATCGCGGAGTTCG
TTGAGCGTCACGTCGATGCTCGCGTCGAGCGAGACGAGCAGTTTCACGCCGTCGTCGAGCGGCACCCGGA
CGATGAGCGTGTTGTCGATGGCGAACGCGACGAGCACCGGCCCGCCGATAGGCAGGTCTTCGAGCGGTTG
GTCGATGGCCTCCTCGTTCGTGAGCGTCGCGACGAGCGTCTTGACGGTGTCCTCGTCGTAGCGGTCGAGA
AGCGACTGCTCGAAGAAGCGAATCCGCGTCTGCACCGGCTCACACCACGCGACCGCTCGGAGTGCGTCCC
CGTACGCCTCCTGTAACTCCGAGGTCAGTTCGGGCGCGGGAAACTCGCCGTCGTCGACGACGGTAACCTC
GGCCTCCTGGTCGAGGGCGACCCGCTCGTAGGCGAGTTCACCGAGGTCCGTCAGCCCGTAGAGCCGCCCT
TTCTGTTGCGACTCGGGAACCAACAGTTCGACGATGCCCCGCTCCCGAAGTTCGGAGAGCGCCCGAGACA
CGTGCGGCTGTGCGAGGTCGGACTCCGCCGCGATTCGAGACGGCAGTCCCGACCCGTGCTCCGAGAGATA
TCGGCACACGGCCAGTCGGTACCGTGAGCTTGCGATATACCCCGCGGAATCCCACGTCTCGGTCATATAC
GAGACTCTCCGCTGGTCGTTTTCATCATGATTGACACGTCCCGCTTTGATATGCAATGGCAAGCGGGGTA
TATCTTTCGAGGGTCGGACAACGCTACTATATATGTACCATATACGGTCCGAGAACGGAACGTTCAGACA
CTCCCGAACCCCGAATGTGCCTCGACCGGAATGCACCGTCGGTTCGCAGCGCGCTGTTTGGCCCGCGGGT
GACGCCGCCGTAACCGGCTACCTGCGCGGTTACCCGGTGACATGTATGTCAGCAAACACATATATCAGTT
CGGTCTCGTACCAGGTAACGCAATGATAGTAGTACTCCGGACGACGGACCGCCGCACGACCGCCGACACG
ACGGAGGTGCCGAGATGAGCGTCGCGCTCCAGTTCGCGTCCCCCGGCGCGGACATCGCGTTCCTCCTCGC
GCGAGTCCTCTTCGGCGCGGTGCTCGCGTTCATGGGGCTCAACCACTTCCTGAACCTCGACCACATGACC
GGCTACGCGGAGATGAAAGGCCTGCCGGCACCCCGCCTCGGCGTCGTCGTCTCCGGCGGGATGCTCGTCT
TCGGCGGCCTCGGAATCGCGTTCGGCGTCTTCCCCGCGCTCGCCGCCGGTGCCGTCGCCGTCTTCCTCAT
CGTGGGGACGCCGGTGTTCCACGACTTCTGGGCGGTCCCCGAGGACCAACGGGAGTCCGAAATGACCGGC
TTCCTGAAGAACCTCGTCATGCTCGGCGGCGCGCTCGTCTTCCTCGCGCTCAGCGGAACGACGTGGTCCT
ACGCCATCGGCCTGACGCTGTTCTGACCGGGCCGAGCCGACGCCGTCCCACAGATTCATCGGCCTCCGAG
CCCACCACACACTCATTCGTGACCGACCCAAGACCGGATTCGACACGCCCTCGTCGCCCGCCGAATAGTC
GACCACGCCCGCCCGCGGAGGCGAGTCGCTGATGGACGGCGCGCCCGACGCCTTCGGCTCGCCGTACCGC
CTGCTTTCGGGAGCCGTCGTCCCGCGGCCCATCGCGTGGGTGAGCACCCTCGGCGACGACGCCGACAACC
TCGCGCCGTACAGTTTCTCCACCGTCGCCAGCGTCGACCCACCGGTGCTCGTCTTCGCGCCGGTCGGCCG
CGGGTCGTCGCTGAAGGACACGCCGCGAAACGCCATCTCGCGCGGCGAGTTCGTCGTCAACGTCGTCACC
CGCGACCTCGTGGAAGCGATGAACGAAACCGCCGCGACGGTCCCGTCGGGCGTCGACGAGTTCGACCACG
CCGGCATCGAGAAGGTCGAGGCCGTTCGGGTCGACGCCCCGCGCGTCGCCGACGCCAACGTCGCCTTCGA
GTGCACGCTCTACGACAGCATGGAGGTCGGCTCCTCGACGCTCGTCCTGGGGGAGGTCGTCCACGCGCAC
GTCGCCGACGAGGTGCTGACCGACGGCAAACTCGACACGAGGAAACTCGATGCGGTCGGCCGCCTCGCGG
GCAACGAGTACGCGACGACGGACGACCGGTTCGAACTCGTCCGCCCGGACTGACCTGTTCCGACGAACCC
GCTCCGGCTGCCCGCCCGTTATCGTGAATTGTAATGGGGCGCGAAGCTTTATCGCGGGATACGGAGTCTT
CCGAACCAATGAGCGACGTGTCGTTGTCGAGCGTGCTTTCGTTTCTCGATACTGATGACGCGGCAACCGT
CGTCGAGCGGGTCCGTGCGGCCCGCGGGGAGCGGACGAAACGGAGCGACCGCGACGGGCGGACGTTCCTC
TTTTCGGCCCCCGGAGACGAGTCGCAGCCGACCGAAGTCGTCTGGATAGACGTGGAAGCCGCGTTCGACG
CCCGGAGCGTCGAGGCGTTCGCCGAGCGCTGCGCCGACCGCGGCATCGACGGGACGCTCCTGACGACCGG
CGACGAGGAGCAGGCCATGGAGACGCTCGCCCTCGCGTTCGCGGCCGACGACCAACTCGACGAACCCGAC
GAGGACGGCGACCGAGCGCTCCTCGTCGACCTAGACGAGGTCGAACGCCCCATCGACCTCGTGGCGCTTC
CCGACCTCGTAGACGCGCTCGAAGACGCCGACCTCGACGAGGACGTCATCGACGAGTATCACGAGCCACA
CGAACCGGAGTTCGAGGAGATTCTCGACGAGATAGACGCCGAAGAAGCCCGCGCCGCGGCGGAGGCGGAC
GAAGCCGAAAACGCCGGCTCCGGTCGGGCGCTCGCGCTCCTCGTCGCGGCCGTCGTCGTGGTGGCGGTCG
TCGCCGCGCTCGTCCTGTTCGGCCCGTTCTGAGCGGCTCTGGCTCGGTTTCGAACTCACGCGCTCCCGTG
TTCTCGACCCCCCTCACCCGCGAGCGCGCCGCTTCGCGAGTCGCTCGATTCGGCGCAGCGCGACCGCACA
GACCGCGGCGTACGGCCCCGCGAGCACGGGAACTTCGAACGAAACCGAACATCGTTCGGGACCGACCGGG
TCGACGCGGTGCCCCGTCGCCGGTACGCCGGCCACGCGCCACGTCCACCGACGGGACTCGTCGTCGCACG
TCTCGATGCTGAACGGGACCCAGACGCCGGCGACGCGGACCTCGCCGCGACTCCCCGCCTCGATTCCTCC
GTCGACGCCGCGGACGCCCGACACGCTCGGTCCCCAGTCGGGCCAGTCTGCGACCGACACCAACACGTCC
CACGCCGCCGCCGCGGGAGCCGAAATCCGCCGAGAGACGACCAGACGACGCCCGCCAGGCGTTCGCTCCA
CGCGCGTGCGGGTCCGACTCGACGCTCCCCTCATATCTCCTAGTATGCTAATAAGTCGTAATATAACACC
GCCGAAATCTTTATCCACGAATCGTGGTAGCAACTACCAAGGCAACACATGAGCAACACAAGTGACCGCC
CGAATGCGACGATGCGAGACGTCAGCCACACACCGCCCACAGGCGAGAGCGTCACGAACGTCTGGGAGCG
AGGACACGAATCCGAGTCCACGGAATAAGCCGGGGAGAACCACTCGCACGACGACGAACAGCAACAAACC
GACCGCATCGTAACGAACCGACTGCACCGTAACGAACCGACTAACCAACCAATCGGAGCGAATCCAGCTA
CTCAACCACGATACCGTCACCACGATACGACGACACACACAACCGACCGACTGCATCGAACTCGACCGTC
TCCCGCGGGAGAGGGAGACCGTGCCACCTTCCTGCGCACCGATTGCGACCGACCCGCGCCGGCCGTCCCG
CCGGCGCGCACTCGATTTCCGACCGATTTTTACCGTGAGCCGCCGGAGCCGACGCCTATCGGGACGTTTA
ACCCCGAGTCCGACGGGCGTTCGAACATGAAGGCCACCGCCAAGGCCCACCCGATTCAGGGCCTCGTGAA
GTATCACGGGATGCGAGACACGGAGCGCCGAATGCCGTACCACGACAGCATCAGCGTCTGCACGGCACCG
AGCCACACGCAGACGACCGTCGAGTTCCGCCCCGACGCCGACGAGGACGTCTACGTCATCGGCGGCGAGG
AAGTCGAGGGTCGCGGCGCGGAGCGGATCCAAGCCGTCGTCGACCGGGTCCGCGAGCTGGCCGGCTTCGA
CCACCGGGTCCGACTGGAAAGCGAGAACTCCTTCCCATCGAACATCGGCTTCGGGTCGTCGGCGTCCGGG
TTCGCCGCGGCCGCGATGGCGCTTTCCGAGGCGGCCGACCTCGACATGACGCGCCCCGAAGTCTCGACTA
TCGCCCGCCGCGGGTCGGCGTCCGCCGCCCGCGCCGTCACGGGCGCGTTCTCGCACCTCTACTCGGGAAT
GAACGACACCGACTGCCGCTCCGAGCGCATCGAGACCGACCTCGAAGACGACCTGCGCATCGTCGCCGCG
CACGTCCCCGCCTACAAGGAGACCGAGCAGGCCCACGCCGAGGCCGCCGACAGCCACATGTTCCAGGCGC
GGATGGCCCACATCCACGCCCAGATAGACGACATGCGCGACGCGCTGTACGACGGCGACTTCGACGCCGC
CTTCGAACTCGCGGAGCACGACTCGCTGTCGCTCGCGGCGACGACGATGACCGGCCCCGCCGGCTGGGTG
TACTGGCAACCGCGCACCATCGCCGTCTTCAACGCCGTCCGCAGGCTCCGAAACGAGGAGGACGTGCCGG
TCTACTTCTCGACCGACACCGGCGCGAGCGTCTACATCAACACGACCGAGGAGCACGTCGACCGCGTCGA
GGAAGCCGTCGCGGACTGCGGCGTCGAGACCGACGTGTGGGGCGTCGGCGGCCCCGCCGAGGTGCTCGAC
GAGTCCGAGGCGCTGTTCTGAGCGCGCGGCCGACCGCCGCGTACCGCGCCCGCGACCGCCGTCACCCTCT
TTTCTCTCGCGCCCGACGGAACAGCCATGCGTGTCCTGGTTCTCGGTGCCGGGTACGCGGGCCTCACGCT
CGCCCGCGACCTCGAACGCCGACTCCCCGCCGACGCCGACCTGACCATGGTGAACGACTCCCCGCACCAC
CTCGTCCAACACGAAGTCCACCGCGCGATTCGGCGGCCGGCGGTCGCCGACGCGATTCAGGTCCCCCTCG
ACGAGGCGCTCGACCGCGCCGAGGTCGTCGTCGACCGCGTGACCGGCGTCGACCGCGACGCGCGAACCGT
CGAACTGGCCGCCGGCGACGCCCTCGGCTACGACTACTGCGCGGTCTGTCTGGGCGCGCAGACCGCCTAC
TACGGCATCCCCGGCCTCGAAGCCCACTCGGTCCCGCTGAAGCGCGTCGCGGACGCCGAAACCATCCGCA
CGCGCTTCTTCGACGACTGCGACGAGGGCGGCACCGTCGTCGTCGGCGGCGCGGGGCTGTCTGGCGTGCA
GGTCGCGGGCGAACTCGCCGCGCTCCGCGACGAGGAGGGCGCGCACGCCGATATCGTCCTCGTCGAGCAA
CTGGACGCCGTCGCGCCGTCGTTCGACGCGTCGTTCCGGCGGGCGGTCCGCGACGAACTCCTCGACAGGG
GCGTCGAGATTCGGACCGAGACGACCGTCGAGTCGGTGACGGACGCGACCGTCGAGGCGGACACCGGCGA
CATCGACTACGACCTGCTCGTCTGGACCGGCGGCATCGCCGGCGACGACGCGATGGGCGGCGAGCGCCCC
GCCGTCAGGGCGGACCTCCGTCTCGACCGGCGGACGTTCGTCGTCGGGGACGCGGCCCGCGCAGTCGACG
CCGACGGCGAGCCCGTGCCGGCGAGCGCCTCCGCGGCGCTCCGCGAGGCGAAGACCGTCGCCGGCAACAT
CGCCGCGCAGGTCGAGTTCGAGACCGGCGGCGACGAAGACGAGTTCGCCCCGCGGCCCGACCCGTATCGC
TTCGAAGTCCCCGGCTGGATTGTCTCGGTCGGTGACGGCGCGGTCGCGCAGGTCGGCCCGAGCATCTTCC
GCGGGAAGGCCGCGAAGGCCATGAAAGCCACCGTCGGGGCGGGCCATCTCACCTCGGTCGGCGCGATTTC
GCGGGCGGTCGACCTCGTCGACGAGGAACTACACGCCTGACGGGTCGGCGGCGGGCGACCCGCTCCCGCG
GTCCGCCGGCCCGACCCTGAGAAGTTCTTTATCCGATGCCGGAGTATCTCCAGCTATCACCGACGATACC
GGGAACGACCGAGACTGCGCCGGCGAGGCCGCGATTCGCGACGTGACCGCCGAGCGAGGCGCTCGATGAA
CTGGCAGCACAGCGTGTACGCCTACCCGATGGTGTTCGCGGCGGTCGTCGCCGCCATCCTCTCGGGCTAC
GCGCTCCAGTCCGTCCGCCGCCGGGGGCGGAACCCGACGGTCGTCTCGTTCGCCGTGCTGACGGCCGCCG
TCGCCTTCTGGACCGCGACGACGGCGGTCAAACTGCTCCTCGTCGCCCCCGGCGCGAAACTGCTCGCCTA
CAAGCTCCTCCACGTCGGTGCGATGACGGCCGCGCCGGCGTTTTTCGTCTTCGCCCTCGCGTACACCGAC
CGGCGGGAACTGCTCGACCGACAGGTCGTCGCGGCGCTGTACGTCGTCCCCGCGGTGTTCCTCGTCGTCC
TCTTTACCAACCCGCTGGAACTCGGCTACACCGGCTGGGAGCTGTCGGCCGTCGACGGTGGGGTGACGCT
CTCCGTCACCGACGGCCCGGTGAGCGTGTTCGGCCTCGTCTACGGCTTCGTGCTCCTGTTTCTCGGGCTC
GGCGTCATCGGCCAGTACGCCCTCGAACTCGACCGCCCCTACCGGACGCAGGCGACGCTCCTCCTCGTCG
GGATGGTCGTGCCGTCGGTCGTCGCCGCGCTCGAACTCACCGACTCGCCGCCGCTCGCCGGCGGCGTCAA
CCTCATCCCCGCCTCGCTCGCGGTGCCCGCGGTGACGTTCGGCATCGCCGTCTACCGCTACAAGCTCCTC
GACATCCTCCCGCTCGCCTACGCGGCCGCCGGCGCGCACTCGACCGACGGGCTCGTCGTCCTCGACGCCG
ACGAGGTCGTCGTCCACGTCAACGACCACGTCCGGCCCCTCTTGGGAGCCGACGACCCGCCCCTCGGTCG
CCCGGCGAGTGAGGCTCTCCCGAACTACGACGACCTCGCCGGCGACCCCCCGACGTGCGACGCGCTCGTC
GAGGGCGAGCGCTACGTCGAACTGACGCGCATCCCGCTGGACCGCGCCGGCGACCCGCTCGGGTGGGTGG
TTTCGGTTCGGGACGTGACGCCGCGGAAACGCTACGAACTCACCTTGGAGTCGAGAAACGACGAGCTAGA
GGTGCTCAACCGCATCGTCCGCCACGACATCCGAAACGATATGCAGCTCGTGACGGCGTACATCGACACC
GTCCTCGACCACGAGCCGCTGTCCGACGAGGCGCGGTCCCAGTTGGAGACCGCGCTCCGGCGGGCGCTCA
ACACCGTGGACCTCACCGACGTGCTCGGACAGTTGATGCGCGCGACGAACGACGACGAGCGCCGCCGCGC
CCTCGACGTCGGCGACGCGCTCCGCGAGGCCGTCGACGACGTGCGCGAGGGCTATCCGAACGCGGCCTTC
ACGGTCGATAGCCTCCCGCCGGCGACGGTGTTCGCCAACGACCTGCTCGACTCCGTGTTCGCGAACGTCC
TGAAGAACGCGGTCGTCCACAGCGACCGCGACCGCCCGTCGATTGCCGTCTCGGGCGCGGCGGACGACGA
GTGCGTCACCGTCCGCATCGCCGACGACGGCCCCGGCATCGCCGACGACCGGAAGTCGGTCGTCTTCGGG
AAGGGCGCGAAGGGGCTGGGAAGCCCCGGCACCGGCACCGGCCTGTACCTCGTCGACACCATCGTCTCGA
ACTTCGGCGGCGCAGTCCACATCGAGGACAACGAACCGCGGGGAAGCGTCTTCGTCATCGAACTCCCGCT
CGCGACCGTCGAGGCCGCCGACTGAGCCGCCCCGTTCGACTCGGGGACCGTCGCCGCCGCGGTCGGCGTC
GCTCGTGGACGGGGTTTTATCGCCGCCGCTCCAAGAGAGCGTGTGGCACCGTTCGACGCGATTCTCTTCG
ACCTCGACAACACGCTCTGTACGAACGACCAGAGCGGCGAGACCATCTACGCCGGCGCGTTCGACGCCGC
CGGTCTCGACCGCTTCGGCGAGCCGTCGGACCTCTGGGCCGCCCTCGACGGCCCGCCGGACCACGACGAC
CACGAGGGCTACCTCGCCGACGGCTTCGAGCGCGTCGCGGCCAAACACGACCGCGAGGGGGTCGACGTTC
GGGCGCTGGCCCGCGGATTCGTCGAGACGGTCGACCACTCGGCGGTCTCGTTTCGCCCCGGTGCCGAGGC
CGCGCTCGCCGCCGCCCGCGACCACGCGTCGGTCGGCCTCGTCACCAACGGTCCCGAGCGGCGGCAGGCC
GTCAAACTCGACGCGCTCGGCATCGCCGACGCGTTCGACGCGGTCGTCTTCGCGGGCGACATGCCGCGGC
GAAAGCCCCACCCCGACCCGTTCGACCGGGCGCTTTCCGACCTCGACGCCGAGGCGAACGCGAGTCTCCA
CGTCGGCGACTCGCTGGAGTTCGACGTGGACGGAGCCCACCGCGCCGGTCTCGACGCCGCGTGGTGCCCG
GTCGAGACGGGCGACGAAGGCGACCCGGACCCGACCTCGTACGCCCCGGCGTACGTCCTCCGGTCGCTCA
CCGAGTTCTCGACGATTCTCGACGGCGGGCCGTGACTCGGCTCCCGCGGCGTCGCCGTCGCCATCGCCAT
CGCCATCGGCCGCCGCGAGCCGTCCGCTGGACCTTTGTTCGCGTCACCCGTAGAGTGGTTCCATGAACCC
CGTCGAGGGCGTGCTCGCCCGCGAGTTCCCCGAGCGACGCGTCGCGGCGACGGCCAGCGTTCCGAACGGG
AACCACAAGCAAACCGCGGTCGCGACGTTCGCCGACGGCGGGGAAGTCGTCGTCCAGACGGCGGCCGACG
CCGCGGCGCTGGCCGTCGAAGCCGCCCTCTCGCGGGCGGTCCGCGAGCGCACGTCGATTCCGGTCCCCCG
CGTCCTCGCGTCGGGCGCGCTCGACGGGGCCGGCTACGTCGTCACGGAGCGCGCCGCCGGCGACGAACTC
CACGAGCGGTTCGTCTCGCTCGATGCGACGGCCCAGCGGCGGGTCGCCCGGTCGTTCGGCGTCGGCCTCG
GCCAGCTCCACGAACAGTTCACTTTCGACGGCTACGGTCGGCTTGCGGGCTCTCCTCGCGGCGGACAGCG
AGCCGACGGTGGCGAAGCGACCGCGGGCGGAGCCGGGTTCGAATCGGAACCGGCGACCAACCGCGGATTC
GACGCCGCGAGCGCCGACGACAGCGATTGGGAGGCGTGGTTCTCCGCCTACGCCCGCGAGGGAATCGCCG
CGCTCCCGGCCGCGTTCGACGGGTGTCGAAAGCGGTTAGCGGACGCCGTCGCGGCCGCGTCGCTCCCCGC
GAACCCGCCGGCGCGGCTCTATCCGTGGGACTTCAGACCGGGGAACGCGCTCGTCGAGGACGACCGGGTC
TCGGCCGTCCTCGACTGGGGACAGCCGATGGCCGCCGCGCCGGGACTCGCCGTCGCCAAAGTCGAACACC
TCGTCGCTGACTGGTACGTCGAAGACGGCGCGCCGCTCCGCCGGGCGTTCCGCGCGGGCTACGAGTCGGT
CCGGCCGCTCCCGCCGGTCCCGCGCGCCTATCGGGTCGCCGCCGTCGTCCACTCGGCCGTCGATTCGGCG
GGCGAGGTGACCCGCCCCGGCTACCCCGAGCGAACCGGCGCGGCCGCGGTCGACTTCCACCGAGCGCGAC
TCGACGCGTGGTTGTGAGTCGTGGGGGGAGTGGCGTCGACCGGGACGAACCGCCCCGTCGACGGCGCGCT
GTGACCGTCGCGGCGACACGAACTACTAATTCGGAGTGCGTGGTATAGGCACGCATGGTACGAGAAGACG
GCAAGCGAAACTTCGTCCTCGTCGAGGACGGCGAGGAGACGAGCGTGTTCAGCGGAACGTATCCCCGGCA
GGCGGCGCTGAAGGCCGCCCGCCGGCTCCATCCCGCACCCAGCCCCGACGACATCGACGGGAAGGCGACG
CTCAGGCTCCGCGAGCGCGGCACCGACCGCGTCCACATCTACGAGGGTTGGGCGTGGACCGAGGAGAAAG
ACGACGACGCCCCCGAGTGGATGGACGACCACGTCACCCGGGCGAACGTCTCGAAGCAGGGCATCGAACA
TCTCGAAGCGTAAGCCGGGGGTTCGGCGGGGCCGGTGGACCCCGGCTTCGGTTTTTCGGGCTGTTTCGGA
CGTGCGTCGCGCACGCGCTCCGACGGCTCAGTCGCCGGCCTGCGCCGCCTCGCCGTGACCGCCGTGGCCG
TCATCACCAACTGACTCCGAGCGGTGGAGCCAGTAGAGGACGCCGAACAGGCCGGTCGCGAACACGTTCA
ACACGAGTTTGTAGTCGGCCTCGATGCTCACCTCCGCGATTTGGACGCTCTCGGGGGCCGGGATGAGCCC
CGCGCCGAGGAAGACGAAGTGGATGACGACGCCCGTCAGGACCGCCGCCACGAATATCATCCCCGAGAGG
ACGGCCGCGAACGTCGTCCCGTAGTACTCGCGGTAGGCGTCCACGATGGGCGGGACGATGAGGTCGGCGT
AGATGTAGCTCAGGACGCTCCCGAACGGCAGGCCGTTCGAAAACAGCACCGCCCCGAACGGGACGTTCCC
GACCGAGCAGACGAAGGTGGCGACGCCGATGACGGCCCCGAGGACCGCGGTCCAGAAGACGTACACCGGG
AGCCCGAACGTCGGCCCCGAGAACACCGAGGTCCACACCGCGTCGGGGATGAAGCCGGCGATGAGGCCGG
CGAAGACGAAGCCGATGGCGATTTCGTCCCAGAGCATCCCCCACTCCTTCCACTGCTTGTCGGCCAGCGC
CTTCCACCCCGACAGCGACGTGGCCCGCTCGCGAACCGTCGTGTTGGCCTCCTCGGGGTCGAAGCTCTCC
TTACACGACTTCGAGCAGAAGTAGAACGTCCGCCCGTCGTGTTCGACGGAGTACTCGGTCTCGTCGGGGT
TCACCTCCATCCCGCAGACGGGGTCGCGGACGGTCTCCGAACCCTCGTCTTGGGCGTTCTGCCGGGCCTG
TTCGACCACCTCGTCCGGTACGAGGTAGACGAAGCCGAACGCCATCAGCCCGATGAGGATGAACCCGCCG
AGGATGTCGGCCACGAGGAACTGCCAGCCGAGCAGAATCCAGATGACCGCGCCGATTTCGATGACGAGGT
TGGTCGACGCGAACATGAACGCCCCGAGAGTCGCCGCCGCGGAGCCGCCTTTCTTAAAGAGGTTCTTCGC
GGTGGCGATGGCGCTGTACGAACACGACGAGGAGACGAAGCCGAACAGCGAGCCGTAGCCGATTTCGCGC
GGGCCGTGGCCCTCGAGCAGTTCAGAGACCTCCTCACCCGAGGTCCACGCCTCCACGCCGCCGGCGATGG
CGAAGCCGACGACGAGCGCCCACCACGTCACCCACGCCATGGCCGCGGTGGTCGAAAGCGCCTCTCGGGC
GCTCTCGACGAGGAACGTTCCCAGCGGTTGTGTGGTCGTGAACACGCCGAGTCCGACCGTCGCGGCTGCG
ATGACCGCGAGTATCGCGTATTCGCTCCGGTCCATGTGATTGAGTATGAGGGGAGCCGTACCTAACTGGA
TTGTGCCTAGCAGAATCGGGGTTCCGGCGCGACGCGATTTTGGGTTGTGAAGTCGAGTCCGCCGTCGATT
TTGGAGCGGAAAGCCGAGCGCCGGTGCGACGACTCCAACGACTGCTCGGAAGGTGCGTGATGCGTGCGAT
GGCGGGCGATTCTCTTGACCCAGAAGATTGTGAACCGCAGTCGCTCACTCCCTTCGCTCCCTGGTTCAAC
TCCTTCGGCCCAGATTCCGCTCGTCACCAAGTTCCTCGCAAAATCATGGGCGCTACAGGATTTGAACCCG
TGGCAACTTGGTCCGAAGCCAAGCACTCTGTCCAGACTGAGCTAAGCGCCCTACATGACTTCGTCTGTCG
TGGACTGTTTTAAATGGATTGATTCGGGGCGGCGACTCCGCGCGATTTATACGCGGTCTCCGAACAGTAC
GTGGTATGTCTCTCGGAACGCGGGCACGCGGGTTCGCGGAACTCACCCGGCCGGGAAACGCGGTCGCCGC
GGGCGTTCTCACGTTCACCGGGGCGTTCGTCGCCGGGGCGGCCCCGAGCGACGCGCTCGTCGTCGTCGCG
GCGATGCTCGCCACCGTGTTCGCCACGGGCGCGGGCAACGCCATCAACGACTACTTCGACCGCGATATCG
ACCGCATCAATCGCCCGGACCGTCCGATTCCCCGCGGCGCGGTGACCGCGCCCGAGGCCAAGTGGTTCAG
CGTCGCGCTGTTCGGCGGCGCGGTCGTCTCGGCGCTCGTCCTCCCGGTCGTCGCCATCGCCATCGCCGTG
GTCAACCTCGTCGCGCTCCTCGCGTACACGGAGTTCTTCAAGGGTCTCCCGGGCGTCGGCAACGTCGTCG
TCGCCGCGCTCACCGGCTCGACGTTCCTGTTCGGCGGCGCGGCCATCGGCGAACCGTTGGGCGCGGCCGT
CCTCTGTGTGCTCGCCGCGCTGGCGACGCTGACCCGCGAAATCGTCAAAGACGTCGAGGACATCGGCGGC
GACAGAGAAGAGGGGCTTCGGACACTCCCCATCGTCGTCGGCGAGGCGGCGTCGCTGTGGCTCGGCGCGG
TCGTCCTCGTGGTCGCCGTCGGCGCGAGCGCGGTGCCGTTCGTCCGGGGGGAGTTCGGACTGGCGTACCT
CGGCGTGGTCGTCCCCGCCGACGCGCTCATGCTCGCCGCCACCGCGCAGTCGTTCGGTAATCCGGCCGCG
GCCCAGCGCCGACTCAAACACGGGATGTTCTTGGCGGCGTTCGCGTTCATCCTCGGACGGGCGACGGCGC
CAGCGGGAAGTCTCTTATAAGTGATCCTGGACGGACAATCGGCAAGTTCCCGGAGAACGCCCCGACGAGC
CGGAACTGTTCGATCCTCCAATCAAAAAGAATATTACCGGCTCACTGTATCATCGTACTATCCGATGACC
CCCGGCGAGCGGAAGCGTCACGCGAGCGCGTTCCTCGGAGTCGACGACATCGAGCCGAGGTACCTGTATG
TATAATCTGGGCGCTGATCTCGACGTCGAGGTCGAACCGGGCACGAACCTCCTCCTCGTCGGACCGGCGT
TGACCGGCAAGCGTTCGCTGGCGCTCGACATCCTCGCGGAGGGGACCCGGAGCGGTGAAGGGGCGGTCAT
CGTCACGACCAAAGACGGCGCGGACCGCATCCTCAACGACTTCGGCAAGCGACTCGACTACGAGGGCAAG
CCCGTCGCGGTCGTCGACTGCGTCACGAAACAGCAGGGCGTCGGCGAGGTCCGCGACGACGACCGAATCC
GGTACACGTCGTCGCCGGTCGACATGACCGGAATCGGAATCAAGCTCTCGGAAATCCTCCAGGAGTACTA
CCAGGACCGCGGGCTGCCGGAGAACCGCATCATGCTCCACTCGCTTTCGACGCTGCTGATGTACGCCGAC
CTCCAGACCGTCTTTCGGTTTCTGCACGTGTTCACCGGCCGCATCCAGAGCGTGGGCGGCCTCGGCGTGT
TCACCATCGACGCCGACGCTCACGACGACCGGACGATGAACACTATCAAACAGCTGTTCGACGGCATCAT
CACGACCCACGAGGACGCGCCGCCGGACATCCGCATCGCGGACCACTAGCCGGTTCGGCGCGCGCGCCGG
ACTGGGGACTGGGACGGCGGCCGCGCCGCACAGCCGCCTGACGTTTTTATCCGCAGACGGCCACGTCGTA
GGTATGCCCATCACCAGCGACGACGACATCCGCGCGCTGTTCGACGCCGAGACCATCGCGGTCGTCGGCT
GTTCGGCCACGGCCGGCAAGCCCGCCCACGACATCCCGGCGTACATGCAGCGCCACGGCTACCGCGTCGT
CCCGGTCAACCCCTTCCACGACGAAATCCTCGGCGAGACGGCGTACGACTCGCTGGCCGACGTGGACGAA
GACGTCGACCTCGTGGACGTGTTCCGACCGTCCGAGGAGGCGGGCGACATCGTCGACGCCGCAATCGAGC
GCGCCGCCGACCGCGGCGACGTGGAGGCGGTCTGGCTCCAACTCGGCATCCGCGACGACGACGCGGCCGC
CCGCGCCGAGGAAGCTGGACTCTCGTTCGTTCAGGACAAGTGCTTCAAGGTCGAGCACTCGCGGCTCGCC
TGAGCGCCCGCTGAACCGGCGATTCGACCGGAGTCAGCTTCTGGCCGGCCTGTTCTACCCTTCCCACGAC
TCGAAGTCGCCGTAGACGCCCTTCGAGAGATATCGCTCCGAGGAGTCGGGGAAGACCGTGACCACGGCGT
CGTGCGGGAGGTCGAGGTCGCCGGCGGCGGCGCGCTCGGCCACGTCGATGGCGGCCAGCGAGTTGGCGGC
GGCGCTCGACGCGACGAGGTGGCCTTCCTCGGCGGCGAGGCGCTGCATCTCGTCGTGAGTGTCGCGGTCG
GCGATTTGGACGATTTCGTCCACCAACTCGGGGTCGAACAGCTCGTTCGTCGCGGGGTCGTGCGTGCCGA
TGCCCTCGGTCTTGTACGACGCCTCCGCCACGTCGCGGCCGTGGAGCCGGGCGTAGAGCGACCCCTCGGG
TTCGACGGCGGTGACGAACGTGTCTTCGTTGCGCTCGCGGCCGTAGCGCGCCATCCCCATCAGCGTGCCC
GCGGTACCGCAGCCGGCGACGAGCGCGCCGACCTCGCCGTCGAGCGCGTCGTACACCTCGGGCGCGGTCG
TCTCGTAGTGCGCCTCGGGGTTGAGCGGGTTGGAGAACTGCTGGGGGACGACGGCGTCGTCGAGTTCGTC
GGCGAGCTTGTGGGCGCGGTCGATAGCGCCGCCCATCCCGTCTTCGGTGGGCGTGTTCACCACGTCGGCT
CCGAGCGCGCGCATGAGCGTCTGTTTCTCCACGCTGAACCGCTCGGGGACGACGAACACCGCGCGGATGC
CGAGCTGTCCGGCCGCGACGGCGAAGCCGATGCCGGTGTTGCCGGCGGTCGGCTCGACGATGGTGCCGCC
CTCGGGGAGTTCGCCCGATTCGAGCATCCGTTCGAGCATGTACTTCCCGATGCGGTCTTTGACGCTCGCG
CCCGGATTGAACGATTCGAGCTTCGCGTAGACGGGCACTTCGTCGGGCGACGCGTGGACCCTGACGAGCG
GCGTCTCCCCGACGGTGTCGAGCACCGAGTCGAAGGGTTCGCGGTGCGTGGTCATACGCGGGCAAAAGTT
GCCCCTGACCCTGAACGTTTTCATCCCGTTGTCCCCCCTTCGTCGGAGGTCGGTGCGTGGGTGGGTCGAG
CCGAGTCGGTCGAGCACAGTCGTCTCTCGGGGACTCCGAGACGAGGCTAGGGCTGGGTGCGAAACCGACA
GAAAACGGGGAGCGTCGGAGAGTCGGCGTGCTTACGCGTCGTCGGTGGTGGCGTCACTCGACGCGTCGGC
ATCGGCGTCGGCGGTCTCGTCGCCGGCCGCGTCGTCCTCGGCCTCGGAGATGTGCGCCTGCGCGATGGCG
GCGTCGAGGTCGACGCCCTGTTCCTCCGCGATGGCTTCGAGAATCGCCCGCTGTTCGGCGTTTTCGGCTT
CGAGCCGGTCGACGCGCGACTTCGTCTCGTTGACCGTCTCGCGGACCTCGACGACCTGCTCGCGCAGTTC
GTTGAGCTTCTTGTACACGTCTTCGGCCATCTCTGCGACCTTCTGGAGCTTCTTCGCGGTGCCTCCGAGT
GCCATGTGTCGCCTCTCGGACTCGGGACTTGTACGACTTCCGGTGCGGTGTCGCGAGAAAACCGGCCACG
AACACCGAGAGCGGGTGGAGACACCGGGTCTCAGCCGAGTTCGTTCGGGTCCACCCGGTCGACGACGACC
CGGAGGCCGACGAGCGCGACGACGCCGACGAAGACGAGCCCCGCGACGGCGGCTCTCGCGCCGACGCCCG
CGGTCCCGAGCGCCAGTCGCGCGGCCGTGTTCGCGGGGTTCAGCGGCAGCAACGACGTGCCCGCGAAGAC
GAGGAGCACGCCGATGGAGTACAAGAGCTGTGCGACCCGGCGGTCGGGCGACGTAATCGCCACCGCCGCG
CCGAGGGTGACGACGACGGCCGAGAGCCCGGCGACCATGCCGAACAGCCACGGCACGCTCTCGATGGCCG
TCCCGTTCAGGTGGAGGAGCAGCATCCACGCGACGGCCTGCACCGGAGCCAGTCCGCCGGCCGCGAGGAG
CTTCCCGTCCACGACGGCCGCGAAGCTCACGGGCGCGACTCGGAGGAGTTCGAGCGTCCCGCGGGCGACC
TCCTCCGTGAGCGAGTCGACCACCAGCGACCCCGAGATGAACACGGGCAGGAACAACAACAGCGGGACGA
GCACGGTGTAGGTGAAGCCGAAGTACGGGCTCGACTCCGCCGCCGGCGGGAGGGAAAGCGGGTCCGTTTC
GAGGAACGCGCGCCGTTCCGCGCGCTCGGTGCGCTCCAGTTCGCGGAGCGCGTCGCGGAGGCGGGTGACG
ACCGCCGTCGTCTCCACGCCCGTATCGGGCGCGACCGCCGCGACCCGTATCCTGCCGTCCTCTCCCGCGG
ACGCCTCTAAGACGGCATCGACCTCCCGCTCGTGGAACGCCGTCATCGCGGCCGACGTGGAGGCGTACGG
TCGCCCGCTGAGCCCGTCTTCGGTCCCGACGGCGCGAAGCAGGTCCTCGACGGCCTCCTCGTCGCCCGCG
ACGGCCACGTCCACCTGATAGCTCGCCGCGCCGGGGTCGTACAGCGAGACGAGGCCGACGACGAGGAACG
ACGAGAACGCCGCGACGAACAGCTGGATAGCCAGCGCCAGCACGATGGTTTTTTCCTTACGGAGACTGCC
GAGTTCGCGCCGGGCGATGGCGAGTCGCGGGCTACCCAAGGGCGTTCACCACCTGAAGGTTGTAGCCGAG
GTGAATGGCGATTGCACCCACGAGCGCGACGCCGTAGGCCGAGCGCCCCCGACTCGCCCCGAGGGCGGTC
ACGCTGGCGGTCACCGCGTGGAGCACGAGCGGCGCGAGGAACAGCCCGAGGACGACGAGGGCGCTCACGC
CGGTGCCGCCGGCGATGCCGACGCCGGAGGGCGCGAAGGCGGTCTGGCCGAGCGTGAGCGACTGCAACCC
GGCGAGTTGAGCGATGGCGGTGAACTTCTCGCCGACGAAGAAGCCGAGGCCGGAGAGCCCGCCGAGGACG
AGCGACGACCGGAGCGTCCGCGAAAAGCGCGCCTTCTCGAAGGCGGCGAGGACGTGGAGGCTCTTTGCCA
ACTCCTCGATGACCGCGACCGCGACGAGCACCATCGGGACGGTCAGGTCCACCGGGAGGACGAACAGCAC
GGCGATGGCCAGCAGTTCCGCGATGAAGACGAACGGAATCGACAGCGCCGACAGGGTCGCAACCGAGCGC
GCCCGCGAGACGCGACTGTCGAGCGCGTCGAGGAACTTCAGCGGGACCGGTCGCTGGGTAAACATGTCCT
CCTCGCGGTAGACGCCGACGCCGAGGAGGAACAACACGGCCGCGGCAAGGAGAATCGGCCCGACGGAAAA
CAGGAACTCGCCGAGCGGAATCGACTCGCCCGCGAGGTCGCGCACGACGAGCGTCAGCGGCGAGATGAGC
GCGATGGGCGTGACGTTCGTGAAGATGGCCGGGACGAACGTGTACGTCGTCAGGAACACCGACACCGTCA
CCGTGACGAACGTGAGTTCTTTGAACGAGCGGGCGAACATCGCGCCGACGAACGTCGACGCGAGGAACAG
GAGGCCGACGGGGACGACCGCGGCCACCGAGACGACGCCGCCGCCGACCGCCGCCGCGATGGCGACGGTG
ATGCCGACCGTCCCGAGCAGGTACGGCAGCGTCTTGCCGGCGACGATGTCGCCCGGCGAGATGGGCGCGA
CGAGGAGCAGTTCGCCGCGGCGGTTGATGCGCTCGTTGAGGACGCTCGACCCGTAGGCCTGAATCACGAA
GTTCATCGGCACGAGGAAGGCGAAGGCGAGGACGAGCGAGGCGAACGGGAACGGCGGGCTGATGCTCGCC
GGCGACCCGCTGGTGTCGCCGCCGAAGAGACCGGCCATCCCGCCGAGCGACGGGGTGTCGACGCTGCCGT
CGTCGGCCGCCGCGGCGTCGGACGCGTCCGGGCCGCCGCCGGCTGTCCCGCCCGCACCGTCACCGGCACC
GGACGCGCCGCTCTCGGCTCCGGTTCCGGCGTCGGCTCCGCCGCCGTCACCGGTTCCGGCTCCGCCACCA
CCCCCGCCCGCGCCGCCGTCGACGCGGCTTCCGGCCGGGACGAGCGCGTCGCGCTCGCGGTACTGGAGGT
CCACGACGACCGGGAACGCGGCCGACCGGTTCTCCTCGCGGGCCATCTGTCGTTCGTTGTACGACTGGAC
CGCGTCGCGGAACGCGGCGTAGGCGGCCCGGCCGGTCTGCGTGTCGACGACCGAGACGTGCGTCTCGCTG
ACGACGAGTTCGACGTTCGGGTCCGAGACGGGCCGCGGGTCGAGCGTGGATGACTGGTCGACGGCGTCGT
AGTAGGGGCTGTCGCCGGCGATGCCGACGCGGTAGAGGTCGCGGTCGAGCGCGACCCCGCCGCCCGCCGC
CCCGGCCGCGATGCCGCCGGCGACGAGGACGGCGACCAGTCCGATGACGGCGGTCCGGCGGTCGAGCGTC
CCCGCCGAGCGCGACACCTCCCAGCGGGCGATGCGGAGGATAGTCCGGGCGTGCGCGACGAGTCGGGTTC
GGAGGTCGGTCACGACTGCCCGCGACCTCCGGCGACGCGCTGTTCGCGCTCGTCGTCGGCGTACTCGCGC
TCGCCGTCAGCGGCCCGCCCGCGGCCGCCCTCGGCTTCGCTCGTCGTCGGTGCCTCGCGGGCGAGGCGGA
GGAAGATGTCCTCCAGCGACGCCTCGTCGGTTCGGATGTCGGCGACGCGGCCGCCGGCGGCCTCGGCGCG
CTCGCGGAGCGACTCGACGGCCGACATCTCGTCGACGACGGCGACGTGGCGCTCCTCACCGTCGATTTCG
TCGTCGGCGGGCAGGGTCTCCGCGAGCGGGACGGTCGTGAACACGCGGTAGGTCGTCTCGCCGTGTTCCG
CGCGAATCTCGGGGACCGTCCCGCGGGCGATGATTTCCCCGCGGTTCATGATGACCACGCGGTCGCAGAT
GGACTCGACGTGGAAGAGGTTGTGCGCGCTGAAGACGACGGTCTTGTCCTCGTCGCGGAGTTCGCGGACG
AACTCCAAGACGACGTTCGTCGTCAGCGGGTCGAGGCCGCTGGCCGGTTCGTCGTAGATGAGCAGGTCGG
GGTCGTTGACGAGCGACCGGGCGATGGCGACCTTGCGCTTCATCCCCTTCGACATGTCCCCGAGTCGGCG
GTCGCGGTATTCGAGGTCGAGGCGGTCGAGCACCGCGCTGGTGCGCTCGTCGGCCACGTCGCGGGGCACG
TCGTAGAGGTCGGCGAAGAATCGGAGATACGACCGCGCGGTCATGTCCTCGTACAGCGGCGACTCCTCGG
GGAGAAAGCCGAGTTTGCGCCGCATCGCCGGCTCCTCGGGGTCGTATCCGAGCACCGACGCCGACCCGCC
GGTCGGTTCGACGAGTCCGGCGAGCATCTTCAGCGTCGTCGTCTTCCCCGCGCCGTTGGGGCCGACGATG
CCGAACACCTCGCCCGACTCGACCGAGAAGTCGCTTCCCACGACGGCGGGGAAGTCGCCGTAGGTCTTCC
GCAGGTTCTCGACCGTAATCATTGAGAGAGTTTCACGCGGGACGGCATAAAAAGCGTTCGCGCAGGGTTT
CAGGATTGATAGCCTTCCCCTTCGCGGGGCAACAGTTTCGCCGCCCCGCGGCCGGGAGTGAACGAATGCC
CGCGCCGCCGAGAACCGACGCTCGTCGACTTAGTCGTACTCGTAGAAGCCCTTGCCCGTCTTCTTGCCGA
GGTCGCCCGCCGCGACCTTGCGCTTGAGCAGGTACGCCGGTTTGTAGCGGTCACCGAGCTCCTCGAACAG
CGTCTCGGAGGCGTCCAGACAGATGTCGAGGCCGATGTGGTCCGCGAGGGTGAGCGGCCCCATCGGGACG
TTCGTGCCGAGGGTCATGCCGCGGTCGATGTCCTCCTTCGAGGCGACGCCCTCGTCGTAGGCGCGGATGC
CCTCGTTGAGCCACGGCATGAGGATGCGGTTGGTGACGAAGCCGGGCTTGTCGTCGGACTCCCACGTCTC
CTTGCCGAGGGCCTCCGAAAAGTCGTGGGCGAACGCGACGACGTCGTCGTCGGTCTTCTCGCCGCGGACG
ACCTCGACGCCCTTCATAATCGGCACGGGGTTCATGAAGTGGAGGCCGACGACGAGTTCGGGGCGCTCGG
TCGCGGCCGCGATGGTGGTGATGGAGAGCGTGCTGGTGTTCGTCGCCAGCACGACGCCCTCGGGGACGAT
GTCGTCGAGGTCGGCAAAGATGTCGCGTTTCACGTCCATGTTCTCGACGGCCGCCTCGACCACGAGGTCG
CAGTCCCCGAGGTCCGCGAGCTCGGTCGTCCCCGCGACGCGCGCCTTCGCGGCGTCGGCCTCGTCCGCGG
TCAGTTTCTCCTTCGAAACGAACCGCGAGAGGCTGTCGTCGATGGCCGACAGGCCGCGCTCGACGTACTC
GGGTTCGAGGTCGCGCATGACCACGTCGTAGCCAGCCATCGCGGCCACCTGCGCGATGCCGTTGCCCATC
GTTCCCGCGCCGACGACGCCCACCGTGTCGATATCTTCGGTATCGTACATATCGGGGTCTGCGCGAGGGA
GGGTGGTAAAACTTGCCGATGCGTTCGGAATAGTGACAGACTCGTGACTGTCACGGGAAGACTCAAGTCG
GGGGCAAGAATGGGGATATGCAACGGTGACTGGGGTGAACGACGCCGGCAGATACGACGAAGACGACGCG
GGCGGGGACGGAGGGGAAGCCGTCTCGGACGCGCGCCCGAGCGACGCCGAGGGCGCAAACCGGGGGAACG
GGCCGGACGAGGGGCCGAAAAACCCTGCTGAGGCGCTGACCCACCTGCTCAGACCGCGGGGCGACCGCGC
GAGCGACGGCGTCCCGACCGAGTTAGAGGCCTTGAAATACGTCGGCCCGGCGACCGCCGACTGTCTCGCC
GAGGCGAACATCGACGCGGCCGCTATCGTCGACGGCGAGGTGTGTTACCGGGACCTCGTCGCCGCCGGGA
CGAACCCCGGCGTCGCGGCGAAGATTCGGCGCTGGCACTCGCTTTCGTGGTCGTTCAACTCCGGCGACGA
CCTCGACCGCCGCTCCTCGCAGGTCCGCGGACTGGGCGACGACGAGCGCGCGTGGGTCGCCGCGAGTTCG
GGCGACTGGGACGCGAGTGACGATGCCGACAGCGACGACAGCGACGGCGACAGAAACAGCAACACCGGCG
ATTGGACCCCGGACGGCCGGGGCGAGGCGACGGAGACGAGCGGCCCGGCGCGAGACGGAGACTGGACTCC
GTCGGGGTCGGGGACGACTACGAGACCGGAGAGGGAAGCGGACGCCCCCTCGGAGCCCACGGCGTCTGGC
GATTGGACGCCGACCGGGCGGGGGGCGACCGACGCGTCGACCGACGGTTCGGGAGACGCGCTCGCCGCCG
AAGAAGCGTGGCGCGAGCGGTCGAAGCCCGAACCGCTCACGACGCTCGCCGGGGTCGACGAGGCCGACGC
CGAACTGCTCGCCGAGGCGGGCGTCCGCTCGGTCAGGCGACTCGCCACCGCCGACCCGGAACACGTCGCC
GACGCCCTCCAAATCGACCCGACCGTCGTCAGCGCGTGGAAGGGGCAGGCGCGCGACGCCATGGAGTAAA
CCGCCGGTTCTGACTGCCGCCCGAATTTTTACTATCTGAGTAGTAATTTCTATTCGGACCGTGTTTTTCC
GTAATATTTTGTTACGACCCTCATAACGCCCGAATTCAGCAATATATCCTAAACCACTCTAGACGCAGTT
TTTATATAGGTAGTTACACCATTTTGAATCAGATGATGCCCGGTTCCGACACGGCCGTCGACTCCCCGCA
GACGGTATCTCCCACCCCGACGACGCTCGGGGTCAGCGCTCGACTCGCCGACGACTCGCCGACGACCCGC
CGACGCCCGGAGGGGTGGGCCTGATGGCGACGACCGACGTCAACACCGCCGACACCGCCCGCGACGTGCG
GACCATCGACGGCGTGGTCGACATCATCGCGAGCACCGCGCCCGAGATTCGAACCGGCCTCCCCGGTCGC
CGCGTCACCGCCGAAGACGAGAACCCGAGCGGCGAGACGCAGATGGCCGCCGACGTGTTCGCCGACGACC
TCCTCTGCGAGCGCATCGGCGCGCTCGACGGCGTCGGCGAGTACGCCAGCGAGGAGCGCCCCGAGTCCGT
GGACGTGGGCACCGGCCGGCTGTCGGTCGCTGTCGACCCGCTCGACGGCTCGTCGAACCTGAAGCCGAAC
AACACGATGGGGACCATCTTCGCGGTGTACGATGGCCCGCTACCGGCCCACGGGCGCGACCTCGTCGCCG
CCGGCTACGTCCTCTACGGCCCCGTCATGACGATGATTGTCGCCCGCAACGGCACCGTCGACGAGTACGT
CATCCACGACGACGCGAGCCACGAACTCGTCCGCGAGGACGTTTCGCTCCCCGACGAGGGATCGGTGTAC
GGCTTCGGCGGCCGCGTCCCCGACTGGACCGACGACTTCGAGGCGTTCGCCCGCGAGGTCGAACAGGACG
CCTCGCGCAAGCTCCGCTACGGCGGCTCGATGATCGGCGACGTGAACCAGATTCTCACCTACGGCGGCAT
CTTCGCGTACCCCACGCTGGAGTCCGCGCCCGAGGGCAAACTCCGCGTCCAGTTCGAGGGCTACCCCATC
GGCTACGTCATCGAGACGGCCGGCGGCGCGACCTCCGACGGCACGAAGTCGCTCCTCGACGTGGACAAGG
ACGAACTCCACGCGCGGACCCCGATGTACGTCGGCAACACCGAACTCGTGGCGAAACTCGAAGCCGCGCT
GGACTGAGCGAACCGAACCGACCGGGCACCTCGTTTTCTCCGAACTCCGCAGTCGATAGCGACCGGTCTC
CAAACGGACGACGGCCGGACTGCCGCCGCCCCCGTTCGACCGACCGGCAAATCGTGCATGGAAAACCATT
TTGAATACGGTGGTGCATCACCGAGTATGAAGGTCAGAATCGGTGACGGCGCGACCGGCGACGAGGCCGA
GGCCATCGCCAACGCGCTGGCGCGACACCTCGGGACGGACGTGAACGTCTTCGTCGGCGACGGCGAGGAG
GCCGTCGCGGACGCCGAACCGCCCGCGGACACCTTCCCGCTGGACGACGACATGGGTCCCACCGAGCGCG
AGGAGCAACTCCGCGAGGAAATCGCGGACATCCTCGGCGGCGGCCCCGAGAAGTACAAACAGCGCCTGCC
GGAGTCGGGAAAGCTGTTCGTCCGCGACCGTCTCGAACTCTGGTTCCCCGGCGGGCTGGCGTTCGAAGAC
GGCAAGTTCGCCAACTTCGACTCGTGGCACGAGAACTCCCCCGAGGTCGACGAGGCGGACCCGAACACTC
GCCTGCCGGGCGACGGCCTCCTCACGGGAGCCGCCGAGTTCGAGGGCCGCGACCTCCACGTCATGGCCAA
CGACTTCACCGTCAAGGCCGGGTCGATGGCTCGCCGCGGCGTCGAGAAGTTCCTCCGCATGCAGCAGCGC
GCCCTCAAGACCGGCAAGCCGGTGCTCTACCTGATGGACTCCTCGGGCGGCCGCATCGACCAGCAGACCG
GCTTCTTCGCCAACCGCGAGGGCATCGGGAAATATTACTACAACCACTCGATGCTCTCGGGGTACGTCCC
GCAGATTTGCGTCCTCTACGGGCCGTGTATCGCCGGCGCGGCCTACACGCCCGTCTTCGCCGACTTCACG
GTCATGGTCGAGGGGATGTCCGCGATGGCCATCGCCTCGCCGCGCATGGTGAAGATGGTCACCGGCGAGG
AGATTTCCATGCAGGACCTCGGCGGCGCACGGATGCACGCCGAGGAGTCCGGGAGCGCCGACCTCGTCGC
CCGCGACGAGGCGCACGCCCGCGAACTCGTCTCTCAGCTCATCACCTACCTCCCCGACAAGGCCGGCGAG
AAGCCGCCGCGCGCCGAGTCGAAACCGCCGCGGTACTCCCCCGACGGCATCGACGAACTCATCCCCGAGT
CACCGAACCGCCCCTACGACGCCCACGACCTCATCGAGCGCGTCGTCGACGCCGAATCGGTGTTCGAACT
GAAGCCCGACTACGGCAAGGAAATCGTCACCGCGTTCGCCCGCATCGACGGTCGGCCGGTCGGCATCGTC
GCCAACCAGCCCACCGAGCGGTCGGGAGCCATCTTCCCCGACGCCGCCGAGAAGGCCGCGGAGTTCATCT
GGACCTGCGACGCCTACGAGATTCCGCTCCTCTACCTCTGTGACACGCCCGGCTTCATGGCCGGGTCGCA
GGTCGAAAAGGACGCCATCCTGGAGAAGGGCAAGAAGTTCATCTACGCCACGTCGTCGGCGACGGTGCCC
AAGCAGACCGTCATCGTGCGGAAGGCCTACGGCGCGGGCATCTACGCCATGGGCGGCCCCGCCTACGACC
CCGAGAGCGTCATCGCGCTCCCCTCGGGCGAAATCGGCATCATGGGTCCCGAAGCCGCCATCAACGCGGT
GTACGCGAACAAGCTCGCCGACGTCGACGACCCCGAAGAACGGGCGCGGATGGAAGACGAACTCCGCGAG
GAGTACCGCGAGGACATCGACGCCCACCGGATGGCGAGCGAGGTCGTCATCGACGAAATCGTCCCGCCGT
CGACCCTCCGCGACGAGCTTGCGGCCCGCTTCGAGTTCTACGCCGACGTGGAGAAGTCGCTCCCCGACAA
GAAGCACGGGACCGTCATCTGAGCCGAGTCGGGGGTTAATGCTCCGTTTTTCCGGCGGGTAATCTCACGG
TAACTGACCTAAGCGGTTCGTACTGAGGACGGCGGGGGTGGTACGGACCCCATCGTCGGCCGACTCCCGC
CCGTTCCGCCCATCGCGTCTCGACCCGTCTCGCCGCGACATCGGGAATCGTCGCTTGCCGATAGCCCGCC
ATGAGCCACGAAGTCCCCCTTCCCGAGACGCCCCGAACGGTACTCGCACACGCGGTGAGCGACGAGCACG
TCCTCTGGACCGTGACGATGCTGGCGTTCGTCCTCGACGTGCTGACGACGCTCTACGGGCTCGGTCGGGG
GCTGGCCGAGCTCAACCCCGTCGTCCTCGCGCTCATCCCCGCGCTCGGTCCAGTGGGCGCGCTCATCTCG
CTGAAACTCGTCGTGCTCGCGGTCGCGGTCGTCGCGTGGCGCGTCCTCCCGAGTCGCTACCGCGGGGCGA
TTCCCATCGGCGTGGCCGTCCCGTGGGGAGTCGCCGGGCTGATGAACACGCAACTCATCCTCGTTACGGT
GTTCGGGTAGGCCGCCGGAGCGAGTCGATAAGCACGGCCCACGCGAGCCCCGCCAGTCCGATGTCGCGGG
CGAGCACGTCACCAAACAGGCCGCCTTCGACGACGAACACGACCGCGAGGTAGAGACACGTCGCCGACAG
CGAGACGGCCGCGACGGCGCTCGCGGGGGCGGTGTAGCGGTCCGCGACGATGGCCGCGCCGAAGCCGACT
TCGAGAACGCCGTTTGCGAGCACGAACGTCACCGGCGAGACGACGAGAACGGGCGCGAGCCACGGGACGA
CGTACGCCGACCACGAAAGCGGGTCCAGAAGCTTGTGGACGCCCGCGGCGAACACCATCGCGCCGAGGCC
GACCCGGGCGACGGTCGTCGGGTCGGGGGCGCGGGCGGCGACCGCGGCGGCCCGGTCAGCGACCGACGCG
GTCCGCGCGGAGAGGCCGTCGAAATCCATGTCCGGCCTAGCGACGCCGGGGAGAAAACGGTGCGGGTGGG
CGCGGAGATGCGGGGCGACGCGCCGTGGCACAACCCGACCCAGCTCAGGCGTCGTCAGCGTCGGCGGCGA
ACTCGCGTTTCAGCGACAGCGCCGTCCGCTCGAACTCGCAGACGAGGTCGTCGTCCTGGTTGAACACTTC
CACTTTCATCGTCACCACGCCGCGCTCGCCGTCGGAGGTCTCGCGCTTGTCGAGGACGGTCGTCTGCGCC
CGGAGCGTGTCGCCGTGGAACACCGGGTTCGGGTGGGACACGTCGTCGTAGCCGAGGTTCGCCACGATGG
TCCCGTCGGTCGTGTCGGGAATCGAGAGCCCGACCGCGAGGCTCATCGTGTAGAGGCCGTTGACCAGTCG
CTCCCCGAACTGCGAGTCGGCCGCGAACTCGGCGTCGAGGTGGAGCGGTTGCTGGTTCATCGTCATGTCG
CAGAAGCGCTGGTTGTCCGACTCCGAGACGGTGCGGCGTTTTTCGTGTTCGATGGTCCGGCCGACCTCGA
ACTCCTCGTAGTACAGACCGGTCATACTGGTGCGTGTGACAGACCGTGATAAAATCGTGCCGGTCGACCG
CCTCGTGTGACAACTATTGCCCCGAACGAAACCAGATAACAACCATTATAATTATCCACAATAGAGGATT
GCGAAAGCGCCCGATGACGGCCGATTCGGTCGGCCGTTCGGTCGGTGATTCGGCCGTCACTGCGGGCGCG
GGACGGCGCGTCTGTCCCTCGGCTCAGCCGGCGCTCGGCCGGCACGACCAATCATGGCATCCGCAGCACC
ATCCACCGCGACGGACGACGAACCGACCGAAGAGACAGCCCTCGAGACGGTCCGCCGACAGCTCGAACGC
GCGGCGGCGCACCTCGACGTCGACCCCGGCGTCATCGAGCGGCTCCGACACCCGAATCAGGTCCACCGCG
TCTCGGTCCCCCTCGAACGCGACGACGGTTCGACCGCGGTCTACACCGGCTACCGCGCCCAACACGACAG
CGTCCGCGGCCCCTACAAGGGCGGCCTCCGGTTCCATCCCGACGTGACCGAAGCCGAGTGCATCGGCCTT
TCGATGTGGATGACGTGGAAGTGCGCCGTGATGGACCTCCCGTTCGGCGGCGGCAAAGGCGGCGTCGTCG
TCGACCCCAAGGACCTCTCGATCGACGAGAAAGAGCGGCTCACCCGCCGGTTCGCAGAGGAGCTTCGCCC
CTTCATCGGTCCAACGAAAGACATCCCCGCGCCCGACATGGGAACCGACGCCCAGACGATGGCGTGGTTC
ATGGACGCCTACTCGATGCAGGAAGGCGAGACGAAGGCGGGCGTCGTGACGGGCAAACCGCCGGTCGTCG
GCGGGAGCGAGGGCCGCGACACCGCGCCCGGCCGCTCCGTCGCCATCATCGCCCGCGAGGCCATCGACTA
CCTCGGCTGGGACATCGAAGACACCACCGTCGCGGTACAGGGGTTCGGCTCGGTCGGCGCGCCCGCCGCG
CGACTCCTCGACGACGAGGGCGCGACGGTCGTCGCCGTCTCCGACGTGAACGGGGCCATCTACGACTCCG
ACGGCCTCGACACGCACGACGTGCCGACCCACGAGGAGGAGCCGGAAGCCGTCATGAAGTACGACGCGCC
GCGGAAGCTCTCGAACGAGGAACTGCTCGAACTCGACGTGGACGTGCTCATCCCGGCCGCCGTCGGCAAC
GTCCTGACCGCCGAGAACGCCGACGACGTGCGGGCTGACCTCGTCGTCGAGGGCGCGAACGGGCCGACCA
CGTCGGCCGCGGACGAGGTCTTCGAGGCGCGAGAGATTCCCGTCGTCCCCGACATCCTCGCCAACGCCGG
CGGCGTCACCGTCTCGTACTTCGAGTGGTTGCAGGACCTCAACCACCGCTCGTGGTCGCTCGAACGCGTC
CACGACGAACTGGAGACCGAGATGCTCCGCGCGTGGACCGCCGTCCGCGAGCGCGTCGAAGAACACGACG
TGACGTGGCGCGACGCCGCCTACATGGTCGCGCTCGAACGCGTCTCCGAGGCCCACGAACACCGCGGTCT
CTGGCCCTGAGCCGGGCCGGCGACGAGTCGATATTTCACCGTTCCCCTCCATACACACACCATGCCCCGA
CGCAGCGTTCTGTTCTCCCCCGGCGACCGACCCGAGCTACTGCGGAAAGCCCCCGGCGCGGGCGCGGACG
TGGTCGTCTTCGACCTCGAAGACGCCGTCTCGCCCGACAGGAAAGCCGAGGCTCGGGAGGCGGTCGCTTC
GGTCCTCTCGGACCCCGAGTTCGACCCCGACGCCGAGGTCGCGGTCCGCGTCAACCCCGGCGACGCCGGC
CGCGACGACATCGCCGCCGTCTGCGCCGCCCACCCGCCAGATTCGCTCGTCGTCCCGAAGGCGACGAGCG
CCGACGACGTGACGAGCGTCGCCGGCGCGGCTCGCGAGGTCGGCGCGGACTGCCCCGTCATCGCCATCGT
CGAGAGCGCGGCGGGCGTCCTCGCCGCCCCCGAGGTCGCGGCCGCGCCCGACGCCGCCGCGGTCGTCTTC
GGCGCGGAGGACTTCGCCGCCGACGTGGGCGCGACCCGGTCCGAGGAGGGAACCGAAGTGCTGTACGCCC
GCGAGCGCGTCGTCGTCGCGGCCGCGGCCGCCGGCGTCGACGCCATCGACACGCTCCACGTCGACTATCG
GGACGAGGCGGGACTCCGCGAGGACGCCGCGTTCGGCCGGCGACTCGGCTACGACGGGAAACTCGCCATT
CACCCCGCGCAGGTGCCCGTCATCAACGAGGCGTTCTCCCCCGACGACGAGGACGTGGCGTGGGCGAAGA
AGGTGCTCCGCGCCCGCGACGAGGCCGCGAGGGAGGGTCGGGGCGTCTTCGGCGTCGACGGCGAGATGAT
AGACGCCCCGCTCGTCAAACAGGCCGAGAACATTCTCGACCGCGCCGGCGAGTCGTACTGAGCGCACCTG
GACCGACGCGCCGGCGCGAGACCGGCCCGGCCCGATGCCGACTCGGCCGGACGCCCGACGACTGTCACCT
TTTATCGATGCGTATGTGTCTCAATACTGTGGTATGCTACAATCCCCGCTACGCTTAACGGGATGCCCGG
ACCGTATTAGGGCATGGCACAAGAGGCGAATCCCTTCGAGAGTCTGCAGGAGCAAATCGACGACGCGGCC
GCCTACCTCGACGTGCGCGACGACGTTATCGAGCGGCTGAAGAACCCCGAGCGGGTCCTCGAAACGAACC
TCGCCGTCGAGATGGACGACGGCGACGTGGAGCTGTTTCGCGCCTACCGCTCGCAGTTCAACGGCGACCG
CGGCCCGTACAAAGGCGGGATTCGCTACCACCCGAAGGTCAGCCGAGACGAGGTGAAGGCGCTTTCGGGC
TGGATGGTGTACAAGTGCGCCGTCGTCGACATCCCCTACGGCGGCGGCAAGGGCGGTATCGTCATCGACC
CCAAGGCGTACTCCGAATCCGAACTCGAGCGCATCACCCGGTCGTTCGCCAAGGAGCTTCGCCCCCTCAT
CGGCGAGAGCCGCGACATCCCCGCGCCCGACGTGAACACCGGCCAGCGCGAGATGAACTGGATTAAGGAC
ACCTACGAGACCCTCGAAAACACCACCGCGCCGGGCGTCATCACCGGCAAGGCGCTCTCGAACGGCGGGA
GCGAGGGCCGCGTCGAGGCGACGGGCCGCTCGACGATGCTCACCGCCCGCGAGGCGTTCGACTACCTCGG
CCGCGACATCGAGGGCGCGACCGTCGCCGTCCAGGGCTACGGGAACGCCGGCTCCATCGCCGCGAGGCTC
GTCGAGGACCTCGGCGCGTCGGTCGTCGCCGTCTCCGACTCCTCCGGCGGCATCTACGACCCCGACGGCC
TCGACACCCGCGCGGTCAAGGAGTTCAAAAACGAGACGGGCACCGTCTCGGACTACGAGGGCACGGAGGC
CATCACCAACGAAGAGCTGCTCACCCTCGACGTGGACCTGCTCGTCCCCGCCGCGCTGGAGAACGCCATC
GACGGCGAGCTCGCCCACGACGTGAAGGCGGACGTCATCGTCGAGGCCGCCAACGGCCCGCTCACGCCCG
ACGCCGACGACGTGCTCACCGAGCGCGAGGTCCACGTCTTCCCCGACATCCTCGCCAACGCCGGCGGCGT
CACCGTCTCGTACTTCGAGTGGGTCCAGAACCGCCAGCGGTTCTACTGGACCGAACAGCGCGTCAACGAC
GAACTGGAGCGCGTCATCGTCGACGCCTTCGAAGAGCTCGTCGACGCCTACGAGAGCCACGACCTGCCGA
ACTTCCGCACCGCGGCCTACGTCGTCGCCATCCGCCGCGTCGTGGACTCCTACGACTCAGCCGGCAACTG
GCCGTAGCGTCGGAGCCGGTCGTCGCCTCGACGTTTTCGTCTTGCCGCCTCGACGTTTCGCCCTGCCGCC
TCGTCGCCTCGTTTTTCGACCGGTTCGCCCCGCTTCTGTGTCCGCCGCGACCGCCGGCGCGGTCGCAGAC
GCTGCCGATTCTATGCATGGTGGTGAATATCACTCGAAGCGTCCGATGCCGGGGGATTCAAGTCGGTGTA
GGTCGCGTCATTCATCGATGCGTCAGGACCACCTCATCTCCGCGTCGCACCTCTCGCGGGAGGACATCGA
GGCGGTGCTCGACCGCGCGGCCGACATCGACGCCGACCCGGCCGCGTTCCGGCAACGACACGCCGGAAAG
GTTCTCGGGCTCTGTTTCTTCGAGCCGAGCACGCGAACTCGGATGAGCTTCGACTCCGCGATGAAACGCC
TCGGCGGCCAGACCGTCGATATGGGACCGGTCGAGTCGTCGTCGGTCAAGAAGGGCGAGACGCTCGCCGA
CACCGTCCGCGTGGTCGAGGGCTACGCCGACGCGCTCGTGCTCCGCCACCCGAGCGAGGGCGCGGCCACG
ATGGCCGCCGAGTTCGTCGACGTGCCCCTCGTCAACGCGGGCGACGGCGCGGGCCAGCACCCGAGCCAGA
CCCTCCTCGACCTCTACACCATCCGAGAGAACGCCGGCCTCGACGACCTCACCATCGGCATCATGGGCGA
CCTGAAGTACGGCCGAACGGTCCACTCGCTGGCCGAGGCGCTGACGAACTTCGACGCCAGCCAGCACTTC
ATCAGCCCCGAGAGCCTGCGACTCCCCCGAAACGTCCGCTACGACCTCCACGCCTCGGGCGCGCAGGTCA
GAGAACACACCGAACTCGACGAGGTGCTCCCCGAACTCGACGTGCTCTACGTGACGCGCATCCAGCGCGA
GCGCTTCCCCGACGAAAACGAGTACCGCAAGGTCGCGGGACAGTACCAAATCGACTCGGAGACGCTGGAC
GCGGCGGCCGACGACCTCACAATCATGCACCCGCTGCCCCGCGTGGACGAGATTTCGCCGGACATCGACG
ACACCGACCACGCGACGTACTTCGAACAGGCCCACAACGGCATCCCGGTCCGGATGGCGCTTCTGGACAT
CCTCCTCTCCCAAGACCGATGACAGACGACCACCAACTCCGCGTCTCGAAGATTCGAAACGGAACCGTCA
TCGACCACGTCGCCGCGGGGCAGGCGCTCAACGTCCTCGCCATCCTCGGCATCGACGGCACCAGCGGAGA
GGCGGTCTCGGTCGGGATGAACGTCCCCTCCGACCGCCTCGGCCGCAAGGACATCGTGAAGGTCGAGGGC
CGCGAACTGAGCCAGTCCGAGGTGGACGTGCTGTCGCTCATCGCGCCCGCCGCGAGCATCAACATCGTCC
GCGACTACGACGTGGTCGAGAAGAACCGGGTCGTCCGCCCCGACGCCGTCGCGAGCATCATCTCGTGTCC
GAACAGAAACTGCATCTCGAACGCCGACGAGCCCATACAGTCCCGCTTTACGGTCCTCTCGGACGGCGTG
CGCTGCGACTACTGCGAGACCATCGTCCGCGAGGACGAAGTCGCGGCCAACCTCGACGTGAACTGACCGC
GTTAGGAGTCGTCCGACCCGCTTTTTCGCGCGGCGCTCGCCGGACAGCGGTGGTCCTCGCCCGCGAACTC
GACGCCCGCAAACTCGACGCCCGCAAACTCGAATCTCGCGCCGCCTGTCGACGCCGACCCGACGGAGACC
GACCAGCCGTGGGCCTCCGCCAGCGACCGGACGATATCGAGGCCGAAGCCCGTCCCCTCGGCCGAGGTGG
TGAAGCCGCGTTCGAACACCCGCGTGACGATGGCGGCGTCGATGCCGGTCCCGTCGTCTTCGACCGCGAC
CGTCCCGTCTGCCGGCGACGCGGTAACGCGGACGGCCAGCGGCGAGGTTCGGCCGTCCGCAGTCCCGTGT
TCCACGGAATTCCGAAACAGGTTCTCGAACAGCCGCTGGAGCCGACCGGGGTCGGCGTGAATCGTCGCGG
TCGACTCGACGACGAGCGCCGCGTCGCCCGTCTCGACCGTGTCCCACGCGCGTCGGGCGACCGCCTCGAC
GGCGACGGGCGTGAACTCGACGACCGCCGTTCCGCGGCGGGCCGCGGTCAGCACGTCGTTGACGATATCG
CTGATGCGGGTCAACGAGGTCGCGACCCGTTCGAGATGTTCGGAGTCGTTGGTCTCTCGTTCGAGGTCGA
GAAAGCCGATTGCGACGGAAAGCGGGTTTCGCAGGTCGTGCGAGAGAACTCGCGCGAACTCGCCCAGTCG
CTCGTTTTGCTGTGCGAGCTGTTCTTCGTGCTGTCGGTGGGTCGTGATATCGCGCCCGACGCCGCAGAAG
CCGACGACCTCGCCGTTCGGTTTCGTGAGCCGACGGCCGGTGAGTTGGAACAACAGCATGCCGTCGTCGG
TCGGCAACCGCGCTTCGACGACCGTCGTCCCCGTTCGGATGGCCTCCTCGACGGCGCGTTTGACCGCCGG
ACGGTCGGCCTCGTGGAAGAACGCGTCGGCCGACATCCCGGCGAGGTCGGCGTCCGTTAGGCCGGTGAGC
TCCGAGAGCCGCTCGTTCCACGAGACGAGGTGTCCCTCGCCGTCGTAGACGTAGAACACGTCGTCGAGCG
CATCGAGCGCGTCCTCGATGAACCAACTCGCGTCGGCCGGGGGGTCCCCATTGAGCGCGTCGATGGCGAC
CCGCGCCTTGCGGTGTTCGCAGGCGAGTCGCCGGACGCGCGACCCGAGTTCGTCGTCAGGAGATGCGCCC
GCGGGGGTGTCGCTGTCGGTGTCGTCGGTGTCGTCGGTGTCGTCGGTGTCGTCGCTATCGTCACCGTCGG
CGCGCGCCGCCCTCCGCAGGACCGCCGCACGGTCGAGGTAGGCGTCGATACCCAAATCGACCAGTTCCGT
CACGGCGTGGTCGGCGTCGCCGGGCGCGAGGACGACCACCGGGAGGTCGTCGTCGGTCGCGCGAACCTCG
CGGAGCAGCGAGACGCCGTCGCCGTCGGAGAATCCTGCGCCGAGGACGAGACAGTCGTACGCGTCGCCGT
CGAGGGCGCGACGGGCGGCGTCGAGCGTCGCGGCTTCATCGACGACGGCCTCCGAGACCGCCCGCTGGAC
GGCGCGGGAAATCGCGCGGTCGCCGTCGGCGGAGAGGACGCGAATCGAGGAATCGGGTTGCATCGGGCGG
AAGGGGACGAACTGAACGACCGACAGGATGGTCTCTGATACCATAACGTTTCTGTGACAATAGTCACTTA
ATCAACGCAAGTAGGAAACGTGTATCCAGTTTCCCGTCGGCGTCCGCGAATGCCCCGGTGTCGTAATCAC
TTAGTGCGGTGCGGTCGAAGTCCTCGGTATGTCCAAGAAGGCCAAACTGGTCCTGGTACTGGCGCTCGTC
GCGGTCCTCTACACCGTGTTCTCCGGCAGCGGAGAGACCGTCGAAGTCGAAATCGAAGAGTAACCGCTTT
TCGGCGCTCGGTCGCCACCGACCGAGTCAGCCCCACTCCCGCCCGTCCAGCGGCCGCGCCGGAGCGGGCC
CCACGCCCGAGAGCGAACGACTTACCCGACGCCCGCGCGAAGGCGAAGCCATGTACGGGGTCGTCACGCG
CAACGAGGAGGAAGTCGACTGGCCGGAGTTCGACCGCGGGTTCTACGAGGTCAAAGACGTCACCGGCCGG
GCGGCCGAACCGCTTTCGAACGCCGTCAACATGATTTCGTGTTTCGGTGACAACGCCGCCGCCAACGAGA
ACCCCGAGTTGGTCCCCGTCGACGGCGAGGGGAACCCGGCGACGCGCGACCGCACGTACTTCGACTGGGC
GTACATCTGCCCGACGAACGAGAGGTACCGCGCCGGCCTGCTCGAAATCGTCGAAGACGCCGCCGCGGCC
AACGGCGACGTGCGCCTCGACGACGTGGGCTTCCCGCGCGACGAGTACTGCCGCTGTGAGCGGTGTACCT
CGCAGTTCGAGGCGTGGGCCGACGACCGCGGCCGCGACGCCGACGACGAAGAGGCGTGGTTCGAGTGGCG
CGCCGAGGTCATCACCGACTTCGTCGCCGACGCCGCCGAGCGCGTCCCCGGCCGCCTGTATCTCACGCTG
TATCCCGACCCCTATCCGGGCCATCTCTACCGCCGCGCCGGCCTCGACATCGAGGCGCTTTCGGCGCACG
TCGACGAGTTCGTCGTCCCGCTGTACGACACCAACTACGGGACGACCTACTGGCTCGAAACCATCGCCCG
CGGCTTCGTCTCGCTTCTGGAGCCGTACGACGCCGACTTCTCGCTCGAACTGTACGCCGTGAACGTTGAC
GTCGACGACCTGATTCACGCCATCGAGGTCGCAGACGAGTACGCGAAGGACGTGCTGTTCGGCTACGACG
CGAGCAACGCCGCCGCGACGCTCCGGCGGATGACCGCCGACGGGTCGCGCGGGAAGACCTACCACCCCGA
CGACGCGACCCGCTGAGGGCGGGGCTCACCGGCGCGGCGACCGGGCGATTGGGCGGCCGCCTCCGAGCGA
TTTCAGAACGCGCCGGCGAGGTAGCCGATGACGACGATGCCGAGGAGGAAGACGAGCGTCGCGAACGCGA
ACAGCGCGAACATGAGTCGCCGCTGCCCGCTCGTCGGTTGTGCCATGGACGTTCTCCGGACTGCACCCAC
TTATGATAGTCGGCGCTCCGGACGGTCCCGCTGGGCGGTCCACCCCCGTCTCAGTCGAGGTCTTCGATTG
GGTCCGCGTTGCCGAAGTACGGGTCGGGACCGTCGCCGGGGGCCGCCCACTCGACGGCGTTGTCGAGGAC
GGTCCGAATCTCCGCCTGCTCGTAGATTGGGTAGGTCTCGTGGCCCGGCCGGAAGTAGAAGACGCGGCCC
TTGCCGCGGGTGTAACAACAGCCCGAGCGGAACACTTCGCCGCCCTCGAACCACGACGTGAAGACGAGTT
CGTCCGGCGCGGGGATGTCGAACCGCTCGCCGTACATCTCGGCGCGGGGGACCTCGAACGACTCGGGAAG
CCCGTCTGCGATGGGGTGGCCCGGCTCGACGACCCAGACGCGCTCTTTCTCGCCCGACTCGCGCCACTTC
AGCGAGCAGGTCGTCCCCATCAGGCGCTTGAACGGCTTGGAGTAGTGCCCCGAGTGGAGCACCAGCAGTC
CCATCCCGTCGCGGACGCGGTCGACAACGCGGTCGACGATGTCGTCGTCCACCTCGTCGTGGGCCTTGTG
ACCCCACCACGCCAGCACGTCGGTGTCGTCGAGGACCGACTCGGTGAGTCCGTGTTCGGGGTCGTCCAGC
GTGGCCGTCTGCACGTCGTAGCCGGCCTCGCGGAGTCCTTCGGCAATCGTCGCGTGGATGCCGTCGGGGT
AGACCGCGGCGACCTCGTCGTCTTCCTTCTCGTGTCGGTACTCGTTCCAGACGGTGACGGTGACCATACT
CCCGGCGTCGCCGGGTGGCGACAAGTATGCACCGAACCCGAAGCCGGCCCGTGGCGGTCGCCCGACGGCC
CGGCTACGTCCCCTCGAACTCCGGTTCCCGCCGACTCGTGAACGACGCCACGCCCTCGGCGTGGTCGTCG
GTCTCGAATATGACTGCCTGCGCCGACGCCTCGTGTTCGATGGCCGCCTCGATAGAGTCGTCGGGGCGGC
GGAGCAGGCGCTTGGAGGCGGTGAGCGCCTTCGTCGGGCCGCCGGCGATGCGTTCCGCGAGGGCGGCGAG
TTCGGCTTCGAACTCGTCCGCGCCGGCGACGCGGTTCACGACGCCGAGTTCCAGCGCCCGGTCGGGACCG
AGTTCCTCGCCGGTGTAGACGAGTTCCATGGCGACGTTGCGCCCGACGAGTCGGGGAAGGAGATACGACA
CCCCCGAGTCGACCGCGAGGCCGACCCGGCGGAAGCCGAAGCTGACGGCGGCGTCGTCGCGGAGGAGTTG
GAGGTCGCAGGCGATGGCGAGCGCAGCGCCCGCGCCCACGGCCGGGCCGTCGATGGCCGCGACCGTCGGT
AGGTCGCACTCGTAGACGCGGCGCACGCAGTCGGCGGTGTCGCGGACGACGTGGTCGACCGCTTCGGGGA
GCGTCATCGCGTCGGCCTGGAGCTCACGCATGGCGTTCACGTCGCCGCCGGCGCAGAACGCGCCCGCCTC
GTCGCTCCCGCGGACGACGACGCAGCGCGCCGCGTCGGGAAGCGAGTCCAGCGCCTCGCGCACGCCCGCG
GTCACCTCGACCGTCAGCGCGTTCCGAACCGCCGGGGCGTCCAGCGTCACCGTCGCCACGCCGTCGTCGA
GCGAGAGCCGTACCGCGTCGGAGTCGAGTTCGACCTCGGTCATCCCCCGGTTCGACGTGCAGAATCGTGA
AAAACGTTTGCCTCGTGGAGAGTTGATTGCCACTGCGCTCAGCGGAACAGCGCGTCCACGTCGATGCCGA
GTCCGGGCCCGTCGGGGACGCGCATCCGGCCCTCGCGCACGGGTGCCGGGTCGGCCGCGAGGTCGGCGTC
GAGGAGCGAGGCGGTCGCCAGCCCGTGGGCCCGGTCGCCGGGGAGCGACGCCGCGACGTGGAGCGCGCCG
AGTCGGGCGACGACGGCGTCGATGGTGGTCGTGACGACGACCGCCACGCCGGCGTCGCGGGCGCGGGCGG
CGAGGTCGCGGACGCGGTCCGGGCCGCCGAGCGCCATCGGCTTGCAGACGAGCACGTCCGCCGCGTTCGA
GGCGAGCGCCCGCTCCGGAGCGACCGCCGAAAGCGACTCGTCGAGCGCGATGGGCGTGTCGTGAAGCCGT
CGGAGGACGGCGTGCCCGTCGAGTTCGTCGGCGGGAAGCGGCTGTTCGAGGTAGTCGAGGTCGACGCCGA
GCTCCTCGACCGAGTCGAGAAAGCGGTCCGCGGTCCAGCGGTCCCACGCGGCGTTCGCGTCGGCCCGGAG
CGCCACGTCGGGGCCGACCGCCTCGCGGACCGCCCGCAGGCGCGCCACGTCGTCGGTCGGGTCGCGCGCG
CCGACCTTCAGTTTGAGGCAGTCGTACCCCGATTCGACGGCGGTCTCGGCGGCTTCGACGGTCGCCTCGG
GGTCGTCGTCGCCGAGGGTCGCGTTCACCGGAAGCGAGGTGTGCGAGTCGGTGGCTAGGGACGCGGCGAG
CGGCCGGCCGGCGGCGCGAGCGCGGGTGTCAGCGACGGCGAGCGAGACGGCGTGTCTCGCGGCGGGCGCG
TCCGCGAGCGTCCCGTCTTCGAGCGCCGATTTGGGGTCGCCCGCGGCAGCCCCCTCGGCATCGCCTTCCG
TGAGACCGGCGAGCGCGTCGCGGCAGTCTTCGAGCGACTCGGTCCAGCCCGGAAGCGGGGTCGCCTCGCC
GACGCCCGTCTCGCCCGCGACGTCGACCGCGACGAGGAATCCCTCGCGGCGCTCGATGTCGTCCGCGGCG
GTCGAAAGCGGCGTTCGGAGGTCGACGGCGAACTCGCGGACGCGCATCGTCACGCGAGGACGAGGCCGAC
CGAAAAGAGGACGGCGTAGAGCGCGAGGAGTTTCCCCGTGTCTTCGAGCGCGGGGTTGAGCTTCTCGCCT
TTCGTCTCGGTCACGACGGTCCGCGCGATTCGGGCCGCGACGGGCATCGAGAACACCGGCAGCAGGACGT
ACCAGTCGAAGCCGGCGCGGGTCCAGAGGTAGACGGGGACGGCGTAGGCGAGCGCGAGCATGGTGACGTA
CTCGGCGCGGGCGAAGCCGTAGCCGAACCGGACCGCGAGCGTCCGCTTGCCCGTGGTCGCGTCTTCCTCC
TTGTCGCGGACGTTGTTCACGACGAGGATGTTCGTGGAGATGGCGGCGATGGGGAGGCTGGCGAGGACGG
CGACGAGCGTGACGGTTCCCGCCGGAATCCCGACGGAAAGCGGGGCGGCGAGGACGCTCGCGGCCTGCAC
GTAGAACGTGCCAACGACGGCGACGAGGCCGAAGAAGACGAAGACGAACAGGTCGCCCAGACCGTGGTAG
CCGAGGGGGTACGGGCCGCCGGTGTAGGCGATGCCCGAGGCGACAGAGAGCAGGCCGATGACGAGGATGG
GCACGCCGCCGACGTAGACGAGATAGGTGCCGAGGAGGACGGCGGCGGCGAAGGTGAGATACATCGCCCG
CTTGACCTCTGACGGAGGGATGAGCCCGCCCGCGGTGACGCGGGTGAAGCCCTCTCGGGCCTCGGTGTCA
GCGCCCTGCACCGCGTCGTAGTAGTCGTTGGCGAAGTTGGTCCCGACTTGGATGAGAAGCGCGCCCACGA
GCGCCGCGAAGGCGGGCAGCGGGGCGAACAGGTCGGCGTGGACGGCCACCGCGGTGCCGACGACGACCGG
CGCGGCGGCCGCCGGAAGCGTCTGCGGCCGCGACGCCATCACCCACGCCCGCCTGCGAGAGATGTCCTGC
GTGCTCATTGTCTGCATACGAGTGCCGGAGCAGTGAGTAAGTTCCTATCCGAAAGCGCGCGACGCCGAGG
CGATGGGTGGGAGAACACGGTGGCCCGGCGCGCGGCGCGACCCAGCGCGGCGCTCCCCGGCGTCAGCGAC
GACGTGGTCACCGCCGTCGGCCGACGGGGATGGGGGTTCCTCGCTACTCGGGACCGGCGTCGGACTCGGA
ATCAGAGGCGGGTCGGGCGTCGAAGCCGAGGCGGGCGGCGAGCCGCTCGCGGCCCCGTTCGGCGCGCGCT
TCGACCGCCTCCTCGGAGACGTACATCTCGCGTTGGCGCTCCACGTCGGCCTCGCGGAGTTCGCGGAGTC
GCGCTTCGGAGAGGTCGCAGTCGTCGGGAACCCGGCTGTCGAACCGCTCGCGCCAGTCGTCGCGGGCGGC
CGCGTCGTCCGCGAGTTCCGCTTCGGGGCGTATCCAGTCCCAGTGGCGCGCGAGGGCTTCGGGATACCCC
CGTTCGAGGCGGTGGTCGGTGATGACCGACCGGCCGACTCGCGCGCCCTGTCCGGCCGACATGATGGCCT
GAAGGTTGACCTCGCTCACCGGCGCGGCGACGTACAGCCCGTCGATTGCGGTCCGGCCCTCGATGTCGGC
GTAGTCGCGGTCGAACTTCGTCCGCGTCTCGCCGTCGTGCTCGTAGGTGACGAACATCTCGTCGTCGCCG
AGCGGTTCGAGGAAGTCGCCGCCGTAGCGGGCCGCCGAAACGACCCGCCTCGCGGTGACGGTCTCGCCGC
TCTGCGTCGTGACCGCGAAGCCGGGGCGGGTGGCGGCGGGGTCGTCGGCGTCCGGGTCGCCCCCGTCGCC
ACCGGCCGGTTCGACCGCCTCGACGAGCTCCGAAACGAGGTCGCAGCCGGCCGCCTCGGCGTGGTTGTGG
ATGAGTCCGTAGAACGTCTCGATGTCGACGCCGCCGGGGAAGCCGAGGTAGTTCTCCAGATACGCACAGC
GCTGGAGCGACGACCGGCCGCGGTCGAAGACGACGGTGTCGAGGCCGTACCGGCCGGTGAAGACGCCCGC
CGAGCAGCCCGTCGGCCCGCCGCCGACGATGGCCACGTCGTAGTCGAACGCCGCCGCTTGCGGCTCCGTC
GCGGTCTCCGCCGCCTCGGAGCGCCCGGCGTCCGCCATCTCAGAACTCCCCGTTGACGATGTCCGCGACG
CGCTGGCGGTCGAACAGTTCCGCGTCGCCCGTCACCTCACCGAACTCGTCGGGGAACAGCTGCTTCGCGG
CGCGCTCGGTCAGGAACAGGTTGTGAATCGGGCCCTGATTGAGGTAGCCGCCGCGGTAGACTCGGCCGTT
CTGGACGGCCGTCAGCTCGCCGCCGACGGGGTGGTCTTCCATGTACGCGAGGACGGTGTCGCGGAACTCC
GCGGCCGTCTTGCGCTCGTGGCCGCGGATGAGAATCACGTCGGGGTCGACTTCGAGGAGGTTCTCGTAGT
CGAGTTCGCCGCGGTTGGTCGTGCTGAGGTTCTCGATGTCGGTCCCGGTGAGCGCGTCGGTGACGCCGAG
GTCGTTCCACTGCTTTTTGCTCGTGCCCTTGTCGTTGAGGCGGTACGGCGAGAACGTCTCGGGTTCGGTC
GTCCCCTCGTAAGTGAGAAAGACGTTCGGGCGCTCGTCCGCCGGCGGCAGCCGCGACTGTATCTCCACGA
TGAACTCGTCGTGGAGCGCCGCGAACGCCTCGTAGCGGTCCTCGCGCTGGAACACCTGCGCGACCTTCTC
GAACGCCTCGTAGAGCGTGTAGTAGCGGTAGTCGTGCCAGCCGTCGGACCGGCGGAAGATGAGGTTGCCG
ACGAACGGGGCGACGTTCTCCGCGATTTCGTCCACGTCCTCCTGGTCCCAGTCGAACCAGTTGATGAGCA
TGTTCGGGTCGTAGAGGTGGACGTCGTTGTCGAGTTCGTAGAACTCCTCTTTCGTCCTGACCTCGGGGTA
CGCCTCGATTTGCTCGCGGTCGACGCTCACGCCGGGGAGTTCGTCGTAGACGTAGGTGTAGTACCGACCC
GCGCCGCCGACGCCGGTCACCCCGTCGCCGACGCCGAGCGCGACGGCCATGTCCGCGTAGCCGCCGTCGT
AGGCGGCCCACGACTCGGGAACCGAGTCGAACGTGACCTCGCCCATCGGCTCCATCGTCACCGAGTACGA
GTCGGCCGCCTCGGCCGTGTCGGTCTCCGTCTCGGTGTCGGCCGCGGTGGTGGTCTCGGCGGCCGCCTCG
GTCGTCGTCTCGGCCGCGGCGGTCGTCTCGTCGCTTCCCGACGAGTCCGACGCACAGCCGGCGAGCATCC
CGGCCCCGAGCGCCGTGCCGCCGTACCGAATGTAACTGCGTCGCGTGAGTCCGTCGTTCCCGGTGGAGTT
GTCGTCCATAGGATTTAGGCTACCCTAAACGCACAAGAGCGTTGCTATTTTTCGGCGTGCCTAAACATTG
GCGGAGCGACGTGTTTCGGCGCTCCGACGGGAGGACGGTTCGCCGCCGGCGGCGTCAGCGCCTCAGTAGT
GCCACGGGTAGTCGCGGAATCGCGGTTCGCGCTTTTCGAGGAAGGCGTCGCGGCCCTCCTGTGCCTCCTC
GGTCATGTAGGCGAGTCGGGTCGCCTCGCCGGCGAACACCTGCTGGCCGACCATGCCGTCGTCGGTCATG
TTGAAGGCGTACTTGAGCATCCGCATGGCCGTCGGGGACTTCTTCGTCATCTCGTCGGCCCACTCCAGCG
CCACGTCTTCGAGGTCCTCGTGGGGAATCGCCTCGTTCGCCATCCCCATGTCGACCGCCTCCTCGGCGGA
GTAGGTCTTCCCCATGAAGAACACCTCGCGGGCCTTCTTCTGGCCGACCTGCTTGGCGAGGTACGCGGAG
CCGAAGCCGCCGTCGAAGGAGGCCACGTCGGGGTCGGTCTGGAGGAACTTCGCGTGCTCCTCGGACGCGA
GCGTCATGTCGCAGACGACGTGCAGGGAGTGGCCGCCGCCGACGGCCCATCCGGGAACGACGGCGACGAC
GGGCTTAGGCATGAATCGGATGAGCCGCTGGACTTCGAGGATGTGCAGGCGACCGGCCTTCGCCTCGCGG
ACGAGCGGGTCGTCGGAGGCGTCGGCCTCGTCGTCGTCGCGGTACTCGTAGCCCGAGCCGCCGCGAACCG
ACTGGTCGCCGCCGGAGCAGAACGCCCAGCCGCCGTCCTTCTCGGAGGGGCCGTTGCCGGTGAGCAGGAC
GCACCCGACGTTCGCGCGCTTTCTGGCGTCGTCGAGCGCGGCGTAGAGTTCGTCCACGGTTCCGGGTCGG
AAGGCGTTTCGGACCTCGGGGCGGTCGAACGCGATGCGGACCGCCGGCACGTCGACGGCGCGGTGGTAGG
TGATGTCGTCGAACTCGTCGGACCCCGGGACTGGCTCCCAGCGGTCGGGGTCGAAAATCTCCGAGACCAT
ATCGAGAGGCGGCGCGGGCGGCGCAAAAAGATTCGCTTGCGGCCGCGGTTCGGGGACGGCCCGCCGCCTG
ACCGCCCCCACGGCCCGGAGCTATTTGTCAGTGCGTGAACGACTCTCGCGTATGTCGGCCGCGACCACCC
TCCTCGTCAGACTCGTCCACGTCGTCGGAATGGCGCTCGTCCTCGGCGGCGCGGCGTTCGCGTGGGCGAC
GCTCAGAGCCGGCGGTCCCGGACGCGCGGACGCCGGCGGCTCGACCGCCTCTGGCGGCGACCAGACCCCG
TTCGCAGCCCTCTACGAGTGGGTTTTCTGGGCGGCGATGGGCGCGATGGTCGTCACCGGCGTCGGCAACC
TCGGCGCGCTCGGCCCGCCCGGACCCTCCGGGCGCTGGGGGTCGCTCCTGACCGCGAAACTCCTCGCAGT
GACCGCGTTCGTCCTCGGGTCGTTCGTCCGGACGCTCGTCGTGTTCAGGCTCCGGCGGAGCGGCCCGACT
GGTTTGGGGCGCTCGCTTCTCGCCAAGAGCTACGGCGCGACAGCCGCCGCGCTCCTCGTCCTCGTCGCGC
TCGCGGAGGTGCTGGCGCATGGGTGAGGCCGCCGGCGGCGTCGGGCCGCGGGGGCGCTTCGAGACGTGGG
TCGTCTCGTCGTTCAACCTCGTCGCGCTGAGCCTCGTCGGACTCCTCGCGGCCCACGCGAGCGGCACGCT
CGAAGGCGAACTCGCCAACTTCGGGACGCTTCCGGGCGTCGCCGTCTTCGCGTACCTGTGGCTCCTCACC
GCGGCCGCGACCCGGTGGGCGCTGGCGGACGGCGGGCTGGCCGACCTGCGGAACGGCCTCAACGGCCTGT
GGCGACTCGTCCTCCGCGGGTTCGCGGCGGGCGCGCTCATCGGGGCGGCGTTCCTCCTCGGCGTCGTCCT
CGTCGGCGCGGTGCTGAACGGCGCGCCACTCGTCGCGCTGGCGCTCATCGCGCTCATCGGCGTCGCGGCC
GCGAGCGTCGTCGGCGGTGTCATCGGTGCTCTGTCGGTCGTCCTCGACGCCGGCTGTTACTGGGCGGCCG
GCCGGCTGGTCGGGCGGTGGGCGGAGTCGAACGGCTCGGGGCGGGCCGCCGACGGGGAATGAGTGAGGAG
TCAGTCAGTCAGTCTGCCCCGAAGCGGCCCGCGCGGACTCGTCAGCCACGACGCCAGCCCGACGAGTACC
GCGGCCGCGATGCCGACGAGGAAGGCGGTCCCCCCGGCAAACGACCCGTACGCGACGAGTCCGGTCCCGA
CGAACGCGGTGGCGAGCGACCGACGGCGACCCATCGACTCGGGGTAGCCGGTGGCCTTGAACCGCGCGAG
ACCCCACGCGACCACGGCGACGAGCGGAGCGAGACCGAGGCCCATGAGCGGGCGCTGGACGACGAACCAG
AGGACGGGAAACGCGACCACGACTGCAACGAGCGCGAGCGTTCCGCGGCGGCCGAGCGCCGGAGGATAGC
CGCGCTCAGCGATATCCGAGAGGAGTACCGCGCCGAAGACGACGGTGCCGCCGGCGAAGAACCCGGCGAG
CGGTTCGTAGGCGACGACGGCCGCGTAGGCGAACACGAGGACGCCGAGGAACCCGGCGACGGCGTAGACG
CTGCCGCGGTACTGGCGGAAGAGTCTGGAGGACATGTCGCCACGATTCGGAGCGCGGGAGAAAAGTCAGT
CGGTCGACCGGTTCGGGCAGTCGCTCAGTCGGTCATTCAGTCGGTTAGTCGGACTCGGACAGTCGCTCTC
TGGCGCGGTCGGCAATGCGCTCGCGCACGCGATGAGACGACTCGGCGTCGGTGCGGACCTCGATGACGTC
GGTGCCGTCGGTGGCGACCGACTCGGCGTAGGCGTCGCGGAAGTCGTCGGGCTCGACGGACGCGAACGAG
AGGTCGTAGAGGTCCTCGGTGGCCGCGAAGTCGAGGCCGTGGGGCGTCTTGAACTGGTCCGTAAACGGCG
GTTCGTACTCCTCGATGGGGAGCATGTGGAAGATGCCGCCGCCGTCGTTGTTGACGAGGACGATGGTCGC
GTCCACGCCGAGGCGACCGAGCGCGAGCAGGCCGTTCATGTCGTGGTAGTACGCGAGGTCGCCGGTCAGG
AGCGTCAGGTGGTCGGTCGCCGCGGAGCCGGCTCCGAGCGCCGAGGAGACGATGCCGTCGATGCCGGACG
CGCCGCGGTTGCCGAGGACCGTCCGGGACTTCGTCGAGGGGCGCGCGAAGCGGTCGAGGTCGCGGACGGG
CATCGAGTTCGAGACGAACAGCGTCGACGGCTCGGGCGCGAGGTCGGCTACGTCGGCGGCGACTCGGCCC
TCGAACGTGTCGGTCTCGTCGTCGACGAGGTCCCAGTAGGCGTCTTCCGCGTCGGTCCACAGCGCGTTCC
ACGACTCGTCGGGCCGGTTGCGGATGAGTTGCGAGAGCCGCCACGCCAGCACCGACGGCTCGGCCTCCAC
GAGGTCGGTCGCGCCGAACTCGGCCTCGCGCCAGCGACCCGTCGGGTCGACGAGATACTGCCGGGCGTCG
GTGCGCGCGAGGTACTTCCGGAGCGCCTTCGAGGTCGGGGACGCGCCGATGCGGACGACGACTTCCGGGT
CGGCCCAGTCGGCGGTGACGCGCTCGTCGAGGTAGGCGTCGTAGCCGCCGAGGACGGTCGTCGTCCGGGT
GTGGCCGCCGAATCGGAGCCCCGAAAGCGGGTCGGCGACGACGGGGAAGCCGGTCGCGTGGGCGAACGCG
GCGACGGCCTCGGCGTTGAATCCCGGCGGGTCGGCGGGCCCGGCGACGACGAGCCCCCGGTCGACCGCGA
GGTCGTCGGCCAGCTTTCGGAGGTGGTCGTCGGAGAGCTCCGGCGCGCCCGCGGTCGTCTTGACGTAGGG
GCGGCTCCCGCTCCGACCGTCGAGCGCCTCGGGGTCGAGGTCCGCGGGCACGTCGCCCTCGACGTACGTC
GGTTCGAGCGGCTTTCTGAAGGGGAAGTTGAGGTGGACGGGGCCGGCGTCGACGCCGGTCGCCTCGGAGA
CCGCGCGGGCGGCGGTCGTCCGGAGGCTCCGGAGTTTCTTGTCTGTCGCCTCCGGTTCGGGCATGTCCTT
GTACCAGCGGACGGCGTCGCCGTAGAGCTTCTCCTGGTCGACGGTCTGGTTGGCCCCGCTGTCGCGGAGT
TCCGGCGGGCGGTCGGCCGTGAGGACGAGCATCGGCACGCGGGCCTGCGACGCCTCGATGACCGCGGGGT
GGAAGTTGGCCGCGGCGGTACCCGAGGTGCAGACGATGGGCGTCACCTCGCCCGTGCGCCGGGCGCGGCC
GAGCGCGAAGTAGGCCGCCGAGCGCTCGTCGAGGTGCGAGAACGTCTCGATGTCGTCGTGGCGGTCGAAC
GCCTCCATGAGGGGCGTCGAGCGACTGCCGGGTGCGATGCACACCGCGTCGATGCCGGTGCGTGCCAGTT
CGTCGGCGAAGGTCCGTGCCCAGAGGGCGTTTCGGTTCGGTGCTGTCATCTCGTCTATGTCGTCGTGGAA
TCCAGTCGGGGCAAATCGGAGTCGAGTCGAATCGAGTCGAATCGGAGTCGGTCGTCGGTCCCGAGCTCAG
TCGTCGCGTTCGAGTTCGTCGAGGATGGGTCGGTACTTCAGTTGCACCTCGTCCCACTCGGCGTCGGGGT
CGGAGTCAGCGACGAGGCCGACGCCCGCAAACAGCGTCGCCAGCGTCTCCTCGACGATTGCCGAGCGGAG
GGCGACCGCGAAACTGCCGTCGCCGTCGGCGTCGAACCAGCCGACGGGCGCGGCGTACCAGCCGCGGTCG
AACGGCTCGGTGTCGCGAATCACGTCGAGGGCGGCCTCGGGCGGGAGGCCGCCGACCGCGGGCGTCGGGT
GGAGCGCGTCCACGAGCGAGAGGACGTGCTCGTCGCGTTCGAGCGTCGCGTCGATGGGCGTCCAGAGGTG
CTGGACGGTCGCGAGCTTCCGAATCCCGCGGTCACCGACGCGGATGTCGGCCGACAGCGGCGCGAGCTGT
TCCCGAATCGTCTCCGCGACGAGTTCGTGTTCGTGGTTGTCCTTCTCGCTTCCGAGCAGTTCGTTCGCCA
GCCACTCGTCTTCGTCGTCGGTGTCGCCGCGGCCGGTCGTCCCGGCGAGCGCGCCGGTCTCGACCTCGCG
GCCGCGGAGCGAGACGAGTCGCTCGGGCGTCGCGCCGAGGAAGCTCGCCCCGCCGTTCGGCTCGACGAGG
AAGCGGTGGCAGTCGGGGTACGTCCCCCCGAGGCGGGCGAGCAGGTCGGGCGCGGCGGCGGGGCGGTCGA
GTTCGACTTCGAGCGCCTGCGCGAGGACGACCTTCCGAAGGTCGCCGGCCCGGATGCGCGAGACCGCGGC
GTCGACGCTCTCGTGCCACGCCTCGACCGAGGTCGTCCGGTGGCGGTCCGAGACGCCCGGCGGCCCCTCG
AGGGGCGCGTCGTCGAGCGATTCGAGCGTCTCGCGGAGGTCGTCGAGTCGGTCGTCGACGGTCTCGGCGT
CGGCCTCGGCGTCGACGGCGGTGACCGTGAGCCACGCGTCGTCGCCGTCGAAGGCGACCTGCGCCTCGGG
GACGACGAAGCGCGCGGCCGGGAAGTCGGCCCACGGGTCGCGGCCGGTTGCCTCCTCGTGGAAGGCGAGG
CCGCCGAAGAATCGCGGGCGGGCGATACCGGGGCCGTCCACGTCCGCGCCGTCGAACAGCGCCGTGGCCG
CCCGGCGGACGCGCGCGAGTCGCTCGGGACCGTCGGCCTCGACGGCCACGGCGACGCCGCCGCCGACGAC
GGTTGGCTCGTCGGGGGCGGTCCACAGCGCCCGCGGGCGCTGCATCGCCGCGAGCGACGCCGACACGGGC
GGCGCAGACAGTCGAACCGACCTGCTGACGAGGTGGGTCCCCACCTCGTCGGTCCGCAACGGTTCCATCG
ACCGTGGCTCAGGACCGGGGACGCTTGAAACTCTCCCTTCTGTCCCGCACCCCGGTCGGGCGACTCCGGT
GGGATGTGCACATCTGTCCACCGAGCGACAACGCTGGCGGACGGGACGCGAAGCGACCGCCGAACACGCC
GAAAACGCAGCGTCGGCGGACCGAAAACTCAGCTCAGCTGTACCGCTCTTCGTTCCACGGGTTCGCCGTG
TTCGAGTAGCCGCGTTTCTCCCAGTAGCCGCGTTCGGGTTCGGTGAGGAACTCGACGCCCGACACCCACT
TCGCGCCCTTGTAGGCGTACTTGTGCGGGGTGACGACCCGGAGGGGGCCGCCGTGGTCGGCGGGGAGGTC
CTCGCCGTCGTAGCCCCAGACGAACATGACCTCGTCGCGCATGCACTGGTCGAGCGGCAGGTTCGTCGTG
TAGCCGTCCATCGCGTGGAACATCACGTGAACCGCGTCGTCGTCGACGCCGACCGCGTCGGCGAGCGTCG
GGAACGTGACGCCCTCGAACTCGCAGTCGAACTTGCTCCAGCCGGTGACGCAGTGGAAGTCCTGTACCTG
CGTCTCGGCGGGGAGGTCGCGGAACTCGTCGAACGAGAGGTCGAGTTCGGTGTCGACCGCGCCCCACGCC
TCGAACGACCACGTCTCGGGGTCCCACGAGGGCGTGCCGCTCTTGGAGAGGACGGGAAACCGCTGGGTCT
CGCGTTGGCCCGGCGGGAGCCGGTCGTCGCCGAACTCCTCGTAGAGGTGGGTCACGTCGTTGGCCATGCT
CGAATCTTCGGCCCGACGCACCTATCACTAACGACTCCGGACACCCGCAGGCGACCGGGGCGACGGCCGC
ACTAACCGAACGTAAGCGGGAACTCGCGTTCGCCCGGACGACCTTCGGAAAACCCGATTATTCCCCCGGT
AGAGTTATATACGGCCCTTCCAAAGCGACGGACGTTCAGATGCCCAAAGTAGAGATTACCGTGCCGGAAC
ACCTGGAGATGCAGATCGTCCAACTCGTCGAGCAGGGCGAGTTCGTCAACCGCGACGAGGCCATCGAGGA
CCTGCTGTCGACCGGTATCCGCGCGTACAAGACGAGCGGTCCGATGTCCGACGAGGACCGCGCGTACGAA
GACGACGGAATGATGGGCCACGAAGACGAGTACGTCTTCTGAGCCGAGTGACAGTATCCCCCAATAACGC
TTAAACCGCCCTCGCACCTACCCAACGCTCATGCACAAGGACGAACTGCTGGAGCTGCACGAACAGATGG
TTATCATCAAGGACCACTTCTCGGCCCGCGACCACGTCGATTCGAGCCTGTTCGACCCCTACGACGAGCT
TGCGGTCGAGCCCTCCCACGTCCACAAATCGAAAAGCGAACACAAACACGCCGTGTTCGTGCTCGGCAAC
GCTCTCGCGACCGCGATGAGCGACGACGAGTTCTCCAGCGCGGGCCGTATCGGCAAGCGTATGGAGGAGT
TGGCCGACGACGCCGAAGGCAAAATCTGAGCGGCCGTCGACCGCGACGCGCCTCCTGACCGACCGACGCG
GAGTCGTCGATGACGGCCGCGTTCGTGTCGTTCGCTAGCACTACTCAAGCAGTTCTCCGCGGGTTTCTTT
ATCACCCGTTCGCACGACACAGGTAGCTCATGCTAGAGATACCGGGCTGGATACCGTTCCAGCGGCTCGC
CGCACTCCTCGCGCTTCTCGCGGCCGCCGTCGCGCTCGCCGTCGTCGACAGACCGAGTCGGCTCTCGGCG
GCGCTTCGGCGGCGCTTCCTGTTCGGTCTCCCGCTCGGAACGCTCGCCAGCGCCGGCGGCGTCCTCCTCG
TCTATCTCGTGGTGCAGGACGGCTGGTCGTCGTGGTACCGGCCCGTCGTCATCCCGTTCCGGGCGTGGTC
GTACGTCTACCCGTCCGGGATGCTGACCGCCGCGTTCGCCCACTCCAGCCCCGGGCACCTCGTCGGCAAC
CTCGTCGGCACGCTCACCCTCGCCCCCGTCGCGGAGTACGCGTGGAGCCACTACCCGACGCGCCGCGGGT
CCACGTCGTTCGGGTCGGCCCGCGAGAACCCCTACGTTCGGTCGCTCGTCGTCTTCCCCGCGGTCGTCTT
CGGCGTGGGGCTCCTCACCGCCGTGTTCGCGCTCGGCCCGGTCGTCGGCTTCTCGGGCGTCGTGTTCGCG
TTCGCCGGCTTCGCGCTCGTCTTCCGGCCGCTGGCGACCGTGCTGGCGTTCGTCTCCGGGCGCGTCGTCA
GCCTGTTTTACAACGCGATGCTCTCGCCCGAGGTCGTCTCGTCGGCCCGCCCCGTCTTCTCGACGCCGTG
GTGGTCCCAAATCGCCATTCAGGGCCACGCCATCGGCTTCCTGTTCGGCGTCCTCCTCGGTGCGTGGCTC
AGTCACCGCCGCGGGGGTTCGAACCCGCCCGCGCTCCGCAGTTTCGCCGGCGTCCTCCTGTTTGCCGTCA
GCGAGTCGCTGTGGGCGGTGTACTGGTACCGCGGCGGCGAGACCTACGTGCTGTTCCGCGCGGTCGGGTT
CGCGCTCGTCGTCGCGCTCGCGACCATCGTCGCGCTGACGGTCGCGGCATCCGACAAGCCGCTTCGGGCG
TACGCACCCGACAACTCGCTGTTTTCGGCCCGTCGCTGGCAGGCCGGCCTCGCCGTGCTCCTCGTCGTCG
TCGCGGCGCTGTCGGGGCCGGCGATGCTGTACAACACGTTCACCGCGAGCGGCGACGACTTGCCGGGCGA
GAGCGTCACGGTCAGGGACTACGAGGTGACGTACGCCGAGGACGTGCCGAACGGGCTGACCGCCGTCTTC
GACGTCGAACTGTTCGGCGAGTCGACGACGACCAACACCTCGGGGGTCATCGTCAAAAGCGAGCGGCGCG
GCATCTGGACGACGGCCGTCTCGACGAGTCGGCTGGCGTTCGACGGCGAGTCCGCGGTCAGAGTCGGCGG
TCTCGGCTGGCGCGACCGGGTGACGGCGGTCCGCGACGGCTACGTCGTCACGGGCGCGGGGGTCGCCTAC
CGGGTGTTCCTCGTCGCCGACGGCGAGGCGCGGCTGGCGTACGAGACCGGCCCGGTCCGGGCCGAACCCG
TCGTTGCCCGGCGGAACGTCTCGGTCGTGCCGACGCCGACGGGCTACGACGTGCAGGTGTCGTCCGACAG
CGGGACCGTCAGGGGGCCGATGCCGACCGAGAACACGACGACGACGCTCGATGGGGTTCGGTTCGTCCGC
GAGAACTCCCTCGTCTTCGCCGAATCCCGGGGGACGAAAGTCCGCATCGCGCGACAGGAGACGTACAATT
AGGGCGCGGTCGGCGGGCGATTCACGCGGTGTCGGCGGGCGGTTCGCGCGGTGAGTGGTCGGCGGCGCGA
CCGCCGGCTCACCACTCGATGCGGAACACTTCGGCGTCGAGCTGTCGGCGGTCCTCGTCGTGGAAGTCGA
ACTGGCGGTCGAGGTCGAACGTCGCCCGGAACGCGTCGGTGAGGTCGCCGCCGGCGTCGGCGACGAACGA
CTCGACGAACTCCTTGCTCCCTTCGTTGTGGACCGAATAGGACACGTCGGCGACCGACGCGACCGAGTCG
AGGAAGGCGCGGTCGGCGTGTTCGTTGCCACGCTGCGCGCCGAACGGCGGGTTCATGAGCACCGTGACCT
GCCGGTCGTCGGGGAGACAGAGCGGCAGGCGGGTGGCGTCGGCGCGAATCCAGTCGATGGGGGCGCTCGC
GCCGACCCGGCGGGCGTTGTCAGTCGCGGTGGCGAGCGCGTCGTCGTCGAGTTCGACGCCGACGACGCGG
GCGGGCGAGCGGAGCGCCGCGCCGAGTCCGAGCATCCCGGTTCCGGAGCCCAAATCGAGGACCGTCGCGC
CCTCGATGTCGCCGCGGAGGTCCGCGAGATGGACGAGATGCGCGGCGAGGTCCGGCGGCGTCGGGTACTG
TTCGAGCGAGACCTTCGGGTTCTCGAAGCCGGCGACCACCGCCAACTGCGCCTCCAGCGCGGCCTTGGTT
GTCATCAGCCGTCGATGGAACCTCGAAGCTCAAAAGCGACACCCTCGCGCCGGGCGCGCTCGCCCAGCGC
CGCGAGCGCCGACTCGGCGTCGTCGGGGCGACAGCACTCCGCGACGTCGACGGCGACGCGCCCGACGCCG
AGGAACGCGGCGGCGCGCACGTACTCGCGGAGGCGGTCGGACTCCGACTGCACCGCGAGCGGGGCGTCGT
CGCTGAAGCGGGCTTCGACGGTGAGTTCGGCCGGGAGGTAGCCCTCCTCGGCGAGTCCGGCCTTCAGGTC
GCGGAGGTGCGAGGGAGCGGTCGACTCCAGACACGACGCGTCGAGGACGACGGGAGTCAGGTCGGCGGGA
CGACCGGCGGCGACGGCGGCTTCGACGGACGAGGATTCGTGCGTGCTCATGTTGCACACACATTTTCTCT
AGTTATGTATATATCTTTGTAAATGCGCAGTAGTAATCTAGCGGGTGGATTCGCCGGTGGCCCGCGGATA
TCCCCGCGAACGTGACAACCTAGAGACTAATGATGGAAGGTGTCGTACCGCCGTTGGGGGGAGCACGCTC
CACCCCCATTCCCCTTGACGCCGCGCGGGCGGTTCTCTCGGCCCCACGAGGTTCTACCTAGACAGTGTCT
CCCCGAACAGCGGCTACTCGTACGTGTACGCGAGCACTTCGTCGCCGGTGGCGTCCCGAACCGTGACCGT
GTCGCCGCCGTTGTTCCACACCGCGCCGCCGCGACCCCAGTAGACGTCTTCATCAGTGTCGGTTCCCGAC
CCCGTGTGGAGCGTCAGCGACGCGCCGGGGTCGAGTTCGGTTCCCCCGGCGAACGTGTAGGTCGCGCCCG
CCGCGTCGGAGACGGTCCACCCGGAGAGGTCGATGGCGGCGTCGCCGTCGTTCCTGAGCGTGACGTACTC
CTCGTTCAGATTGTCGTTGTCGTTGCCCGGCGCGTCGGCGACAATCGAGAGGGAGAGGCCGTCGTCGGTG
GTCGCGTCCGCGCCGCCCGCGGCCGCGCCCTCGGTCGCGCAGGACCAGAGGCCGACCCCGCGCTCTCTGG
CGTCGCGCTCGGCGCGCTCGTAGCGCTCGCGCTCCTCGAACGAACTCTCGTAGAGCCGGGCGTGGCCCTC
GGTGATGAGGTCGTAGTTGAACTCCGCGCCGTCGACGACGACGTACGCGAGGAGCCGGCCGTAGTAGCCG
CGCTCGCCCGCCTTCCCGTCGTACCGGAGTTCGACGGTCCGGTCGGCGAGCCGGGATTTCGCGTAGGCGC
TCGCGTCCTCGCCGGCCGCCCGGAGGCAGGTCCGCCCGGCCGCCGTCTCGGGGACGCCCTCGAACTCGTC
GGGCGTGTTCTCGGCGTGGACCTCCGGCGTGTCGACGCCGAGGAGTCGCACCGTCTCGCGCGCGCCGTCC
GGCATGACGACCTTGATGGTGTCGCCGTCGACCACCTCGACCACCTCGACTGTCACGTCGCCCGCGGCGG
CCGCGGTCGCCGGCGACCCCGACTGCGATGTCGTCGCCGCCGTCTCCGTCGCGGTCGATTCGACCGTCGT
CGCCGCCCCCGCACCGCCCCCGCCGAGACAGCCCGCGAGGACCGCGAGCGCGACGACAACGAGTGTCGCG
GTAGCACGTCTGACCATTCGATTCACCGTTAGTCAGGGAACTGTATAAGTAGGTGCGTCCCGATTGCCCG
AACCCGAACGCGACGAATCGACAGACAGCGACCTGTATCATATTTCTGTTACAAAGGTTTAAATTCACGC
TCCACCAGAAACCTTTTAATGGAACGTCCGAGCCGGCAGCGTCAACGAGAGGAGGAGGCAACGGCACAAG
AGGACGAGCAAGTCAACTGTCCGGAGTGCGGCTCTGACCAAATCGTCACGGACGCAGACCAGGGGGAGCT
GGTGTGTGACGACTGCGGACTCGTCCTCGACGAGCGACAGATTGACCGCGGTCCGGAGTGGCGGGCGTTC
AACCACTCCGAGCGGCAGTCGAAGTCGCGCGTCGGTGCGCCCATCACCGAAACGATGCACGACCGGGGGC
TGACGACGACCATCGACTGGAAGGACAAAGACGCCTACGGTCGCTCGCTTTCGTCCGAGAAACGCTCGCA
GATGCACCGCCTGCGCAAGTGGCAAGAGCGCATCCGAACCAAGGACGCCGGCGAGCGCAACCTCCAGTTC
GCCCTCAGCGAAATCGACCGCATGGCCTCGGCGCTCGGCGTCCCCCGGTCGGTCCGCGAGGTCGCGTCGG
TCATCTATCGACGCGCGCTCAACGAGGACCTGATTCGCGGCCGCTCCATCGAGGGCGTCGCCACCTCGGC
GCTGTACGCCGCTTGCCGTCAGGAAGGCATCCCGCGCTCGCTCGACGAGGTCGCGGAAGTGTCGCGCGTC
CCGCAGAAGGAAATCGGGCGTACGTACCGCTACATCTCGCAGGAACTCGGGCTCGAACTCAAGCCCGTCG
ACCCCAAGCAGTTCGTCCCGCGGTTCGCCTCCGCGCTCGACCTCTCCGAGGAGGTCCAGGCGAAGGCGAC
CGAAATCATCGACGTGTCCGCCGAGCAGGGCCTGCTGTCGGGCAAGTCGCCGACAGGCTTCGCCGCCGCC
GCCATCTACGCCGCGTCGCTTCTCTGCAACGAAAAGAAGACCCAGCGCGAGGTCGCGGACGTGGCGCAGG
TGACGGAGGTCACCATCCGCAACCGCTACCAAGAACAGATCGAAGCGATGGGCTTCCGCTGAGCGTCGGC
CCGCAGACCCGACCCGCGACCCGGCTCGCCGTCACCGATTGAGACCGCCCGCGACACTCAGTTTTCCACG
AACACCACGACCGGCCGCCCCCAGAGGCCGGTGTCGTACTGGTGTGCGACGTAGCCGTCGAGCAGCGGCG
CGACCGTCCCGCGCTCGTCGGCGGGCGCGATGACCACCGGCGGCATCGACGACCGCGATTCGAGCGCCTC
CGGCGTCGCCGCCGACGCGGTGTCGGCCCCGATTCGCTCGACGTACCACGCCATCGGGAGTCGCTCGCCC
CACGACTCGGGCACCGGCGGGGAGTCGGCCGCGCCGTCGGCGACGTACATCGAACTCCCGTAGTAGAGCA
CGTCCGGCCTCTCGTCGTCGGTCGGCCCGACCCACGCAGAGAGGTTGTCGCGGAACGACGAGAACTCCGC
CGACGGCTGGGCGAACTGCGCGAGTTCGGCGTCGCGGTCGCTCGGGCCGTACACCTCGCTCGACGCCACC
GCGCCGGTCTGGGCGACAAGCGCGAGCAGGACGACGACCGCGGCCGCGACGCGGGGCGCGTCCCGGCCGT
CGAAGGCGCGCCGCCCCCAGCGGACGAGCGCCGCGAGGCCGATTCCCGCCGGGAGCGCGAGCGGGACGAC
GACGTAGACGCCGAGCCACGGCGCGGACACCTCGGTCAGCATGGGGACGAACACCAGCGACGCGCCGGCC
CAGTATACCGCCGCCGACACCTCCGAGCGCGGCCCGCCGGCCGTGTAGCGGTCGACGAGGAACACCGCCG
CGCCGAGGAGGACGACCGGAAGCGCCGCCAGCGCGAGCGCACCGAGGAGGTCACCGAGATAGGGGAGGTA
CTCGTGGGTCCCGTCGGGGTAGCGGTCGACGACGCGGACGCCGACGAACCGCCGGACCGAGTCGAACAGC
GCCGCGTCGACTGCGCCGAGCACCGTCCCCGGCGTGTAGAGGCCCGCGCCGTCGGTGTCGCCCGCCCGCG
GCGCGAACGCGAAGACGTAGACGGCGACGAAGACGAGGAGCGCGCGAGCCGCGGGGGTCGCCGCGCCGCG
GACTCGGGCGGCGTACTCACCGAGGCGCATCGCGGCCGGGCGCGCCGACGGGAGGAGCGCCGCGTGGTCG
AACACGAGGAACCCGGCGACGCCGAGACAGCAGAGTGCGACGACGCCGAGTCCGGACGAGGCGACGGCGA
GCGCCAGAGCCGCGGCGAGTCCGTAGGCGTTGCGCCGCCCCGCGCCGTCGACGAGGCGGAGCGCGAAGCC
GAAGGCGACGAGCGCGAAGCCGACCGCGAGCACGTCGCCGCGGGCGAACCGGCCGTAGTAGACGAGAATC
GGGTTCACCGCGAGGACGGCCGCGAGCCCGAGAACCTCGTCGTCAGCGAGGCGGCCGCGGAAGAGGAGCG
CCGCGAGCGGGAGGGCCGCGCCGAACAGCGCGAAGGGGAGGCGGAGCGCGAAATCGGTCGCGCCGACGAG
CGCGAGCGACGGCCGCGAGAGGTGATAGACCAGCGGGCCGCCGGCGACGGGGCGGTACGAGAAGAAGCCG
GTTTCGAGCGACCGGAGGCTCCAGTAGCCGACGCGGGCCTCGTCCCAGTGGAGCGGCCGGTCGCCGAGGC
CGACGAGGCGGACCACGAGTGCCGCGGCGGCGAGCGCGACGACGGCGAGCGTCGTTCGGTCGGGTCGCCG
CCCGGCGCGGGAGGGAATCATGGGGTGACGTGGCGCGCCGGGCGGCAGAAAGGTTACGACTTGGACGGCC
GCCGGCCCGCCCCTTCGAAAGCGTCATCCCCGCCGACCGGTAGCACTCGGATATGTCGCTCATCGAGTCG
CTGCCCGCTCGCCCGCTCGAACCGCAGGAACTCACGTCTTTGAACCGCGCCGACGCGTTCGAACTCGTCG
TCGCCGTCGAGGACGACGGCCCCGCCCGCAGTCTGCTCGTCGCCACCGAGGGGTGGGTCAAGGCTATCGC
CCACGAGGACGACGCCGGCTGGTCGGTCGTCGAGACGGTCGCACTCGACGACGAGACCGAGCGAATCGAC
GGCCTGCAAGCGTGCGAGGAAGCCATTCTGTCGTTCCGAGACGACGGGAACGAGGAGTAGTATTAACCCC
GTTCCGAACTAAGTATAATTTGTCATGTACCGCGAAATCCTCGTCCCGACCGACGGCAGCAAGGCCGCCG
AACGCGCCATCGACCACGCGCTCGACCTCGCAGAGACCTACGACGCGCGGATTCACGCGCTGTACGTCGT
CGATACCAGCATCTACACCTCGCTCGACGCCGGCGCGGACGTGGTCATCGACGCCCTCGAACGGGAGGGC
GACGCCGCGACCCGACACGTCCGCGAAGCCGCCGAGGAAGCCGGCATCGACGTGCAAGCGGAGGTCGTCA
CCGGAACCGCCTACCGCTCCATCCGGGAGTACATCGACGGCCACGACATCGACCTCGTCGTCATGGGTAC
CCACGGGCGCACGGGCCTGAGCCACTACCTGCTCGGGAGCGTCACCGAGCGCGTCGTCCGCACCTCGCCG
GTGCCGGTGCTCACCATCCGACTGGACGACGACGAAGAAAACGAGGCGGACGCCGCGGACGAAGCGACGG
ACGCCGACGCCGACGCCGAGGCGTAGGCCGACAGTTTCGGGGAGTCAAGACACAGCCTCGGCCGGCGCGG
TCGGTGACGGGGTCGCCGCGGCTTTGATAAACAGTTTTGGTGCGGTCGCGCATACGCCGCGGTATGACCG
AGTACACCGTCGAGTTCGTCGGCACGGGCGAGACCATCACCGTCTCCGACAAGCAGACCATTCTCAAGGC
CTGCATCGAGGAGGGCATCGCACAGGAGTACTCCTGCCGCGTCGGGATGTGCCTCGCCTGCTCCGCCGAG
ATTCTCGAAGGCGACGTCACCCAGCCCGCCGCCCGCGGGCTGACCGAGGAGGAGGCCGAGCGCTTCGCGC
TCACCTGCATGGCCCGCCCGCAGAGCGACCTCAAACTCGACCGCGGCGTCTACCCGCCGAGCATCGAGGA
CGACGCCGCGGCCGCCGGCACCGCCGCAGACGACGACTGACGACGGGTACTCTCCGGGGGCGGCCCCGCG
GCCGCCGACCCACGTTCTCAGTTCCGCATCGCGCCGCCGAGCCGACGCGCTGGCCCGACGTAGTCGCTCG
ACCCGCAATCTGCCCGCGAGCCGCGCCTCACGCCTCGCTCGTCGCCGCGCAGTTGTTCGGCCCCAACTCG
ACTTCGAACGCCTCCTCGTCGGTCAGCGAGTTCCGACCGAGATTCGTCTCGATGATGCGCTCGTAGTTGG
CCGGCCGCGGCGGCATATCCGAGCAGACGAACGAGACGAACGCCGCCTCGTCCATCGAGAGCGCCCCGAG
CCGCTCGCGGAGTGCCCCGAGTTCCGCGACGTACGCGCCGGTTTCGTCCGGGGCCGTCCGCGGGCCGTAG
TGGGCGGGCGCGACCAGCGTGTCGTCCGCGAACTCGCCGTACCGCTCGGTGAGCGTCGCGTGGAGCCGTC
TCGCGGCGTCGGGCGCCCCCTCGTCGCCGTCTTCGAGGTCCGGGCGGGCGACGCTCGCTAAAAAGAGGCT
GTCGCCCGCAACGAGCAGGTCTCCGAGGCGGAACGCGGTCATCTCGGTCGTGTGCCCCGGCGCGTGGACG
GCGACGAGTTCCGCGCCGCCGACGCCGATAGTCTCGCCGTCAGCGACGAGTCGCGCGTCGAAGTCGAGGC
CGCGGTCGGCCGCGCCCGCCGGGAGGACGGGCGTCGCGTCGGTGCGCTCCGCGACCGCTCTGACGCCGCT
GACGTGGTCGGCGTGGACGTGCGTGTCGACGGCGGCGACGACCTCAGCGCCGCGCTCGCGGGCGTCTGCG
ACGTATCGGTCCGCGAACGCCCGAAGCGGGTCGACGACGACCGCCTCGTCGCCGGCGACGACGAGGTAGG
CGAGACAGCCGCTGGAGGGGCGGTCGTACTGGAGCACCGTCGCGTCCCTGTCCCCGTCCGCGTCTCCGAC
GGGGAGGTCGCGGGCGCGGTAGACGCGCGCCCAGCCGTCCATGCCGGTTTCGAGGTTCTCGGCGGGGACG
CCGGCCTCGGAGAGCAGGCCGGCGACGTGCGCGCTCGACCGGCCCTCCGCGCAGACGACGACCACAGGCG
AGGGGGCGTCTCGGAACTCGGCGGCGAGTTCGTCGACCGTCCCGCGAATCTCGGCCTGCGTGAAGCGAAT
CGCCGGAATCTGCGTCGCGGTCACGGCCGCGCCGTCGACGCGCCACGCCTCGAACTCGTCGCGGTCGCGC
ACGTCGAGCACCGCCGTGGGGTCGCCGCGGGCGAGTCGGGTCGCCAGTTCCTCGGGAGTCATACGCACAC
GATACGCGCGCCGGGCGGAAGAACGCTCCGCGGGTCGGAAAGAGAACAGCGGCCCGAGCAGCGGCCCGCG
CTACTCGGTCGTTCCGCCGTCGTTGCTCAGTCGGCCCGAGGGCGGTTCGTCGAAATCGAAGTCGCCGAGG
ACGCCCTCCGGTGGGCCGTCGACGCCGCCGGCGGGCGGGGCGTCGGCTCCCGTCTCCGGGAGCGTGTTCG
GCCCGGTGGCGTCGCCCGTCTCGCCGCCGAGGCGTTCGGCCGCGTCGCGAATCGAAAGCACCTGCTCGGT
CTGCGAGCGGTTCGCGTCTGCGATTTCGCCGATTTGGTCCGACACGGTGGTCGCGCGCTCCGTCGCGTCG
TCGACCATGCCGGCAATCTGCTCGGCGCTTTCGGCCTGGTCGTCGGTCGCAGAGGCGACTTCGCCGACGC
CGACGGTGGCCTGTTCGACCGCCGCAGAGATGTCCGAGAGACTCCGCATCACGTCCTCGCCGCGGTCGAT
GCCGTCGTAGAGTCGCTCGGTCGTCTGCGAGAGGCTGTCGATGGTCTCCTGGGCCTCGGACTGGATGTCG
CCCACCGTGCCTTCGACCTCGGCGGCGCGGGCCTGCGACTCCTCGGCGAGATTCTTCACCTCGCTGGCGA
CGACGGCGAAGCCCTCGCCCGCGTCGCCGGCGCGGGCGGCCTCGATGGAGGCGTTGAGCGCGAGCAGGTT
CGTCTGCTCCGCGATGTCGTTGATGGCGTCGAGCACCTCGTCGATCTCCGCGATTTGGTCGTGCAGTTGC
TGGACGTCCTCCGAAGCCGTCTCCGCGGCCTCGCTCACGTCGCGCATCACGTCGATAGCCTCGTCGGCCG
CGTCCTCGCCCTCGGCTGCGCGCGTTGCGGCGTCGGCGCTGGTCCGCTCGACCTCCTCCGCGGTCGCCGC
AATCTCCTCGACGGTCGCGCTTAGCTCCGACACTTCGGCGGCGACCGTCGCCATGTCGTCGGCCTGCGCC
CGCGCCGTGGTCTCGATGTCGTCGGTCCGCTCGGTGACCTCCTCGGAACTCCGCAGGAGCGACTCGACGG
GGTCGCTCACGTCGGCTTCGACCTCGTGTGCGAGGGCGCGCCGACGCTCGGCGGCCTCGCGCGCCGCCTG
ACTGTACGAGTGGATGTACGTCTCCATCGCCACCTGCTGGTCGAGCGACAGGAGCTTCAACACGGGGAGG
AAGCGCTCGACGACCTCGTCGACGGCGGCTTCGACCCGGTCGTCGCCGCCGCGGAGGCCGCTCGAAACGC
CGGACGCGCCGCCGAGAAGTCCCGAGAGCAGGCCGCTGTCGGCGTCGGTATCGCCGGCCGCGTCGCCTTC
GAACTCGGTGTCAGTGTCGCTCCCGACCGTGTCGCCGCCGGTGAACTCCGCTTTCACTTCGTCCGCGACG
GCACCGAGAATGCCCTCGTAGTAGACCGAATACGCGCCGAGATAGAACTTCGGCCCGAGGTCTATCATAT
CGTGTAGCTTCCCGATACGCGCCCGCTTCGCGAAGTAGTCCTCGCCGTACTCGCCGCGACCGAGTTCGCG
GAGGTAGGTCGCCTGGTCGGCCCGCAGCATTTCCGTGGTCTTCGTCGAGCGACCGAAGAACTTCGTCGTC
GCGTGCTCGCCGAGGTGGTCGTAGAACTCCGCCGCGAACTCGTCCGCGAACTCGTCCAAGAGCGGTTCGA
GGTCGCTCAGGCGGCGCTCGTCCGCGTCCGAGAGGCGAACGAACGATTTCCGGCGGTCGATTTCCGCCGC
GTCGATATCCAGCTGCGAGAGCAGCGCGTCTCCGTCGACGCGAGCTCGCGCGTTGGCGTCGACTTGCCCC
GAGGAATCTGTCATATACCTCTCTCAACAGACACCGGTATTTCAACCCTCTCCGCGGAGTATCACGAATG
ATAGAGCGGGGAAGAGGGATAACCGTGAGAATCTCGTTCTCGTGGGCCGGACCGAACGTTCACGTCGCTG
GCGGACCGAGAGGCGGCATGGACGCCGATTCGTTCCGCGAGTCAGTCGAGACGGCGAAGCGAACCCAACT
CGACCGGCTCGGCTCGTCGAAGCTCCTGTTGGCGCTGACCGAGGCGGACCTCTCCGAGCCGGCGGTGCTC
CGCGCCGCCGCGTACTCCGAGCACGCGGCCCGCGGGACGTTCGCGGCGTGGGCCGAAGACGAGACGGACG
AGGAAGCGAGCGCCGCGTTCGAGGCCGCCGCGGCGCAGGAAGCCGAGCACCTCGACCGCGTCCTCGGCGC
GCTCGACGAGGCGGTCGACCTTCCCGACGAACCCGGCGTGATGCACGCGTACCTCCGCGGTCGCGAGGAC
GCTATCGAGCGGGTCGCCGCCGGCATGGTCGGCCGCGGCCTCGTCTCGATTCGGACCCACACGCAGGTCA
TCGGCTTCTTCGTCAACGAGGCGGACGAGCCCCGCGCCGACCTCTTTCGCGACCTGAAAGCCGAGACCGA
AGAGACGCTTGCGACCGGCCTCGACCTCTTGGCCGACCGCTGTGCGACCGACGACGACTGGGAGCGCGCC
CGGATGGTCGCAGAGTACGTCGTCCAACTGGCGTACGACGACTACGCCGACGGCCTCGCCGAGCTCGGCG
TCGACCCGAAGCCGCTCTGCTGAGTCGACGCCGCGACGCCCGGCCCGCACTGCCCCGCACCGCCCAGCCC
CGCACCGCCGACCCAATCTATTCGTGTCCCCGAGTGGTAGCCGATGGTATGACTTCCGAGGTTCGCGGGC
GCGTCGAGGCGCTCTACACCGCGCCGTCGAAGGGTGAGCCGATGGTCTCCCACGAGGCCGTCTCGGTCGC
GCGAGGCGGCATCGAAGGCGACCGCTACTTCGACGGCGACGGCTTCTACTCGGCGACCGACGGCTGTCAG
GTGACGCTCGTCGACGCCGCGGTGCTGGACGGCGCGGCCCGCGAGTACGGCCTCGACCTCGCTGACGGCC
AACACCGCCGGAACGTCGTCGTCCGCGGCGTCGACCTCGACGCCCTGCTCGACGCGACGTTCCAACTCGG
CGGGGCCGAACTCCGCGGGACGAAGCTCAGGCCGCCGTGCGCGTATCTCGCGGACCTCGTCGGCGACGAC
GACGTGGGCGAGGCGCTCCGCGAGTCCCGGGGCGGCATCTGCGCGGACGTGCTCTCTCCCGGCCGGGTCG
CCGTCGACGACGACCTCCGCGTGACCGAGGCGAACCCGCGGGAGATGGGCCGCCAGCTAGCCGAGCGACT
CCGCGGCGAGCGAGTCGAAGACGGCGGCGAAGCCGCGGCGAACCACGGAGAACGCGGAGACGAGAACGAA
TGACCGGCGGCGGCGACGATACGGCCGCCGGAACCCCGGTCGAGCGCGCGAAGGCCGCGCTCGCGGCGCT
CGGAGCCGACGGCGACGCCCCGAGTCGGCGTTCGCGGTCGACGACGACCCCGACGGTCGCCGTCGCCCCC
GGCCGCGTGAACCTCGTCGGCGGCCACACCGACTACAACGACGCCCTCTGCCTCCCGATGGCCGTCGACC
GCCACGTCGCGGTCGCGGCCCGTCCCCGAAGCGACGACCTGCTCCGCGTCCGCGCCGCCGATTTCGACGA
GACGGCCGAACTCGCCCCCGAAGACGACCCCGACGGCTGGGCCGCCTACGTCGCCGCGGTCGCGCGCGTC
CTCCGCGAAGATGGCCCGGTCGATGGCGCGGACCTCGCCATCGCCTCCGACGTGCCCACCGGCGCGGGGC
TTTCCTCGTCGGCCGCGCTCGAACTTGCCGTCGGCCGCGCGCTTCTCGCGGTCTCCGGCCGCGACCTCCC
CGCCGCCGACCTCGCGCTGGCGTGCTGGCGGGCCGAGCGCGAGGGCGTCGGCGTCGAATGCGGCATCCTC
GACCAGTTCTCGGCGGCGCTGTGCGAGGCCGATTCGGCGCTCTCTCTCGACTGCCGGAGCCGCGAGACCG
AGCCGGTCCCCCTCGGCGACGGCGTCGGCGTCCTCGTCATCGACACCGGCGTCTCCCACGAACTGACCGA
GTCGGGCTACAACGACCGCGTCCGCGAGTGCGCGGCGGCGCTCGATACCCTCCGCGAGGACGCCGACCGC
GACCTCGACTCCCTGCGCGACGTGGACCGCGACCTCCTCGACGCCCACGCCGACGCGCTGGACCCGGTTC
ACTTCCGCCGCGTCCGACACGTCGTGACCGAAAACGAGCGCGTCCGTCGCGCCCGCGACGCGCTCGCCGC
GGGCGACCTCGACCGCGTCGGCGACGCGATGCTCGCGGCCCACGACAGCCTGCGCGACGACTACGAGGTG
AGCTGTCCGGAGCTCGACGCGGCGGTCGAACTCGCCGCCGGGACGCCGGGGGTCTACGGCGCGCGGATGA
CCGGCGGCGGCTTCGGTGGAAGCGCGGTCGCGTTAGTCGATGACGACGCGCTCGACCGAGCCGAGCGCGC
GATTCGAGACGCCGCCCCCGAGCGCGTCGGCCCCGACGCCGACGTGTTCGCCTGCCGCCCCTCCGCCGGC
GTTCGACTGGTCGGTGAGGAGTGAGCGCGAGCCGACGGCTCCGCGTGGTGTCTCGTGAAAAATCGAACGC
GGGTCCGTGAGTTCGGGGTTGGGTTCTGCTTCGGCTTACGCCTCGTCGAACGAGGTAAATCAGAGATTCA
CCGGCTCGACGAGTCGTTTCACTCCTCGTCGAACGAGACGAATCGAAGATTCGTCGGCTCGACGAGTCGG
TTCACTCCTCGTCGAATAGTGTCGAGCGAAGCTCGACTGATTCGACTTCGGCTTACGCCTCGTCGAACAG
CGTCTCGCCGTCGACCATGTGCTCTTCGACGGTGTCCATGTCCAGCGTCACGCCGAGGCCCGGCTTCTCC
GGAATCTCGATGTAGCCGTCCTCGATGACCGTCTCCTCGACGAGGTCTTCCCACCAGCCCAGCTCGTAGG
AGTGGTACTCGACGGCCAGCGAGTTCGGAATCGCCGTGCCGACGTGCGCCGACGCCATCGTCGCGACCGG
CGACGAGACGTTGTGCATCGCGACCGGCACGTAGTACTGGTTCGCCACGTCCGCGATTTTCTGCGTCTCG
CGCATCCCGCCGACCTTCGGCATGTCCGGCGCGACGATGTCAACGGCCTGGTTCTCGATGAGGCGGCGAA
GCTCCGTCACGCGGTAGCGGTTCTCACCGACCGTTATGGGCGTGAGCGTGGACTTCGTGACCTCCTCCTG
CACGTCGAGGTTCTCCGGCGGGACGGGGTCTTCGAGCCACCACACGTCGTAGTCTTCCAACTCAGCCGCG
AGGCGCTTGGCGCTCCCGCCCGAGAACGTCCAGTGGCAGTCGAACGCCACGTCCGCCTTGTCCTTGACGC
GCTCTGTGACCTTCTCGACGATTTCGGCCTTGTGCCGAATCTCGCCGGGGCGCAGGTGGCGGTTCGCGCG
GTCCTTCTCGTGGCCCGAGGGCACGTCGAGGTCGAACTTCAGCGCGTCGTAGCCGAGTTCGTCGACCACG
CGCTCGGCCTCGTCGGCGCACGCTTCGGGGTCGGCCTCCTCCTCGGTGTGGCAGTCGCAGTAGACCCGCA
CCTTGTCGCGGTACTTCCCGCCGAGAAGCTGATAGGCGGGGATGTCGAGAATCTTGCCCGCGAGGTCGTG
GAGCGCGACTTCGATGCCGGCGATGGCGGTGACGGTGACGCCCTCGACGGAGCCCTCGCCGGACATCTTC
TGAACGAGGTGCTCGTACAGGCGGTCGATGTCGAGGGGGTTCTCACCGATGACGAACGGCTTCATGCGCT
CGATGAGTTCGGGCACGCCCGCGCCCCAGTAGGCCTCGCCGGTGCCAACGACGCCCGCGTCGGTGTAGAT
GCGGACGAGCGTCCACGGGAAGTTGCCGTCGACCATCGTCGTCTGCACGTCGGTGATTTCGACGTCGCGG
CCGCCGCCGCGCTTCGCCGTCACGCCCATCGTCTCCGCCGACAGCTCTCGCATCGTGTACTCCGCGTTCG
GGTCGTGTAAGTCCGCGTAGTTCTTACCCATGAAGGGTGGTTTACTCGGACGTTAGTAAAGTTTTCCCGA
CCGGGACAGCTCTCCGCTCGGGTCTCGGGGGGACGGGACGCGAAGTCAGACCGGTGCGCGCCGGTCGAGC
GAGTCGCGGAACGTCGCTCTGACGAGCGCGTCGAGGTCGGCGGGGAGTTCGAGTCGGCGGAGGTCGGTGT
CGGGGTCCGTCTCGGGGTCGAGGTCGATTCCGCGGCGTCGGACCGCGAGGAGTCGCCAGAGATACGCGAG
TCTGAGCAGGCGCATCGCGTCCGGCACGTCGGCGTCGCTTCTGACGCGGTAGGTCACCCACGCCGAGTCG
GGTACCACGCGGTGCGGGTCCGCGAGGCCGTCGGTGAGGAGCGCGTCGCGGACGCGCCTCGTGAGCGCGA
GGTCGACGACGCCGGCGTCGTGGACGTGACCGAGTTCCCTGCCAGCGACGACGAACGCCGTCCCTCCGAA
GCGATGCGGCGCGGTCTCGACGCCGGGCCAACGCGAGACGCGCGAGACGATTCTGTCGATTGCGGCGGTC
ATTCGACGACTGTACGCGCTCCGAGAAGATAACGACAGAGCCGAAGCGGGTCAGACCCCCGCGAGAGACT
GGCATTTGGGGTCGTTCGACATCGCGTACCCGGGCGATAACCACAGGCTTTCCGGACATTCAGTTCACCA
AGAGAGTACGTCGAAAATAGACCCTCAGAGCGGCGCGATATTCGCGGATTAACACGGGTTAGGAACGCGA
ATTTTCGCATCCCGTGACGGGTTCCGACCGCGCAAGCACCGCGGGTGCTGGGTTCCGCGCGGAGCGCGTC
GGTCCACGCCGGCGGCGAGCGGTAGACGAGTCGTAACGAAACCCTCGGGAGACGAACAACAGTTCGAACC
ATGTCTCTGACCCCCACGGATGTACCACTGCGGGGAATCGACCCCGACTCTCGGGAGGCCGACAGATGAA
TCTCGGCCAGCTCGGCGTCGGCGTCGTCGTCCTCGTCATCGTCGTGTTCGCGCTCCTCTCCGGCGGGGTG
AACACGCCCGAGACGCCCGCCCCGGCCGACGACGCCGACAGAAGCATCGGCGCCGACGTGACAGAGCCCG
ACGCGGACGACGCGCCGCCCGAGGACTCCGACCCCGGAACCGAACAAGAGCCCGTCGTCGCTGACGACGA
CGGGGCCGACGACTCGGGCGACGACGGCACCGCAAACGAGAGCGGAAGCGAGAGCGGGACGTTCGAGACG
GTCGAGACCGGCGACGACGACACCGACTCGCCGACGAGGACGACCAGACCGCGTGGCAGTCCGGTCGGCA
TCTCGGACTACAATGACGGTGACGACGGCTCGTCCGACGACTCGTCTTCGGACGATTCGACCGACGACTC
CTCGACTGACGACAGCACCGACGACTCGTCCTCGGACGACTCGACCGACGACAGCACCGACGATTCGGGC
GACGATGATTCGAACACCGATGATTCGAACGGCGAAGACTCGAACACCGACGACACCGGCTCGTCATCGG
ACGACTCGACCGACGACGCCGGTGACGACACTGGCGACGACTCGGGCGACGGTTCGAGCGGTGTCGACTC
GGGTGACGACATCGGGATGTGCACGGTGTAAACTCTGGACACCGTGGCAACGCGACACCCTCAGTCGACT
AGGAGATTGAGGGCGTAGGCGGTCCGGAGCACCGACGCGGCGTCGCCGCGGGGAAACACCAGTTCGTCGG
TCTCGCGGACGTGGTCGAGCACGCCCGGCGAGGAGTGCTCGGGAGCCGCCGCGAGCCCGCAGTCGTTTGC
TGCTGCCCACCGCATCACGTCGAGGTCGGACTTCGAATCGCCCATCACGAGGACGAACGGGTCGTCCACC
CCGAGCACGTCGAGCGCGGCGCGGACGCCCGCCGCCTTGTTCAGGTCGACCGCCGAGAGCTCCGCGGCGT
CGGCGTGGTAGTACGCGACCGTCACGCGTTCGAGCGTCTGTGCGACGGGGTCCGGAATCTCCGACTCCGC
GTCCGAGTCGGGAAGCGCGTCGCGGGCGTCGAGCACGTCGCGTATCTCCGGGTCGCGCGCCGCGAAGTAC
GCCCGCGCCCAGTCGGAGCCGGCGGGGTCGTCGGTGAGCGCCTCGCCGAGGAGGTCCAGCAGGTAGACGA
GCGCGCCGTCGATGACTTCCTCGGCGTCGTCGCTGCCGGTCTCGAAGTTCGGCTTGAGCGTGACGTTGAA
CTCGTTTCCCTGCAAGTGGACGCCACCGCGGAGCGCGTCGGGGAGGTCGCGGATGACGCGTCCGCGGACC
GATTCGAAGACCGACTGCACCGAGTCGTCGAGCGTCTCGTAGAGGAGGCGCTTCGTGTCCGAGCCGTGAC
CGGGCGTGAAGACGCCGGTGCCGGCCTCGTAGACGATGCTCACGTTCCCCGAGTGGACGAGTTCGTTGCC
GAGTCCCTGAATTGCGAAGCCCTTGACGTTCTCCAAGGTCTGGCCGGTGCAGATGACGATGGGGACGCCC
CGCTCGTGGAACTGCGTGAGGAGATGCAGCACCTCGCGGGGAATCTCGTTGTCCGTCTGGCCCGCAGAGC
GCAGCGTCTCGTCCACGTCGAGGACGAGCGCGTTCACCGCCCGTCCGTACTTCGTGTAGAGGTCGAGGGC
GGTGAACGCCTGGTCCCGCGTCGCACGCGCGGCGAGTTCCGCGTAGCGGTCGCCGTCCGAAAGCGCCCGG
CGGATGCGGTCTTTCTTCCCCGCGAGTTCGTCGTCGACCTGCTGCCAGTGCGACAGCGCCACCGGCGAGC
CGAGCGGCGGCAAGAGGTCGACGAAGTCCTGTGCGTCCCGGACCGCGTCCGCGTCGAAGTTCCCGTACAG
TCTGTACAGGAGGTCGTACCGCTCCATGACTCGGGGTCGTCACCCAACCGCATTAAAGCCGCGTGAGAGG
CGGGTCGCCTCGCGGCGGCCCGTCGGGGCGGGGTCGTCGGTCGGTCGCGGTCGTCCGCGGTCGGTCTGCC
CCGCAACTCTGATACCGACCGGCCGACGACGTGTGCACATGGCACATTGGACCGACAGCATCGTCGGCGA
CCGAATGACGGTGGACCGCGAGTTCAACGAGCAGGTGACGAACTCCCGGTTCAACAGTCAGGAGTGGGGG
CTCATCATGACGGCGACGGAGTTCGAAATCGAGAACGCGGACGACCCCGAGGCGGCGCGCATCGTCGCCG
ACACCGAGAAGGTCCCGCAGATTATCCCCGAACTCGACAACATCCGCAGTCAGATGGGCGCGATGGGCGG
CGGGGGAGGCGAGTCGTCGTCCGACGGCGGCATCGTCGACTCCATCAAGGGCGCGCTCGGGATGGGCGGC
GGCGGCAAGAAAGGCGAACAGGAGAAACTGGAGGCCGCGGAACGACTCACCCAAGAGTACGCCGACGCGC
TCCAAGACCACCTCGAAAAGAAAGGCAAGTGGAACCAGGTCCGGGTCAGCTACCTCGAATAGCGGGGAAC
CCCGCCGGCGCACTGGTGCTCCTCGCGGGAGCGCTCGCGCGATGGCTCGGGTTGTAACGGGCCACCGCGA
CACCGCCAGAAAAACGCCCGAGCGTCGCTGCCGAGTCGAGTTCAGTACTCGTCGCCGGCGTGGAACAGCG
TCCGTTCGCTCGCCTCGTAGATGTTCATCAGTTCGTTGATGAGGTCGTCGTACTCCTCGTCGTCCTCGCG
GAGCGCGTCGAGTCGGGCGACCGTCTCGTCGTCGAGGTGAATCTGCGGCATACCTACACCCACGCCGCGT
GATGCCTTAAGCGACGTGGGGGCGTCGGATTCGACCCCCTCATCCCCGAGAGCGTCGCCGCTGGGGGAGA
CGTACGAAACGAAAAACCGGCGGTGTGCCGGGTGGAGACGACGGCCGGTGTCGGCCCGCGATGCGGACGC
GACGAGCGCTCGACGGTGAACGAGTCACCGTCCGCGCGGCGTTACTTGAACAGCGACTGGCCGGCGCTGC
CGGAGACCTCGGTCAGGTCGGCGTGCACGTCGGCGATGCGCTCGCGGATGTCGCGACCGGCGACGCGGGG
GTCGAACACGTCCTTGTTCGGCGACCAGTCGGTCTCGTTGAAGAACGTGTCGCGGGCGTCCGCGACGCCC
TCGGGCGGGACGATGGCGTTCGGTTCCTCGTTGTAGCGGTCGTACGCGGTGCGGGTGTACTCGTACTGGT
AGCGGGTGTCCTTGTTGACCTTGCAGATGCCGTGTTTGAGCATCTCTTGCAGTTGGTCGGGCTGGACCCC
CGAGGAGCCGTGGAGGACGAGCGGCGTGTCGAGGCCGTGGTCGCGCAGGGCTTGCCGGATGTCGTTGGCG
AGGTCCGGACGGAGTTCGAGGTCCTTGCCCTTGGCGACGCCGTGCTGCGTGCCGACGGAGATGGCCAGCA
GGTCCGCGCCCGTCTTGTCGACGAACTCGACGGCCTGTTCGGGGTCCGTGTAGAACGCCTCCTCGGCCTC
GATTTCGTCCTCGACGCCCTTTATCTGGCCGAGTTCGGCCTCGATGAGCACGTCGGAGCCCGCGGCCTCG
ACCATCTCGACGACCTCGCGGCTCGTGGCGACGTTCTCGTCGAACGGCTCGTGGGACGCGTCGATCATGA
TGGACGACGGGATGTCGAGTTCGATCTGTTGCTCGATGAACTCGAGGTCCGTCTGGTGGTCCATGTTGAG
GAAGACGCCGATGTCGTACCGCTCGGCGATGGTCTCGATGTAGTTCCCCATGGCCTTCAGACCCGCGACG
GCGTCGCCGTCGCCCGCGAACCGACAGGCCCCGCCGCTCATCTGCAACAGGAGGTCCGAGTCCATCCGGT
CGGCCCCCTCCATGAGACCCATCATGATGTTCGGCTCCGCGATGTTACTCGCGATGAGGCCGAATCCTTC
GTCGAGCGCCTCGTCGTACACTGTGGCGAGTTCCTCCCCGCCGTAGAACGGCATTATGCGTTCACCTCGG
TTTCGACAACGACTGCGAGACTAATAATGTATGGGAAGCGAGTTTCGATTCTGCACGTTTTCGTTTGTTC
GCGTTCGAGTTAATTTCCATCGCCCGACAGAGCGCCGCCGCTGGAAGCGAGCGAAAAAACGGAAAAGCCG
TCGCGGGAGTTACGAGAACAGCTTCTTCAGGCGGGCGAACAGCCCCTTTTCGGGGTCGCCGCCGCGGCGC
ACGGGCTCGTCCGACTCCGCGGCGTCGGCGTCGGCGGACGAGTCGTCGGCACCGGCGTCGGCGTCCTCGC
CGTCGTCACCGCTTCCGAACGTGACCGAGCCCGTCTTGCCGGCCTCGGCGAGTTCGACGGCCTTCTGCAC
GACGGCCTCGGCGTTGTTCACGCCGTCTTTGACCGTCCCCTTGAGGACGAGTTTGCCGTCGAAGCGGTCG
CGGCTGACAGACGTGTCGGAGGTGATGATGACCGCGTCCGCCTCGGCGATGGCGTCGGAGGCCAGTTCGT
CCTGCGTGCCCATCGCGCCCTGAACCTCGACGTCGATGTCGTGGCCGAGGCGCTCGCCGGCCTGCAAGAG
GTTCTCGGCCGCCATCTGGCTGTGTGCGATTCCGGTCGGACAGGATGTGACTGCGACGAGTTTCATTGGT
CTAGTGTAAGGATTTCCGCGACTTCAGCCTTCGTGTCGGCCTGGAGGACGCGCTCCGCGAGGTCGCGGGC
GTCCGCGGTGTCGGTCTCCGCGACGGCCGCCTTGACCTGCGGCACCGTCACGGCGCTCATGCTCAGTTCG
TCGAGGCCGAGCCCGACGAGCAGTTCGGTGAGGTCCGGGTCGCCCGCCATCTCGCCGCACATGCCGACCC
AGCAGTCCTCGCCTTCGGCCGCCGAGACGGTGGCGTCGATGGCGCGGAGGACCGCCGGCTGCCGGTAGTC
TCCGAGCTCAGAAACGCGCTCGTTGCCGCGCTCGGCGGCCATCACGTACTGCGCGAGGTCGTTCGTCCCG
ATGCTGAAGAAGTCGACGTGCGGCGCGAACTGGTCGGCCATGAACGCCGCGGCGGGCGTCTCGACCATGA
TGCCGAACTCGGGCAGTTCGTTTGCGACGCCCTCGGCGTCGAGGTCGGCGGCGACCGACTCGAACCGCTC
GCGGCCGGCGCGAAGCTCCTCGACCGTCGAGACGAGCGGGAGCATCACCGACAGGTTCGCGCCGTCGGCG
CTGGCCGCCGCGCGCAGGAGCGCGCGGACCTGCGTCTCGAAGAGGTCCGCGTCCGGGCCGAGCGACCGGC
GGATGCCGCGCTCGCCGAGGAACGGGTTCTCCTCGTCGGGCAGGTCGAGGTACGGGACCGGCTTGTCGCC
GCCGATGTCGAGCGTCCGGACGACGACGCGCCCGCCGTCGAACGATTCGAGCGCCTCGACGTACGCCTCG
TACTGCTCGTCTTCGTCCGGCGGCGACTCGCGGTCGAGGAAGAGGAACTCGGTGCGGAACAGGCCGACGC
CGTCGGCCCCGCGGTCGACGGCCGGCCCGAGGTCAGCCAGCGTGCCGATGTTGGCGGCGACCTCGATGTC
GACGCCGTCCGCGGTCTCGACCGCCTCGTGTCGGATGTCAACGTCGGCGGCGGCCGCGGCGGCCTCCTTG
CGCTCGTCGCTCGGGTCGACCACGAGGTCGCCCGACTCGCCGTCGACGACGACCTCGGTGCCGTCCTCGA
CGGACTGGAGTTCCTCGCCCACGCCGACGATGGCCGGCAGGGCGAGCGAGCGCGCGAAGATGGCCGCGTG
GGAGGTGCGACCGCCCGTCACGGTGACGAAGCCGGCGACGCGCTCCGGGTCGAGTTGCGCCGTGTCGCTC
GGCGTGAGCCGCTCCGCGACGACGACGCTCCCCTCCGGCAGCGACGAGAGGTCGACGCGCTCGCCGTCCG
AGAGGACGCGCACGAGTCGGTCGCGCACGTCGCGGAGATCGTCGGCGCGCTCGCCCATGCGACCGCCCAT
GTTCTCGAACTGCTCGACGAACTCGGTGAACGTCTCCTGAACGGCGTGTTCGGCCGGGAGCCCGCCCTCG
ATGGCGTCGGAGACGCCGTCGGTTATCTGCGGGTCGTTGAGGAACTGGACGTGCGCGTCGAACACCGCCG
CCTCCTCCTCGCCGACGCGTTCTGCGGTCCGCTCGCGCTCGGCTTCGAGTTCGTCTTCGGCGGCCGCGCG
GGCGTCCTCGAAGCGGGCCAGTTCGGCCTCCGCGTCCACGTCTGCCGGGGCCGGCGGCTCGGGGAGGTCC
GCGTCCGGGCGGTACCAGACGACGGTGCCGACGCCCGAAAGCGGTGTCACGCCGATGCCGGAGAGGGTTC
GTTCGGTCATAGCTTACTGTTTGACTTCAGGCGTGGAAAGGATATCCTCTAGGGCGTCGAGTGCCGCTTC
CGCGTCGTCGCCCTCGGCGACGAGGCGGACGGACTCGTCGTGGCCGACGCCGAGACCGGTGACGGCGAGC
ATGCTGGCGGCCGGAACGAGGTCGTCCTCGTCGGCGCGGCCGAGCTGTACGTCGGCGTCGAACTCGTTTG
CGGTCTCGACGAACTGCGAGGCCGGGCGGGCGTGCAGCCCGTCTTCGGGGACGACCGTGACGGTCCGCTC
CATCACTCGACCACCTCGGCGAGCACGTCCTGGACGGTCTGTTTGCTCTCGGCTTCGAGGAGCTTCTCGC
GCACGTCCTCGTGCATGAGCGACCGCGAGAGGGCGCTCAGAATCTGCAGGTGGTCCTCGCCGCCCGCCGC
GGGGACGAGAATCATAAAGAGGAGCTTCGCCGGCTTGTCGTCCATGGCGTCGAAGTCGATGCCCTCGGTC
GAGCGCGCGAAGGCGACCGTCGGCTTCGAGACGGCGTCGGTCTTCGCGTGCGGGATGCCGATGCCGAAGC
CGACGCCGGTCGTCGCCTCCTCCTCGCGTTCGAGGAGGGCGGCGAGCGCGGCGTCGCGGTCGTCGACGCG
ACCGGCGTCGACCGCGAGGTCGAGGAGGAACTCGATGGCCCCCTCCTTCGTCGCCGGCGGCTCTTCGAGC
GATATCAGTTCGAGCGGTGTGATGGTGCTGATGTCAGTGACGTCCATTGTATTGTGCTTCGTTCGAGTCT
GGAAAGATTAGTTCGGTGTGGTCAGTCGTCGGAGCTCTGGGCCGCCATCTTGGCGTCGAAGTTCGGCTTG
ATGGCCGTCGCGATGACGGCGGTCACGATGGAGCCCAGCAGGATGCACGCGATGAACATGAACGGCTGGT
TCGACAGCGGAACCACGAAGATGCCGCCGTGCGGAGCCGGCATGTTCACGCCGAGCGCCATCGAGGCCGC
GCCGGCGACGGCGCTGCCCGCGACGACGCTGGGAATGACGCGGGCCGGGTCGGCGGCCGCGTACGGAATC
GCGCCCTCGGTAATGAACGAGAAGCCGAGGAGCACGCCGCTCTTGGCGTTCTCGTACATCTCGGCCGCGT
ACTTCTGCGGCGCGATGAAGTTCGACAGCGCGAGGCCGATGGGCGGGACCATCCCCGCAATCATGACCGC
GGCCATCGGTGCGGTGACGCCCTCGGAGATGAGGCCGACGGAGAACACGTAGGCGACCTTGTTGACGGGG
CCGCCCATGTCGGCCGCCATCATCGCCCCGAGGATCCCCCCGAGGAGAATCGCCTGTCCGCCGCCCTGCA
TATTGCTCAGGAACTCGGTGAGCCCCGCGTTGGCGATGGAAATCGGAACGCCCAGCACGAACAACATGAC
GGGCGTGAGCACCGCCGTCGTCGCCACCGGAATGAGAAGCACGGGCATCATCGGTGCGATGAACTCGGGC
ACGTCGCGCTGCTTGAACCAGCGCGCGACGACACCGGCGAGGAAGCCGGCGACGATAGCGCCGAGGTAGC
CCGCGCCGGCGGAGCCGCCCTGGAGACCGATGACGTCACCGGCCGCTTGCAGGACGTTGCCCTGCTGGAT
GATGTACGACAGGATGAAGCCCGGTGCGAGCCCCGGTCGGTCGGCGATTGCGTACGCGATGTACGCGCCG
AGAACCGGAACCATGAGCGTCAGCCCGGCGCTCCCGATCTGCGCGAGGAACCAGCCGGCGGTCCCCGTGC
TGTTGAACACGTCTTGTACGTTGTTCGAAAGCGAGGCTACCGCGTAGCCCAGCGCAAGGAAGATTCCGCC
GATGGTCACGAACGGAATCATGAACGATACCCCGGTCATCAGGTCCTCCTTCACCGAAGTGAGGTAGGAC
CGAACTGCGTCTTCTGCGTCGTTTGCCATAGTGTTGCCACCCCTACGAAAGAACGTACGCAAATGTGCTC
AAAAACCCTTTCGAATATGAACGTTACTGCGTGTTTCGGTCGTTAACAAACGTTCATCCGAGAGTCACCG
GGTCCGAACGGTCGTCACCTCGACGTGCGTTTCGTTCGTCAGCACGTCTTCGAGGTCCGGGACGCGGGTC
CCGGCGACGCCGACGACGCGCGCGGCCGTCAGAACGCCCATTCGGAGGGCGTCGGCGTCAGACAGACCGT
GTTCGCGCGCGGCGAGGAACCCGGACATGACGGCGTCGCCCGCGCCGACCGTGTCCACGACCTCCACGTC
GAGCGCGGGCGCGGAGAGCACCTCGTCGTCGGTGACGAGGAGCGCGCCGTCCGCGCCGAGCGACGCTAAC
ACGTACTCGAATCCGCGCGCGTGAAGCTCCTCGGCGGCCTCGACGGCGTCGGCTTCGGTCTCGACGGTTC
GGCCCGTCGCCGCCGCGAGCTCAGAGCGATTGGGTTTGCAGACGTAGTAGTCGGCGTCCAGTTCCGCGAG
GTACTCGCCGCCCATGTCCACCGCGATTTTCCAGTCGCCCGCGCGGGCGAGCCTGTCCACGTCGGAAAGC
GACATCCCCGGCGGGAGACTGCCGCCGACGAGGAGCGTGTCGGGTTCGTTCGCCTGCGCGGTCTCGACGA
GTTCGTCCACGTCGGCTGCACGAATCTGCGGGCCGTTGTGATTGAGTTTGTACTCGCCGTCGTCCGCGAG
GACGGTCGTGTTGAGGCGGGTGTCCGCGTCGACGGTGACGAAGTCCGAGGCGATGCCGTCGGCGTCGAGT
CGGTCGCGGACGAACTTCCCGAAGTGGCCGCCGAGAAAGCCCGAGGCGGTCACGTCGGCGTCGAGCGCCG
AGGCGTACTTGGCGACGTTGATACCCTTGCCGCCGGCGGTGAACACCGCGTCGTCGGTCCGGTGGACGAC
GCCGGTCTGAAGCGGTTCGTCGAAGTGAATCGTGTGGTCGACTGCTGGGTTCGGGGTGACTGTGAGAATC
ATCGTGCAACTCCGTCGACGACGGTGACGCCCGCGCTCTCTATCTCCTCGCGCGAGTCGGCGTCGAGCGT
CCCGTCGGTGATAAACAGGTCAATCTCTTCGAGCGATGCGAACTGGACGAAGCTCCGTCGACCGAGCTTC
GAGAGGTCCGCGACGAGGACGACCTTCGCGGCCTTCTCGACCATCAGCTCCTTCATCCGCGCCTCGTCCT
CGTTCGGGGTCGTGAGGCCGGATTCCACGTCTAAGGCGTTCGTGCCGAGGAACAGCAGGTCGAAGTTCGT
CCGCTCCATGAACGACTCCGCGGTCGGTCCCACGAGCGCCTTCGTCCGCCGGCGGAGCGTCCCGCCCGTG
AGTTTGACCTCGTTGTCCTCCTCGTTCAGTTCGATGGCGAGCCGCGGCGAGTTGGTGACGCCGAGTATCG
TCCCGTCCTTGGGGACTTTGCGGGCCACCTCCATCGTGGTCGTCCCGGCGTCGAAGAACACGACCTGCCC
CTCGGCCAGTTCCTCGACCGCGCGGTCCGCGATTGCGCGTTTCCCTTCGAGATTCTGTACTTCCTTCTGC
CCGTAGGTCTGCTCGCGCCCGACGGAGGTCACGGGGACGGCCCCGCCGTGCGACCGCTCGATGAGCCCAC
GGTCTTCGAGTTCGCGCAGGTCACGACGTATCGTCGCCTTCGAGTAGCCGAGATGGTCTGACAGCGACTC
GACCGACCGACCGTCCGAGTCGGAGACGAGTTCGACGATGCGGCGTTTGCGCTCTGCTGGTAACATCGGT
GGCGATTCCTCGTTACGAGGAAGGTAGGTCGGGGAGTAGTGTTAATTGTTTATGTTGGATTCCGACCGTA
TCTGCTCGAAACAGCCGAATCCCACACAGGAACGAAAACGGGGTGTTCGTCGATGAGAAAACGATCAGAA
ACGAAAACGGGCGCGTTCGAAACGAGCGTCGAATCGCCGGTTCGGCGGGTCGCCGGCGCTCAGAGTCGGT
CGAGAATCGCGGCGGTCACGTCCTCCGTGGAGGCGTCGCCGCCGAGGTCGGGCGTGCGCGGCCCGTCGGC
GAGGACGCCTTCGACGGCCGACCGGACGCGGTCGGCTTCGGCCTCGTGGTCGAGGTAGTCGAGCAGCATC
GCCGCGGACAGAATCGTCGCGGCCGGGTTGGCGATGCCCTCGCCGGCGATGTCGGGCGCGGAGCCGTGGA
CCGGTTCGAACAGCGCGGCGTCCGGGCCGATGTTCGCCGAGGGGAGCAGTCCGAGGCCGCCGACGAGGCC
GGCGGCGAGGTCGGACAGCACGTCGCCCGCGAGGTTCGGACAGACGATGGTGTCGAACTGCGTGGGGTCC
AGACAGACGCGCGTCGCGAAGGCGTCCATCAGGACCTCCTCAGTCTCGACGCCGCGCTCGTCGGCGACGG
CGACGACGGCGTCGCGGAAGCGACCGTCCGTCTCGCGCATCACGTTCGCCTTGTGGGCGACCTGGAAGCT
GCCGCCCTCGCCGCCGACGTAGTCGCAGGCGTACTCGGCGAGTCGCTCGGACGCCGAGGTGGTGACGACG
CGCGTGAGCGTCGAGAGGTCCTCTGAGAGGCGGTCCTCGTGGCCCGAGTAGACGCCTTCGGTGTTCTCCC
GGAGGAACACGAGGTCCGTCTCCGGGCGGAGCGCGTCGACGCCGGGGTAGGCCTTCGCCGGGCGGACGTT
GACGAAGGAGTCCACCGCGGTCCGAAGCGGTAGGATGACGTCCGCCGCGGTCTCGCCGGCCGCGCCGAAC
AGCGTCGCGTCGGCCTCGGCGGCGAGGTCGTACGTCTCCTGCGGGAGCGCCTCGCCGGTCTCTTCTTTCA
CGTGGTCGCCGGCGTCTGCCTCGACGAACTCGAAGTCGCCGACGGCCTTCAGCACGTCAACCGCCGCCGG
GATGACCTCCGCGCCGATGCCGTCGCCGGGGATGACGACGATTTCCTCAGTCATCGACGTAGGGCAGGGC
GGCGGCTTTCTCGGCGACCGCGTCGGCGTTCGACTTCATGAGCGCCGTCGTGTCCCAGACGCCCTCGGTG
AGCGCCTTCCGTTGTGCGTCGTCGACGGTCACGTCCACGGTGGTGTCGCCGTAGGTGACCGTCTCGTTTT
CCACGTCCACGTCGATGTCGGCGTCCGGGTGCTCGTCGACCCAGTCCTGGAGTTCGGTGACCGTCTCGTG
GTCCGCGGTGACCGTCGGGATGCCGAGCGCGAGGCAGTTGCCCGCGAAAATCTCCGCGAACGACTCGCCG
ACGATGGCGTCGATGCCCCAGCGCATGAGCGCCTGCGGGGCGTGCTCCCGAGAGGAGCCACAGCCGAAGT
TGGCGTTGACGACCATGATGGACGCGTCCTGGAACTGCGGCTCGTTCATCGGGTGGTCCTTGGGTTCGTC
GTTCTCGTCGTAGCGCTGGTCGAAGAACGCGAACTCGCCGAGGCCGTCGAACGTGACGACCTTCATGAAC
CGCGCCGGGATTATCTGGTCCGTGTCGATGTCGTTGCCGCGGATGGGCACGCCGGTGCCGGACGCGGAGT
CGGTTTCGGGGATTTCGTCGGTCATACCGTGGTCACCTCCTTCAGTTCGCGTACGTCAGTCACTTCCCCG
GTGACGGCCGCCGCGGCGACCATGCGCGGGTTCATCAGGACGGTGCGGCCGTCTTTCGACCCCTGCCGGC
CGATGAAGTTGCGGTTCGACGAGGACGCGGAGGCCTCGTCGCCCTCCAGTTGGTCCTCGTTCATGCCGAG
ACACATCGAACAGCCCGCCTCGCGCCACTCGAAGCCGGCGTCCTTGAATATCTCGTCGAGGCCCTCCGCT
TCGGCGGCGGCCTTGACGCGCTGACTGCCGGGGACGACCATCGCGCGGACGCTGTCCGCGACCTGTCGAC
CCTTCACGACCCCCGCCGCGCGGCGGAGGTCGGGCAGGCGAGCGTTCGTACACGAACCGAGGAACGCCAC
GTCGATTTCGTAGCCCTCCATCGTCTCGCCGGGCGTGACGCCCATGTGTTCCTGCGCCATCCGGGCGGTG
TCCTGCTTCTCCTCGGGCAGGTCTTCGGGGGCCGGAATCGGCTGGGTGATGCCGACGCCCTGTCCGGGCG
TGGTCCCCCACGTCACGACGGGTTCGAGTTCGGAGCCGTCGATGGTGACGACGTCGTCGTACTCGGCGTC
CTCGTCGGAGCGGATGGATTCCCAGTACGGCTTGAGTTCGTCGAACCGCTCGGGGTTCTCCTGGAAGTAC
TCGGTCTCTTTCAGCCACTCGTAGGTGGTCTCGTCGGGGTTGACGTAGCCCGCGCGAGCGCCGCCCTCGA
TGGACATGTTACAGATGCTCATCCGGCCCTCCATGTCGAGGTTCTCGATGGCCTCGCCGGCGTACTCGTA
GACGTAGCCGACGCCGCCTTCGGTGCCGAGGCGACGGATGATTTCGAGGATGACGTCCTTCGCTTCGACG
CCGGGGCCGAGTTCGCCCGTGACCTCGATTTTCCGCACCTTCTTCTTCTCCATCGCGACGGTCTGGGTCG
CCAGCACGTCGCGAATCTGGCTCGTCCCGATACCGAACGCGAGCGCGCCGAACGCGCCGTGGGTCGAGGT
GTGGCTGTCGCCGCAGACGATGGTCATGCCGGGCTGGGTGAGTCCCTTCTCGGGCCCGATGACGTGGACG
ATACCCTGCTCGCCCGACGTGGGGTCCGAGAAGTTGATGCCCGCTTCGCGGACGTTCTGCTCCAGTTCGG
CCATCATCTCCTCGGCGGCGTCGTCGCGGAACGGCCGCGACTGGTCCGACGTGGGGACGATGTGGTCGAC
CGTCGCGTGCGTCCGGTTCGGGTAGGCGACTTCGAGGTCGCGCTCCTGCAACATGCCGAACGCCTGCGGG
CTCGTCACCTCGTGGATGAGGTGCAGGCCGCAGAACAGCTGCGTCTGGCCGGTCGGCAGCTCCGAAACCG
TGTGTTCCTCCCAGACCTTGTCGTACAGCGTTCCCTCACTCATGTCCGTCACCCGGTACGACGCGGTCGT
CGCGGCCGCGTTCCCAGACCTGGTTCGCGCCCTCGCCGTTGCGGGGCGTGTGGTCCACGTCGCCCATCGT
CTCCGTCTCGGTCGGCTCCGTGGTCGCGGGCGTCGCGTCGCTCCGACCGCCGTCGGTGACGGCCGGGCCG
CGCTCGTAGACCGTGGTGAACGTCTCGCCCGTATAGGGGTTGGTGTGGCTGATGTCTCGCATTCGGTCGG
TCGTGTCGTCGCGTGTCATTGGTGTCGTGTTCAGTCGTCCGCCGGCGCTTCGGCTTTCTCCGCGTCCGCC
TCGTCTTCCTCGTCGGCCCACGCGAACAGGTCGCGCAGCGGCGCGCCGACCTGTTCGATGTGGTGGTTCT
CCTCTGCGTCCTTGAGCTGGGAGTACGACGGCCGGCCCGCCTGGTTCTCCAGAATCCACTCGCGGGCGAA
GGTGCCGTCCTGGACCTCCTCCAGAATCTCCTCCATGTTCTCGCGGGCGTGCTCGTCGACGACGCGGTCG
CCGCGGGTCAGCCCACCGAACTCGGCGGTGTCGGAGACGGAGTGCCACATCTCGCCGAGCCCGCCTTCGT
ACATCAGGTCGACGATGAGCTTCAGTTCGTTCAGGCACTCGAAGTAGGCCATCTCGGGGGAGTAGCCCGC
GTCGACGAGCGTCTCGTAGCCCTGCTTGACCAGCGAGGTGACGCCGCCGCAGAGGACGGCCTGCTCGCCG
AACAGGTCGGTCTCGGTCTCCTCCTGGAACGTCGTCTCGATGACGCCAGCGCGGGTGCAGCCGAGGCCGT
GCGCGTAGGCCAGCGCCTCCTCCTTGGCGTCGCCCGTCACGTCCTGGTAGACCGCGATGAGACCCGGCGT
CCCCTCGTTGGACTCGTAGTTGCGGCGGACGAGGTGGCCCGGCGACTTCGGCGCGACCATCGTCACGTCG
ACGTCCTCCGGGGGTCGAATCTGGTTGTAGTGGATGTTGAATCCGTGGGCGAACTGGAGCGTGTCGCCGG
CGTCCAGCGAGTCTCGAATCTCCTCGAACACCGCCGGCTGGACGGTGTCGGGGACGAGCACGGAGACGAT
GTCGCCCTCGGCGGCCGCCGCGGCGGGCTCTTTGACGCGGAGGCCGTCGGCTTCCGCGGCGCTTCGGGAC
GAGGAGTTCGCGCGCAGGCCGACGACCACGTCGACCCCGCTGTCCGCGAGGTTCTGCGCGTGGGCGTGGC
CCTGACTGCCGTAGCCGATGACGGCTACGGTCTTGTCGTCGATTTGGGAGCGGTCGGCGTCGTCGTCGTA
GTACACTTCGGTGGTGAGTTCTGTCATTGCGTGTTGGTGTTGGGTTTGGTGGGTTCGCCGGAGGTTCCGG
GTTCCTCTCCGGGGACGGTCTTCTTCGAGCCGTGGGCGAGCGCGGTCTGGCCGGTCCGGGCGATTTCGAT
GATACCGAACCGTCGGAACGCGTCCACGGCGTCGTCTATCTTGCGCTCGTCGCCGGTGAGCTGGACCGTG
ATGGTCTCGGGACCGGCGTCGAGGGTGCGGCCGTCGTACATCTCCGTGATGGCGTGGACCTTGTCGGGGT
CCTCGCCGCGGACCTTCAGGAGGACGAGTTCCGCGCGGACGGCGTCGTCGTCCAGTTCGCCGACGGAGAT
GACGGGCTTGAGCTTCGCGAGCTGTTTTTCGATCTGGTCGATGCCCGGTTCGGGCTCCTCGACGACCATC
GTGATGCGGGAGTGGTCCTCGACTGTCGTCGGGCCCACGGTGAGGCTCTCGATGTTGAACTGACGGCGGG
CGGCGAGGCCGGCGACGCGCGAGAGCACGCCGGGTTCGTCCTCGACGATGGCCGAAAAGACCGCGCGCCG
CGGTTCGTGTTCCGATTCCGCTTCGGGGTCGATGCGGATGCCCTGCGCGTTGCGGCGGCCGTCGGGGTGC
GGCCGCTCGTCGGGCGCGGGGCCTTGCAGTCCTGTCCGATTGTCGCTCATAACTGGTCCTCCGAGAGTGC
GAATTTGCCGTTCGCGCCGCCCGAGGAGACCATCGGATAGACGTTCTCCGCCGGGTCGACGTGGAAGTCG
ATGACCGAGGGGCCGTCGTACGCGAGCGCTTCCTCGATGACGTCGGGAACCTCCTCGTAGGAGTCGACGG
TCCAGCCGCGCGCGCCGAACGCCTCGGCGAGCTTGTCGAACTGGGGACACCAGTCGTAGCCGGCGGCCAT
GCGTCGGCCCTCGAAGAAGGCGTCCTGCCACTGGCGGACCATCCCGATGTACTCGTTGTTCAGGATGGCG
ACCGTGATGTCGAGGTTCTCGCGGACGGCGACCGACAGCTCCTGAATCGTCATCAGGAACGAGGCGTCGC
CGTCGACGCAGACGACCGTCTCGTCGTCGTCGGCCGCGACCCGCGCGCCGATTGCGGCGGGCAGGCCGTA
GCCCATCGTGCCGAGACCGTGGGACGAAACCCACCGCCGCGGCTCGGTGAACGTCCAGTACTGGGCGGCC
CACATCTGGTGTTGGCCGACGCCGCTCGTGACGATGGTCTCGTCGGGCGTGGCCTCGTCGAGCGCCTCGA
CGACGAACTGCGGCTTCAGCGGCTCGTTGTCCGGGGCCGCGTAGTCCATCGGGTAGTCGTCTTTCCACGC
GAGACACTGGTCGACCCACTCGCGCGCGTCGGGACCCTCGTCGAGTTCGGCGTCGACGCGCTCGATGGCG
CGGCCGGCGTCGCCGACGACCGGGTAGTCCGCGTGGACGTTCTTCGAGATTTCCGCCGGGTCGATGTCGA
TGTGGACGACTTCGGCCTCGGGCGCGAACGTGTCGATGCCGCCGGTCAGGCGGTCGTCGAACCGCGTGCC
GACCGCGATGAGGCAGTCGGTGTGCGTGATGGCCATGTTGGCGTAGCCGGTGCCGTGCATCCCCGCCCAC
GAGAGGCAGAGTTCGTGGTCCTCCGGCATCGCGCCGATTCCGGGCATCGTGGTGACGACCGGAATCCGGT
GCTCGGTCGCGAACTGCCGGGCCACCTCGGTCGCGTCGGCCTTGACGACGCCGCCGCCGAACAACAGGAG
GGGCTTCTCCGCGCGCTCGATTGCGCGCGCGGCGGCCTCGACCTGCGAGTCGGCCGGGTCGGTGCGGGCG
CGGCACGTCTCGGGGGGCTGTGCCGGCCCCGGCTCGGTGTCGGTCTCGTTGAGCGAGACGTCCTTCGGGA
GGTCGACGAGCGTCGGGCCGGGTCGGCCCTCGGCGGCGAGCGCGAACGCTTCGCCGACGGTGTCGCCGAC
GGTGTCGGGCGACGAGGCGAAGTAGTTGTGCTTCGTGATGGGCGCGGTGACGCCCGTGGTGTCGGTCTCC
TGGAACGCGTCGGAGCCGACCATGTCGGACGGGACCTGTCCCGTGAGCGCGAGCACCGCGTCGGAGTCCA
TGTTCGCGTCGGCGATGCCGGTCACGAGGTTGGTCGCGCCCGGACCGGACGTGGCGAGACAGACGCCGGG
GTCGCCGCGAACGACGCCGTACGCGTCGGCCGCGTGCGCCGCGCCCTGCTCGTGGGCCATCGTCACGTGA
CGGATGTCGGAGTGGTACAGCGCGTCGTAGATGGGCATTATCGCCCCGCCCTGCACGCCGAAGGCGGTCT
CGACGCCGGCGTTTTCGAGGGCGCGGACGACGGCCGTCGAACCCGAGGTGACTTCGGTCGGCGTCTGGGC
CGCGTCGTCGGCGGCGTCGGTCGCGTCGGGGTCGGTCGTGGCTGCGGTTCGTTCGCTCATGTGTGGGCTC
CGTGGTGTGTGGTCGGTCGTCGATACGGGCTGTCTGGTGACTGCGTGTGGTGCTGGTGCGCCATTGTAGG
GACTGCGGACGTGTCTGAAAACGGTGCGAATACGCGGGACGGAGAGATGGTGTGGTAGGGGGCTATGCCC
CTACAATAATGAGCGACCGAATCGCAGCGACGGCGGCGGCGCTGGCCCCGGCGTCCGGGGTCGCGCGAAC
CGCGTGTTCGTCGTGCGAGGTCATCGTATGCAACACGTCCGTCCCGTCGGTAATAATGTTTTCGCGGCGG
GCAACGATTGCACGCCGGTCGGGAGGTCGGACGCGTGCAGGGCGGTCGCCCCGTAGGGCCACAGCCCGGC
GCCATCAGGCCCGGACCTCCTCCTCCGTGTCGTCCTCGTGGGTGATACCCACGTCGCGGGCGAACACCTC
GAGCGTCGAATCGTCGACGCGTTCTTTCTCCGCGCCGTGGTCTTTGACGCGGCGGGTGACCTCCCGGACC
TCGGCGTCCGAGGGGTCGAACCCGATGTCTGCGAGGCGCTTTCGCACCGAGTGCGTCCCCGTGTGCTTGC
CGAGTACGAACTCGCGGGTCGCGCCGACCATCTCCGGGGTCATGACGCCCGGTTCGAACGTGTCGGCGTT
CTCGATGACGCCGGCGGCGTGGATGCCGCTCTCGTGAGAGAAGGCGTTGCGGCCGACGACCGGCTTGTTC
GCCGGGACCGGGATGTCGGACGCCGCCTCGACGACGCGAGCCAGCTCGGTTATCTTCGTCGTGTCGATGC
CGGTGTCGACGCCGTAGAGGGATTCGGCCGCCATGACGACCTCCTCGTAGGCGGCGTTGCCGGCGCGCTC
GCCGATGCCGTTGACCGACACCTGCGCCTGTGCCGCGCCGGCCTCGAAGCCGGCCATCGCGTTCGCCGAC
GCCAGACCGAAATCGTCGTGCGCGTGCACGTCGATTCTCGCGTCGGTGTGTTCCCTGACCGTCGCCACCA
TGCGGGCGAAGCGAGTCGGCGTCGCCACGCCGCAGGTGTCCGGCAGGTTGATCCAATCGACGCCCGCCTC
GGAGACGGCTTCGACGACTTCGATGAGGAAGTCCTCGTCCGTCCGGGTGGCGTCCATCGGTGAGAACATT
ACTTCAACGCCCGCGTCGCGGACGTGTTCGACACTGCGGACGGCCCGCTCGACGGCTTCCTCGCGGGAAG
CGTGCATCGAGTCGGCCAACTGGACGTCGCTGGTGCTCACGAACGTGTGCACCATGTCCACGCCGGAATC
CAGCGCGGCTTCGATATCCTTGTCGACGACGCGGGCCAACCCGCACGTCGTCGCGTCCGTCGAAGCAGCG
ATATCTGCGACTGCTTCGAACTCCGCCTCCGAGTTCACCGGGAACCCGGCCTCGATGACGTGGGTACCCA
TGTCGTCGAGGGTCTCGGCGATGTCGCGCTTTTCCTCGTAACTGAACGAGGTTCGCGGTGACTGTTCGCC
GTCGCGGAGTGTCGTGTCGAAGATTCGTACGTCTTCGATTTCAGATTGTTGGGCTAATGTGCCCTGGAAG
AACTCGACCCGCCGGGGAACCCGACGAATCCTCCGTGTCTTTGTGAGACATCGTGTCAGTCACGTGCCCG
AACTCCTATTTAAACGTTTCTCCCCGACAGTATCACGAACGTTCAGTGGGTGTTACGTGACAACCTCTCT
CGGGGGTAATCGCAGTACCTAAACGGCCTTATATGATTTCATGACATATATTGACTTGATATGTGAGCTC
ACCGTTCGATAGCCACGGAACGATAATACAACTAAATAGAGTTTAGAAACAAAATTTAGCACCCGGTGCG
CGCACCGACGACTGGACAAACGTGGATCGAAACGCGACTGTCGTGTGAAACGTGATAACAATGCTCGCTT
TGCGCACTCGGAGGCGAACGCATGCCCCGACCGAACCCTTTTCTCGTCGCTCGACAACCGGGCGGGTATG
GGCGATTTCAATCTCAACTTGCAGACGGCCGAAGAACACCTCGACGAGGACGACGCCGAGGGTGACGTCG
TCCTCGGCGTCCTCGACGGCTCGACCCCGCCGGAGGAGTGGGTCCAGTCCGTCGCCCGCGGCAACGTCCT
CTTTCTCGCCATCGAGGGCGACCTCAACAAGCTCGCATCGGGGTTCGCACGCGATATCAAGGATATGGAC
GGCCAGTTGATGCACTTCCGGAAGTTCCTCGTCGTCTCCCCGCCCGGCGTCGATATCAACACCGACAACC
TCTGACCGGGCGGCCCGTGTTGCGGTCGTCGCGGCCGGCCAGCAATCGGCAATCGGCAATCGGCTACCGG
CTACCAGCGACTGACGACCGGCGACCGGCGAGGAGCGGCGCGAGAACCGGGCGCATCAGCCGCGGGGAGA
GTCCTTATGCGCCGCGCGCCCCAGCATACTGGCATGCCGATGAAAGGTCAGGGCACGTCCGACCTCCGCG
AAATCGACCGATGGGACCACGGCGTCGGCTGGCTCGCACACCCCGACGAGACCATGCAGCGCGCCAGCCA
CGCCGTCGAAGTCGACGGCGACGTGTGGGTGTTCGACCCCGTCGATGCCCCCGGCGCCGACGACCTGTTC
GCCGAGTTCGGCGACGTGGCCGGCGTCGTCGTCGGACTCGACCGGCACAAACGCGACGCGGCCGCCATCG
CTAACCGCCACGAGGTCCCCGTCTACGTCGCCTCGTGGATGACCGACGTGGCCGACGACCTCGACGCGCC
CGTCGAGCGCTTCGGAGCCGACCTCGCTGATTCCGGCTTCGAGGCGTTTCGCATCATCGACCGCGCCGTC
CCGCCGTGGCAGGAAGTCGGCTTCTATCACGACGCGTACGACCTGCTCGTCGTCCCCGAGTCGGTCGGCA
CCGTCGACTACTTCTGCGCCCGCGGCGAGCACCTCGGCGTCCACCCGATGGTCCGGCCGTTCCCGCCGCG
GCGCGTGCTCTCCCGGTACGACCCCGACCGACTGCTCGTCGGCCACGGCGCGGGCGTGCCGGTGGACGCG
GGCGACGAACTCCGGACCGCCCTCGGGAACGCCCGCCGAAACCTCCCGAGCGCCTACGTCCGGGCGTTCT
CCTCGATGCTCTCGAACTGATGCCCGACGAGACGGCCGACGACGACGAGAATCCACTGGACGCGGAGGCG
ACACCCGAGCGCACGACCGAAGGAGAGGCCGCCGAACCCCGACCGAGCGAGACCGCCGAACCCGAGCGCC
GACGAGTTCACGTCACGCGCGGACTCGTCGACCTGCTGCTCGATATGGCCGAAGACGCCGAGCCGTCGTC
GGTGAACCTCGTGCTCGCTCCGACACCCGCGGGCGATTTCGACGCGGACCTCGGCCTCGACCCTGAGACG
CCCGTGCTCACACACTTCTACATGGCCGAGGCCGGCCAGTCCGTGAGCGCCGTCTTCGGGATGGACCTCG
GAACGCCCGCCGGGCGCGGCCGCGCCCGCTTTCTCACGCACCCGCAGGGGCCGTTCGAACTCACGGAGCG
CGACGACCTCGCGGCCGTGGTGCTCCTCGCGGTCCCCCCGTGGGAGCGGCGGACGCTCGCCGCGTTCGAC
CGCGCCGGTCGGAAGTTAGAACTCGCCGTCCTCGACGCCGAGCCACCGCAGGAAGAACTCGACTGAGCCG
ACCGCGTTCCGCTGCCCGGCGCTGCCGGCCCGCGCGCGGCGGCCGCTCGCCTCGGTCGACTACCGCAGGT
AGCCGAGGTCGGTCAGTTGCTCCGCGATTTCTTGGAACTCCGCCTCCGAGAGATCGCCGCCGGAGCGCTC
GTGCTGGATGACGATGCTGCGCAGGAGGAACCGGACGAGATCGCTCGTGCTCGAGAAGGTGGTTCCTTCG
ATGGTGTCGTCGACGCGAGCGGCCAACTCCTTCGGAATCGAGACCGTCGTGTACTCGGTCATGGGTCGAC
CGTGGCACCGGGCGAGGTTAACCCCAACGGTGGCGACCGGGACCGTCCGGCGCGGTTTCCCGGCGTTCAC
TGGCGATTTCGCCGGAGGTCGGGGGTTTTTCCATGCGGGGCGTACTATACACGTTCGATGGCCGCGAGAC
CGCCGCAGAACGATACGTCGGAGCCGGACTCAATCGAATTCGGTATCGCCGCGCTCGCCGATGACGTCGA
CACCGCAGACATCGACTACCCGGCAGACGCGACCGAGATCACACGGGCGCTCGACGACGTTTCCGTGCCG
ATTGACGCCGCGGGCAATACGGTCGCGATAAGCGACGCCCTCGCCGCCGCGCCGAAAGACCGATTCGACT
CTCGCCGGGACCTCTTGGAGACGCTTCACCCGGTGTTCGAGGAGTTCCGCGCGAAGGCCTCGAAGAGCCT
GATGGGTCGGCTTCGTTCGCTCGTCCCGTTCTGAAGGCGGTCTCGGTTGGCGTCCTCCAGTCCCGACGGC
CCGGTTCGAATCGACTCACTCCAGTTCTTCGATTCGTTTCATCTGCTCGCGGTGTAGCGAGAGGATGAGA
TCCGACAGCACGCCGAACATCAGCAGTTGTACCCCGAAGAGAATACCTGCCATAGAGACGACGGCGATGA
CCTCGTGGGAAATCGAGCGAACGACCCACTCGTAGGCGACATACAGGGCGAGCCCGAGCCCGGTCGCGGT
CGACGCGAACCCGACGCTGCCGAAGTAGAAAAGCGGGTTGTTGGTCTTGGCGCGGCGGTACAGTTCCAGG
AAGATGATACCACCGTCGCGGATCGGGTCGAGATTCGTATCCGAGCCGTCGGGCCGCGGGTAGTAGGTCG
TGGGCACGACCGTCGTCTTGATACCACGCTTCGCGCACTCGACGGCCATCTCCGTCTCGATGCCGAAGCC
GTCGGAAGTGAGCGTCATGTCGAGAAACGACTCGCGGGTGAACGCCCGGTAGCCGCTGAGGATATCACGA
AAGTCCTGACCGTGAATAAACGCGAACGCCCGGTTGATGATGCGGTTTCCGACTCTGTTGAGCCGCGTCA
TCGCGCCCGGCCGCATATCGGCGAATCGGTCGCCGATGACGTGGTCGTACCCCTCGGTGAGCGGGTCGAG
CATCTTGGTGGCGTCTGTCGCTTCGTAGGTCCCGTCGCCATCGAGCATCAGGACGTACGGCGCTTGAATG
TGGTCTTCAACGGCTTCTCTGACAGCCTGGCCTTTTCCGGACCCCGACTGGACGACGACATGAGCACCGG
CGTCTTCGGCGAGTTCCCGTGTCCCATCTGTGGAGCCGCCGTCGATGACGAGGACGTTGGCGAATCCCTC
ATCTCGGTAATCTGAGATGACATCAGCGATTGTTTCCGCCTCGTTGTAAGTTGGGACGAGAACGCAGGTG
TCGCCGTAATCCATTGCCAAACATAAGGAGAAGTTGACTGCAAAAATGCTTCGTATTCAATACTGCCAAA
TCAGTTCAAAAAAGAACTAGGTCACCTGCATGGACGAAGGACTAGTTCAGTCTTGTTTCTCTGTACTTTC
GCTCTCTTTGGCCTCGAGAATTCGGCGTTCGGCTTCGTCACGGTCTTCCGGATAACCGACATCAATCCGC
CATCCTTCAAGTCGGATTGCATCAATTGTACGGCCAGACCGAATGAGTAAATCGATAGCCTCGCTTATCT
CGTATTCTCCACGGTTTGATGGCTGGACGAGATGACAGGCGTGGAATATCGCTGGAGAGAAAGTATAGAA
ACCAGTCATTACTAAGTTTGAATTAGGCTCTTCTGGCTTCTCTACAACATCTGTAATCTCACCATATTTG
TTTGTTTCGCAGACCCCAAATCGAGATGCATCTTCCCAAGGAACTTCTTCTACTAGGAATGCTGCATCTG
CCCGATCTTCTCGTTGACGATTAACGACATCAGAAAGATTTGCATTGAATATGTTATCACCTAGCATTAG
CATGAAGTCTCCGTCAACATCATTCTCTACGGTCAACAACGCATGCGCGAGACCGTTTTGCTCACGTTGA
TGACGGTAGGTGATTGGAATCCCATCGAAATCATCTCCGTAGTGGCTGATAATATCCTGCTTTCGATACC
CGACAACGACGACGAACTCTTCAGCATCGAGGGCAGCTAGCTGCTCGAAGCAATGTGTTAAAATCGGTTT
ACCTGCAACCTCTACCATTCCCTTAGGTTTGTCTTCAGTAAGGGGTCTTAGGCGAGTTCCTTTTCCGGCG
GCGAGTATGACTGCTTGCATGATTCTTCGAGACCTGTGCCGACACAAATATCTTTTGTGTGTATGATTTT
TTAACATCATATTAGATTGATAAGATTATATTTGGGACACTGTCTAGTCAACCTCCTGAGCTGGCGGCCG
TCCGTTGAGCGATTAATGCGGTCGCTGAAAGTTATGGTAATGAACAGCTACTACAAGTCATCCACGGACA
CTCAGCCGACAGTCACCCCATGAGTTGTGGAAACGGTAAACCCTCATTTTGAACGTCTGAAACCACCTTT
CAATCAGGTTTCGGTCTGTGTAGTCGACCTAGCGTTCAACCTTAACCGAGAGAAGGCAGTCTAGTATCCG
AAAGTATCAGCCAGAAGCGCCGTCTCTGAACAGTCGTGTTTCTCACAGACCCCGTAGATAAATGCAGCCG
CCAGATTAGTTCTATGGTGCTTGAACAGTGCGACCTCAAGGATCACTTTCGTGTCAATATTTATTACAGC
GTACAACCAAGACCACTCGCCATTGATTGTGACAGCGGTCTCGTCAAGCATGACCCACCTCGGCTGCCCC
TTCGACGGGTCTGACACACTGTTAGCCAGCCGATGTACCCACTGAAAGACTGCTTGAAACGAGCGTTCTA
TGCCAAGTAACCGAAGAATCGCTTTTATCTTTCTAAGTGGAAGACCGGCAGCACGGAGTCGGACGGCGAA
CGCCCTGACGGGCGTCACCGTCCGCTCCCACTGTAACATTCAAGCGTGCGCTGTGTCCAAACTCTCGTTA
AGCAGGTCTTCGAGCAGCATAGGAAACTAGCTCTTCAACCAGTTCATCTCTTGGCTCGGTGCCCTGGAAT
GTATCATCCAATGAAGGATACATTATTTCTGAGAATACCTCGAAAGCGTGGAGAGATTCCGATGAGGCAA
CTGAAGTAGATAATTCCACCGAGGCCAATGAAACAGAGAGTAGCAACTAGTGAAGGTAGAATCGGAGGAA
AGAACTCCTCAACCGGCAAAGAAATTAGAATAACGACTCCCATTACAGTAGCGGCTATCATTTGTTCAAA
TATTTCACGTATTGGAATTGTAAAGGAAACTAGTGAACTAAGATAGTGGTATGAGATAACAAACGCTGCC
GCCGATGCAATAAGACTACCGACAGCAGCACCTAACCACCCAAATTGCCAGACTAGAACTACATTGAGGA
CCGTATTACTCCCTACAAATGAAATATTACACCAATACGCCAGGTCTGGACGATCAATAGCCATCAATGT
GTTAAGTAGCTGCTTGAAATATCCATAAATGAGAAGTGAGCCAATAAGTAGGACGAGTGCGGGGTACCCC
TCTGAAAAGTCTGAACCATACACCAAGAGGATTCGATCACCAAGGAGAGAAGCACCAATGAGACCCGGAA
TAAGAAAGAGCCCATTAAATGCAAGTGTGTCAGAGACAAGAGACCCAATCTCGTCTAAATTTCCATTAGA
GGATATTTCGCTTATCTCCGGGAAAAAAGCCGAACTAACAGCGTTTCCGAAGGCAAGAAACGAAGCGACA
TTCCATGCTGCATTATAAAATCCAACAAACGAGGATGGGACGAAAAGACCGAGCACAAAGATGTCCATCC
AAGTAAATGACCTCCCTCGTAGAGAGTCAAGCCAAGAAAATCGCGCGAATGATAGTATTGAGCGAAAATG
CTTTTTTTGCGGTAATTTAAGCGAAAGTCGAAGCTGCGTCACACCAAATAGTGCTGTTAGGAATGTCCCT
ATTATAGCACCAGCTAACATCCCCCACAGTCCAAGCCCTAATGCTAATAAACTAATTTGAAACGTACTTT
GACATAAACGTTGAATCGGCTCTAATCCCCCTGAGATATGAACGCGTCGCTGTCCTTCGAGACCAACTCT
AACGAACCTGAAGATTACTCTCACACCCAACAGAGCCAATAACAACGCCGTCATGTCTACACCAAGATAG
CCTGTGAGTTGTGGTGAGACTGCAACAATCACTAACGCAGTCAATGTAAAGAATGTGGACATGGTGGCAA
ACCCAGCAATTAGATACGGAACACCATCCGCGGACTCGCTCACCCGTTTTTTCAATGCAGTCGTAATACC
AAGCTCACTTCCAAATTGAAGCCACGCAACAACCACGATAATAAGCGAGTATGTTCCAAAAACGCTAGGA
CCAAGAAGTCGGGTAAAATAGATCGTCGCAACAAAACCAAGCACGGACGCGAGCAGGTTAGATATGTAAA
AAACGATTGATGTTTGTCCAAGCCTCATATGCGGGTACTTCACGTAGAAGTATTGGATCCTAAAATAAGC
CATCGGTTCAAGAGGAGCGAAGCGATTAAGATAGTATATGATCGAAGACGAATAGCTGTGTACTAGAGAC
AATGAGTGACACAAACGTTCTTCTCGTCATCCTCGATAGTGTCCGAGCAAAGAATACATCTCTTCATGGA
CACAAACATGACACAACACCGTTCCTAGATGAATTCGCATCTGAGTCGGTGGTGTATGATCAAGCACGGT
CTCCGGGAATTCATAGTATCTCAAGCCATGTGAGTATTTTCACGGGGTATGAAGTCGCTGAACATGGTGT
ATTCGGACACACATCCACTATCGATCCGTCAGAGACTATTTGGGCTGAGCTTTCAGCAAAGGGGTACGAA
ACTGGTCTGTTTACACCAAATATCGTTGTTGGTGAGGCGTCAAACTTGGCTGATTGCTTCGATGTCATTG
AAGGTGGGAAGCGATTGTTTCCAGAGGCAATGAGTCCAGATGAATTCGTAGGGAACATCTCAATACAAGA
GTATGTACGGAAGTGTATCAAGGACGAGCGCCCACTGCAAAGCTTTCTGAACGGTGTTGAAACGTACTTT
AAACCATCAAATGCACATTCCCCCAAACGAGAAGCTGCAAACGTTTATGTAGACGACTTTCTGAATTGGT
TCACCGAACGTGATGGACCGTGGGCTGCGTGCCTTAATCTCATGGACGCTCATTATCCGTATCTTCCAAA
AGATGAGTTTGACGAATGGGGGGGGAAACAACTCCAAAAGATCCATAAAGATCTCCCCAAAGGACCGCTC
ACACGGACATTTCTCACTGGAGAGTGTCCAATGTGGCAACTAGAGGCACTTGAGAACCTGTATGATGGGG
GAATTCGGCAGATGGACCATGCATTAAGAAACCTCATCGGAGAACTGCGGCGGTCTGGAGCCCTCAACAA
TACTCTTCTCGTGATAACGAGTGACCACGGAGAGGGATTTGGTGAACACAGTCTTCTTGACCCTAGAACA
CCGATTATTGATCATAGCTGGGGTATCGAAGAAATCCAAACGCACGTGCCGTTAGTCGTTAGATATCCAG
ACGGACCAACAGGGAGGCGTATTTCAAATCTCGCTACGCTGTCTAAATTCCCAGAAGTTGTTCGATCAGT
TCAGACAGGAGACGCGTGTGCCGACTCATTCTGTCCAAGTGACGGGCAAGTGGTGGTCTCTACATTCCGA
ATGGCTGATCCAGAAAAACTCCCAGATACAGTTGCAGACAAGGACCGGTTCCGAGGACCATGGCGAGCGG
TCTATCAACTCAGAGATGGAACTGTATTCAAATATGCAGACAGAGGTGAGGATTCAGTAAAATTAGAAGT
CCCTAACGCACAAATGGCATACAAAATCAAAGATTCAGATGGCGATTACGTCTCTAAAGTATTCAATGAG
ATGGAGAGATATGACATTGAAAAATCACGACGTGACGTTAGTAACGCGACTGAACAGCGACTCGAAGACC
TTGGCTACGTCTAATAAAAAGACAAAACACACTACGAGATAATATATTCATCTAACTTGTTAATCACTTT
AGTTATATCAACACGCAGGTCAGAACCCTCAGCATCACAGTATATCGGCTCATATTGATGTTCCAAAGAG
GTAGCAAGTCGGTGATACGTATTTAATCGTTTTTGTCCAAATAACTCAACTACGAGTGGGTCAGAGGCAT
AAATTAGATTTGCGAATCCTGCTCCATGTGGTCCTACTACAACTTCAGCCTCCGCAAACAATGAAACTTG
TTCTTTCACAGAAAGTTCTTCTAATACATATGGTCTGAAACCTCGGGTTTTGAGAGCACTAATGAGTTCT
TCTTCATTTATAACCTGGCGTTTTGTTGCATTTTTTCGAGAAATGTAAATTCGTTCATCCCCTTTTAGCT
CATCAATATTCTCAATCATTTTGTTCCGGAGCCAACCACTATGCTTGGGAACCGGTTCAATCTGTGATGG
GATGAGGATTCTGTTAGCGTGGACGGCAGGTGATTCTAGCGCCCAGAGATCATTGTCATCGTACCCAAGT
AGAGATAGCGATTCAGCCATCCAAGATGAAAGATCTGGAGGAACAAGAATTGTTGGTTCGTTTCCAGTTG
AGTCGATATATCGTTCTACCCAGTGAAGCTTCAATAGGCATTCTATTGTCCAATGGAAGTAATTTGGCCA
GAGCGGCATCAAAACAATTGCTTCGTCAACATGTGTAATGGGATCTGGAGATTCACCTGCAAATACTGAC
CGGAGTTGATTAAAACCACACTCGTAACCAAACATCGAAAGAGCAACGCTCACACGCCGTGAAGAAAGGT
GAGGTGGTCCGACAGAATCTGATATAAATCGGCCGTCTTGGGTTCGAATAAGGCCAGTTGGTTGGAAAAC
AGTTGCATCAACAAACTGAGCACATTGTTGAGGTACTACCTGACCATGGCTAACGTTTGTTATATTGTCA
TCATCCCCGACCCGCGTTTTTCGTGGTATGTGATTCTTTTCTGTCACTATGGAATCCAAATACGAGAAAG
AACCATTACTAATAATTGATTCAACACTGACTACATCTTCATCGTAATCAAGTGAAGCGTCAACATAGTA
GCGAAGTACTTTCTCACGGAACACTCGCTCGTGAATTTCGCTGAAGAGCGCACCTACACCGTCATGGCTT
ACTTTTCGAGACGCTTGGCGCAGGAGATGCATAAATACCGCTACGGTCCCACGAAATCTATATTTGTCTA
TCTTGTATACAAAGGTGTAGTCAAACCCCGGTACCAGTATAAGCATGATAACGCGAATATTGCCAATAGA
ACATGTTAGGTAAATACTCTAAACGTATAGCCATATTGCTTCTTCGACAGACCAAGTATCCTGAACCAAT
TGTCAAAGTGATTAATAATTTGCCGGTGAAGACTAATATTGAGAAGTCACAGTCAGTATCCGTTGAACGT
GGATGTACATTTATTGGTAACGTACGGCTTGGGCCGGATGTCACGATCGGACGAGACAGCCATCTAGAAG
GAGACATTGAGGTTGGTAGAGGGACAAACCTAGTTCGGGAAGATGAGCTAATTGGTGACATCACTGTTGG
TAACTTCTGCGCAATTGCGCGAGACGTAACAGTACAGGCACGGGATCACTTGACATCACGTCCGAGTATC
CAAATGCGATTCTATCAAGAATATCTTGATTCATCACTCCCGCACGTTTCGAAGGGGCGAACAAAGATTG
GAAGCGATGTATGGATAGGGACAGATGTTACTATATTATCTGGTGTGAATATCGGTCACGGTGCTATAAT
CGGCGCAGGGGCAGTTGTAACGAAGGATGTGCAACCGTATGAAATTGTGGCTGGTGTCCCGGCAACTCAT
AAGGGATGGAGGTTTGGTGAAGAGATACGGGAGCAACTGCTTGAAACGCAGTGGTGGGAATGGGATGCAG
AGAAGTTACGGAAGAACCATGAATTCTTCCAAACTAACCTAGAACAGATTTCGGATATTCGTGATCTGCT
AGTTGAGTAGCCTAGGGTTGATAAACGGTTATATGGAAGTGAACGCCATACCTCAACAATGGATTTACGA
TGTTAAGCAAACTATCTGTTCAGAACTTTCGAAGAGTGTTAGACAATCCACAGCTGCTTAAGGGAGAGGT
TTCAAAGACATGTTTGTTTGTGAATAAAAAGATACACTCTATGGCAGCATCAGATAGTCGTTTTGATGTT
ATGGCTGAAGACTGGGACAACTTACTTATTCTCGATGGCTGCCGATACGACATATTTAAGAAACGAAATA
CTATTGATGGTACTCTGAAACGGCAAACTTCCCCTGCCTCTCAAAGTTTAGAGTTCATGAAGTGCAACTT
TTTTGAAAGAGAATTTCACGACACAATTTATATTACTGCAAATCCATTCTCGACTGAGATTAAATCAGGG
ACATTCTACAAAGTTGTTAATTTATTAGATCAGTGGAATGAAGAATTACAAACAGTCAAGCCAGAGACTG
TCGTTGAGTCCACGTTGCAGATTTCTCAGGAGTACCCTGATAAACGTCTACTTATTCATTTCATGCAGCC
ACATTACCCATTTATTGGGGAGAAAGGTAAAGAACTCTCGCATAGAGGGTACAGCCCGACGAAAGAGGGA
CGGAAACATAGCTTTTCTGTGTGGGATGAGTTACAATATGGTGTCGCAGATTATAACCTCACACAAGTTA
TCGAAGCTTATGAAGAAAACCTTGATATAGTTTTAGCGCACGCTGAAAAGCTACTTGGCGAACTCAACGG
CAAGAGCATTGTCACTTCAGACCATGGAAACCTCCTTGGAGAGCGAATTAAACCAATTCCGATAAGAGTT
TACGGGCACCCAGCCGGAATACGAAGTTCGCCACTTGTTGATGTTCCGTGGCTCATCGTCGAAGGGGATC
GTCGCGACGTGACTACTGAGGAACCGGTCGGAGACACGGAAATAGATGGGTCAGTCGTTGAGGATCGTCT
GACTGCGCTCGGATATACAGAATAAAATGACAGGTGATTCACCCCTTCCAACAGTCTCTGTAATCGTTCC
AGTTTATAACGACCCCACAGGTATACGTGACACACTGACTGCACTGACCAAACAGACGTACCCGACGGAG
AGAGTAAACATACTCCCCATCGACAACGGGTCGACAGACGAGACGCGCGACGTGATTCGTCAGTTCGAAC
GCGAGCACGAGAACGTCACACTCGTCGTCGAAGACGAAATCCAGGGGTCGTACGCGGCCCGAAACGCTGG
CATAGAACAGGCGACGGGGGAGATATTTGCGTTCGTCGACGCCGACATGTACATGGACGAGTCGTGGCTC
GAAACGGCGGTTGACGCGATGGACGAGGCAGCGTACGTCGGGTGCGACGTCGAACTGGTTACCAATGGGG
AAGACACGCTCGCAGCAAGGTTTGACGCACAGACCGCCTTTCCCATAGCGCAGTATATTCGTCAGCAGCA
GTACGCCCCGACGTGCGGGCTCCTCGTCAGTCGAGAGGTCGTCGACGATGTCGGTCCGTTCGACGAGCGT
CTCGTGTCGGGCGGTGACTCGGAGTTCGGCAGTCGAGTCGCAAACGCCGGGTACAGGCAAGCGTTTGCAC
CGGCGGCGACACTGTACCACCCAGTTCGAGATTCGTTCTCGTCGCTGGTGAAAAAAGAACTTCGCGTCGG
CCGCGGCTTGTGTCAGCGGCAAGAGTACTACGCCGAGCGGTTCGGCCGTCCCGGGATTCCGCCACGTCCG
AGTGGCGTGAAGTCGCCCGATGAGGAGTCGTCCGGTCTCGATTTCGAGCGACTGCTCTTCGGCGTTCTCT
CGGTAGTGATGACAGGAGTTCGCGCCCTCGGGTATTATCGTGAGTACGTCCGATACGTTCGCGGGAACAC
CCGCTGAAACGCCAACTAATTATTCGTCTTCTCCACGAGGTTCGGCGTCAACAGACCGTAGACGTATCCA
AATCCAACCGCCGCAGTGAAAACGAAGATAGCGATCAATTGTTGGACCTGCGCCAGCGACGGGTCTTCGA
CGAGATTCTTGAGTCGGTCAACAACGTAGACGAGCATCAAGTCCTTCAGATACGCGTTTTTATCGTCTGA
CGCTTGTGGATACAACAAGTCCATCACGCGCTTCGAGTAGCCCTGCCAGAACGAACGAAAGACGAGCCAG
TCAAACTCAGTTCGATATTCGAAGAGTTTGTGATTCACGCGCGCTTGTTTGTTATAGATGACGCGCTCGC
CCGTCTGTTCGTAGATACGAATGCAGACGGGTGCTTCGTGCGCCTGGACGTGTTTGTCTCCTTTTCGACC
GGTGTTCGTGTCGTAGCCGCCCACTTCGAGAAAAACGTCGCGCTTGAAGGAGATGTTCGAGCCGTAGGTG
TTCCGAACCTCCTCCATGTGCTCGCCGAACCCACGTTCGTCACACCCGACGAGCCAGTAGAACTCTTCTG
GAAAGAACTCTGGTTTGCGAGCGACCCAGTCGGGGACGACGGTACCGCCGACAGCGACCGCATCCGGATT
GTTTTCATAGGTGTCGACGAGCGTCTCAATCCAATCGGGTTCTGCCGTTGCGTCGTCATCAATCATCGCG
ACGACGTCGCCGGTTCCGAGCTCAGCACCTTTGGTCCGACTGTACGAGATACCGCGGTTCTCGTCGTTAC
AGTGCAGAACGACATCGTCGATGTCACCGAAGTCGTCTTGCACGCGGTCGAACACCTCTTCGTTTCCATC
GACAACGATGACGAGTTCGAGGGGTTCGTAGGTCTGTGCGAGGACACTCTCGACGGTCTCGGAGAATGAC
TCGTACCGTTCCATCGAGTACGTACAGACCACGACGGAGACTTTCATAAGTCGGAGTTACCGAGGAGTCC
CGAATAAGCATTGTCCTTCGATTTGTAACTAGCTATTTCTACCGACACAGACTATCACAAGGCTTATGAA
CGGCTTGGCGGTTGTTGGTCACAATGAGTGACGAGCAAACAAAGTATTCGCCCTCCATAGCGGATCTCGC
TCGCGACTGGTATCACATACCGGTCCTCTCGACTATTATTCTCGTCATGCTGTGGATACGCCTCCGCAGT
TATGACGCATTCATTCGAGAGGGCACAGTGTTCTTCTCAGGAAACGACGCCTGGTATCATCTTCGCCAGG
TGGAATACACCGTCCGGAACTGGCCCGCGACGATGCCGTTCGATCCGTGGACCGAATTCCCGTTCGGCCG
GACCGCAGGTCAGTTCGGGACAATTTACGACCAACTCGTCGCGACCGCGGCGCTCGTCGTCGGTCTGGGA
AGCCCGTCATCAGACCTCGTAGCCAAGTCGCTTTTGGTCGCGCCGGCCGTCTTCGGTGCGTTAACCGTTA
TCCCAACCTACCTTATTGGGAAGCGTCTCGGCGGCCGTCTCGGTGGGCTCTTCGGTGCGGTTATTCTGAT
GCTTCTCCCAGGAGCGTTCCTCCAACGTGGGCTCGTTGGGTTTGCAGATCACAATATCGTAGAACCGTTC
TTCATGGGCTTTGCCGTCCTCGCGATCATGATCGCCCTCACGGTTGCCGACAGAGAGAAACCCGTCTGGG
AACTCGTTGCGGCACGCGACCTCGATGCGCTCCGTGAACCCCTGAAGTGGTCCGTTCTCGCCGGTGTCGC
AACGGCCATCTACATGTGGTCGTGGCCACCGGGAATCCTTCTCGTCGGTATCTTTGGCCTCTTTTTGGTC
CTGAAGATGGCTTCCGACTACGTCCGCGGTCGGTCGCCTGAACACACGGCGTTCGTCGGTGCCATCTCGA
TGACGGTCACCGGCTTACTGATGTTCATCCCGATCGAGGAACCGGGATTCGGGGTGACCGACTTCGGCTT
CTTGCAGCCGCTGTTCTCACTCGGCGTCGCCCTCGGTGCTGTGTTCCTCGCCGCACTCGCCCGGTGGTGG
GAATCGAACGACGTCGACGAGCGATACTATCCTGCGGTGGTTGGCGGAACCATGCTTGTCGGGATAGTGC
TGTTTTCTCTCGTCCTTCCGAGTGTTTTCGATTCGATCGCACGAAACTTCCTCCGTACGGTTGGGTTCAG
CGCCGGCGCTGCGACCCGAACCATCAGTGAAGCCCAGCCGTTCCTCGCAGCAAACGTACTCCAGTCGAAC
GGTCAGACTGCTGTCGGCCGTATCATGTCCGAGTACGGCTTCACCTTCTTCACAGGTGCTCTCGCGGCAG
TGTGGCTCGTCGCGAAGCCGCTTGTCAAGGGTGGAAACTCGCGGAAGATCGGATACGCTGTCGGGAGTCT
CGCCCTCATCGGAGTACTCTTCTTGATACCGGCGCTTCCAGCAGGAATCGGCAGTGCCCTGGGCGTCGAA
TCGTCGCTCGTTAGCCTCACCATCGTCACCGCACTCATCGTGGGCGCAGTGATGCAAGCCGACTACGAGA
GCGAACGTCTGTTCGTCCTCGTGTGGGCAGCCATCATCACGTCGGCAGCGTTCACGCAGGTTCGTTTCAA
CTACTACCTCGCGGTGGTCGTCGCGGTGATGAACGCCTACCTCCTCCGAGAGGCCCTCGGAATCGACTTC
ATCGGCCTCGCGAACGTCGAGCGCTTCGACGACATCTCGTATGGGCAGGTCGCAGCAGTCGTGATTGCCG
TCCTCCTCATCCTCACGCCCGTTCTCATCATCCCGATTCAACTCGGCAACGGCGGCGTGTCTCAGACCGC
CATGCAAGCGTCCCAGACCGGTCCAGGAACGGTCACTCAGTGGGACGGGAGCCTCACCTGGATGCAGAAC
AACACACCCGCAGAAGGTGAGTTCGGCGGCGAATCGAACCGGATGGAGTACTACGGGACGTACGAGTACA
CGGACGACTTCGACTATCCGGACGGTGCGTACGGCGTCATGTCTTGGTGGGACTACGGTCACTGGATTAC
CGTCCTCGGCGAGCGCATCCCGAACGCGAACCCGTTCCAAGGAGGTGCCACCGAGGCAGCGAACTACCTC
CTCGCCGAAGACGAACAGCAGGCTGAGTCGGTTCTCACCTCGATGGGTGACGACGGCGAAGGCGACCAGA
CCCGCTACGTCATGGTCGACTGGCAGATGGCTTCGACCGACGCGAAGTTCAGCGCGCCGACCGTCTTCTA
CGACGAGTCGAACATCTCCAGGTCGGACTTCTACAACCCGATGTTCCGCCTGCAAGAACAGGGCGAGCAA
ACGACTGTCGCCGCCGCGTCGAGCCTCAAGGACCAGCGGTACTACGAGAGCCTGATGGTCCGGCTCTACG
CGTACCACGGCAGCGCCCGCGAGGCGTCGCCAATCGTCGTCGACTGGGAAGAACGTACGTCCGCCGACGG
CTCGACCACGTTCAGAGTGACGCCCTCGGACGGGCAGGCGGTCAGGACGTTCGACAACATGAGCGCCGCG
GAGGAGTACGTCGCGAACGACCCGACCTCCCAGATCGGCGGTATCGGCACGTTCCCCGAGGAGCGCGTGT
CCGCCCTCGAACACTACCGCCTCGTGAAGTCCTCGAACAGCTCGGCGCTCCGCTCGGGGTCCTACCAGCG
GTCGCTCATCAGCGAGGGCAACACCTACGGCCTCCAGCCGCAGGCGCTCGTCCCCAACAACCCCGCGTGG
GTCAAGACGTTCGAGCGCGTCCCCGGCGCGACGGTCGACGGCAGCGGTGCCCCGGCCAACACGACGGTGA
CCGCGCGCGTCCAGATGCGCGACCTGACGACTGGCACGAACTTCACCTACACGCAGCAGGCCCAGACCGA
CGCCGACGGTGAGTTCACGATGACGCTCCCGTACTCCACGACCGGCTACGACGAGTACGGCCCGGACAAC
GGCTACACGAACGTCAGCGTCCGCGCGGCGGGCGGCTACGCGTTCACCGGGCCGACCTCGGTCACCGGGA
ACAGCACCATCGTCAGCTACCAGGCGGAGAACGTCGCCGTCGACGAGGGCCTCGTCAACGGTGCCGAAGA
CGGTACCGTGCAGGTCACCCTCGAACGGAACGAACAGGAACTCAACCTGCCGGGCGACTCTTCGTCCGAG
GATAGCTCGTCCGAGGACGGCACGTCCGACGACTCGCAGACGAACGAGTCGGCGTCGACATCGACCTCGG
CGTCGGTCGACGCCAGCGCGGTCTCGGCCGCCGCGTAACACGAGCCGAGACGGCGACGACTCTCGCGGTC
GCAGTTTCATTTTCCACACGCAGTTCAGAACAACCGCCGACGGTCGAAAAGCGAGTGCCGAGCGAAAGCC
GCTCGGAAGCAGTCTTCGGCTTCGGTTCCGGTCCGGCTCCGACTCCGGTTCCGGCTCAGACGAGCGACTC
GTAGTCGATACCCTCGCGGCGGGTGACGATGCGGCGGCCGTCGATGACGATGCGCTCGCGCATGGCGTCG
AACTCGTCGTCGAGCGCCGCGAACTCGTCCCAGTCGGTTGCGACGAGCGCCGCGTCGGCGTTTGCGAGCG
CGTCGGCGGCGGAGTCGGCGTAGTCGATGTCGGGGAACCGCTCCCGCATGTTCTCGGTGGCGACGGGGTC
GTAGCCGACGACGTCGGCCCCTGCGTCGAGGAGCGCCTGAATGAGTAAAATCGCGCGGGACTTCCGGATG
TCGTCGGTGCCGGGTTTGAACGCGAGTCCGAGCACGGCGACGCGCTTGCCGTCGAGGTCGAATCGCTCGC
GGAGGAGGTCGAGCATACGCTCCGGTTGGCCGTCGTTGACGTCGACGGCGGCCTGCAACAGACGCGGTTC
GTAGCCTTGAGCGCGGGCGGCGGCGATGATGGCGGCCGTGTCCTTCGGGAAACACGACCCGCCCCAGCCG
AGACCCGCACCGAGGAACGCCGACCCGATACGGGAGTCGAGGCCGATGCTCTCCAACACTTCCGCGGAGT
CGACGCCGAACTCCTTGCAGATGTTCGCGAGGTCGTTGGCGAGGCTAATCTTCGACGCGAGGAAGGCGTT
GTTGGCGTACTTTATCATCTCGGCTTCGCTGATACCGGTCTTGACGACGGGTGGGTTCCCGGCGCGTTCG
ACGAGCGGGGCGAAAATCTCGGCTAGCGTCTCGTACGCCCGGTCGGTCTGCGCGCCGAGGACGATTTTGT
CCGGCGAAAGGAAGTCGTCGACGGCGGTGCCTTCGCGGAGGAACTCGGGGTTCATCGCGATATCGAACCC
GTCGCCGACGCGTTTCCCCGAGGCCTCTTCGATTCGCGGCCCGATGACGTCGACCGTCGTCCGCGGAACG
ACCGTGCTCTTGGTGACGACGAGGTGCGAATCGTCCTTCCGGGCCAGCGTCTCACCGAGCGAGGTCGCCG
CGGCTTTCATCGCGCCGAGGTCGATGCTGCCGTCGTCGTTCGACGGGGTCGGCAGGGCGAGGAACGTCGC
GTCCGTGTCGAGAATCTCGTCGTAGTCGGTCGTCGCTCGGAGTCGGTCTCCCGCGTACCGTTCGACGAGC
TCGGCCAGTCCGGGCTCGTGAATCGGGGCCTGCCCATCGTTGAGTGAGGCGACGACGTCTTCGTCGATGT
CCACGTTGACGACGTCGTGTCCGAGTTCAGCGAAGCACGCCGCGATAGTCGTGCCGACGTACCCACTCCC
GATGATACTGAGTTCCATTGGTAGAGTTGTGAATGCCAGGTGGTTTGATTCTTTCCGAGTCCCGTAGTTC
ACTGAGGAAACAGCCGGAATCACGTAGCGGTGGACTGATATCCTCCCCGAGAGAGGGTCCGACAACGAAA
TGTCGAGGAACTCAGACGGGGACGCTCCCCGGCTCTCGTGGCTTCTCATCTACCTGAAGGGCGTCTGCAT
GGGTGCCGCCGACGCCGTGCCGGGCGTCTCGGGCGGCACAATCGCGCTTATCACGGGTATCTACGAGCGG
CTCATCAGCGCGGTGACGGCCATCACACCCGGCCGAATCAAGCGCGCCCTCGGGGTCGTCGTCCCCGGAC
GCCGGGCCGACGCGGTCGCGGCGATGCGCGAAGTCGACGTCGGCTTCCTGCTCGCCCTCGGGGCGGGTAT
CGCCACCGCAATCGTGACCGTGATGCGCGTGCTCCACATCGCGCTCAACGACGCGCCGGTGCCCACCTAC
GGCTTTTTCTTCGGGCTCATCGCCGCGTCGGCGGTCGTGCTGTACGCCCAAGTCTCGCTCGACGGCCCGC
GTCAAATCGCGGCGGCCGTCGCCGGGTTCGGCCTCGCGTTCGTCGCCTCGGGCGGGAGCGGCGGCGCGTT
CGGACACTCGCTGCCCGCGATTGCGGTCGCCGGCGGCATCGCCGTCAGCGCGATGATTCTCCCCGGCGTC
TCCGGGTCGCTCATCCTGTTGATTCTCGGGCAGTACGAGTACATGAACGCGGCGCTCAACGCGTTCATCG
ACAGCCTCCTCGACGTCGCCGGCGGCGCACCGCTGTCGGTCGTCGTCGAACCGGGGACGGTCGTCGTCAC
GTTCATGGTCGGAGCCGTCGTCGGCCTGTTCAGCATCGCGCACGTCGTCCGCTGGGCGCTCGAACACTAC
CGCCGGGCGACGCTGGCGTTCCTCGTGAGCCTCATCGTCGGCGCGCTCCGCGCGCCCGTGGTGGAGAGCA
CCGCCGCGCTCGTCGACGCGGGACGGTCGTGGACGACGGAGCTCTACGCCTCGTTCGCCGTGGCCGCGGT
CGTCGGCGCGGCGGTCGTCCTACTCGTCGACCGGTACACGGACGTCATCGAGTCGTGAGCGCGCATCGGA
GCGGCGCATCGAAGCGGGGTGCTCCGACGCCCCGTGAGAAGGAAGTCGGTCATCGTCCGAATCGATGACG
TGCGGAATCGCGCGACTCGCGCCTCACTCGCGGGCGACGGCGATGTTTCGAACCGACCCGCCGCAGTCGG
GACACTCCGACAGGTGGCTCGCGCTGACGGTCCGAGTCCGACAGGAACGACACTCGTAATACCCCTCGGT
CGGGTGATAGTCGTCGATGACTGAGTTATGTAACACCATGATATACTATACCATGGATTTCGTGGTAAGC
GTTGTCCTGATATTCACCAAATTACTCTAGTACATTAATATTCTACGCCGGTATGGACACTCGAACGAGA
AGCGAATCAACTTCGGCACGGCTCACTGTTCAATTCTAACGGGGTCACTTCACGGGTTCGTTCGCGTCAG
CGCCGGGCGACGCAGACGAACGTCTCGCGTCGGGTCTCGCCGTGGGTGACGGTGAAGCCGGCCGCTTCAA
GCGCGGAGACGGCGTCGCCGAGGCCGAATCGCTCGTCTCGCGGCGGGCCGTCTTCGCCCGAGCCGGATGT
GGACCAGTCGACCACGACCACGGTGCCGCCGGGACGGACGACGCGAGCGAGTTCGGCGAGCGCCTCGTCG
GTGGCGAACTCGTGGTAGGTCATCGTCGAGAAGGCGGCGTCGAGGTGGTCGTCGTCGAACGGGAGCGACG
CCACGTCGGCCGTGACGAACTCGACGTTGTCGGGCGCGCCCTTCTCGCGGTAGTAGTCGTGCATGACCGC
CTGCACGTCGACTGCGTAGAGCGTGCCGACGTGCGGGGCGACCTCGTCGGTGAAAAAACCGGTGCCGCTT
CCGAGGTCGGCGACGACGCGTTCGGGCGCGACGCCGAGGTGCGAGAGCAGTTCCTCCCGCGAGACGAACC
GGAATCTCGCGGGGTCGTCCAGTTTCGCCGCCCTGTCGGCGTCGAAGGTGTGAAAGCCCATGCGATTCAC
TCCGCGTCCCGAGCCGTAAGTCCCATCGGTTCCTCCCCGAGTCGTGTTTGTCTCGTGCATAGCCGCCGGT
GAGTCAGTCCGCCACCGGGTCGAAGCGGGTCGGCGCGAGTCGGCGCGAGTCCGAGCGACCGCCCGCGAAA
CTGCCGACGGCGATGGGCTTTTTTGCCCGGCAGTCGGTCTCACAGGTATGGAACCCCAACTTCGACGGCC
GACGCGACGCGCCTGCGAGCGCTGCGGTCGGGTGGAACGCTGGGACGACGACGCCGCGACGTGGCTCGTC
GCCGAGACGGACGGCGAGAAACGGGTCGGAAGCCCCTACTGCATCCACGAGTGGGACATCAACGGCCGCT
TCGCTCCCTTCGAGGAACCGGCCTGAGACGCCGACGAGCGGCGCGCGGTCGGCGGTTACGCCGCGTCTTC
TTCCCGGAGCGAGTCGAGCACCGACAGCGTGCCGTCCATGTACGACCGGTCGAGCACCGTGTCGGCGGCC
TCCTTGGCTACGTCGTCCGCGTTGGCGACGGCGTACGACCGCCCCGCGACCCGGAACGTCGAGGCGTCGT
TGACGCTGTCGCCGACGGCGACGAAGTCCTCGGGGTCGTAGTCCATCGTCTCGCAGACGCGTTCGAGGCC
GACACCCTTCTCGACTCCCGGCGTCTTGATGTGGTAGGCGAAGCCGGTGTCGATGACTTCGAGGTCGAAC
TCGGTTGCGACCTCGCGGAGGAGCGCCTCGTCGGCGTCGAGACGGGCGATGATTTCGGTCTCGCGCCAGC
GGTTCGCGGTGTCCGCGGCGTCCCAGCCGAGGTCGCCGCCGCGGGCGACGAACTCGTCGGCGGCGGCCTG
CGCGGCCTCGCGGTCGCCGGTGAACGTCACCTCGCCGTCTGCGAGTACGACCCCGCCGTTCTCCGCGATG
ACGGTCTGTGGGAGGCCGAGATAGTGACACAGCGAGACCGGGTACGGAAACGCCTTGCCGGTGGCGAGGA
TGACGGGCGCGTCCCACGCCGGGAGCACCTCGAACGCGCGGGGGTCGAGACGTCCGTCCGCGTCGGTGAG
CGTCCCGTCGATGTCGAGTACGAGCGGCGGAACCATACCCGGAGTTGGGCGACGGGGGAAAAAGGTTCAG
CGGTCGGGGAGAACCGCGCCGCGGCCTGCGCTCTCGACGCCGACGACGAACTCGTGGCGGCGAGCGCCGA
CGCCTCAGCGCTCGGCGTCGTCCAGCCCGCGGAACGCCAGCGTCGAGAAGTTCGGGACGGGTCGCGTCGC
CGGTCTGCCCGGGCCGTCGGTGGAGTCGGAGTCCGAAACCCGGCGCACGATGCCGAGGTCCGAAAGCTCG
TAGAGGACGCGCCGGACGGTCGCCGGCGACAGCGACACCCGCGGCGACGCGGCGATGTGCTCGGTTGCCG
TCGAGACCGAGGCCGTCTCCTCGTCGTCGAGCGCGACGAACGCCCGGAGGACGCGCCGGCGGCTCTCTGG
GAGCGCGAACACGCGGCCGAGCGAACAGCCGTCGTCGGGGACGGCGTCGATGCCGGCGCAGACGTACTCG
GTGTCGATTGTGTCCGCGCCGTCGGCCGCGGCGAGCGTCGCCGCCCCGTAGAGCGCCGACAGCGCGTCGT
GGGCGTCGCCGTCGGCCCACTCGGCCACCTCGCGCGTCGCCTCGTGCGGGAGCGCGTTGCGGGCGACGCC
GTCCGACGCGCGCGCGACGAGGATATCGACGAGGCTGTGGCGCTCGTAGGCCGAGACGGCGATGGACGCC
GCGTCGGTTACGTCGGTTACGTCGTCGTCATCACCGGCTTCGGTCGCGTCGCTCCGCGGGTCACGGCCGA
CGGTGAGCACCGAGACGTGCGGCGACACCGAAGAAAGCGTCTCGACCGCCGTCGCCGCGGAGACGGTCTC
CGGCTCGCCGACGTGGTCGACGGCGACGACCGCGTGTTCGTCGTGGGCGACCCGCGCCGTGAGCCGCTCG
CGGAGCGCCCCGACGCCGACGCCCTGCGAGGGCACCGGCTCCTTCGAGAGCGTTTCGAGCGCCGCGTGAA
GGAGCGCGAACTCGGTCGGAGCGTCCCGGGCGTCGACGTAGGCGAACGAGGTCGTCGGCGTGGCGGCGGT
CCGCGTCGCGGTGTGGATGACCGACCGTCGGGCGGGGAGGGCGCTGGCGAGGTGCTCGAACAGCGCCGCG
ACGACCGCCGACTTCCCGACGCCCTTCGGCCCGTGGACGTGAGCGTCGGGCGGCAACTCGCCGTCGAACA
CCGGGTCGAGATGGTCGAGAATGCGTTCGAGCGTCGGACCGCGGCCGGTCGGCTCTCGGGGATGAGCCGT
CGGGTCGAGCGCGCTCAGGTCTCGGACGAGCCGCCGTCTCTTCCCGCCGCGTCGACGCCGCCTGGTGATT
CTGTCTTCGAGGCGCATGGCGTGGAACGTTCCGTGGCTGACGGTATCCGGCGCACGCCTAAAAACCGACC
ACTACCGACAGCCGCCGTGTGGAATGAGAACACGAAACACTAAAATCGGCCGTCCGGAGCGCTTCAAAGG
CAGTTGAGAGGTTCGTGACGACCGCCGAGCTCGAAGCAATCGTAACTAATAGTAACAATAATTTTGAATT
ATTGCCGTCGTTTTGATTCGGCGTAGAAACGCCGAGATACGGTATTCTACGACCACTACGATGGCACTCC
GGTCTGTGAAGTGGTCCGTTCTGTGAGACGAACGGGGCGCGAGGCGAGTGAAGGTAAAATAAAGTGCCGT
CGGTCCTACCTCACGAAAGACAGATGAAAAAATCGCCGAGCGTCCTCGTCATTGGCGGGGGGTCGACCGG
CACGGGCATCGCGCGCGACCTCGCGATGCGCGGGCTGGACGTGACCCTCGTCGAGAAGGGGAACCTCACA
CACGGGACGACGGGGCGGATGCACGGACTCCTCCACAGCGGGGGCCGGTACGCGGTGTCGGACCAGCCGT
CCGCCAAGGAGTGTATCGAAGAGAACCGCGTCCTGCGGCGTATCGCGGGCCACTGCGTCGAGATGACGGG
CGGGCTGTTCGTCCAGCGCCCCGAGGACTCCGACGAGTACTTCGAGAAGAAACTGGAGGGCTGCCGCGAG
TGCGGTATTCCGGCCGAAGTGCTGTCCGCCGAGGAAGCCCGCGAGATAGAGCCGTACCTCGCGAAGGACA
TCAAGCGCGCCATCAAGGTCCCCGACGGCGCGGTCGACCCGTTCCGCCTCTGCGTGGCGAACGCCGCGAG
CGCCGTCGAACACGGCGCGCGCATCGAGACGCACTCCGAGGTCACGGACGTGCTCGTCGAGGGCGGCGAG
GTCGTCGGCGTCGAGGTCACCCACCAGACCGGCACCGGCCCGTACGTCCACGGCGAACCCGGCGAGGTCG
AGGAAATCCGCGCCGACTACGTCGTCAACGCGACGGGCGCGTGGGCCGGCCAAATCGGTGACCTCGCGGG
CGTCGACGTGGAGGTCCGCCCGTCGAAGGGCGTCATGACCATCATGAACACCCGGCAGGTGGACACGGTC
GTCAACCGCTGCCGGCCGAAGGGCGACGCCGACATCATCGTCCCCCACGAGACGACGTGCATCCTCGGGA
CGACCGACGAGGAAGTCGAAGACCCCGAGGACTACCCCGAGGAGGGCTGGGAAGTCGACCTGATGATAGA
GACGCTCTCGGAGCTCGTGCCCATGCTGGCCGACGCGCGGACGATTCGCTCCTTCTGGGGCGTCCGCCCG
CTGTACGAGCCGCCGGGCACCGGCACGGAGGACCCGACGGACATCACCCGCGAGTTCTTCCTGTTGGACC
ACGCCGACCGCGACGACCTGCCGGGCATGACGAGCATCGTCGGCGGCAAGCTCACGACCTACCGGATGAT
GGCCGAACAGATTTCGGACCACGTCTGCGAGAAGCTCGGCGTCGACGCCGAGTGCCGCACCGCCGACGAG
CCGCTACCGGGCAGCGAGGACTTCACCGTCCTCCGCGACTACATGGACGACTTCGGCCTGCGGTCGCCCA
TCGGCCGCCGGTCGGCCCAGCGCCTCGGCTCGCGCGCCGACGAAGTCCTCAACAGCGTCGACCCCAACCC
GGTCGTCTGCGAGTGCGAGGCCGTCACCCGCGCGGAGATTCAGGACGCCCTCGACACCGCGGGCACGGAC
CTCAACTCCGTGCGCATCCAGACGCGCGCCTCGATGGGCAACTGTCAGGGCGCGATTTGCTGTCACCGGA
TGGCGAACGAACTCGCACCCGAGTACGACGAAAAGACCGTCCGCGCCTCCCTCGACGACCTCTATCAGGA
GCGTTGGAAGGGCGAGCGCCACGCCATGTGGGGCACGCAGCTCTCCCAGACCGCGCTGAAGCACATGCTC
CACGCGGCGACGATGAACCGCGACGAGGACCCCGCCGCGGCCGACGCCGACATCGACTTCGCCGCCTTCG
ACGACGGCGGCGCGTCGGAGGACGACGCCTCGGGCGTCGCGTCCGGCGGCGCGGTGGCAGACGGCGGCCG
CGAACGGACCGCGGACCGCGCGGACGACGACGCGCTCGGAGGTGCAGATGGCGATAACTGACGACGTGCT
CGTCATCGGCGGCGGCATCGCCGCCTGCACGGCCGCGCTCTCGGCCGCGGAGACGGGCGCTCGCGTGCGC
CTGCTCGCCCACAAGAAGAGTACGCTCCGACAGGCAAGCGGCCTCGTGGACGTGCTCGGCTACGCCGGCG
GCGACGGTCCCCTCTCGGACCCTTACGCCGGCCTCGACGCGCTCCCGGAGGGCCACCCCTACCGCGTCGT
CGGCGAGGACGGCGTCCGCGCCGGTCTCCGCATCTTCGACGAGGCGGTCGGTGACGCTTACCGCGGCGGC
CACACCGATTCGAACGCGCTCGTGATGACCCACGGCGGTGCGGTGAAGCCGACCGCTCGGTATCCCGCGT
CGGTCGCGCCCGGCCTCGCCAGTTCGTCGGGCGACACGCTGCTCGTCGGCTTCGCGGGTCTCACGGACTT
CGACGCGCCCGTCGCGGCCGACCACCTCGCGGCCGCCGGCGTGCCGTTTTCGGCCCGCGGCGTCACCGTC
GAGTTCCCCAAGCGGTTCCGCGCCGACGCGAAGGTGACCCGGTTCGCCAAGGCGCTCGACCGCGACGAGG
ACGTGGACGGCGGCACGGTCCGCTCCGTCCTCGCTGACACCGTCGCCGACGAGTTAGACGGCGAGTCGCG
CGTCGGCTTCCCGGCGATGCTCGGCGACGACCACGACGAGGAGGTCCGCGCGGAGCTTTCGGACCGCCTC
GGCGTCCCCGTCTTCGAGGTGCCGACCGGGCCGCCGAGCCTGCTCGGACTCAAGCTCGAAGACATCCTGT
TCGACGCGCTCGACGAGGCGGGCGTCCGCATCTCCGCGGGCAACCCGGCGGTCGACTTCGAGGCCGACGC
CGGCCGCGTCGAGACCGTCGTCGTCGACCAGAAGAGCCGACCGACGCCCTACTCGGCCGACCAGGTCGTC
CTCGCGACGGGCGGCCTCGTCGGCAAGGGCCTCGACTCCGACCGCGAATCGGTCACGGAGCCCGTCTTCG
GCTGTCACGTCCCGCACCCCGAGGACCGCTACGACTGGTCCGCCCCCGAGGCGTTCGGCGACCACGCGTT
CGCGCGCTTCGGCGTCGTCCCCGACGACGAACTCCGACCGACCGACGAAGACGGCGAACCGCACTTCGAG
AACCTGCGCGCCGCGGGCGGCGTCGTCGGCGGTGCCGACGTGGCGCGCGAGAAATCCGCGAGCGGCGTCT
CCTTGGCGACGGGTGCCGTCGCCGGCCGACTCGCGGGCGAGGAGGCAACCAGATGAGTGACGCAGAATCC
CCAGGCAACCCGACTTTGACCCCCGACGCACAGACAGACGACTTCGAGGCCGTCGAGGTGTTCCCCGACA
GCACCGATATGGACCTCCGTCCCGGCGCGGACAACTGTTACAAGTGCACCGCCTGCGACGTGTCCTGCCC
GGTCGCGGAAGTCGACGACGAGTTCCCCGGGCCGAAGTTCCAGGGACCGGAGCAGTGGCGGCTCAAGCGC
AAGGAAGACGAGGCCGTCGACGACTCCATCATGTCGTGTTCGAACTGCATGCGCTGTGACGACGCCTGTC
CCTCGGGCGTCCCGCTCAGCCAGATGCACAACACGGCCCGCGGCGAGTACGTCGACGAGCAGATGGACAA
GCTCTCGCGGGAGTACATCCGCAACCGCATCCTCGCCAACTACGGCACGCTCGCCCAGTTGGGCAGCATG
TTCCCGCGGCTGGCGAACGCCGTCATGGGCAACTCGGTCGTCCAGCGGATAAACGAGAAGGTGCTCGGCA
TCACGGCCGAGCGCGACTTCCCCGAGTTCGCCACCCAGACGTTCCGCGAGTGGTGGAACGAACGCGGCGG
CCCGCAGGTCCGCTCCGAGGAAAAGCGCGTCGCCTACTTCCACGGCTGTTACTCCAACTACAACACGCCC
GAGGTGGGCAAGGCGATGGTCCGCGTCTTCGAGTCGTTCGGCTACGAGGTCGTCGTCCCCAAGCAGCGCT
GTTCCGGGACGCCGATGTTCGCAAACGGGATGCTCGACGACGCCAAGCGCGCCGCCGGCATCAACGTCGA
CAACTTCGCGGGGCTCATCCCCGAGGGCTACGACATCATCGCGTCGTGTACCTCCTGTTCGATGTCGCTC
CGACAGGAGTACCCCGAACTGTTCGACATCGACGGCATCGAGGACCTCTCGGCGCACACCTACGAAGCGC
TCGAATACCTGCGCATCCACGAGGACCTCGAAGGCGCGGTGCGGGAGGCCTCGGTCGACGACCAGGCGTT
CGCGTACCACGCGCCGTGTCACGGCCGCAATCAGGGCCTCGACCGGCAGGCGGTCGAGCTGTTCCGCCAG
CTCGACGGCGTCGAAATCGAGGACGTGGGCGACTCCTGTTCCGGCATCTCCGGCACCTACGGCTGGAAGG
AAGAGAAGTACGACAAGTCGATGCAGATCGGCGCGGACATGTTCGACCACATGGAGCACGCCCAGGGTAG
CGTCGGCATGACCGAGTGCCCCACCTGCTCGATGCAGATGGAACACGGCACGGGCTACGACATCAAGCAC
CCGCTCCAGCTCCTCGAAGAGGCGCTGGTCTGACTCGCGCGCACAACTGACGAACGGGACGCGTTCGAGC
GCCGCACCACTCGGGCGGCGTCGCGCTCGGCGCGCGCGCCGGTTCGGCGGCAGTGTAGAGGATTTTGTTG
CCGGTTTATCGCCGTTTTTTCCCGTTAATCGGCGGACGCGGTCGTTCTGTTCGCCGGACCGATCCGATGG
TTAAAACGGTCCAAAAAAGCGCCCGTGTGAAATAAAACTCCCGAATACATCGGGTACAAGCCCCCTACCC
CGAATACAAACGCCACAGTATGCGGGGCAGTAGTAAAGAAACATTTATCATATAATTTGTACACGTTTGT
AGTGGTAGGACTCTCACACCGAGAGTTCGTATCGAGGTTGGTTAGAAATGTCAGGAGAAACTTACGTCGG
TGCCATCGACCAAGGTACCACAGGCACGCGGTTCATGGTGTTCGACCACGACGGCAAGGTGGTCGCCAAC
GCCTACGAGAAGCACGAACAGATCTACCCGGAGCCCGGTTGGGTCGAACACGACGCAAACGAGATTTGGG
ACAACACGAAGCAGGTCATCGACGCGGCGCTTTCGAGCGCCGGGCTCGACGCCGAGCAGTTGGAAGCCAT
CGGTATCACGAACCAGCGCGAGACGACGCTCGTCTGGGACCGTGAGACCGGACAGCCGATTCACAACGCC
ATCGTCTGGCAGGACCGTCGGACGACCGACCGCATCGAGACGCTCGAAGCGGAGGGCAAGACCGACGACG
TGCGCGCGAAGACGGGGCTCGAACCCGACGCGTACTTCTCTGCGACGAAAGCCGAGTGGCTGCTGGACAA
CTCCGACCCCATCAAGCTCCAGCGCTCCCGACCCGAAGATATCCGAGACCGCGCCGCCGACGGCGAACTC
GCCTTCGGGACCATCGACACGTGGCTCATCTACAATCTGACGGGGAACCACATCACGGACGTGACGAACG
CGTCGCGGACCATGCTGTTCAACATCCACGACATGGAGTGGGACGACGAACTCCTCGACGAGTTCAACGT
CCCGCGCGAACTCCTCCCCGAGGTCCGCCCGTCGTCCGACGACGACTACTACGGCACGACCGACGCCGAC
GGCTTCCTCGGCGCGGAAGTCCCCGTCGCCGGCGCGCTCGGTGACCAGCAGGCCGCGCTGTTCGGCCAGA
CCTGTTTCGACGCCGGCGACGCGAAGAACACCTACGGCACCGGCTCGTTCATGCTGATGAACACCGGCGA
CGAGGCGGTCATGTCCGAACACGGCCTCCTCACCACCGTCGGCTTCCAGCGCTCCGGTGAGCCGGTCCAG
TACGCCCTCGAAGGCTCCATCTTCATCACGGGTGCGGCTATCGAGTGGCTCGAAGACATGACGCTCATCG
ACAACGCCGCCGAGTCCGAGAAGCTCGCTCGGTCGGTCGAATCCACCGACGGCGTCTACTTCGTCCCCGC
GTTCACGGGCCTCGGTGCGCCCCACTGGGACCAGCGCGCCCGCGGTACCATCGTCGGCATGACCCGCGGC
ACCCGCCGCGAGCACATCGTCCGCGCGACGCTCGAATCCATCGCGTTCCAGACGCGCGACGTGGCCGAGG
CGATGGAGTCCGACAGCGACATCGACCTCTCCAGTCTCCGCGTCGACGGCGGCGCTGTCAAGAACAACTT
CCTCTGTCAGCTCCAGTCGAACATCCTCGACACGGAAATCGTCCGCCCGCAGGTCGACGAGACGACCGCC
CTCGGCGCGGCCTACGCCGCCGGCCTCGCCGTCGGCTACTGGGAGACGCTCGACGAACTCCGCGAGAACT
GGCAGGTGGACCGCGAGTTCGAGCCGAAAGACCCACAGAACGTCGAGCACCGCTACGGCCGCTGGAAAGA
GGCCGTCGACCGCTCGCTCGACTGGGCACGGGAGGAATAACACGTGTTCGAAGCATTCGCACTCCAGATT
CCGGTCATCGGCGTCAGTACCGAGCGGTTCATCGTCCTCCTGCTCGCGGCGTTCGCGGGCGGCATGTTCG
GCGCGGCGCTCGGCGCGCTGCCGTCGTTCATCTTCACCGGCTTCGTCGTGCTGCTCGGCGAGACGGCGGG
CATCGTCATCCGACAGTTCGAAGGTGCCGACCTCGTCACCGCCGGCGAGCTCGGCACGGGTATCACCGGC
AGTATCGGGTTCGGTCCGTTCGTCGGCCCGCACATCGCCTTCGCCGGCGGTGTCGCCGCCAGCGCCTACG
CGGGCAAGCGGTACGCCGACATGAACCCCAGCGAGGGCGGCTACCACTTCGGGAAGGACATCACGTACGC
CTTCGGCACGAAGCCCGACATCCTCGCCGTCGGCGGCCTGTTCGGCGTCCTCGGGCTCCTCATCTCCCGG
GTCGCCGGCGGTATCGGCCTCCCGCTCGACAGCGTCGCGCTGTCGGTCATGACGACGGCGCTCATCGCAC
GCGTCGCCTTCGACTACCCGCTCATCGGCTCGCCCGCCGGCAGCGGCCTCCTCGACATGTCGCCGTTCGA
GAAGGGCGAGATGCGCGGCGACGGTAGCGGTCGGCCCGCGACCGAGCCGTGGCTCCCCCACCAGTACAAG
TGGGTCAACATCGTCGTTATCGGCCTCGGGGCCGGTATTCTCGGCGGCTGGGCGTGGCTCATCACGGGGA
GCTTCTTCCTCGCCTACGGTATCTCGGCGGCCAGCCTGCTGTTCTTGAACCTCGGCGTCGAGAAGATTCC
CGTCACCCACCACATCACCCTCGGTGGGTCGGCGTTCGCGGGCGTCGCCGCGCCGATGGTCGGCGGTAAC
GAACCGCTCATCATCGTCGCCGCCGCGGTCGGTGGCGTCATCGGTGCGCTCCTCGGGGAACTCACCCAGC
GTATCGCCTACGCGCACTCCGGGACGCACGTGGACCCGCCGGCGATGTCGATTACCATCTACTCGCTGCT
CATCGGCGTGCTGTTCCTGCTCGGGGTCATCCCGAACTCGGCGTACCTCGGGCTCTAAACCCGGACGCCT
CCGGCCCCGCACACGTCGTTCACGATTTTTCTGCGCCGCATTCCGCAACCGGTAGCGATAACGCTCCGCG
GTCGATACCCGACGTATGGAACGCATCGTCACCGTCGTCCCGAAAGACGGCCTGCACGCACGTCCCGCCT
CCCAGTTCGTCGAGACCGCGAACTCCTTCGACGCCGACGTCCAACTCGGCCGGGCCGACGAGGACGACCT
CGTCCCCGCCGCCAGCATGCTCGCCGTCACCGGCCTCGGCGTCGGCCACGGCGAGGAGATTCGCCTCGTC
GCCGACGGCGACGACGCGGAGGCCGCGCTCGACGCGCTCGAAGCAGTGCTCTCGACGCCCGAATCCGGCG
ACGAAGAATAAGAACCGACGGCCCGCCGCTCCCGCGGCGGTGTTTTACCGGCACGAATCGACGAACCGAC
TCAGTTCGGCCGGTTCAGCGCAGATCAGTTCAGCTTCCGGTAGTCGCGGGCGTCCTCGGCGCGCTCGACG
ACCGAGTCGAGCGTCGCCTTCTTGCTCGTCGTCTCGACGGCCGCGTTGAGCGTCCCCTCCAGCACCGGCG
CGTCCGCGATGACCGCCTCGGAGTCCATCGCCATCTCGATGGCGAGCTCCGCGTTCATCACGGCGCTGCC
GAGGTCGACGAGGACGACGACGCCGTCGCCGTCGTCCGCCTCCTCGATGCCCTCGCGGATGCGGTCCGGC
GAGGTTCCGATGCCGTCTTCGTCGCCGCCGGCGGGGACGATGCGGGCGTTGCCGCCGCCCATCTGCGCCG
CGACCTCCGCGATTCCCTCGGCCGCCTTCGCGCTGTGCGAGACGACGACGAGGCCGATCATTCGCCTCTC
CCGACCGCGTCTTCGGCCCGCGCGTCGCGGTCGACCTCGCCGTCGAGGTACTCCTCGGCCGTTTCGAGGA
GCTCTTCGAGGATGAACAGCGTGCTCGTCGCGCCGGGGTCCTGATGGCCGACCGAGCGCCAGTCGAGGAA
CGACGCGCGGCCCTTCATCGCCTTGATGGGGACGGTGAAGGCGACGCCGCGCTCGGCCGCGTCGACGGCC
TTGGCGAGGGCTTCCAGCGGCGGGAGGTCGTCCTGCTCGATAGACTTCTTGTAGGTGTGGACGGCGGGCA
CGAGCGCGTCGACCATCGTCTTCGCGCCGACCTGCGCGCCGCCGCGGTCCTTGACCTTGTCGAGGTACGC
TTCGGCGAACGCCACCGACGACTCGGCGGTGATGCCGTCTTCGAGCTCTTGGCTAGCGAACATGATAGAG
CCGCCGTAGAGGGGGCCAGAGGCCCCGCCGACGTTCGAGATGAGCGTCGTCCCGACGTTTTTGACGACCT
CGTTCGGCTCCATCTCGACGAACTCCTCGCGCTTGTCGGCGGCCTTGCCGAAGCCGCGTTCCATGTTCGC
GCCGTGGTCGGCGTCGCCGATGGCGGAGTCGAGGTCCGTGAGATACTCCCTCTCCTCGGCGAGGCGCTCC
GCGACGTTGTCGAGCGCGTCCAGCACCGCTTCGCGTTGTGTCTCTGCGTCAGCCATGGCTGACCTTCGTC
GGCCGGGGGTTAATCCCTTGTCCCGCGGGACTGTTCTGCCGCGAAAAATCGGTGACGTGTCGGGGGTCGC
CGGCGCGAGTTCGCGGCGACCGACGACGCGGCGCGTCGCTTACTCGGTGACGGTCAGGCCGGGCGTCTCC
GCGGGCGCGCCGAGCAGTTCCTTGAGCTCGTCGTCGACGCGGAGCACGGAGACCGAACAGCCCATCATGT
CGAGCGAGGTCATGTAGTCACCGACCCACGCGTCCCACGTCTCGACGCCGCGGTCGTCGAGGATGGACTG
GAGCTTGCGGTTGACGATGTACAGCTCCGACAGCGGCGTGCCGCCCATGCCGTTGACCATCGTCACGACC
TCCTCGCCCTCGTCGAGGTCGAGGTCGTCGAGGACGTTCTCGGTCAGGTATTCGGTAATCTCGTCGGCGC
TCATGACGTCGGCGCGCTCGGTGCCCGGCTCGCCGTGGATGCCGATGCCGAGTTCGATTTCGTCCTCGCC
GAGGTCGAACGTCGGCTCGCCCTTCTCCGGGGTGACACAGGAGGTGAGCGCCATCCCCATCGTCCGCACG
TTGTCGACGACCTTCTCCGCGACCGCTTTGACCTCACCGAGGTCGCCGCCCGCGGCGGCCTTCGCGCCCG
CGCACTTGTGGACGAAGATGGTGCCCGCGACGCCGCGGCGACCCGAGGTGTACAGCGAGTCCTCGACGGC
CACGTCGTCGTTGACGACGACCTGCTCGACGTCGACGCCCTCCATGCCGGCCATCTCGGCGGCGGTGTCG
AAGTTCATCACGTCGCCCTCGTAGTTCTTGACGACGCAGAGGACGCCGTCGCCCGCGTCCGTCGCCTGAA
TCATCTCGTTCAACTGGTCGGCCGTCGGGGAGGTAAAGACCTCACCGGCCGCCGCGCCGTCGAGCATTCC
GTCGCCGAGATAGCCCGCGTGCGTCGGCTCGTGACCCGACCCGCCGCCGGAGACGACCGCGACCTTCCCC
TCGACCGGCGCGTCGTCGCGGACGAGAACGTTCGTGCCGTCGAGCCGGCGCAGTTCGGGGTGCGCCGCGA
CCATCCCGTCGAGCATCTCGTCTACGACCGCTCCGGGTTCGTTGATGAGTTTCTTCATGACTCACCGTCC
CTCACGTTCGATGAGGCCAAAAGTGTTGGTCAGTCGGAAGTCGAGGCGGTCGCCGTCTGCGAAAAATCGG
TGGTAAGCACCCTCCATTTCGCGGGTCGCGGCGGCGGCCGAACGCCGGCGGCGACCGGGGAGGGACGGAA
ACGCGCGACCGCCTCAGTCGAGTTGGGTGACCGCGATAGTCACCGACACGTCTTCGACGTCCCACGTCTC
GACCGTCTCGCCCTCGGCGCTTCCGAGGTCGAACTCGCGGGCGCGGACCTCCTCGGCGATGAGGTCGCTG
TTCTCCTCGACGAAGCCGGCGACGCGCTCGTCGTCGACGGCGAGCGACACGTCGATTTCGGCCTCCACGT
CGAGGTCGAGCTGTTTGCGCATCTCCTGAATCCGGCGGATGACGTCGCGGGCGTAGCCCTCGGACTCGAT
GTCGTCGGTGAGTTCGGTGTCGACGTAGACCGTGCCGCCCTCGAAGTCGGCGCCGGTGACGTGTTCCGGC
GGTTCCGCGCGGTACGAGACCATCTCGTCCGTGAGGTCGTACGTCTCGCCGTCGACTTCGACGCCGGATT
CGACCGCGGCGCGCGAGAGCCCTTCGACGGCCTCCATGATTTTTTGCGCCTCAGCGCCGAACTCCGGCCC
GATGACGCTCATCTGCGGCTCGGCCGTCTCGACGAGTTCGTCGAAGATCTCGACGACCTGCACGTCGCGG
GTGTTCACGCGCTCCGCGAGGAGGTCCGAGAGGGCGTCGACCGCCTCGGCGACGTCCTCGTCGTCGGATT
CGACGACGATTCGCGAGACGGGCCAGCGGAGCTTGCGGCCGCCGAGTTGGCGGGCGTGCGCCGCGGCCTC
CTCCACGTCGCGGAGGACGGCCATGTTGGCCTCCAGTTCCTCGTTTCGGAGCTCCTCGTCGGCCTCGGGG
TACGACAGCATGTGGACGGTCGTCTCCGAGCCGTCGAGCCGCTGGTACATCCGCTCGGCCATGTAGGGCG
CGTAGGGCGCGATGAGCCGGATGGACTCCGAGAGCACCGTCGAGAGCGTGGCGTACGCGCCGAGCTTCGA
CGCCGAATCCTCCTCGTCCCACATGCGCTCGCGGATGGCCTTCACGTAGAAGCGCGACACGTCCTTCGTG
ATGAAGTCGAGGAGCGTGTTGAGCGCGGTGGAGACCTCGTAATCGTCCCACGCGTCGGCCATCTCGGCCT
CGACGGTCTGGAGCCGCGAGAGCACCCACTCGTCGACGACGGTGAGTTCGCCCGCAGAGAGGTCGGCCTC
GGCGGGGTCGTAGCCGTCGAGGTCCATGTACGGAAGCGGGAAGCGGAAGACGTTCCAGAAGATGTTGAGC
GTCGACTGGGTGTCCGCGAGGCCGTCCCACTCGAACGAGAGGTCGACGCCCTGCTGGTCGTGGCTGAGGA
GGTAGGCGCGGAGCGGGTCGCGGCCGGCGCGGTCGATAGCCTCCTCGGGCGTCACGATGTTGCCGACGGA
CTTGGACATCTTGCGGCCGTCCTTGTCGTTGGCGAAGCCGTGCATGATGACCTCCTTGTACGGCGACTCG
CCGGTCGCGGCGGTGCCCATACCGAGCTGCGACCAGAACCAGCCGCGGGTCTGGTCGTGCGCCTCGATGA
TGAGGTCGGCGGGCCACAGTTCGTCGTAGGCGTCCGTCTCGCCGGGGAAGTCGAGCGTGCCCCACGTGGC
GACCGAGGAGTCTATCCACACGTCGAACACGTCGGGGACGCGCTCGTAGGTGACGCCGTCTTCGGTGATG
GTGATGGGGTCGACCGAGGGCCGGTGGAGGTCGACCGTCTCGGGGTCGATATCCTGGTCGGCGCGCTCGG
CCAGTTCCTCTCGCGTGCCGACGACAATCATCTCCTGTGCGTCCTCGGCGTCGGCGTCCTGCGGAACCCA
GATGGGAAGCGGGATGCCCCAGTAGCGCTGCCGGGAGACGTTCCAGTCGGGCGCGTCGCTCACGAAGTCG
CGGAAGCGGTTGTCGCGGGCCCACTGGGGATGCCACTCGGACTCCTCGATGTTGTCGAGGAGTTGTTCTT
TCACGTCGGTGACCGTGATGAACCACTGGTCGGTGGCGAGGAAGATGATGTCCGTGTCACAGCGCCAACA
GTGGCCGTAGCGGTGGTCGTGCTCGCCGGCGTGGAGCAGGTGGCCGAGTTCGTCGAGGTCCTCGATGACC
TCCGGGTTGGCGTCGCGGACGAAGGTGCCCGCGTAGTCGCCGCCCTGCTCGGTGAACTCGCCTTTGTCGT
CCACGGGGACGAACACGTCGAGGCCGAGTTCCTGCCCGCGGGCGAAGTCTTCCTGCCCGTGACCGGGCGC
GGAGTGGACGAGGCCCGTGCGGTCGGCCTCGACGTAGTCGGCGGTGTACACCTGTCCCGCGCCCTCGAAG
TCGGCGTACTCGTCGACCACGCCGTCGAGCGGGTGGTCGTACTCCCAGCCGACCATCTCCTCGCCCGTGA
CCTCCGTGAGCACCTCGTAGTCCTCGTAGCGGCCCTTCTTCAGGACCTCCTCGACGCAGGGCTCGGCAAG
ATACAGCACTTCGCTCTCGCCGTCCTTCTCGGCGCGGACCACCTGATACGTCATCTCGCCGTCGACGGCG
ACGAACGTGTTCGCGGGGATGGTCCACGGCGTCGTCGTCCAGATGACGAGGTTGCCCTTGCGGCCCTTCA
GGGGGAACTTGACGTAGATGGACGGCGAGGTGATTTCGTCGTACTCGACCTCGTTGGCCGCGATGGCGGT
CTGACAGCGCGGGCAGTAGTTGACGCTGCGCTTGCCCTGTTCGACGAGTCCGTTTTCCGCGACCTTCGAG
AACGCCCACCACGCGGACTCCATGTACTCGGGCGACAGCGTCTGGTAGGGGTTGTCCCAGTCCATCCACG
CGCCGATGGACTGGAAGTCCTCGTCCATCGCCTCGCGGTTGCGGACGGCGAACTCCTTGCACTTCTGGAT
GAACTGCTCCATGCCGAACTCCTCGATGTCGCGCTTCGAGGTGAAGCCGAGTTCCTCCTCGACTTTGACC
TCGATGGGGAGGCCGTGCATGTCGTAGCCGGGGCGGTCCGTGACCTGATGCCCCGTCATGCGCTTGTGCC
GGATGACGGCGTCCTTCAGCGTCTTGTTCCACGCCGTGCCGAGGTGCATCTGCCCGGAGGTGTACGGCGG
GCCGTCGACGAAGAAGAACGACGGGTCGTCGGCGTGTGCCTCCTTCGTCGCCTCGTACGCGTCGTTCTCG
TCCCAGTACTCGCCGACGACGGACTCCACGTCCGACGGCGTGTACTGGTCTGCGATGTCTTCCATACCCC
GTCCTTCTCGCGGATATATATCAAAACGGCGGGTCTGGTCCGCGTCGGCGGGACGTGCCGCCGGGTCGGA
CTCAGACACGGGAGACCCTCCGCTGTCGATGGTCTGCTGGTCGCTGTCGATACGCCTGTCGGGTGTGGGT
CGTGCGTCGCTCCATGTTGGGTTCCGGTGGTCGTGGTCACACCGGACGGGAGACCGCTGTCGCTCGGAAG
TCGATACGGGCGGGAGTCGAGGATGAGAGATGTGCGAGGCTACCGCCCCGCAATAATGGGCGACGGGGCG
ACGACCGAGGTCGGAACTGGCCGACCGCGACGCCGACGCTATCGGTCCGCCCAGCGACCGACGCGGTAGG
TCGCCACAGTCTGTTCGGGGTCGGACTCGTGGGTCGTGCCGGACTCGTCGTCGCGCTCGAACACCCGGAG
CGCGGCGTTCGTCGGGGCCGCCCCCCTCGCAACGTCGAACGTCGAGAGGTGGGTGCAGACGAGCGTGTCG
GCATCCACCTCGAACACCTCGGGGTCGGCCGGCGGCGACCGCCGAATCGGGATGTCGGCGTCGCGCCACC
CGGTCCACGACGGCGAAAGCGCGGTGTTGTAGAACGCGGCGTCCTCGCGGGGCATCCGGACCTCGAACAG
GAGGACGAACGAGTCGCCGTCGGCTTCCAGCAGGTCGTTCGAGTACTGCCCCTGTATCGCGCGGTCGGTG
AACACGTCCCGCTGGTCGGCCGGCGGGTCCGAAAAGAGCCACCCGCGGAAATCGGCGTCGTCGGGGAACG
ACCCGGTCACGTACCGCTCGTCTGCCGGGTGGAGTTTCGAGTGGCCGGTGTCGGCGCGGATGCGACCGCT
TGTGGTCCGTCGGGCGTCAGCGAGACAGCCCGAGAGACCGGCAAGCGAGAGCGCGGCGGCGCTCGAAAGG
AGGGCTCGGCGGTGCATACTGTCGTGTGGTGCGGGAACGACATAAACGTCCGCCGCCGTGACACGCGACC
CGGCGGCTCAGCCGAAGTCGGGCAGGTCGTCGGGCGCTTCGTACTCGGACTCCCAGTCGATGTAGTCGTC
TTTGAGCACGTCGCACACGTCCTGTCCGAGTTCGGTGAGGCCGGCGTTGATAGACGACACCTCGCCCCAC
GAGGTGAGTTCGGGGTGGAGTTCGCGCTCCTTCCAGTCCTCGGGGATGCCCGGCGCGTGGTAGCCGACGC
GGTCCGCGAAGTCGTCCCAGAAGAAGTCGAAGTGGGAGAGGAGGTCGAGGTCGAGGACGATTTCCCACTG
CGCCTCGGTGACGGGCGTCTCCGCGGCCCACGCCTCGAAGGCGTCGGCCCACGCGCCGGCTTCGAGGAAC
TCCTCCAACTCGGCGCGCTTGAAGTCGGCGTCGGCCGCCACCTGCGCGTCGTCGTACTGGTTCGGGTCGA
CGGTCGGAAGCGACGGCGGAGCCGGGACGGGAACGTCGAGCATGGTCGCCAGTCGGTCGCCGCCGGGGAA
AAGAGTTCGGCGCTGTCGTCGGTGGGAACGTCCGCCCTACTCCATGCGCTCGATGACGGATTCGAGCTGG
TCGGCGCGGGCGGCGACCGCCTCGGCGCGGAGTTCCTCTTCCTCGTCGGTCTCGCAGACGAGGCGGGGCA
CGGGCGTCGGCTTCCCGTCGTCGTCGAGCGCGACGAACGTCAGGAACGACGTGGTCGTCTTCCGTCGCTC
GTCGGTCTTCGGGTTCTCGGCGTGCACGTCGACTTTCACGTCCACGCTGGTCCGACCGACGTTGAACACG
TACGCCTCCATGACGGCCACCTCACCGAGGTCGATGGGGCTGATGAAGTCGACGTGGTCCATCGACGCGG
TGACGCACTGGCGGTTCGAAAAGCGCATCGCCGCGATGGCCCCGCAGATGTCCATCCAGTGGAGGACCGC
GCCACCGAGGGCTCGCCCGAGGTTGTTGGTGTCGTTCGGCAGGAGGAGTTCGGTCATCTCGGTGCGCGAC
TCGTCGAGCGTCGCGGTGGGTTCGCTCATGCGAGCAGGGTCACGCCGAGGGGGCTTGAAATCGTGGGGCG
CGGCGGCGACGGCCCCGGGTCACTCGTCGAAGTCGGCGTCGAACGCCTCGGGCGACTGGCCGGCGGCGTC
GAGCACTTCGTCGGAGACGAGAATCGGGCAGTCGACGCGAATGGCGAGGGCGATGGCGTCGCTCGGGCGC
GCGTCGAAGACGACCGACCGCGCCTCGCCGTCGTGGTAGCGCTCGGCGTCGACCTTGGCGAGGAACGTGC
CGTTCGAGAGGTCGTCGATGCGGATGCTGTCGATTGCCCCCCCGAACTCCGTCACCATCTCGACCAGGAG
GTCGTGAGTCAGCGGGCGCTCGAACTGCTCGCCGGAGAGACCGAGTTGGATGGCCTGAGCCTGGTCCGAC
GTGATGACGATGGGCAGGAACTCGTCGCGCGCTTCGAGGACGACCGCCGGGACGTTCGAGCCGTCTTCGC
CGACGCCGACCCCGATACCGCGGACCACGGCACGGTGTTTCATGCTACGTTGTAGTTGGGGGGAGTACGA
ATAGTTACCCCAGCGCGAATCGCCGGCCCGGTCGCCGTCGGCCCCCGCGGGGCCTCACCGTCGGGCGAAC
TGGACGGCCGCGACGACGAGCAGGATGACGAGGCCGCCGGCGAAGAAGGCGAGCCCCGGCGGGACGACCT
GCGCCGCCGCGGGCGCGGCCTCCGCGGCCATCGTCGAGACCGCCCCGGCGTCGGCGGACTCCGCGGCACC
GCCACCGCCGCCGAGGATGCCGACCCCGCGCGTGGCGACCCACTGGACGAGCGCCGACAGCAGCGCCAAC
ACGGCGACGCCGCCGAGCAGGCCCGACAGCATGGACGCCAGCCCCGTCCGCGTCTCCTCGCCGGCGGCAA
CCACGACGAGCGGCCTGTCGGCGGGCGCGTACACCTTCATCTCGCGGCCCTTCTCGGAGTAGACGGTGTC
GACCACCTCGACGAGGCCCGCGTCGTCGAGCTTTCGGAGGTGGTACTGGACGTTCTGGAGCGACGTGTCG
ACGCGTTCCGCGAGCTCCGCGGCGTTCGTCGGCTCCTCGTGGAGCGCGGCGAGCACGCGGCGGGCCGTCC
CCGACGAGAGCGCCGACAGGAGGTCCGACGCCTCGTCGTCTTCGAGTCCGATGACCCGCGGCGAGGACTC
GTCCGCGGCGGAGGTGTCGGGAGTGGAGGGCAACAAACCGGCCATGGCGTGGAGTACTCCGCCGGAGGAT
ACAAACCTGTTGTCCCGCCAGCCGAAAATCGCCGGCGCTCAGACGCCCTCGCCGACCACGAGGACGCGCA
GGTCGTTGACGTTCGTCCCCGTCGCGCCGGACTCGACGAGCGCGCCGGCCTCCCGGAGCACCGGGAGCGC
GTCGTTTCTCGCCAGCGCGGCGTGGGCGTCGCCGGCGGCGACCGACGAGGCGTCAACGACCGCGCCCGCG
ACCTCGGTCCCGCCGTCTTTTCCGTCGCTGTCGATGCTGGCGAGGACGGTCTCGTTGGGGAGTTCCGCGG
CGGCCGCGAGGCAGAATTCGAGGTTCGGCCCGCCGTCGCCGTCGCCGCGGACCGTCACGGTGCACTCGCC
GCCCGAGAGGACCACCGCGGGCGCGGTAATCGGGTTTCCGGTCGCCAGCGACTCCTCCGCGACGGCGACG
TGGGTCTTCGCGGCCTCGCGCGCCTCGCCGCGCACGCGAGAGGAGAGGATGAGCGACTCGTACCCGCGGT
CGTCGGCCACCTCGCGGGCGGCGTCGAGCGCGGTGAACGTGTCCGCGAGGACGTGGTTCGTCACCCGGTC
GAACACCGGGTCGCCGGGCTTCGGCGTCTCCGGCACGTCGCCCGCGGAGCCGCGGGCGAGGCGCGTGCGG
ACCGGTTTGGGCACGTCGAGGTCGAAGCGGTCCAGCACGTCGAGGGCGTCGTCGTAGGTCGTCTCGTCGG
GCGCGGTCGGGCCCGAGGCGATGACGCCGAGGTCGTTTCCGACCACGTCCGAGAGGACGAGGCCGACGAC
CGTCGCGGGCGCGGCGAGGCGCGCGAGACCGCCGCCTTTCAGCGTCGAGACGTGCTTTCTGACCGCGTTG
AGGTCGTGAATCTCCGCGCCGCTCTCGAGGAGTCTGTCGGTCGTCTCCTGCAACTCGGCGAGCGAGATGC
CCTCGGCGGGGGCCGGGAGGACCGCGCTCGCGCCGCCCGTGATGGCCGCGAGGACGAGCGTCCGGTCGTC
GAGGTCCGAAAGGAGGTCCACGAGTCGCCGGGTGCTCTCGACGCCGCGCGCGGAGGGGACCGGGTGGTCG
CCGGGGAGTCGCTCGATGCGTCCGTCGGGGCTCGGCGTCGGGTCGGGCGTCACGACGACGCCGTCGTCGA
TGCGGTCGCCGAGGACGGCTTCGAGGGCGTCGGCGACGCCGTCGCCGGCTTTGCCCCCGCCGACGACGAG
GATTCGGTCGTAGGCGCTCAGGTCGTAGGTCTCGTCCGCGACGGTCAGCGTGTCGCCGTCGAGCGACACC
GACTCGCGGACGACGCGGTCGGGAAGGACGGCCTCGACGCCGGCGCGGAGGCAGTCGATGGCCGTCTCGT
GGGCGGGCGTCGGGGTTCGCGCGTCGAACTCCTGCATAGTTCGTGGGAGATGCCGACACGGATAAAAACC
GTGGGGCGGTAAACCCGGCGATGAACGATTCGTCGCCCGGCGAGGGCCACGTCCGCGTCGTCGGCACGGC
CCACGTCTCGGCCGACAGCGTCAGAGAGGTCGAAGAGACCGTCAGAGAGGAGCGTCCCGACGTCGTCGCG
GTCGAACTCGACGAGGGGCGCTACCGACAGCTGAAGGGCGGAACGCCCGACGACATCGAAGCGCGCGACC
TGCTCCGCGGCAACACCGTCTTCCAGTTTATCGCCTACTGGATGCTGTCGTACGTCCAGTCGCGGATGGG
AGACAAGTTCGACGTGAAGCCCGGCGCGGACATGCTCGCGGCGGTCGAGACCGCCGAGGAAGAGGGTCTC
GACGTGGCGCTCGTCGACCGCGACATCCAGGTGACCATCCAGCGCTTCTGGCAGCGGATGGGCACGCTCG
AAAAGATGCGCATGGCCGGCGACCTCCTGTTCGGGGTCGCCGACGCCCGCGGGGTCGGCGCGGTGTTCGG
CATCGCCGTCGGCGTCGTCCTCGGGCCGCTCGTCGGCCTGTTCGGGGGCGCGGTCGGCGTCACCGACCTC
CTGTTGACGCGCACCGCCACCGCCGCGGTCCTCGGTGGCGCGGCCGCGTATCTGCTCTACACCGTCGCCT
CGTTCTCCCTCGACGGCGACGACGCGATTCTCGCGGGCCTCGGCGGCGGCGCGGCAGTCGGTATCGTCGC
CGGCTTCGGCCTCGGAGTCGGTACCGGCTTCGTCTCCGGACTCCTCGGGGGCCTCGGCACCGCCATCGTC
GGCAGCCTCGTCATCGGCGTCCTCGCGGGCGTCGTCGTGGGCGTCACCGTCGGCGCGGTCCTGAACGCCT
TCGGCCTGTTCGCGCCCGTCGAGGGCGACGCCGACGCCGACTACGAGGAGTTCGACATGGCCGAACTGAC
CGACGGCGACGTGGTCTCGGCGATGATGGAGGAGTTCCGCCGGTTCAGCCCCGGCGGCGCGGAGGCGCTC
ATCGACGAGCGCGACGCCTACATCGCCCACCAGCTCGTCGCGCTCCGGCAGTCCGGCCGCCACGTCGTCG
CCGTCGTCGGCGCGGGCCACCGCGAGGGCATCGAGAACTACCTCGAACACCCCGAGACGCTCCCGCCGAT
GGAGTCGCTCGTCGGCGTCGCGGAAAAAGACGGCTTCCCGTGGGGCAAGCTGCTCGGGTTCGGCGTTACC
GCCGTGTTCGTCGCCTTCTTCGTCCTCCTCGCGATGGCCGGCGTCGGCAACGAACGACTCCTGACCATCT
TCGGCGCGTGGTTCCTCATCAACGGCGTGTTCGCCGCCGCGCTCGCCAAGGTCGCCGGCGCGCGGTGGAC
CTCCGCCCTCGTCGGCGGCCTCGTCGCGTGGATGACCTCCATCAACCCGCTTCTCGCGCCCGGCTGGTTC
ACCGGCTACGTCGAACTCCGCCACACGCCGGTCAACGTCGGTGACATCGGCACGCTGAACGAACTGCTCG
ACGACGAGGAGACACCCATCGTCGAGCTCGTCGGCCAGATGTTCGACGTGCCGCTGTTCAAGCTCATCAT
GGTCGTCGCCATGACGAACATCGGGAGCATCGTCGCGAGCTTCCTCTTCGTCACCTACGTCATCCCCGTC
ATCGCCTCCGACCTCGGCGGCGTCGCGGGCGTGACGAACCTGATGTTCGAGGGCGCGCGCAACAGCGCCG
ACCTCATCTGGAGGTCCCTGACGTGAACGTCTCGTTTTCCTCGCGCGAGCTCCGCGACCTGCTCGTCGCG
TGGGTCGCGCTCGGCCTCGCCTTCGCCATCTTCTTCGCCGGCGGCGGCAACCGCACCATCCAACTGCTGA
CGAACGGGTCGTTCGGTCTCGCGCTCGTCGTGAGCCTCCTGACGGCCGGCGTGGGCTTTCTCCTCCACGA
GGTCGCCCACAAGGTCGTCGCCGTCAGGTTCAATCAGGTGGCCGAGTTCCGCGCCGACTACGGTATGCTC
GCGGTCGCCATCATGAGCGCGCTCGTCGGGTTCATCTTCGCCGCGCCCGGCGCGGTCTATCACCGCGGCG
TGCTCACGGAGCGCGAACACGGCCTCATCGCCCTCGCGGGACCGGTGACGAACCTGCTGCTCCTCGTCGC
GTTCGCGCCGGTGCTCGTCGTCGGCGTCCTCGTCGGCTCCGACGTAATCCAGCTCGTCGGCTCGCGCGGG
CTCATCATCAACGCCTTCCTCGCGGCGTTCAACATGCTCCCGCTCGGCTCGCTCGACGGCAAGACGGTCC
AGTCGTGGAGCACGCCGGTGTTCGCCGGCGTCCTCGTCCTGTCGATTCTTCTCACCGTCGGCCTGTTCCT
GTTCGTCGGGTTCTGACCCGACGGGGGTTTCGGACAACCCCAATCGCGCTATTTCTGGCTCGTCTCGTTC
TCGAAGTCGCGAGCGACCGCTAGCGTCGGACGGGAGAACAGAGAGCACTCGAAGGACTCGGGGCGCAGTC
GGTACTCGGGGCGCTACGAGGACGAATGCGGGGAGAAGGGGACCGCACGAGTGCGGCGGGGACCGGTCGT
CGAGGTCGAGATTCGGGGACGCTTGCGGCCGTGGAGTGCAGTTCGAGACGCGGGGTTGGATTGGGCTGTG
TCTGATGTGGGCAGAGGTTGGCTGAAGTTGGCAGGGGTGAGTTGGGGTGGGCAGAGGTTGGCTGAGGTCG
GTGTTCGGGTCGGAGTCGGGCAGGTGGACTGGTTTGCGGGCGGTTCGCGGTCGGGCAGGGGCAGGCGCGC
CGTGAGAGAGGCCTGCGTCGGCGGGGAACCGAGACGAATCCGGGTTGGTCGTCCGCGTCGAGGACCGCGG
TTACTGCTGGCCGTGGTCGCGCCCGAGGACGAGCGCGACGGCGTGGAGGGCGATGAGGCCGGCGAAGAGG
GGGAGTTCGCCGGTCGAGAGGCCGCCGCTGAGGACGGGCAGGTACGCGAGGGGCAGCGCGACTGCCGACC
AGAAGGCGACGGTTTCGAGGGGGGCGTACGCGAGGCGACCGACGGTCGATGCGAAGTCGAGCGCGATCGA
GTCGTTCGTGGAGGGGATTCCGGACATCGTCACTTCCGGATACGACAGGGACCATAATATAAGGGGCCGA
GCGTTACCGTGAATTCGGGTCCTTTTTCGACCGTTCAAGGCCGGGTTACGGGAGACATTCTCTTTTCGTA
ACGTTTTACAAACGTCTCAAATCGCCCGAGAATGTTTATCCGCTCTCCTCGTGCTTTTTCGCAAATATTG
CAATAGCTGTCTATTATTCAACAACATTGGCTCGGAAGCGGGCGATTAGGAGGGTCGTAGCGGGGGGCGT
CTCGGAGCGCGCACGCTCGGCAGGAAGTGGGTAACCGAAGGGGGCGACGCCGGCCCATCGTCTATCCGTC
GTCGGCCGGGTCGCCGGCGAACGCTTATCTATGCGAGAACGTGTATGATTCGTACCCTGTGATTTTATAT
TTCGGCCTATCTCGTACACGAACATGACGAACGACGACTCCGACGGGATGACCTACGCCGACGCGGGCGT
CGACATCGAAGCGAGCGAGGCCGCGACCGCCGCGCTCGTCGCACAGGTCGGCGGCGGGTCGGGCGACTAC
GCCGGCCTGCTCGACATCGGCGACCGCTACCTCGGACTCGCCACCGACGGCGTCGGCACCAAACTGCTCG
TCGCCGAGGCGCTCGACGACTACTCGACGGTCGGCATCGACTGCATCGCCATGAACGCCAACGACCTCGT
CGCGGCCGGCGTTCGGCCCGTCGCGTTCGTGGACTACCTCGCGGTCGACGCCCCCGACGAGACGTTCGCC
GAGCAGGTCGGACAGGGCCTCGCCGCGGGCGCAGAGGAGGCCGACATCGAACTCGTCGGCGGCGAAACCG
CCGTCATGCCCGAGGTCATCAACGGCCTCGACCTCGCCGGCACCTGCGCGGGACTGGCGAAGAAAGACGC
CATCTTCCCCGGTGAGGCCGAGGAAGGCGACGCGCTCGTCGGCTTCCCGTCGTCGGGCATCCACTCGAAC
GGCCTCACGCTCGCCCGCAAGGCCGCGACGGCCGACGGCGACTACGACGACGCGTGGGACGGCGACGACT
ACGACACCGTCGGCGAGGCGCTCCTCGAACCGACGCGGCTCTACACCCACCTGCTCGACGACCTGCGCGC
GGCCGAGACCAACGCCGCGGCCCACGTCACCGGCGGCGGGTGGACCAACCTCGAACGTATGGGCGAGTTC
CGCTACGTCGTCGACGACGCGTTCGACCCCCAGCCGGTGTTCGAGTTCGTCCAAGAACGCGGCGGCGTCT
CCGACGAGGAGATGCACACCACGTTCAACATGGGCACCGGCTTCGTCGCGGCCGTCCCCGAGGAGAACGC
CGAGGCGCTGGTCGAGGCGACCGACGGCCGCGTCATCGGGCGCGTCGAGGCGGGCGACGGCGTCTCGATT
CGCGGCCTCGACCTCTGAGGCCGGACCGAGCGCCGAATCGAACTGTTCGATGAGAAGCACTATTTTATCG
ATGTTCGCCATAGTGGTGGTGTGACTTCACCGCCACCGACTCCGAGCGGCCTCCCGCTCGTGGGCCACAC
CGTCGGCTTCGCGGCCGACCCGTTCGGCTTCGTCGCCGACCTCCTCGCGGACCACGGCGTCGAGGACGCG
GTCGGACTCGACGTGGTGGGGATGGACGAGCTGTACGTCCTCGCCCACCCCGACCATTTCGAGCGGGCGT
TCGTGACCGACCGCGACTCAATCGTCAAGGGCGGCGAGTTCGAGGCCGCCTTCGGCGACGCCGTCATCGC
CGCCGAGGGCGACGAGTGGCGGCGACAGCGCGACGAGCTAGACCCCTTCTTCCGCTGGGACCGGGTCGAC
GACTACGCGTCCGTGATGCGCCGACAGGTCGAGCGCCGCCTGCGGACGTGGCCCGACGCGGGAACGCTGT
CGCTCGAATCCGAGATGAAGGCGGTCACCTTGGACATCATCTTCGCCACCATCCTCGGCCGGGAACTCGA
CCGCGACGGCGACGAGCGGATTCGGTCGGCCGCCGACGGTCTCAACGGCCGCTTCGCGCCCGCGTCGTGG
GTGCTGCCGTCGTGGGTGCCGACGCCGAGTCGACGCCGGTTCGACCGCGCCGACCGCGTCCTCCGCGAGG
AGGTCCGAGAACTGGTCGAGACCGCCGACGACGAGAGCCTCACGCGCCGCCTCGCCGACGCGCTCGGAAC
AGACGCAGACTACCCGACGACCGTCGAGTCGCTGGAGAACCAGCTCGTGGGCATGATTTTCGCCGGCCAC
GAGACGACCGCGCTCGCGCTCACCTACGCGCTGTACCTGCTCGCGACCCACCCCGAGGTTCGCGAGCGCG
CCACCGCCGAGGTCGACCGCGTCGTCGGCGACGGCCCCGTGACCGCCGAGGCGACCCGGGAGCTTCCGGT
GCTCGAACGCATCATCAAGGAGACGATTCGGCACTATCCACCGGTCCACACGCTCCCGCGAGAGACGGCG
AAACCGTTTCCGACCGGCGACCGGGTCATCCCGGCGGGCACGGACATCCACCTCTCGATCATCCGCATCC
ACCGCGACGAGCGGTGGTACGACGACCCGCTCGCGTTCCGGCCCGAGCGATGGGACGACGACACCGACCG
ACCCGCCTACGCCTATCTCCCCTTCGGGGCCGGACCGCGGAGCTGTCTCGGGCGAGCGTTCGCGCTCACG
GAGGCGAAAATCGTGCTCGCGACCGTCCTCCGCGACTTCGACCTCGACTGGGGCGGCGACGGAGCGTTAG
CAATCACGCCCGAAATGACGACCCAGCCGAAGGGAGAAACGCCGCTCGTCGTCCGGCGGCGGTGAGTCCG
CAGCGGCGGGCTGTCGGGGACCGACCGTCGGTTCGGGGCCGCCTCAGATGTGGGCCGCGATGTCGGCCTC
GGTGATGATACCGACCGTCTCGCCGCTCTCGACGACGATGATGGCCGAGTTGTGGTCGAGGTAGACGCCG
ATTTCGTCCAGCGTCGTCTCGGGTTCGACGGTCGTGACGCCCTCGGACATGACCTCGTTGACGGGGCGGT
CGGTGACGTCGTCCTCTTGGACGTGGCGGATGTCGGCGTTCGAGATGATGCCGAGCGGGCGGCCGTTCTC
GATGACGGGCAACTGCGAGAAGCCGGCGTCGAGCATGATGTCGCGCGCCTCGCGGACGGAGTTGTCGGGG
GCGACGCTCCGGACGGTCGTGTTCATGATGTCTTCCGCGCGCACGATGCGACCCTCGGCCTCGTCCAGCG
CCTCGACGATGCGCCGGAGCGTCGAGAGGCGCGGGTCGACGTCGCCGCCTTCGATGCGGGCGATGAGCGG
CTGTGAGACACCGGCCATGTCGGCGAGTTTGCTCTGCGTCAACTCCAAGGAGTTCCGCCGTTCCCTGAGG
TCCTGCGGCGTGGGGAGTTCCATGCCGGAGTGATAACCCGTAGTTATGAAAAAGTGTTCCGGTCGCTCAC
CGGAGATGGGAGTCGCCGCGTTACTGCTCTTCGTCGGAGTCGAACTCGCGGATGTCGATGACGTCGAGAG
GAACGTCGCGGAGCGCGCCGCCGACCTCGCTTTTGGCGATGCGGGAGGCGTGCTTCTCGCCGTCCGCGTT
GAAAATCTTGATTTCGAGGAGCAGGCCGACGAGCGCGGTGTTGGCCGCGATGAACGCGGAGTCGAACGGT
TCGCCACAGGCGGGACAGGGCGTCGCGCCGACTTCGACCTCGACGTACTCCTTGTCCTTCTGATTGAGTC
GCTTGCCGGCCTCGCTGACCGCGACGCCGATGGCGTCGTCGATGTCTTCTACGTCCCGGACCAACCAGGC
CGCCTCCATCGCGACGAGATAGTTGCTCATACATACGTTACGCGCCGGTGGGGTTTCGTGTCTTGTGGTT
CGAGTGTCGGGGCGCGTGGGATTCACACGCCCGACGCGCGCACCGACCGCGACGCGACCGAATCCGCGAT
GCGTCCGAATTCGCGACGCTCCCGCCGCCCGACCGGGGCGCGCACGACCCGCGCATGCCACGGTGATTAT
CGCTATAACTTATGGAAAAGCACTCCGCGGGTCACGCGCGACCCACGCCGAATAGTCGGTCTAGTTGGTC
TAGAGACAAGTGCGCTTTAATCGACAGACAGCGTCGGGGTGTTCCGCGTCGGATTGAGAGAAGATTTATA
TACTGGCACCGCCCGAGCCTCGACTGAGGACACGGTGATGATTCCCCGCCTAACCAAGTACGTCCTGTTT
GCCGCCTACCAGCTATCGGTCGCGATGGGCATCGCGCTGCTCCCCGTCGCGCTCGCCGCCCGTCGGATGG
GCGTGACCCTGCCGATTCGCCGGCTCGTGGAGACGACCGGAACCGCCTACGAACGCGCCGCGGCTCGCTA
ACGCGACTCGGGCGACTCCCTCCTTCCGACGCCGCTCACCGCGAGCGACCGCCTCGCGCGGCCGCCGCCG
ACACGCGTCTGACGCTTTGGCACCGGCAACGGAGAGGTGAAGGGTTGCATTTATCAGCGCCGAAGTGCAA
TCGCTGACAATGCGTACCCCGACTCACGACGAGTTCTCCGGCCGTCTCGACTCGCTGAACGGCGACCGCT
CGAACGTGTTCGGCCCCGAGCTCGGCGAGTTCTCGAACGCCGACCGCCGCGCCGACGAACTCGGTGACAA
AGAGACGAAGACCGGAACGACCACCGTCGGTATCAAGACCGAAGAAGGCGTCGTCCTCGCGACCGACATG
CGCGCGAGCATGGGCTACATGGTCTCCTCGAAGGACGTCCAGAAGGTCGAAGAGATTCACCCGACGGGCG
CGCTGACCATCGCCGGCTCCGTCTCGGCCGCCCAGTCGCTCATCAGCTCTCTCCGCGCCGAGGTCCGCCT
GTACGAGGCTCGCCGCGGCGAGGACATGAGCATGCAGGCGCTGTCGACGCTCGTCGGCAACTTCCTCCGC
TCGGGCGGGTTCTACGTCGTCCAGCCCATCCTCGGCGGCGTCGACGAGACCGGCCCGCACATTTACAGCA
TCGACCCCGCCGGCTCCATCCTCGAAGAGGAGTACACCGTCACCGGCTCCGGCAGCCAGTACGCCCTCGG
TGTGCTCGAACAGGAGTTCGAAGACGGCCTCAGCATCGAGGAGGCGAAGGGAGTCGCCACGAAGGCCATC
CGCTCGGCGGTCGAGCGCGACCTCGCCTCGGGTAACGGCATCAACATCGCCGTCGTCACCGAGGACGGCG
TCGACATCCAGCGCCACCAGAACTTCGAAGGCCTCGAATAAGTCGCCCGCAGTCGGCGGTTTCTCTCCAT
TTTCGCGATTCGTGACCGGCGGGACTGGCCGGAACTCCCGCGGTGGGAGCCCCGCGACGAAACCGCCGTA
ACGGAGCCCGCGACGAAATCCCCGCGGCCGAATCCCTCGCTCAGTCGCCGCCCGGAAGCGGCCGCAAGAG
CCCGTACCACGCCCGGTAGACGACCACGCCGAGGACACGTCCGAAGCCGAGGCTGTACGTGAACGACTCG
GTGCGGGGAAGCAGTCGGCGCTCGACCGCGAGGCCGACGAGGCTGACGACCAGCCCGCGACGCCGATTCG
ACCGAACCTTCCAGCAATCGCGGTCGTACGCCCACACCTGTCCGACTCCCCACGCTCCGCCGACGGCCAG
TCCGCCCGGCGACAGCGGCGTCGGCTCGTGGGACTCGTCGTCACTGGAGCGGAGCAGACGGCGCATCGAC
ACCATCCAGAGCGCGGTGAGAACTGCGATACCGAGTTGAGCGACCGCTTTCGTCCGACGGGAGACCATAC
GCGGTCTTCGCGGGACGCAGTAATAGTTATTTCTCCGACAAGACGTGAGAGCGTCGGCGGCCGGCGAGCA
CGGCCGCGAGCGTCGTCGCGGACGCGGGCGCTCGCGCCGTCAGAACCAGTCCGAGAACGCGCCTTCGAGC
AGCGATTCGGACTGCCGTTCGACGTACTCGCGTTGCATCTCGCGGAGCGCCGCCCCGAAGTCGCCGCCGT
CGAGGGCGTCGCGGACGCGGGCGCGCTTCCAGTCGGCCGGCGTGACGCCCGTCTCGACGCGCTTTCGCAG
GGGTTCGAGATAGTAGTTGGCCTCCTCCTCGGAACAGCCCGCGAGCCGAAGCCCGTCGCGGGCGTGGACG
AGCAGGTCCTCGTAGAGCTCCGCGCCGGTCACGTCGTCGCCGTCGACGTCTATCCACCGTAGGTCGCCGT
GCGGCCCCTCGCGCATCGCGGTGTAGAAGTTCTCTTCGGCGGTCTCCCAGTCGAGGCCGATGACGGGATG
GTCGAGTCGAGGGAGCCGTTCCATGAGCCCGGCGAAGGCCGCTTGGAACGCCACCGAGTCGCGGACGGTC
GGCTGGCCCGCGATGGGTCGGAACTCGATGCGGGCGTTGGCCGACGACCGGGACGCGCCGTCGAACACCG
GGCGGACCCACCGCCAGTAGGTGCCGTGTTTCCGGCGGAGCGTGGCGAAGTCGTCGTCGAAGCGGTCGCC
GCGTTCGACCGACATGGGGACCATCGTGGAGTCCTCGACGACGCGGTCGACCGCGTCCTCGACGGTGTCG
AGGTCGCCGGGGAAGGCGACCTTCTCGTGGTCGCCGGAGTTGAGCACCGACTCGAACACCGCGATGCGGT
TTTCGTCCCACCCGTCGTCGAGAATTTCGTCGGCCGTCGCGTCCTCGTCGTAGAGGTCTGCGGGGAAGAA
CGGGGAGTTGACGCCGAGCGCGAGCAGCGGCCCGGCGACCCGGAGCGCGTAGTTGAAGTGGTACGGCAGG
TCGTCGGCGTGCGGGACCTGATAGTGCGGCTGGATGGACGTGATGAGCGCCTCGGGCATCACGGTGTCCG
CTTTCAGCGAGACGTGCGGCGCGTCGAGCGTGAACGACGCCGGGGCGGTCGGCCCGTTCGCCATCGCGTG
GTAGCGCACGGAGTTGCTCATGTTCGTCGCGAGGCGGACGCCTCCGTCGGTGACGGAGTCGGTCAGGTAC
TCGCGGGCGCTCTCGCCGGCCGGCGGGATGCTCCACATCCCGTCGGAGACGAGGCGCATCCCCTCGGCGG
CGGCGCAGTCGAGCGCGGCGTCGAGTCGGGCGCGGACCTCGGATTCCTGCGCGCGGAGGCCGTGGGGGTT
CAGCGGTTGGGGGCTCGTGGTCATCTCGGCGTTGTGGAGTCCGAGTTCCTTCTCGAAGCCCATGAGGCCG
AGCAGGCGGCGCGGGACCCGCATGAGCGCGTGCACGTCGTCTTCGCTCGCGGACCAGCGACCGTCGGAGA
CGGCGTAGAACTCGTACTCCAAGCCGACGATTGACTGGTGGTTATCGAAGGTCCCCTCGCGCAGTTCGCG
CTTGAGCACCTCGGCGTCGGCTTTCGCTTGCGCTTCGAACTCGGCCGCGTCGACCGCGAGCACGTCTTCG
ACGCGCTCTGCGAGGTCGTCGCTCATACCCGGCGTTCTGGCGTCGAACGCCTTCAACTTCCCGGCACTCC
GGACGTTCGACAGCGAATCACATCCCCGACGACTGTCGAGACGCTTTTGCCCCGCGCGGCGATACCCACG
GACGATGCAGTTCGCCGAGTTCGCCGCCCGCGCCGCCGAGATAGAAGCCGAGCCAGCGGACCTCGCGGTC
GTCTCGCTACTCTCAGACCTCTTTTCGGACGCCGGCGACGACCTCCCGACGGTCGCCCGGTTCGTCCAAG
GTCGCGTCTTCCCGGCGTGGGACTCGACCACGCTCGACATCGGCCCGCGGCTCTGCCACGAGGCCATCGC
CCGCGCCGCCGGCCCGAACGTCTCCGCCGACGACGTGGAAGACCGCCTCGCCGACCGCGGCGAAATCGGC
GCGGTCGCCGCGAGCTACGACTTCGGCGGCCAGCGCGGCCTCGCCGCCTTCGGCTCGGGCGAACAGGACG
GCCTGACCGTCGCCGAAGTCGATTCGGAGCTCCGCGCCCTCGCGGCCGCCTCCGGCTCCGGCAGCGAGGA
GACGAAGCTCAAGACGCTCTACGGCCTGTTCAACCGGACCGACCCCGACGAGGCGCGCTTCCTCGCGCGG
CTCGTCCTCTCCGAGATGCGCATCGGCGTCGGCGAGGGGACCGTCCGCGACGCCGTCGCGGAGGCGTTCT
TGGTCGCCCCCGCGGACGCCGCCGCCATCCGCGACGACGACGCCGACTCGGAGACCGAAGCCGCCGCCCG
GGAGCGCCGAAACGAGGCCATCGCCGCCGTCGCCCGCGCCTTGCAGGTGTCGAACGACTACGGCATGGTC
GCCGGACTCGCCCGCGACGAGGGCGAAACCGGGCTCGACGGGGTTCGCCTCGAAGTCGGCCGCCCCGTGC
AGGCGATGCTGGCACAGGCCGGCACCGCCGCCGACGCGCTCGACGAGTGGGGAACCGCCGCGGTCGAGAC
CAAGTTCGACGGCGCGCGCGTGCAGGTCCACCGCGACGCCGACGGCGAGGTGTCGCTGTTTTCGCGCAAC
ATGGAGGACGTGACCGACGCGCTCCCCGAGGTGGTCGAGTTCGTCGCCGGCGCGGTCGACGACCCCGTCA
TCCTCGACGGCGAGGTCGTGGCGATGGACGACGGCGGCGATCCCCTGCCGTTTCAGGAGATTCTCCGTCG
CTTCCGCCGAAAACACGACGTAGACCGGATGCGCGAGGAGGTCCGGGTCGAACTCCGGGCGTTCGACTGC
CTGCACGCCGCCGGCGACGACCTCCTGGCCGACCCGCTTGCCGCCCGCCACGACCGACTGACCGCGCTCC
TCGGTGACGACTCACCGGCCGTCTCGGACCTGCTCCTCTCGGACGACCCCGACGAAATCGCCGCCTACGA
GGCCGACGCCCTCGACGCCCGCCACGAGGGTATCATGCTGAAGAACCCCGACGCGCCGTACTCGCCGGGC
GACCGCGGGAAGAACTGGCTGAAGCGCAAGCCCGACGTGGAGACGCTGGACCTCGTCGTCACCGGCGCGG
AGTGGGGCGAGGGTCGCCGCGCGGAGTTCCTCGGGACGTTCCTGCTTTCGGCCCGCGTCGAAGCCGAGTC
CGGGGACGACGCCTTCGAGACCATCGGCAAGGTCGCCACGGGCATCACCGACGAGGAGTTGGCCGAGTTG
ACCGACCTCCTCGAACCCGAAATCGAACGCGAGGCGGGCAAGGAGGTCGACATCCGCCCGTCGGTCGTCT
TCGAAGTCGGCTACGAGGAGATTCAGGCCTCGCCGACGTACTCCTCGGGCTACGCGCTTCGGTTCCCGCG
GTTCGTCACCGTCCGCGAGGACAAGACCGCCGAGACGGCCGACTCGCTGGACCGCGTGGAGCGACTGGCC
GACTCGCAGTGAGCGACGCTCGCGGCGGGTCGCGCCCAAAGAGATATACTGTGCTAAAATCCACAGGTTC
ACACAAATGCCCTCCACGGACGTTAACGCCCTCCTGAAGCCGCTCGCGCTCTATACGGGGCTCCTCGGGC
TGGTTACTGTCGGTGCGGTGTATCTCGCCACGCACTCGGGGCTGTACCTGCTGGCGTTGACGGGGGCCGG
CGTGCTCCTCGTCGTACTCGGCGGTGGAGCCGTGAGCCAGATGGGTCCGAGCAACGTCGAACACGCGGGC
GAGAAGGGCGGGACGAACAGGGTCGTCTCGAACGCGGGGCTGTGGTCGCCCGTCGAGACGGACACCTCGC
TCCGACTCGCCCTCCTGTGCTACGGAGCCGGCGTGTTCCTGTGGAGTCTCGTCGTGTTCGGCGTCCTGCG
CGACACGCTCGTCTGAGCCGGGGCCGCGCATCCGCCACCCGTCGCCCGGCCGCACCGGCCGCCTCGCCCC
GAGAGCCGCGCTTTTTACCCCTCGGTCCGAGGTGTCGCGTATGACCATCAAACACGACGGCCTCGACGTG
TCGTGGCTCGGCTACGCGACCGTCAGAATCGAGTCGCCCGACGGCTTCGTCGTCTACTTCGACCCCGGCC
GCTACGGCGTCCTCGACGACTACTACGCCCGCGACGGCGACCTGATTTTGGTCACGCACAACCACCACTA
CGACTCCGACGCCATCGAGCAGGTCGCAGACGCCGACGCGACCGTCGTCGCGTTCGAGGGGGTCGACGCG
GCGACTATCGACCGCGACGTGGTGCCGGTCGAGGACCTTCCCTACGAGACGGTCCGCGTGGACGAGGAGG
CCCACCTCACCGTCGGTGAGGTCGACGTGTGGTCGCTCCCGGCGTTCAACGACCCCGACGGCCCGCATCT
CCGCGACGGCGACGTGGTTCACCCGCAGGGGTTCGGCTGCGGCTTCCACATCTCGATTGCCGACCGAACC
GTCTTCTGGCCCGGCGACTCCGACGTGCTCGAAGGCCACAAACACCTCGAAGTGTCGCTGTTTCTCGCCA
ACATCGGCGGCTCGGTCGTGATGGACCGCCGCGAGGCCGCCGACCTCGCGGAGACGCTCGACCCGGACCT
CGTGCTTCCGATTCACTACGACACGATTCCGCTTCTCGAAACCGACCCGGACGCCTTCGTCGTGGACGTG
GCGAACCGCGGTATCCCGGTCGTCCTCGACGACCCCGACCAGGTCTGAGGCGGCGACGGCGGGACCGACA
GCCGGGCAGACAGACAACCAGACGGACTGGCGAATGGACCGAACGATTTTGCCGCGTCGGGCCGTCGGTT
CGCGTATGGACCTCGACTACGGCATGCTCGGCGGCCGGCGGCCCTACTACCGCTTCGGTGACGCCGACGC
CGACCCGCTCGTGGTGCTTCCCGGCCTCTCCGACGCCTTCCAGCGCATCGACCCGAACCGCGGGACTGCG
GCGGCGCTCGCCGGCCTGTTCCGCGAGTTCGACGACCGCGACGTGTGGGTGGTCGGCCGCCCGCGACACC
TCCCGGTCGGCTCGACCACCCGCGACATGGCCGCGGGCTACGCCGGCGTCATCGACGAACAGGACCTCTG
GCCGGCCGACGTTATCGGCGTCTCGATGGGCGGCCTCGTCGCTCAGTATCTCGCCGCCGACTACGGCGAC
TACGTGGACTCGCTGGCGGTCGTCGCCGCCGGGACGCGACTCGGCGGCCACGGCGAGAACGTCGTGACGC
GCTGGCGCTCGCTGGCGGGCAAGAGCCGGTGGGCCGAGGTCGTCGCGGACGCGGAGCGGGAGTCCGCGAC
CGGCCTCGAAGCGACGGTCGCCCCGGCGCTCATCGAGGCGGCCGGCCGGGTCGTCGACTTCCGGCCCGCC
GTCCCCGCCGACGCGGTCGTCTCCTGTACGGCCTGTCTCGAACACGACTCCCGAGAGATACTCGGTGACA
TCGACGCGCCGACGCTCGTCGCCGCCGGGAAGGCAGACCGACTGTTCCCCGAACCGCGGATTCGAGAACT
CAAAGGCGGCGTCGCGGACGCGACGCTCGCGCTGTTCTCCGGGGCGGGTCACAACCTCGCGACGAGCGAG
CCGCGAACACTGAACGGCGTGGTCAGACGCTATTTCGACGGATTCCGCGGCGACGGGCTGTATCCGTAAG
CGCGAACCGCGAGCCGCGACGCCACCGAACCCGAATCCGAACCCTCCGCGCGGCAACAGGCTCATACAGC
GGGCGACCGTCGAACCGCCATGCGCGACGCCCTCCGGTCGAGCCCGCTTTTCAGTGTTCGTCGGCTCTTC
ATCTGTCTCGCCGCCACGCTCGTCGTCCTGACGACCGACGCGCTGTTTTTTCACATCAAACCCACCCAAA
CCACCGCGGGGTTCGCGACCGAGCTGGCGATTCACACCCTCGGCTTCTACGGCGGGTTCACTATCGTGGC
GCTGTTCAATCTGACCGAAACGAGGTAGAAAAACGGCGACCGGGAGTGAGCGGGGTTAGATGATACCCAT
CTCGTCGAGGCGCGTCGGCAGGTACTCGTCGGTCACGAAGTCGAGACCGCGGGAGGCAAGCGCCTGCTGT
TCTGCCTTCTTGCCGATGTCGAGTTGGAGCTCTATCTGCTCGGTCCAGTAGTCGCCCATGAACCGCGGGT
CCTCCAGTTCGGACTGGAGCGCGTTGATGTCGGAGTCCGCGAGCGGGTCGGTCGGGAGGTCGTAGTCAAC
GATGTCCTGCGGCTGGATGCCGACGAACTTCGCGTCGGGCGTGGCGAGGTACTCCGAGAGGTGCGCGGAT
TTGATAGAGCCGTAGGCGACCGAGCCGAAGATGCGGTAGGACCACGGGTCGCCGTCGGTGAAGACCACGA
CCGGCAGGTCGAGTTCGTCGTGCAGGCGCTTCGTGATACGCCGGGTGGCGCGCGCCGGCTGGCCGCCGAG
GTGGACGACGAGCGCGTTGTAGTCGTCGTCGAAGCCGTTCTCGACGAGGCGGTCGCGCATCCCGCCGGTC
TCGACGCACATGACGAACTCGATGTCGTGTTCGAGGAACTCGATGGTGTCGGGGTTGTTCGGAATCTGGT
AGCCGCCCTGTCCCACGTCCAACTGGCAGTGAATTTCGCGGTCGCCGCGGTTCGTCTGCTCGCGGATTTT
GAGGGGCCCCATGAGCTTCGCGCCGGACTCCTCCGGGCGCATGTGGAAGTCCTCGCGCTTGACCTCGCTG
ACGATTTCCAAGTCCTCGATGAGCTTGTTGGACTCGTCTTGGTCCGAAAAGTGCGCCTCCTCGTTGTCCC
ACGACTCGGAGATGTAGTACAGCTCACGCAGGGTTGACGAGCGGTCCTCGTCGAGTTGGCGCGCGAGGAA
CTCGATGGTGTAGGCGGCCTTCAGGAGCTTTCGCGCCCCCCGAACGCTGTTCGCAGAGCGCTTCGAGGTC
CGGTCGCCGTACACCCAGACGTTGGCGTCCTCGTCGTACTCGATGTTGCTTTTCGTCCGCGTCGGGAGCG
TCATGTGCGGAATCTCCCCCGCGTCGAACTGGTCGTAGAACTCCGCCGCGAGGTCGATGAGACGCTCGCG
GGCGCGTTCCTCGGATGTCTGCTGGTCGGATGCCATTATACGTTCACCGTGAGTTTCTCCGTCTCGACGC
CGTCGACGTTGATGTCGAACGACGCGTCCTGTGCGACCGAGTACGTGAGCGTCGCCGTCTCACCGGACGA
CACCTCGGGGTTCCACTTGACGAACCACTCCCCGTCGAGGTCGACGACCGTCGCCTCGCCGTCGAGGCCG
CCCGGCTCAACCGAGACGATATCGGTGATGTCCGGCGACTCGTTCGTGTTGGAGTGGTTCGTCACCGTGA
GCGTCACCTCGCCGTCGTCGACGGCCCGCTCGACGGTCAGGTTGTTCATGATGCGGCCGAGAGCGCCGTC
GATGTTTGGCTCGGGTCGCCCGGTGACCTCCGAGAGCTTCGTCGCCATCTGCGGGAGGATGCGGCCGAGC
ACGTCCTGTTTCTCGCGGCGCTTCTGGAGCGACCGCCGCTTCGACAGGTAGGATTTGAGGTCGCGGGCCG
CCTCGCGGATGGCGAGTTCGACCTCGTCTTGAATCGCCGGCACGTCCGCGAGCGCGTCCTTCGACTCGCT
CGTGAAGGGGACGTTCGTGGAGGCGACGTGGACCATCAGAACCGCGGGGCCGTTCGGCATGCCGCTGCCG
CCCGGCTGGTCGAGGCCGTAGTTCCGCCAGCCGATGTCCTTGACGACGTGGGTGATAGTACACGCGCCCT
GCTGGTAGACCAGCGGGACGCGGTTGGCGAAGCGGAGCAGGTCGATTTTCCCCTCGGACCTGAGTTCGCC
GCCGTAGGCGATGCCGGCCTCGACGATAAAGGGGTCGCCGCCGTGGACCTCGGCGTCGCGGGTCGCCGCG
GCGTAGAAGTCGGCGTCGAACTCCTTTTTCAGGCCGGCTTCGACGAGTTCCGCCGAGATGGGAGACAGAC
AGTCCGTCGGCGGCGCGAGGATGTCCGTCTCGCGCATCGCGTCGAGCAGGTCGCGGGCCACGTCGCGGTC
GTCGGCGACCTCGCGGACCTTCGGTACCTCGTCGGAGACGGTTCGCATCCGCGACCAGACGGCGTCGGCG
ATGTTCTCCTGTGCAGTCTCGCCGTAGGTCTCGTCCTCGCGCTCTTTGGTTCGGTCGGCGGCCCACGAGA
CGAACTCGGCCACGTCGTCGCGGGTGGCGCGGTCGGCCGGGCCGGTCGTCTCGGCGAACTGCGTGGCGAT
GGAGCGCGCCATCGACAGCTTGCCGGCGTCGTCTTTCTGCGTGGTGGTCACGTCGTCGACGATGGCGTAC
GCGTCGCCCTCGCGGTCGTCGGTGAGGGCGGGCCACAGCGCCTCAACGACGTTCTCGCGGACCGTCTCAC
CGAACGAGGTGTCGGTGTCCTCACCGACCGTCTCGGCGGCGTTTTCGACGATAGTGACGAGTTCGCCGTG
GGCGATGCGGTCCTTGCCGACGACGATATCGACCAGTTCGTCCGCGAACGCCGCGGTCGCCTCTTTGCCC
TTGTTGGCGACGGCGTCCTCGACGACGGCGACGAGGTCGTCGGCCTCGGACGCGTCGGGCGTCCGCCACG
TCATCTCGCGGCCGAAGTGCCGGTCGCGGAAGGCGTCGTGAACCTTGTCGGAGGTCTTCGCGCCGACGCG
GGTGAACTCCTCTTGGAGGAAGCCGGACACGGAGTACGACTCGGTCGCCGAGAGCATCTTCAGGAGCGTC
CCGAGTTCGACGCCGTGGGGGTGCGGGCGAATCTCCTTCGTCTGTTTCGGAAGCTGGTCGGTCGCCCGCT
CGAACTTCATCGGCTCGTCGAGGCCGGGTTCCCGGAGTTCGATGCGGGCGTGGGGGTTGACGACCGCCGT
GTGGAGGATGTAGTCGTGAAGCTGCTGGCGGGCGCGCATGTTGGCTTCCATCTCCAACTCGATGCGCGTG
CCGTGGGGGCGGTCCCACGAGGTCGTCTTCTCGGTGCGAATCTCGGGTTCGTTCTGGTCCGTGTTGATGA
CGAGTTCGAAGTACTCGGCGTCCTCCGAGCCCTGCGTCCGGCTCGTCACCTTGGCGGGTTTCCCGCTCGT
CAGCTGCGAGTAGAGGACCGCCGCGGAGATACCGATACCCTGCTGGCCGCGGGACTGTTCGCGCGCGTGG
AAGCGAGAGCCGTAGAGGAGCTTCCCGAACACTTTGGGCACCTGCTCTTTCGTGATGCCCGGCCCGTTGT
CCTCGATGACGAGGCGGTAGTAGTCGCCCGCCTCGGCGATTTCCACGTAGATGTCGGGCTGGATGCCCGC
CTCCTCCGTGGCGTCGAGCGCGTTGTCCACCGCCTCCTTGACGGCGGTGACCAACCCGCGGGCTCCGCTG
TCGAAGCCCAACATGTGCTTGTTCTTCTCGAAGAACTCGGCGATGGAGATCTCCCGCTGGCCCTTCGCCA
GCTCCTCTGCGATCCCCGGCTCGTCACCGAGTGTCGACTGGAACGAGGTCATTTCCTGATGCGCATCTAC
CCAGTCCCGCGTTAAGTACTCACCGGCAGCGGAGTGAAAGTGAACTCGGGGCGTTGACGCGCTTCGAGGG
GCGTTCGCGCCGGAACGCCGAATCATGATACACAGAGTCACCCACGAAACGCGGGTCGGTCGGTCGGCGT
CTCCGATGTCGGAAACCGCTACGCGGGACTCCAGTAAGTAGTACGCGCCCGCGCGTGCGAGCCTTTAAGG
GACGGGCTATCCTAGGCCTGTTCAGATGTCTCAGGATAACGAGTACGGGGCCGGACAGATTCAGGTCCTC
GAAGGGCTTGAAGCCGTTCGAAAGCGTCCGGCGATGTACATCGGGTCCACCGATTCTCGCGGACTCCACC
ACCTCGTCTACGAAGTCGTCGACAACTCCATCGACGAGGCGCTCGCGGGCCACTGCGACGCCATCGAGGT
CGCCCTCCACGAGGACGGCTCTGTCAGCGTCACCGACAACGGCCGCGGGATTCCGGTAGATACGCACGAA
CAGTACGACCGACCCGCGCTGGAGGTCATCATGACCGTCCTCCACGCCGGCGGGAAGTTCGACAACAAGT
CCTACCAAGTCTCCGGCGGCCTCCACGGCGTCGGCGTCTCCGTCGTCAACGCGCTGTCGAGCGAACTCGA
AGTCGAGGTCAAACGCGACGGCGCGGTGTGGACACACCGCTTCGAGGTCGGCGAGCCGCAGGTCGAGGAG
TTCGAGCGCGTGCGCGACCTCGAACCCGGCGAAGACACCGGAACGACCATCCGCTTTTGGCCGGACGACG
GTATCTTCGAGACGACCGAGTTCGACTTCAAGACGCTCGAAAACCGCCTGCGAGAGCTCGCGTTCCTCAA
CTCCGGGGTCGAGATTTCGCTCTCCGACGAGCGGACCGACGAGTCGAGCACGTTCCTCTTCGAGGGCGGC
ATCCGCGAGTTCGTCGAGTACCTCAACGAGACCAAGACGGCGCTCCACGACGACGTCATCTACTACGACG
ACGAGTCGGAGGGCATCGAGGTCGAAATCGCCATGCAGGCGACCGACGAGCTCCAGGGGTCGATTCACGC
CTTCGCCAACAACATCAACACCCGCGAGGGCGGCACGCATCTGACCGGGTTCAAGACGGCGCTCACCCGC
GTCGTCAACGACTACGCGAACAGCCACGACATGCTGGACGACCTCGACGGCGACAACCTCCGCGGCGAGG
ACGTTCGCGAGGGACTCACCGCCGTCATCTCCGTCAAGCACCCCGACCCGCAGTTCGAGGGCCAGACGAA
GACCAAGCTCGGGAATTCCGAGGTCCGCGGCATCGTCGAGAGCGTCACCCACCAACAGCTCGGGACGTTC
TTCGAGGAGAACCCGGACACGGCGACGGCCATCATCTCGAAGGCCGTCGAGGCCGCCCGCGCCCGCAAGG
CCGCGAAGCAGGCCGAGGAGCTCACCCGCCGCAAGTCCGCGCTCGAATCTACCTCGCTGCCGGGGAAGCT
CGCGGACTGCCAGAGCCGCGACCCCTCGGAGTCCGAACTGTTCATCGTGGAGGGCGACTCCGCGGGCGGG
TCGGCCAAGCAGGGCCGCGACCGCAAGTTCCAGGCGATTTTGCCCCTCAAGGGGAAGATTCTGAACGTCG
AGAAACACCGCCTCGACCGCATTCTCGAAAACGACGAGATACGGGCGCTCATCACCGCCATTGGCGGCGG
CGTCGGCGACGAGTTCGACATCGAGAAGGCGCGCTACCAGCGGCTCATCCTGATGACCGACGCCGACGTC
GACGGCGCGCACATCCGGACGCTGCTGCTTACGCTTCTGTACCGGCACATGCGCCCGCTCATCGAGGCCG
GCTACGTGTACGCGGCTCAACCGCCGCTGTACCGCGTCCGCTACCGCGGCAACACCTACGACGCGATGGA
CGAGGCCGAGCGGGACCGCATCATCGAGGAGGAATGCAACGGCAACCCCACGCAGGTCCAGCGGTTCAAG
GGACTCGGTGAGATGAACCCCGACCAGCTGTGGGACACGACGATGAACCCCGAAAACCGCGTCCTCAAGC
GCATCACCGTCGAGGACGCCGCCGCCGCCGACCGGATGTTCAACATCCTGATGGGCGACGCCGTCGGGCC
GCGAAAGCAGTTCATCAAGGACCACGCGAACGACGCCGAATGGGTAGACATCTAATATGAGTTCTGACGC
ACCAGATTCGTTCGAACCGGGCGCGGGTATCGCGGCCGAAGTCAAGAACGCGCGCATCGAAGACGAGATG
GAGCAGTCGTACATCGACTACGCGATGTCGGTCATCGCGGGGCGGGCGCTGCCCGACGTACGCGACGGCC
TGAAGCCGGTCCACCGGCGCATCCTGTATGCGATGCATCAGGCCGGCGTGACCTCCAACTCGTCGCACCG
CAAGTCCTCGTCCATCGTGGGCGAGACGATGGGTGACTACCACCCCCACGGCGACTCCGCCATCTACGAC
ACCCTCGCGCGCATGGCGCAGGACTTCTCCATGCGCTACCCGCTCGTCGACGGCCAGGGTAACTTCGGCT
CCGTCGACGGCGACCCGCCGGCCGCGATGCGCTACACGGAGGCGCGGATGTCACCCATCGCCGAGGAACT
CCTCGACGACATCGACAAGGACACCGTCGACTTCCAGTCGAACTACGACGACCGCAAGCAGGAGCCGACG
GTGCTGCCGTCGTCGTTCCCGAACCTGCTCGTCAACGGATCGTCCGGCATCGCGGTCGGGATGTCCACGA
ACATCCCGCCGCACAACCTCGGTGAGGTCGTCGACGCCACCGTCGAACTCATCGAGAACCCCGACGCGAC
CGTCGCGGACCTGATGGAACACATCAAGGGGCCGGACTTCCCGACCGGCGCGAACATCGTCGGCCGCAAC
GCGGTCCACAAGGCGTACAAGACGGGTCGCGGTCGCGTCCGCGTCCGCGCCGACTACGACGTGTTCGAAG
AGGAGGGCCGCATCGTCATCAACGAACTCCCGTATCAGGAGAACAAGGCCCGCCTCATCGAGCGCATCGC
CGACGACGTGAACGAGGGTAAAATTGAAGGCATCCGCGACATCCGCGACGAGTCCGACCGCGACGGCATC
CGCGTCGTCATCGAACTCAAGCGCGGCGCGATGGCCGAGGTCGTCAAGAACCAGCTGCTCGACAACCACC
TCGAATCCACGTTCGGCGTCATCAACCTCGCGCTCGTCGACGGCCAGCCGCAGGTGCTGACGCTCAAGGA
GACGCTCGAACACTACCTCGACCACCGACGCGACGTGGTTCGCCGGCGCTCCGAGTACGAACTCGCCGAG
GCCGAAGACCGCGCGCACATCCTCGACGGCCGCCTGAAGGCCCTCGACAACATCGACGACGTGGTCGAGA
CCATCCGCAACTCCGAGAGCCGAGACGACGCGAAGGCCGCGCTCCGCGGCGAGGTCGAAGTCGAAGTCGA
CGGTGAACCGCTGCCGACGTTCGACTTCTCCGAGGAGCAGGCGAACCACATCGTCTCGATGCAGCTCGGC
TCGCTCACCTCGATGGAGGCGGCCGAAATCGAAGCCGAGTACGAGGACGTGCAGGCGACCATCGAGCGCC
TCGAAACCATCCTCGGCGACCAGTCGGAACTCGACGCCGTCATCGAGTCCGAACTGCTCGACATCAAAGA
CGAGTACGCCGACGACCGGCGGACCTCGTTCGTCGCCAACACCGGCGAGGTCACCCGCGCCGACCTCATC
CCCGAGGAGGACGTGGTCGTCGTCGTCAGCGAGGACGACTACATCAAGCGCATGCCGGTCTCCCGGTTCC
GCGCCCAGCACCGCGGCGGCAAGGGCATCATCGGGACGGACCTCAAGGAAGGCGACAACGTCTCGTCGGT
GTTCGTCACGAACACCCACGACGACCTGCTCTGTTTCACCAACCACGGGCAGGTCTACCAACTCAAGGCC
TACCAGGTCCCCGAGATGTCGCGGACCGCCCGCGGGAAGTCGGCGGTCAATCTGCTCGACTTCGACGACG
GCGAGGAGATTACGGCCGTCGTCAACTGCGACGACCTCGAAGATATCGAGGGATATCTAACGATGGTGAC
CCGGAACGGCTACATCAAGCGGACCGGCACCGACCGCTTCCAGAACATCCTCTCGACGGGCATCATCGCC
ACCAAACTCGACGAGGGCGACGAACTCGTCGACGTGGAGGTCACGGACGGCGAAAGCGACCTCGTCATCG
GCACCGAACGGGGAATGTCCATCCGCTTCGACGAGGACGAGGTGCGCGCGATGGGCCGCTCGGCCCGCGG
CGTCCGCGGCATCAAACTCGAAGGCGACGACGTGGTCGCCGGCGTAGCAGCCATCGACGAGGCCCACCAC
AGTTGGATTCTCACCGTCACCGAGAACGGCTACGGGAAGCGCACGGACCTCGACGCCTACCGCACGCAGT
CCAGAAACGGCAAGGGTCTCATCGACATCAAGGCAAACGAGCGGAACGGCCCGGTCTGCGCCATCAACAC
CGTCGGCGAGGGCGACCACCTCGTCGTCATGTCCGACGAGGGGCAGATTCTCCGGACCCCCGTCGAGGAT
ATCTCGACGGTCGGCCGCAACACGATGGGCGTCATCGTGATGGACCTCGACGAGGGCGACGCCGTGGCCT
CCGTCGACGTGATTCCGGCCGCGATGACGACCGAGGCCGAGGAACTCGACGACGCGGACAGCGTGGAAGA
GGACGCGGAAACCGACGCGAAAGCCGACGCGGACGACGAGTAACGGCTCCCCGCGAGACTTTTTTCGCGG
ACTCCCGCCGGAGAGCCGCGGCTCCGACCGTCGCTCCCCGAAGACATTTATCTCGGCCGGAGGTCCTACC
GGTATGAGCGTGCGACCGCGGTCGAGAATCGTCGGCGTCTCGGCGCTCGCGTTCGTCGTCGTCCTCGGCG
GCCTGACCGCGCTTCGGGCGTGGAACCTCGAACCGACGACGGCCGTGCAGTCGCTCGTCGTCGACGCGGG
CGCGGTACTGGTCGTCGCCGGCGTCGCGGCACACGTCGCCCGCGGCGAGCATATCGGCACGCGCGCCGGT
GAGGGTATCGTGCTCGCCTTCGGCCCGTGTCTCGGGTTCGCGGCCAACCTGTTCGTCCCGGTTTCGACGA
TGGAGTCACCGCTGTGGGTCGCGTACCCGCTCGTCGCCGGCGCGGCGCTCGCCCTCGTCGTCGGCGGTGT
CGGTGCGGGTACCGGGTACGTCGTTCGAGTCGTGAGAGCGAGAAAAACCAGTAACAGCGCGTCGTAGCTC
CTATTTCTCCACGTCCGACGGTTCTCTGGTCAGGTCGTAGGTGTAGTGTCGCGGCTTGCGGTCCCGGAGC
CAGTCGCGGAGCGGTTCGACCCGCGGCCGGTAGGTGAGCGTCGACCCGAGGGCGGTCAGCGGGAGGAACT
TCGCCGCCTCGATTTCGTCGTCGGGGTCGCTCGGCGACGGCGTCGGGTCGTCGGCGACGGGCGTCGCGTG
GTAGAACCGCTGGAGATAGATGCGGTGGTCCGGAGCGCGAATCTCGCTCGTGAAGGCGAGCGACTGGATT
TCGACTTCGACGCCGGTCTCCTCTGCGGCCTCGCGGGCGGCGGTCTCGAAGAAGAACTCCCCGGGTTCGG
AGCCGCCTTTCGGCAGTCCCCAGCGGTCCTTCTCGTAGACCGCGAGCACGGAGTTCTCCCGGAGGACGAC
GACGCCGGCGGCGAGGTCGTGCGGCGCGGGGGCTTCTCTCGGCGTCGACATCAGAGGATGCGCTTGCCGA
AGGCGCTTGCGGCGAGTTCGGTCGCGAGCGTCGCGGTCTCGTTGTGCTCGTCGAGGATGGGGTTGACCTC
CACGAGTTCGAACGAGCGCATGGCTTCCGAGCGGGCGACGAGTTCCATCGCCGCGTGGGCCTCGCGGTAG
GTCACGCCGCCGCGGACGGGCGTCCCGACGCCGGGGGCCTCGCGGGGGTCGAGCCAGTCGAGGTCGAGGC
TGACGTGGACGCCGTCGGTGCCGTCGGTCGCCACGTCGAGGGCGTCGTTCGTCACCGCGGTGACGCCCCG
CTCGTCGATATCCGACATCGTGTACACCGTCACGTCGCTGTCGCGAATCGCCTCGGCCTCCGCGTCGTCG
ACGGAGCGCAAGCCGACGATAGCGACGTTCTCCTCTTTGAGGCCGGCGGCGTTCGCCCACTCGACGCCCG
CGAAGTCACCGATGCCGAGCGCGGCGGCCAGCGGCATGCCGTGGACGTTGCCGGACGGCGAGGTGCTCGG
CGTGTTGAAGTCGCCGTGAGCGTCGAACCAGATGACGCCGATGTCGGCGTCGCGGGCGCTGCCGACCAGC
GAGCCGATGGCGATGGAGTGGTCGCCGCCGAGCGCGAGCGGAGTCGCCCCCTCGGCGAGCGCGGTCGAGA
CGGCGTCGGCGAGGCTCCGCGTCACCTCTTCGACTTCCTTGACGTGCTTCGCGTTCGTCGCCCCGGCGTC
GGCGTCCCGCGTCGCGTGGTGCGGGACCGCGAGGTCGCCGGCGTCAGTCGGCGAGACGCCCGCGGACTCC
AGTTCCCCCGCGAGTCCAGCGTATCGAATCGCGGAGGGACCCATGTCCACCCCGCGTCGATTGGCACCGT
AGTCCGTCGGTGCACCCAGAATTCTGACGTTCCGTTCCATAGATGACCCACTCGTTCGGGCCGTTTAGTG
GCATCGGAAAAACACCCTCATTGATAATGCTATCTGTCGCCTCGGGGGAGGCCGTCGTCCGGCGGAACGC
ACGGGCTACTCGTCGAGATACGGTTCGCAGACGCGCCGGAGGCCCTCCTCGAAGGAGATTTTGGGTTCCC
AGCCGGTCGCCTCGCGTATCTTCGTGCAGTCGGCTTTCGTGTCGTGGACGTACACGTCGAGGGGGTTTTC
GATGTATTCGGGTTCGACGTCGGTGCCGAGCGCCTCGTTTATCATGTCGACCATCTCGTTGAACGAGTAG
CTCTCGCCGGTGCCGAGGTTGTAGATGCCTTGTAGCCGGTGGTCGGCGGCGAGTTCGATGCCGCGAACGA
TGTCGTCGACGTGGGTGAAATCGCGGGTCTGGGTGCCGTCTCCGAACAGCTCCGGCGACTCGCCAGCCGC
GATTTTGTCGGTGAACTGCGCGACCGTGTTGGCGAACTCGCCTTTGTGTTCCTCCGCGCCGCCGAAGCCC
TGATACACCGAGAAAAACCGGAGCCCGGCCGTCCGCATATCGTAGTGGTGGTGGAAGTACTCCGCGTAGC
GCTCCCGGGCGAGTTTCGACGCTTCGTAGCCCGTGCGCGCCTCGACCGGCATCTCTTCCGGCGAGGGCTC
GGTCCGCGAGCCGTAAATCGAGGAGGTTGAGGCGTAGACGACGGTGTCACAGCCGTCGTTTCGCGCCTGC
TCGACCGTGTTCACGAAGCCTTCGACGTTGACGCGCGCGCCCTTCGTCGGGTTCTCCTCGTGCATCTTGT
ACGACGACAGCGCCGCCAGATGGAACACCACGTCCACGTCGTCGGTCGGGAGGTCGTCGTCGAGCACGCT
CGCGTCGTGGAACTCCACGGCGTCGTCGAGATTCTCGGGCGTGCCGAGGTAGAGGTCGTCGACGGCGACG
ACCTCGTTTTCGTCGACGAGATGGTTCGCGAGATTCGAACCGATGAAGCCGGCACCGCCGGTCACGAGGA
CTCGTTTCCCGTTCATGTGCTACCGGAGTCTCGTGAGCCGTATAGTGCTATCGACAGCATCGAGGCCGAA
TCGAGGTTCGGAATGAACATTCATGAGTGTGATACGGTTACAAAGTAGACGAACGGCAGATTCGAGGCGT
CATCCATCGGATTTAAGGACGTATGTAGCGAACCATTCTCCATGTCATCAATCGAGCTCACGTCGAGTCA
GAAAACTATCTTGACTGCACTCATCAACCTCTATCGGGACTCCGAAGACGCCGTAAAAGGTGAGGATATC
GCGACCGAAGTCAACCGAAACCCCGGCACCATCCGAAACCAGATGCAGAGCCTGAAGGCGCTCCAGTTGG
TCGAGGGCGTCCCCGGTCCGAAGGGCGGTTACAAGCCGACCGCGAACGCTTACGAGGCGCTCGACGTAGA
CAAGATGGACGAGCCCGCGTTCGTCCCCCTGTTCCACAACGACGAGGAAGTCGAGGGCGTCAACGTCGAC
GAAATCGACCTCTCCAGCGTCCACCACCCCGAGCTGTGCCGCGCCGAGATTCACGTGCAGGGTTCCGTCC
GCGAGTTCCACGAGGGAGACAAGATTCGCGTCGGTCCGACGCCACTCTCGAAGCTCGTCATCGACGGCAC
GCTCGACGGCAAGGACGACACGAGCAACATCCTCATCCTCCGCATCGACGACATGCAGGCACCCGTCGGC
GAACCCCAGCACTAACCACGCTTTACTTTCCGTCTTTTTCCGGGCACTCTCCGCGCACCCCGACCGGCAG
GTCCGGCGTTCGGACGGCGCCCGACCCGAACGGTGGAGTCGGACCGCAAACACGTCAGACGTTAATGTAG
AACGACGCACAGTTTTATCTGAATCGGGGACCCAGTACCCCCCATGGCGTACAATCAGCAGAGCGCGTTC
GGCGTCCCATCAACGTGGGAGGAACTGAACGCCGACGTGATAGCGTGTCTCTTCACCGTGACCCTGCTTA
TCGGGGCGGTGTCGCTCGCTTCGATGGCCGGCGGGGACCCCGAAACGATGGTCGCGGTCGCAGTGACCGG
TATCGCGGTCGTTCTCCTTGGAACGGCTCTGATTCGGCTCTCCGAGTATCTCCGAACGGCTGAGTCGCTC
ACCCACTGAGGACCGAAGCGTCGAGAGACCACCGCGGCGCGGCAACACGTATTTTCTCACACGAATCAAA
ACGAGGAGTCGCTGTTGCGCCCCGTACTCCGCGAGCGCCATCGGCACTCGGGGAGTGCGGCGTCGGAGAA
ATCGAAACCGAGTCGACGAGCGTCGGGCGGCGGGCGTCGCGTCACCCGGCGGTCGGGCGCGTGTTCCGAG
TTAGAGGTCGTTCCAGGCGGAGAGCGCGCGCTTCGGCGACGTGACGTCTGCAATCCAGTTCGCGGCGATG
CCCTTCTTCAGCGTCCGCGCGAGCGGGCCGCCGAAGACGTTGACGGGGAACTCTCCGAAGACGGGGAACT
TCACGCCGTGGGCGACGGCGTCGTGGCCGATGGAGATGACCGTCCCCTTGTCGGTGAACGTCCAGCGCTT
GAGCGGCTTGCCGGCGATGGCGCGGGCGATGTTCTCGCCGGCCACGTCAGCGGCGTCCCAGGCGGCCTGC
GCCGTCGGCGGCGCGACGTTGTCGGGCCCCTGCTCGACGAGGGCGCAGTCACCGACCGCGAAGACGCGGT
CGTCGCTGGTCTGGAAGTCCTCCTCAGCGAAGAAGCGATGGGAGCGCTCGTCCTGTTCGAGCTCCACGTC
GGACGCCTCGGGCTGGCCGGTGATGCCGCCGGTCCAGACGAGCACGTCGTAGTCGAGTTCCTCGGGCGCT
TCGTCCTCGCCGCCGCCGATGAAGACGGTCTCCTCGTCGACCTTCGAGATGAAGTCGCCGGTGAGGATGT
CGATGTCGAGGTCTTCGACGCGACGCCGGAGCGCGCCCTGCAGTTCGGGGTCGTTGCCGGGGAAGATTTC
GTCCATCCCCTCGACGAGCTTGATGTCGATGGGCGCGCGGTTCGTGTCGCGGTACTCCGCGACCTCGGCG
GCGGTCTGGATGCCGGAGAGACCCGCGCCGCCGATGACGACCTGCGCGGGGTCGTCGCGGGAGGCGTCGG
CGGCCGCCTCCTTGATGTCCTGGTGAATCTCGCGGGCGTCGTCGAGACCTTTGAGCTGGTGGGCGAACTC
TTCGAGACCCTCGATACCGAAGAAGGCGGTCGAAGAGCCGATGGCGACGAGCAGATAGTCGTAGTCGACG
GTGTCGCCGCCTTCGAGCTCGACTGCGCGCTCGTCGACGTCCACGTCGGTCGCGCGACCCTTGACGAACT
CCGTCGAGTCGTCTTTGATGTCGTCGACCGGGATGGTGATGCTGGACTCGACGCTCGGGTCGCGGATGCA
GCGGTGGACCTCGTGGAGGACGAGGTGGTAGTCGTGTTCGGCGACCCACGTGAGTTGCGCGTCCGGACCG
AGCTCTTCTTCGAGGGTTGTAACCGCGCCGGCCCCGGCGTACCCCGAGCCGAGAACGACGACCTGCGTGC
TCATGTCGTCGGATGCGCAGTCATCCGATAAAGGGGCTTTGAAACCGTCTCCACAGCCGGGGTAATTTTG
GCCGCTACGCCCCCAGAGCGTCGAAATCCGGATTCGACGGTTGTCGGATTAGTCGAGACTGAGGCCCGCG
TGCCAGCGGTCGACGCCCGCCTCACGCTTGACTTCGTCCATCTTCGCGAGGAGGTGGACCGCGAGGCTGG
CGGTCTCGGCCGCGCGCGATTCGCCTTCGGTGCGGAACTCGCCGGTGACGCGGTTCGCGTACACCGAGCA
GACGGCCCCCGCGCGGAGGCCGTAGACGTTGGCGATGGTCAGGAGCGCCGCGGCCTCCATCTCGATGTTC
TTCACGTTCGCCTCGCGGAGTTCCTCGACCAGCGAGTCGGAGCCGGCGGCGCGGAAGCCCTCGAAGCCGG
GGCGACCCTGCCCCGCGTAGAAGGAGTCGGCGCTCATCGTGAGGCCGACGTGGTAGTCGTAGCCGAGGCG
TTCCGCGGCCGCGACGAGCGCCGAGACGACCTCGTGGTCGGCGACGGCGGGGTAGTCCTCTCGGACGTAC
TCCTTGGAGGTGCCCTCCTGTCGGACCGCGCCCGAGGTGATGACGAGGTCACCGACCTCCATCTCGGGCT
GAATCGCGCCGCAGGAGCCGACGCGGATGAAGGTGTCCGCGCCGACGCGGGCGAGTTCCTCCACGGCGAT
GGCAGCCGAGGGACTCCCGATGCCCGTCGAGGTAACCGAAATCGGCGTCCCGTCGTAGCTGCCCGTGGCG
GTCCGGTACTCGCGGTGGTAGGCCTTCTCCTCGTGGTCGTCCCACAGCGCCGTCACCTTGTCCACGCGCT
CGGGGTTCCCCGGGAGCAACACCGCGTCGGCGAGGTCCGCGGGACCGACTTCGAGGTGGTACTGGACCTC
GTCGTTCGGGTCCTCACTGTCGTTCATGGCACTACTCGCGGGCCACCGATGGAAGTTCTTGCGTTCTCCG
AGGGGTCATCGCGGGCGTCGTCGCGTTTCCCGCCGTCTCGCCCGCGAGACCGCGCCACGCCCGGTCGTCG
GCGGGGTCGCCGTCTCGGAACGGCGGCGGGAGGTCGGCTCTCTCGTCGGCCGCAAACAGGTAGCCGAGTC
CCGCGCCGACGTACCAGTCGACCAGCGACGGGGCGAGGTCGGCGTCCACGACGAGGTCGCCGCCGGTGTA
CCACTCCAGCGCCGCGTCGTCGTCGGCGTCGACGCCGGTCCGCCGCCAGCGCACGCCAGAGCCGCCGTCG
CGGAACGCCGACACCGAGAGCGTCACGTCCGCCATCTCGGGGTTGGAGACGCGTTCGAACGAGAGGTTCG
CGGGCGCGACGCCGTCGGCCCCGCCCTCGTAGTACGACAGCGCGTGGTCGATTTCGGCCTCGTGGGTCGC
CCGCTCGCCGGGCGAGACGTTCGAGAGGTCGACGTGGACCGCGACGGTTCGCTCGCGGAAGGGCGACTCC
CGCTCGGCGGCGTCCGGTTCCGGCAGTCGCGTCGTCTCGACGCGCTCGGACAGCACGGGAAACGCGTCGG
CGTCGTCGTGGGTCAGCCCGAGTAGGTGGCCGAACTCGTGTTTCAGAACCATCTGGGTCGTCTCGTCGTC
GTAGCCGGCGGCGACGACAACCCTGACCGGCTCCGTCGGCGCGGTCGGGTCGTCGCCGTCCAAGAGGGGC
GCACAGCCGACCGCGTCCGCGCCGGCGTCGTCGCCGCAGCCGTCGATTCGCTCGACGACCGAGACGGTCA
CGTCCGGGTCCGAACTGTTCGGTCTCACGACGAACGCCGGGTCGTAGGCGACCGCCGACGCGTTCGCCCG
CCAGTAGTCGACCGCCGATTCGACGAGCGAGGCGTAGTCGCGGCCGTCCGCGGGCGCGTCGACGCCGACG
ACGACGGGCGCGTGCCCCCACGGGTTGTCGGCGGTGTCGGCGGGGCGCGTCTCCGACGCCGACGACCCGG
[truncated: 3,284,953 more chars]
